# Supplementary material for: Effect of tetracycline on nitrogen removal in Moving Bed Biofilm Reactor (MBBR) System
Source: PLoS One. 2022 Jan 10;17(1):e0261306. doi: 10.1371/journal.pone.0261306 (PMC8746769; doi:10.1371/journal.pone.0261306)
Supplement: S1 Data — (XLS) [file pone.0261306.s001.xls]

## Sheet: Sheet1
Time(d)	influent NH4+-N	effluent NH4+-N	Time(d)	rate		Time(d)	effluent NO2--N	effluent NO3--N		Time(d)	influent TN	effluent TN	Time(d)	rate		Time(d)	influent TOC	effluent TOC	Time(d)	rate
1	24.87	0.46	1	98.1504		1	0.04	4.31		1	24.87	6.81	1	72.6176		1	145.59	14.29	1	90.1848
2	25.07	0	2	100		2	0.07	4.38		2	25.07	6.45	2	74.272		2	146.09	13.32	2	90.8823
3	25.12	0.38	3	98.4873		3	0.04	4.48		3	25.12	6.9	3	72.5319		3	147.05	13.94	3	90.5202
4	25.47	0.3	4	98.8221		4	0.03	4.4		4	25.47	6.73	4	73.5768		4	146.04	13.79	4	90.5574
5	25.38	0	5	100		5	0.03	4.98		5	25.38	7.01	5	72.3798		5	146.65	13.14	5	91.0399
6	25.56	0.11	6	99.5696		6	0.08	4.91		6	25.56	7.1	6	72.2222		6	147.12	13.93	6	90.5315
7	25.13	0.31	7	98.7664		7	0.05	4.86		7	25.13	7.22	7	71.2694		7	145.57	14.43	7	90.0872
8	25.48	0	8	100		8	0.04	4.22		8	25.48	7.26	8	71.5071		8	147.53	14.36	8	90.2664
9	25.1	0.23	9	99.0837		9	0	4.22		9	25.1	7.45	9	70.3187		9	146.09	13.58	9	90.7044
10	25.05	0.26	10	98.9621		10	0.03	4.43		10	25.05	6.72	10	73.1736		10	147.39	13.86	10	90.5964
11	25.05	0.04	11	99.8403		11	0.05	5.11		11	25.05	6.84	11	72.6946		11	147.87	14.59	11	90.1332
12	24.8	0.26	12	98.9516		12	0.06	5.4		12	24.8	6.93	12	72.0564		12	147.78	14.91	12	89.9107
13	24.69	0.23	13	99.0684		13	0.01	5.15		13	24.69	6.47	13	73.7951		13	145.12	14.55	13	89.9738
14	24.62	0	14	100		14	0.07	4.86		14	24.62	6.85	14	72.1771		14	146.23	14.86	14	89.8379
15	24.9	0.08	15	99.6787		15	0.02	4.74		15	24.9	6.75	15	72.8916		15	146.39	13.31	15	90.9078
16	24.99	0.02	16	99.92		16	0.04	4.56		16	24.99	6.77	16	72.9092		16	146.98	14.56	16	90.0939
17	24.64	0.06	17	99.7565		17	0.03	4.97		17	24.64	6.69	17	72.849		17	146.69	12.98	17	91.1514
18	24.73	0.19	18	99.2317		18	0.05	4.52		18	24.73	6.48	18	73.797		18	146.56	13.67	18	90.6728
19	25.4	0	19	100		19	0.06	4.61		19	25.4	6.9	19	72.8346		19	146.67	14.33	19	90.2298
20	25.04	0.01	20	99.9601		20	0	4.68		20	25.04	7.6	20	69.6486		20	146.44	13.66	20	90.6719
21	24.62	1.97	21	91.9984		21	1.47	5.59		21	24.62	10.03	21	59.2608		21	149.64	15.59	21	89.5817
22	25.11	2.22	22	91.1589		22	1.84	5.47		22	25.11	9.53	22	62.047		22	149.78	15.76	22	89.4779
23	24.64	2.12	23	91.3961		23	1.21	5.41		23	24.64	8.74	23	64.5292		23	149.99	15.56	23	89.626
24	24.72	0.24	24	99.0291		24	0.76	4.82		24	24.72	6.82	24	72.411		24	149.38	15.39	24	89.6974
25	24.66	0.27	25	98.9051		25	1.25	4.12		25	24.66	6.64	25	73.0738		25	149.43	15.99	25	89.2993
26	24.55	0.31	26	98.7373		26	0.91	4.64		26	24.55	6.86	26	72.057		26	149.51	15.28	26	89.7799
27	24.98	0	27	100		27	0.6	4.59		27	24.98	6.19	27	75.2202		27	149.32	15.44	27	89.6598
28	24.59	0.19	28	99.2273		28	0.23	4.44		28	24.59	6.86	28	72.1025		28	149.13	15.68	28	89.4857
29	24.22	0.37	29	98.4723		29	0.17	4.31		29	24.22	6.85	29	71.7176		29	149.96	15.31	29	89.7906
30	24.81	0.12	30	99.5163		30	0.14	4.44		30	24.81	6.7	30	72.9948		30	149.76	15.11	30	89.9105
31	25.43	0.04	31	99.8427		31	0.09	4.59		31	25.43	6.72	31	73.5745		31	149.97	15.32	31	89.7846
32	25.01	0.27	32	98.9204		32	0.07	4.28		32	25.01	6.62	32	73.5306		32	149.54	15.84	32	89.4075
33	25.11	0.12	33	99.5221		33	0.08	3.8		33	25.11	6.45	33	74.313		33	149.56	15.67	33	89.5226
34	25.28	0.12	34	99.5253		34	0.04	3.82		34	25.28	5.98	34	76.3449		34	149.21	15.2	34	89.813
35	24.93	0	35	100		35	0.05	4.54		35	24.93	6.59	35	73.566		35	149.53	15.67	35	89.5205
36	25.15	0.01	36	99.9602		36	0.07	4.76		36	25.15	6.84	36	72.8032		36	149.31	15.5	36	89.6189
37	25.32	0.08	37	99.684		37	0.11	4.48		37	25.32	6.67	37	73.6572		37	149.69	15.98	37	89.3246
38	25.37	0	38	100		38	0.12	3.81		38	25.37	6.93	38	72.6843		38	149.44	15.58	38	89.5744
39	24.84	0.12	39	99.5169		39	0.03	4.59		39	24.84	6.74	39	72.8663		39	149.66	15.78	39	89.4561
40	24.6	0.09	40	99.6342		40	0.06	4.37		40	24.6	6.52	40	73.4959		40	149.59	15.01	40	89.9659
41	25.03	4.82	41	80.7431		41	3.26	8.24		41	25.03	18.21	41	27.237		41	151.77	18.69	41	87.6853
42	25.2	5.23	42	79.246		42	1.53	7.35		42	25.2	17.15	42	31.9432		42	151.31	18.31	42	87.899
43	25.4	3.54	43	86.063		43	1.37	7.47		43	25.4	15.45	43	39.1353		43	151.61	18.81	43	87.5932
44	25.04	1.47	44	94.1294		44	1.28	6.85		44	25.04	12.97	44	48.1857		44	151.85	18.52	44	87.8037
45	25.24	0.81	45	96.7908		45	1.78	7.03		45	25.24	11.99	45	52.473		45	151.95	18.92	45	87.5485
46	24.79	0.53	46	97.862		46	1.47	7.22		46	24.79	11.42	46	53.928		46	151.12	18.08	46	88.036
47	24.81	0.38	47	98.4684		47	1.37	7.89		47	24.81	11.18	47	54.9018		47	151.95	18.59	47	87.7657
48	24.52	0.71	48	97.1044		48	2.29	7.27		48	24.52	12.03	48	50.9011		48	151.82	18.22	48	87.9989
49	25.26	0.65	49	97.4268		49	1.49	7.31		49	25.26	11.36	49	55.0178		49	151.03	18.41	49	87.8104
50	25.17	0.66	50	97.3778		50	1.46	7.04		50	25.17	11.78	50	53.186		50	151.42	18.95	50	87.4851
51	25.04	0.55	51	97.8035		51	1.43	7.11		51	25.04	11.67	51	53.3695		51	151.9	18.97	51	87.5115
52	24.73	0.58	52	97.6547		52	1.4	7.05		52	24.73	10.38	52	58.0252		52	151.76	18.08	52	88.0864
53	24.87	0.57	53	97.7081		53	1.31	7.92		53	24.87	11.05	53	55.5624		53	151.14	18.08	53	88.0376
54	24.52	0.48	54	98.0424		54	1.35	7.39		54	24.52	10.88	54	55.5984		54	151.13	18.65	54	87.6596
55	24.96	0.71	55	97.1555		55	1.34	7.53		55	24.96	10.89	55	60.3435		55	151.07	18.87	55	87.5091
56	25.36	0.61	56	97.5946		56	1.38	7.12		56	25.36	10.43	56	58.8464		56	151.63	18.52	56	87.7861
57	24.94	0.54	57	97.8348		57	1.36	7.34		57	24.94	11.42	57	54.1887		57	151.35	18.07	57	88.0608
58	25.37	0.58	58	97.7138		58	1.33	6.94		58	25.37	11.55	58	58.4058		58	151.91	18.36	58	87.9139
59	24.42	0.65	59	97.3383		59	1.42	7.18		59	24.42	11.12	59	54.4737		59	151.38	18.97	59	87.4686
60	25.47	0.51	60	97.9976		60	1.5	7.22		60	25.47	11.38	60	55.3098		60	151.63	18.85	60	87.5684
