# Supplementary material for: Effect of tetracycline on nitrogen removal in Moving Bed Biofilm Reactor (MBBR) System
Source: PLoS One. 2022 Jan 10;17(1):e0261306. doi: 10.1371/journal.pone.0261306 (PMC8746769; doi:10.1371/journal.pone.0261306)
Supplement: S2 Data — (ZIP) [file pone.0261306.s002.zip]

Archive with 277 entries (230 files):
- index.html
- src/
- src/css/
- src/css/raxus.css
- src/css/bootstrap.min.css
- src/css/index.css
- src/css/nav.css
- src/Method.pdf
- src/js/
- src/js/html5shiv.min.js
- src/js/nav.js
- src/js/respond.min.js
- src/js/abixTreeList.js
- src/js/fancyBox/
- src/js/fancyBox/fancybox_loading@2x.gif
- src/js/fancyBox/jquery.fancybox.pack.js
- src/js/fancyBox/fancybox_overlay.png
- src/js/fancyBox/jquery.fancybox.css
- src/js/fancyBox/fancybox_sprite@2x.png
- src/js/fancyBox/fancybox_loading.gif
- src/js/fancyBox/fancybox_sprite.png
- src/js/fancyBox/jquery.mousewheel-3.0.6.pack.js
- src/js/fancyBox/blank.gif
- src/js/bootstrap.min.js
- src/js/raxus-slider.min.js
- src/js/ready.js
- src/js/scrolltop.js
- src/js/jquery-1.11.3.min.js
- src/Result.pdf
- customer_backup/
- customer_backup/taxa_summary/
- customer_backup/taxa_summary/krona/
- customer_backup/taxa_summary/krona/samples/
- customer_backup/taxa_summary/krona/samples/B3.Krona.html
- customer_backup/taxa_summary/krona/samples/B1.Krona.html
- customer_backup/taxa_summary/krona/samples/B2.Krona.html
- customer_backup/taxa_summary/krona/groups/
- customer_backup/taxa_summary/krona/groups/treat/
- customer_backup/taxa_summary/krona/groups/treat/B3.Krona.html
- customer_backup/taxa_summary/krona/groups/treat/B1.Krona.html
- customer_backup/taxa_summary/krona/groups/treat/B2.Krona.html
- customer_backup/taxa_summary/krona/groups/treat/Group.Krona.html
- customer_backup/taxa_summary/Taxa_dis/
- customer_backup/taxa_summary/Taxa_dis/treat/
- customer_backup/taxa_summary/Taxa_dis/treat/sample/
- customer_backup/taxa_summary/Taxa_dis/treat/sample/treat.sample.phylum.bar.png
- customer_backup/taxa_summary/Taxa_dis/treat/sample/treat.sample.phylum.bar.data
- customer_backup/taxa_summary/Taxa_dis/treat/sample/treat.sample.family.bar.png
- customer_backup/taxa_summary/Taxa_dis/treat/sample/treat.sample.family.bar.pdf
- customer_backup/taxa_summary/Taxa_dis/treat/sample/treat.sample.species.bar.svg
- customer_backup/taxa_summary/Taxa_dis/treat/sample/treat.sample.class.bar.pdf
- customer_backup/taxa_summary/Taxa_dis/treat/sample/treat.sample.species.bar.data
- customer_backup/taxa_summary/Taxa_dis/treat/sample/treat.sample.order.bar.png
- customer_backup/taxa_summary/Taxa_dis/treat/sample/treat.sample.class.bar.png
- customer_backup/taxa_summary/Taxa_dis/treat/sample/treat.sample.phylum.bar.svg
- customer_backup/taxa_summary/Taxa_dis/treat/sample/treat.sample.family.bar.data
- customer_backup/taxa_summary/Taxa_dis/treat/sample/treat.sample.order.bar.pdf
- customer_backup/taxa_summary/Taxa_dis/treat/sample/treat.sample.genus.bar.png
- customer_backup/taxa_summary/Taxa_dis/treat/sample/treat.sample.genus.bar.svg
- customer_backup/taxa_summary/Taxa_dis/treat/sample/treat.sample.phylum.bar.pdf
- customer_backup/taxa_summary/Taxa_dis/treat/sample/treat.sample.class.bar.svg
- customer_backup/taxa_summary/Taxa_dis/treat/sample/treat.sample.order.bar.data
- customer_backup/taxa_summary/Taxa_dis/treat/sample/treat.sample.species.bar.pdf
- customer_backup/taxa_summary/Taxa_dis/treat/sample/treat.sample.species.bar.png
- customer_backup/taxa_summary/Taxa_dis/treat/sample/treat.sample.family.bar.svg
- customer_backup/taxa_summary/Taxa_dis/treat/sample/treat.sample.order.bar.svg
- customer_backup/taxa_summary/Taxa_dis/treat/sample/treat.sample.genus.bar.data
- customer_backup/taxa_summary/Taxa_dis/treat/sample/treat.sample.genus.bar.pdf
- customer_backup/taxa_summary/Taxa_dis/treat/sample/treat.sample.class.bar.data
- customer_backup/taxa_summary/Taxa_dis/allsample/
- customer_backup/taxa_summary/Taxa_dis/allsample/sample/
- customer_backup/taxa_summary/Taxa_dis/allsample/sample/allsample.sample.family.bar.png
- customer_backup/taxa_summary/Taxa_dis/allsample/sample/allsample.sample.genus.bar.pdf
- customer_backup/taxa_summary/Taxa_dis/allsample/sample/allsample.sample.species.bar.data
- customer_backup/taxa_summary/Taxa_dis/allsample/sample/allsample.sample.class.bar.data
- customer_backup/taxa_summary/Taxa_dis/allsample/sample/allsample.sample.family.bar.svg
- customer_backup/taxa_summary/Taxa_dis/allsample/sample/allsample.sample.phylum.bar.svg
- customer_backup/taxa_summary/Taxa_dis/allsample/sample/allsample.sample.genus.bar.svg
- customer_backup/taxa_summary/Taxa_dis/allsample/sample/allsample.sample.phylum.bar.pdf
- customer_backup/taxa_summary/Taxa_dis/allsample/sample/allsample.sample.genus.bar.data
- customer_backup/taxa_summary/Taxa_dis/allsample/sample/allsample.sample.order.bar.pdf
- customer_backup/taxa_summary/Taxa_dis/allsample/sample/allsample.sample.phylum.bar.png
- customer_backup/taxa_summary/Taxa_dis/allsample/sample/allsample.sample.family.bar.pdf
- customer_backup/taxa_summary/Taxa_dis/allsample/sample/allsample.sample.class.bar.svg
- customer_backup/taxa_summary/Taxa_dis/allsample/sample/allsample.sample.order.bar.svg
- customer_backup/taxa_summary/Taxa_dis/allsample/sample/allsample.sample.order.bar.png
- customer_backup/taxa_summary/Taxa_dis/allsample/sample/allsample.sample.family.bar.data
- customer_backup/taxa_summary/Taxa_dis/allsample/sample/allsample.sample.phylum.bar.data
- customer_backup/taxa_summary/Taxa_dis/allsample/sample/allsample.sample.species.bar.svg
- customer_backup/taxa_summary/Taxa_dis/allsample/sample/allsample.sample.class.bar.pdf
- customer_backup/taxa_summary/Taxa_dis/allsample/sample/allsample.sample.order.bar.data
- customer_backup/taxa_summary/Taxa_dis/allsample/sample/allsample.sample.class.bar.png
- customer_backup/taxa_summary/Taxa_dis/allsample/sample/allsample.sample.genus.bar.png
- customer_backup/taxa_summary/Taxa_dis/allsample/sample/allsample.sample.species.bar.png
- customer_backup/taxa_summary/Taxa_dis/allsample/sample/allsample.sample.species.bar.pdf
- customer_backup/taxa_summary/heatmap/
- customer_backup/taxa_summary/heatmap/treat/
- customer_backup/taxa_summary/heatmap/treat/treat.family.reabundance.heatmap.png
- customer_backup/taxa_summary/heatmap/treat/treat.phylum.reabundance.heatmap.pdf
- customer_backup/taxa_summary/heatmap/treat/treat.class.reabundance.heatmap.png
- customer_backup/taxa_summary/heatmap/treat/treat.family.reabundance.heatmap.pdf
- customer_backup/taxa_summary/heatmap/treat/treat.order.reabundance.heatmap.pdf
- customer_backup/taxa_summary/heatmap/treat/treat.genus.reabundance.heatmap.png
- customer_backup/taxa_summary/heatmap/treat/treat.order.reabundance.heatmap.png
- customer_backup/taxa_summary/heatmap/treat/treat.species.reabundance.heatmap.png
- customer_backup/taxa_summary/heatmap/treat/treat.genus.reabundance.heatmap.pdf
- customer_backup/taxa_summary/heatmap/treat/treat.class.reabundance.heatmap.pdf
- customer_backup/taxa_summary/heatmap/treat/treat.species.reabundance.heatmap.pdf
- customer_backup/taxa_summary/heatmap/treat/treat.phylum.reabundance.heatmap.png
- customer_backup/otus/
- customer_backup/otus/classfy_distribution.xls
- customer_backup/otus/tree.nwk
- customer_backup/otus/otu_distribution.xls
- customer_backup/otus/allsample.biom
- customer_backup/otus/rep_set.fasta
- customer_backup/otus/allsample.txt
- customer_backup/otus/venn/
- customer_backup/otus/venn/treat/
- customer_backup/otus/venn/treat/treat_new_otu_tab.xls
- customer_backup/otus/venn/treat/treat_venn.pdf
- customer_backup/otus/venn/treat/treat_venn.png
- customer_backup/otus/OTU_distri/
- customer_backup/otus/OTU_distri/treat/
- customer_backup/otus/OTU_distri/treat/treat.otu.bar.png
- customer_backup/otus/OTU_distri/treat/treat.otu_stat.xls
- customer_backup/otus/OTU_distri/treat/treat.otu.bar.svg
- customer_backup/otus/OTU_distri/allsample/
- customer_backup/otus/OTU_distri/allsample/allsample.otu.bar.png
- customer_backup/otus/OTU_distri/allsample/allsample.otu_stat.xls
- customer_backup/otus/OTU_distri/allsample/allsample.otu.bar.svg
- customer_backup/Abundance_dir/
- customer_backup/Abundance_dir/treat/
- customer_backup/Abundance_dir/treat/treat.otu
- customer_backup/Abundance_dir/treat/treat.genus.abundance
- customer_backup/Abundance_dir/treat/treat.class.abundance
- customer_backup/Abundance_dir/treat/treat.genus.reabundance
- customer_backup/Abundance_dir/treat/treat.family.abundance
- customer_backup/Abundance_dir/treat/treat.all.reabundance
- customer_backup/Abundance_dir/treat/treat.all.abundance
- customer_backup/Abundance_dir/treat/treat.biom
- customer_backup/Abundance_dir/treat/treat.order.reabundance
- customer_backup/Abundance_dir/treat/treat.phylum.reabundance
- customer_backup/Abundance_dir/treat/treat.family.reabundance
- customer_backup/Abundance_dir/treat/treat.species.reabundance
- customer_backup/Abundance_dir/treat/treat.txt
- customer_backup/Abundance_dir/treat/treat.species.abundance
- customer_backup/Abundance_dir/treat/treat.phylum.abundance
- customer_backup/Abundance_dir/treat/treat.group
- customer_backup/Abundance_dir/treat/treat.order.abundance
- customer_backup/Abundance_dir/treat/treat.class.reabundance
- customer_backup/Abundance_dir/allsample/
- customer_backup/Abundance_dir/allsample/allsample.family.reabundance
- customer_backup/Abundance_dir/allsample/allsample.genus.abundance
- customer_backup/Abundance_dir/allsample/allsample.all.reabundance
- customer_backup/Abundance_dir/allsample/allsample.group
- customer_backup/Abundance_dir/allsample/allsample.order.reabundance
- customer_backup/Abundance_dir/allsample/allsample.biom
- customer_backup/Abundance_dir/allsample/allsample.family.abundance
- customer_backup/Abundance_dir/allsample/allsample.genus.reabundance
- customer_backup/Abundance_dir/allsample/allsample.all.abundance
- customer_backup/Abundance_dir/allsample/allsample.class.abundance
- customer_backup/Abundance_dir/allsample/allsample.phylum.abundance
- customer_backup/Abundance_dir/allsample/allsample.species.reabundance
- customer_backup/Abundance_dir/allsample/allsample.species.abundance
- customer_backup/Abundance_dir/allsample/allsample.class.reabundance
- customer_backup/Abundance_dir/allsample/allsample.txt
- customer_backup/Abundance_dir/allsample/allsample.otu
- customer_backup/Abundance_dir/allsample/allsample.order.abundance
- customer_backup/Abundance_dir/allsample/allsample.phylum.reabundance
- customer_backup/beta_diversity/
- customer_backup/beta_diversity/sample_heatmap/
- customer_backup/beta_diversity/sample_heatmap/treat/
- customer_backup/beta_diversity/sample_heatmap/treat/treat.binary_jaccard_dm.heatmap.pdf
- customer_backup/beta_diversity/sample_heatmap/treat/treat.weighted_unifrac_dm.heatmap.png
- customer_backup/beta_diversity/sample_heatmap/treat/treat.weighted_unifrac_dm.heatmap.pdf
- customer_backup/beta_diversity/sample_heatmap/treat/treat.unweighted_unifrac_dm.heatmap.png
- customer_backup/beta_diversity/sample_heatmap/treat/treat.binary_jaccard_dm.heatmap.png
- customer_backup/beta_diversity/sample_heatmap/treat/treat.bray_curtis_dm.heatmap.png
- customer_backup/beta_diversity/sample_heatmap/treat/treat.bray_curtis_dm.heatmap.pdf
- customer_backup/beta_diversity/sample_heatmap/treat/treat.unweighted_unifrac_dm.heatmap.pdf
- customer_backup/beta_diversity/upgma_tree/
- customer_backup/beta_diversity/upgma_tree/treat/
- customer_backup/beta_diversity/upgma_tree/treat/treat.weighted_unifrac.svg
- customer_backup/beta_diversity/upgma_tree/treat/treat.binary_jaccard.svg
- customer_backup/beta_diversity/upgma_tree/treat/treat.unweighted_unifrac.svg
- customer_backup/beta_diversity/upgma_tree/treat/treat.weighted_unifrac.png
- customer_backup/beta_diversity/upgma_tree/treat/treat.binary_jaccard_cluster.tre
- customer_backup/beta_diversity/upgma_tree/treat/treat.bray_curtis_cluster.tre
- customer_backup/beta_diversity/upgma_tree/treat/treat.bray_curtis.svg
- customer_backup/beta_diversity/upgma_tree/treat/treat.weighted_unifrac_cluster.tre
- customer_backup/beta_diversity/upgma_tree/treat/treat.unweighted_unifrac_cluster.tre
- customer_backup/beta_diversity/upgma_tree/treat/treat.bray_curtis.png
- customer_backup/beta_diversity/upgma_tree/treat/treat.unweighted_unifrac.png
- customer_backup/beta_diversity/upgma_tree/treat/treat.binary_jaccard.png
- customer_backup/beta_diversity/upgma_tree/allsample/
- customer_backup/beta_diversity/upgma_tree/allsample/allsample.bray_curtis_cluster.tre
- customer_backup/beta_diversity/upgma_tree/allsample/allsample.weighted_unifrac_cluster.tre
- customer_backup/beta_diversity/upgma_tree/allsample/allsample.unweighted_unifrac_cluster.tre
- customer_backup/beta_diversity/upgma_tree/allsample/allsample.binary_jaccard_cluster.tre
- customer_backup/beta_diversity/pcoa/
- customer_backup/beta_diversity/pcoa/treat/
- customer_backup/beta_diversity/pcoa/treat/treat.unweighted_unifrac.PC1_PC2.png
- customer_backup/beta_diversity/pcoa/treat/treat.weighted_unifrac.PC1_PC3.png
- customer_backup/beta_diversity/pcoa/treat/treat.unweighted_unifrac.PC1_PC2.svg
- customer_backup/beta_diversity/pcoa/treat/treat.unweighted_unifrac.PC2_PC3.png
- customer_backup/beta_diversity/pcoa/treat/treat.bray_curtis.PC1_PC2.svg
- customer_backup/beta_diversity/pcoa/treat/treat.unweighted_unifrac.loadings
- customer_backup/beta_diversity/pcoa/treat/treat.bray_curtis.PC1_PC3.png
- customer_backup/beta_diversity/pcoa/treat/treat.binary_jaccard.PC2_PC3.svg
- customer_backup/beta_diversity/pcoa/treat/treat.binary_jaccard.axes
- customer_backup/beta_diversity/pcoa/treat/treat.bray_curtis.PC1_PC3.svg
- customer_backup/beta_diversity/pcoa/treat/treat.weighted_unifrac.PC2_PC3.svg
- customer_backup/beta_diversity/pcoa/treat/treat.unweighted_unifrac.PC1_PC3.png
- customer_backup/beta_diversity/pcoa/treat/treat.weighted_unifrac.PC1_PC2.png
- customer_backup/beta_diversity/pcoa/treat/treat.binary_jaccard.PC1_PC3.png
- customer_backup/beta_diversity/pcoa/treat/treat.weighted_unifrac.loadings
- customer_backup/beta_diversity/pcoa/treat/treat.bray_curtis.PC2_PC3.png
- customer_backup/beta_diversity/pcoa/treat/treat.bray_curtis.loadings
- customer_backup/beta_diversity/pcoa/treat/treat.unweighted_unifrac.PC2_PC3.svg
- customer_backup/beta_diversity/pcoa/treat/treat.bray_curtis.PC2_PC3.svg
- customer_backup/beta_diversity/pcoa/treat/treat.binary_jaccard.PC1_PC2.svg
- customer_backup/beta_diversity/pcoa/treat/treat.weighted_unifrac.PC1_PC3.svg
- customer_backup/beta_diversity/pcoa/treat/treat.unweighted_unifrac.PC1_PC3.svg
- customer_backup/beta_diversity/pcoa/treat/treat.binary_jaccard.PC1_PC2.png
- customer_backup/beta_diversity/pcoa/treat/treat.weighted_unifrac.PC2_PC3.png
- customer_backup/beta_diversity/pcoa/treat/treat.bray_curtis.axes
- customer_backup/beta_diversity/pcoa/treat/treat.binary_jaccard.loadings
- customer_backup/beta_diversity/pcoa/treat/treat.bray_curtis.PC1_PC2.png
- customer_backup/beta_diversity/pcoa/treat/treat.binary_jaccard.PC1_PC3.svg
- customer_backup/beta_diversity/pcoa/treat/treat.weighted_unifrac.axes
- customer_backup/beta_diversity/pcoa/treat/treat.weighted_unifrac.PC1_PC2.svg
- customer_backup/beta_diversity/pcoa/treat/treat.binary_jaccard.PC2_PC3.png
- customer_backup/beta_diversity/pcoa/treat/treat.unweighted_unifrac.axes
- customer_backup/beta_diversity/Beta_distance_table/
- customer_backup/beta_diversity/Beta_distance_table/treat/
- customer_backup/beta_diversity/Beta_distance_table/treat/treat.weighted_unifrac_dm.txt
- customer_backup/beta_diversity/Beta_distance_table/treat/treat.bray_curtis_dm.txt
- customer_backup/beta_diversity/Beta_distance_table/treat/treat.binary_jaccard_dm.txt
- customer_backup/beta_diversity/Beta_distance_table/treat/treat.unweighted_unifrac_dm.txt
- customer_backup/beta_diversity/Beta_distance_table/allsample/
- customer_backup/beta_diversity/Beta_distance_table/allsample/allsample.bray_curtis_dm.txt
- customer_backup/beta_diversity/Beta_distance_table/allsample/allsample.binary_jaccard_dm.txt
- customer_backup/beta_diversity/Beta_distance_table/allsample/allsample.unweighted_unifrac_dm.txt
- customer_backup/beta_diversity/Beta_distance_table/allsample/allsample.weighted_unifrac_dm.txt
- customer_backup/alpha_diversity/
- customer_backup/alpha_diversity/alpha_diversity.xls
- customer_backup/alpha_diversity/rarefaction_curve/
- customer_backup/alpha_diversity/rarefaction_curve/treat/
- customer_backup/alpha_diversity/rarefaction_curve/treat/treat.Rarefaction.curve_group.pdf
- customer_backup/alpha_diversity/rarefaction_curve/treat/treat.Rarefaction.curve_group.png
- customer_backup/alpha_diversity/rarefaction_curve/treat/treat.Rarefaction.curve_group.svg
- customer_backup/alpha_diversity/rarefaction_curve/treat/treat.rarefaction_curve_data.xls
- customer_backup/alpha_diversity/rarefaction_curve/allsample/
- customer_backup/alpha_diversity/rarefaction_curve/allsample/allsample.Rarefaction.curve_group.png
- customer_backup/alpha_diversity/rarefaction_curve/allsample/allsample.rarefaction_curve_data.xls
- customer_backup/alpha_diversity/rarefaction_curve/allsample/allsample.Rarefaction.curve_group.pdf
- customer_backup/alpha_diversity/rarefaction_curve/allsample/allsample.Rarefaction.curve_group.svg
- customer_backup/alpha_diversity/rank_abund_curve/
- customer_backup/alpha_diversity/rank_abund_curve/treat/
- customer_backup/alpha_diversity/rank_abund_curve/treat/treat.rank.abund.curve.svg
- customer_backup/alpha_diversity/rank_abund_curve/treat/treat.rank.abund.curve.png
- customer_backup/alpha_diversity/rank_abund_curve/treat/treat.rank.abund.curve.pdf
- customer_backup/alpha_diversity/rank_abund_curve/allsample/
- customer_backup/alpha_diversity/rank_abund_curve/allsample/allsample.rank.abund.curve.svg
- customer_backup/alpha_diversity/rank_abund_curve/allsample/allsample.rank.abund.curve.pdf
- customer_backup/alpha_diversity/rank_abund_curve/allsample/allsample.rank.abund.curve.png
- customer_backup/alpha_diversity/shannon_index_curve/
- customer_backup/alpha_diversity/shannon_index_curve/treat/
- customer_backup/alpha_diversity/shannon_index_curve/treat/treat.shannon.curve_group.svg
- customer_backup/alpha_diversity/shannon_index_curve/treat/treat.shannon.curve_group.png
- customer_backup/alpha_diversity/shannon_index_curve/treat/treat.shannon.curve_group.pdf
- customer_backup/alpha_diversity/shannon_index_curve/treat/treat.shannon_curve_data.xls
- customer_backup/alpha_diversity/shannon_index_curve/allsample/
- customer_backup/alpha_diversity/shannon_index_curve/allsample/allsample.shannon.curve_group.svg
- customer_backup/alpha_diversity/shannon_index_curve/allsample/allsample.shannon.curve_group.pdf
- customer_backup/alpha_diversity/shannon_index_curve/allsample/allsample.shannon.curve_group.png
- customer_backup/alpha_diversity/shannon_index_curve/allsample/allsample.shannon_curve_data.xls
