# Supplementary material for: Effect of tetracycline on nitrogen removal in Moving Bed Biofilm Reactor (MBBR) System
Source: PLoS One. 2022 Jan 10;17(1):e0261306. doi: 10.1371/journal.pone.0261306 (PMC8746769; doi:10.1371/journal.pone.0261306)
Supplement: S2 Data — (ZIP) [file pone.0261306.s002.zip › src/css/index.css]

/**
 * Created by ±±¾©°ÙÂõ¿ÍÉúÎï¿Æ¼¼ÓÐÏÞ¹«Ë¾(zhengj) on 2015/8/1.
 */
body {
    background-color: #E6E6E6;
    font-size: 15px;
}

.container {
    background-color: #fff;
    min-width: 972px;
}
.mylink:link {
	text-decoration: underline;
	color: #FF0000;
}
.mylink:visited {
	text-decoration: underline;
	color: #CE0000;
}
.mylink:hover {
	text-decoration: underline;
	font-size: 16px;
	color: #FF0000;
}
	.mylink:active {
	text-decoration: underline;
}

.shadow {
    -webkit-box-shadow: 0 0 2.5em rgba(0,0,0,.3);
    -moz-box-shadow: 0 0 2.5em rgba(0,0,0,.3);
    box-shadow: 0 0 2.5em rgba(0,0,0,.3);
}

@media(min-width:1200px) {
    header img {
        width: 160px;
        margin-right: 8%;
    }
}

@media(min-width:992px ) and (max-width: 1200px) {
    header img {
        width: 160px;
        margin-right: 1%;
    }
}

@media(max-width:992px ) {
    header img {
        width: 160px;
        margin-right: 1%;
    }
}

/*ÎÄ±¾¶ÎÂä*/
h1 {
    color: #0066FF;
}
h2 {
    color: #2e6da4;
    padding: 20px 0 40px;

    /*border-bottom: 1px solid #eee;*/
}

h3 {
    color: #337ab7;
    border-bottom: 1px solid #eee;
}

h4 {
     color: #0066CC;
     font-size: 20px;
}

h5 {
    color: #0066CC;
    font-size: 18px;
}

h1, h2, h3, h4, h5, h6, .h1, .h2, .h3, .h4, .h5, .h6 {
    font-family: inherit;
    font-weight: 500;
    line-height: 1.8;
}

p img {
    padding: 15px 0;
}

ul li,ol li {
    line-height: 1.8em;
    margin-left: 2em;
}

ul.bs-docs-sidenav li {
    line-height: 1.8em;
    margin-left: 0.5em;
}

.title-h3 {
    text-indent: 0.5em;
}

.title-h4 {
    text-indent: 1em;
}

.title-h5 {
    text-indent: 2em;
}

.title-h6 {
    text-indent: 3em;
}

.paragraph {
    text-indent: 2em;
    line-height: 1.8em;
    padding: 0 2em;
    margin: 0 0 0.5em;
}
.p-abstract{
    text-indent: 2em;
    line-height: 1.8em;
    padding: 0 2em;
    margin: 0 0 1em;
}
.paragraph-none-indent {
    line-height: 1.8em;
    padding: 0 2em;
    margin: 0 0 2em;
}

.paragraph-mark {
    line-height: 1.8em;
    margin-bottom: 2em;
}

.img-mark {
    line-height: 1.8em;
    margin: 1em 0;
}

.img-width-min {
    width: 24%;
    max-width: 200px;
}

.img-width-normal {
    width: 50%;
    max-width: 400px;
}

.img-width-max {
    width: 80%;
    max-width: 640px;
}

.table-responsive {
    padding: 0 2em;
}

.table-mark {
    padding: 0 2.5em;
}

/*
/!*ºáÏò²¼¾Ö*!/
.albumSlider-h {  width: 700px;  margin: 0 auto;  padding: 5px 10px;  font-size: 10px;  position: relative;}
.albumSlider-h .fullview{position:relative;}
.albumSlider-h .fullview,
.albumSlider-h .fullview img {height: 500px;}
.albumSlider-h .fullview img {position:absolute; top:0; left:0;}
.albumSlider-h .button,
.albumSlider-h .imglistwrap{ position: relative; height: 90px;  width: 532px;  overflow: hidden;}
.albumSlider-h .slider{  position: relative;  height: 79px;  width: auto;  margin-top: 1em;  background: #fff;}
.albumSlider-h .imglist{position: relative;width:999em;}
.albumSlider-h li{float: left;margin:0 3px;list-style-type: none;}
.albumSlider-h li img{width:90px;margin:9px 0 0 2px;  border: 1px solid #D3D3D3;;}
.albumSlider-h a{display:block; outline:none;}
.albumSlider-h li a img:hover,
.albumSlider-h li.current a img{border: 1px solid #337ab7;}
.albumSlider-h .prev {height:76px;width:16px;margin:0 5px;
    background:url(../images/prev.png) no-repeat 100% 50% ;cursor:pointer;}
.albumSlider-h .next {height:76px;width:16px;margin:0 5px;
    background:url(../images/next.png) no-repeat 100% 50% ;cursor:pointer;}
.albumSlider-h .movebackward{float: left; background-position: 0 50%; }
.albumSlider-h .moveforward{float: left; }

.img-prev .img-switch-btn,.img-next .img-switch-btn {
    position: absolute;
    left: 50%;
    top: 50%;
    margin: -43px 0 0 -18px;
    width: 40px;
    height: 72px;
    cursor: pointer;
    opacity: .5;
    background: url(http://img1.bdstatic.com/static/detailnew/img/slider_btn_icon_0624374.png) no-repeat 0 0;
    _background-image: url(http://img0.bdstatic.com/static/detailnew/img/slider_btn_icon_8_1d4d716.png);
}


.img-prev li:hover,.img-next li:hover {
    color: #ddd;
    opacity: 1;
}

.img-prev .img-switch-btn {
    background-position: 0 -87px;
    margin-left: -320px;
}

.img-next .img-switch-btn {
    background-position: 0 0px;
    margin-left: 200px;
}*/


/*·µ»Ø¶¥²¿*/
.backtotop {
    position: fixed;
    right: 21%;
    top: 93%;
}

.back-tip {
    cursor: pointer;
    width: 35px;
    height: 35px;
}

footer {
    border-top: 1px solid #eee;
    padding-top: 20px;
    margin-top: 30px;
}

/*tree css*/
.abix-tree-list li {
    list-style: none;
}
.abix-tree-list .collapsed span.icon,
.abix-tree-list .expanded span.icon {
    margin-right: 6px;
    cursor: pointer;
}
