# Supplementary material for: Effect of tetracycline on nitrogen removal in Moving Bed Biofilm Reactor (MBBR) System
Source: PLoS One. 2022 Jan 10;17(1):e0261306. doi: 10.1371/journal.pone.0261306 (PMC8746769; doi:10.1371/journal.pone.0261306)
Supplement: S2 Data — (ZIP) [file pone.0261306.s002.zip › src/js/nav.js]

/**
 * Created by ±±¾©°ÙÂõ¿ÍÉúÎï¿Æ¼¼ÓÐÏÞ¹«Ë¾(zhengj) on 2015/8/1.
 */
!function (a) {
    //"use strict";
    a(function () {
        var b = a(window), c = a(document.body);
        c.scrollspy({target: ".bs-docs-sidebar"}),
            b.on("load", function () {c.scrollspy("refresh")}),
            setTimeout(function () {
                var b = a(".bs-docs-sidebar");
                b.affix({
                   /* offset: {
                        /!*top: function () {
                            var c = b.offset().top, d = parseInt(b.children(0).css("margin-top"), 10), e = a(".bs-docs-nav").height();
                            return this.top = c - e - d
                        },*!/
                        /!*bottom: function () {
                            return this.bottom = a(".bs-docs-footer").outerHeight(!0)
                        }*!/
                    }*/
                })
        }, 100);
    })
}(jQuery), function () {
}();
