# Supplementary material for: Effect of tetracycline on nitrogen removal in Moving Bed Biofilm Reactor (MBBR) System
Source: PLoS One. 2022 Jan 10;17(1):e0261306. doi: 10.1371/journal.pone.0261306 (PMC8746769; doi:10.1371/journal.pone.0261306)
Supplement: S2 Data — (ZIP) [file pone.0261306.s002.zip › src/js/raxus-slider.min.js]

///////////////////////////////
// Author: Bora DAN
// Version: 2.0.4
// 13 March 2015
// http://dribbble.com/bqra
// http://themeforest.com/bqra
// http://twitter.com/bqra
// http://pikselmatik.com
///////////////////////////////
var rS = ".raxus-slider";
var number = 0;
function move(that, pixel) {
    that.css({
        "-webkit-transform": "translate3d(" + pixel + ", 0)",
        "-moz-transform": "translate3d(" + pixel + ", 0)",
        "-o-transform": "translate3d(" + pixel + ", 0)",
        "-ms-transform": "translate3d(" + pixel + ", 0)",
        "transform": "translate(" + pixel + ")"
    })
}
function raxusSliderGlobal(that, direction) {
    var e = jQuery(that).parents(".raxus-slider"), rel = e.find(".slider-relative"), action;
    var dataShow = parseInt(e.attr("data-show"));
    var slide = e.attr("data-direction") == "vertical" ? e.find(".slide").eq(dataShow).outerHeight(true) : e.find(".slide").eq(dataShow).outerWidth(true);
    var totalSize = e.find(".slide").size() - 1;
    var totalW = totalSize * slide;
    var pixel = slide * dataShow;
    var pixelH = slide * dataShow;
    var loop = e.attr("data-loop") == "false";
    e.removeAttr("data-playing");
    e.find("iframe").remove();
    e.find(".play-button, img, .slide .text, .fullscreen").show(0);
    jQuery(that).parents(".raxus-slider[data-dots]").find("ul.dots").show(0);
    if (totalW == pixel && direction == "-")if (loop)return false; else {
        dataShow = 0;
        e.attr("data-show", "0")
    } else if (dataShow == 0 && direction == "+")if (loop)return false; else {
        dataShow = totalSize;
        e.attr("data-show", totalSize)
    } else if (direction == "dot") {
        dataShow = jQuery(that).index();
        e.attr("data-show", jQuery(that).index())
    } else {
        dataShow = direction == "-" ? dataShow + 1 : dataShow - 1;
        e.attr("data-show",
            dataShow)
    }
    pixel = slide * dataShow;
    action = e.attr("data-direction") == "vertical" ? "0, -" + pixel + "px" : "-" + pixel + "px, 0";
    move(rel, action);
    if (dataShow == totalSize)jQuery(that).parents(".raxus-slider[data-loop]").find(".arrow-r").css("opacity", "0.5"); else if (dataShow == 0)jQuery(that).parents(".raxus-slider[data-loop]").find(".arrow-l").css("opacity", "0.5"); else jQuery(that).parents(".raxus-slider[data-loop]").find(".arrow-r, .arrow-l").css("opacity", "1");
    if (e.find(".mini-images").length) {
        var miniImgs = e.find(".mini-images"),
            miniImgsLi = e.find(".mini-images li");
        miniImgsLi.removeClass("selected");
        miniImgsLi.eq(e.attr("data-show")).addClass("selected");
        var thumbPixel, ifDir = e.attr("data-thumbnail") == "left" || e.attr("data-thumbnail") == "right", miniSlide = ifDir ? miniImgsLi.outerHeight(true) : miniImgsLi.outerWidth(true), miniSize = miniImgsLi.size() - 1, miniDirSize = ifDir ? e.height() : e.width(), miniShow = miniDirSize / miniSlide, miniSelected = e.find(".mini-images li.selected").index(), margin = ifDir ? 30 : 20, firstDisplay = parseInt(miniImgsLi.eq(0 +
            number).index());
        miniShow = parseInt(miniShow - 1);
        if (miniSize - 1 >= miniShow) {
            if (miniSelected == miniImgsLi.slice(-1).index() || miniSelected == miniImgsLi.slice(-2).index())thumbPixel = -((miniSize - miniShow) * miniSlide) + margin, number = miniImgsLi.last().index() - miniShow; else if (miniSelected == miniSize && miniShow <= miniSize)thumbPixel = -miniSelected * miniSlide + miniSlide * miniShow, number = miniSelected - miniShow + 1; else if (miniSelected == 0)thumbPixel = 0, number = miniSelected; else if (miniSelected >= firstDisplay + miniShow)thumbPixel =
                -miniSelected * miniSlide + miniSlide * (miniShow - 1), number = miniSelected - miniShow + 1; else if (miniSelected <= firstDisplay)thumbPixel = -(miniSelected - 1) * miniSlide, number = miniSelected - 1; else thumbPixel = miniImgs.attr("data-thumbwidth");
            miniImgs.attr("data-thumbwidth", thumbPixel);
            thumbPixel = ifDir ? "0, " + thumbPixel + "px" : thumbPixel + "px, 0";
            move(miniImgs, thumbPixel)
        }
    }
    dataEqSel();
    e.find(".dots li").removeClass("selected");
    e.find(".dots li").eq(e.attr("data-show")).addClass("selected");
    e.find(".close-video").click();
    rel.find(".slide .text").removeClass("left-animated");
    rel.find(".slide:eq(" + dataShow + ") .text").addClass("left-animated")
}
function thumbNoSlide() {
    jQuery(rS + "[data-thumbnail]").each(function () {
        if (jQuery(this).find(".mini-images li").size() * jQuery(this).find(".mini-images li").outerWidth(true) < jQuery(this).outerWidth())jQuery(this).find(".mini-images").addClass("no-slide")
    })
}
function rePositioning() {
    jQuery(".raxus-slider[data-thumbnail]").each(function () {
        var thumb = jQuery(this).attr("data-thumbnail");
        var way = thumb == "left" || thumb == "right" ? jQuery(this).find(".mini-images-relative").outerWidth() : jQuery(this).find(".mini-images-relative").outerHeight();
        jQuery(this).find(".slider-area").animate({"left": 0, "right": 0, "top": 0, "bottom": 0}, 0);
        jQuery(this).find(".slider-area").css(thumb, way)
    });
    thumbNoSlide();
    jQuery(".raxus-slider").map(function (index, el) {
        raxusSliderGlobal(".dots:eq(" +
            index + ") li.selected", "dot");
        return this
    })
}
function videoId(data) {
    data.match(/http:\/\/(player.|www.)?(vimeo\.com|youtu(be\.com|\.be))\/(video\/|embed\/|watch\?v=)?([A-Za-z0-9._%-]*)(\&\S+)?/);
    return {
        url: RegExp.$2,
        id: RegExp.$5,
        site: RegExp.$2 == "youtube.com" || RegExp.$2 == "youtu.be" ? "http://www.youtube-nocookie.com/embed/" : "http://player.vimeo.com/video/"
    }
}
function dataEqSel() {
    jQuery(rS).each(function () {
        var t = jQuery(this);
        t.find(".slide").removeClass("selected");
        var dataEq = t.attr("data-show") == 0 ? null : t.attr("data-show") - 1;
        t.find(".slide:eq(" + dataEq + "), .slide:eq(" + t.attr("data-show") + "), .slide:eq(" + (parseInt(t.attr("data-show")) + 1) + ")").addClass("selected")
    })
}
jQuery(function () {
    jQuery(rS).attr("data-show", "0");
    jQuery(rS + " .slider-relative").wrap('<div class="slider-area"></div>');
    jQuery(rS + " .slider-relative .slide img").wrap('<span class="image"></span>');
    jQuery(document).ready(function () {
        jQuery(rS + " .slider-relative").find(".slide:eq(0) .text").addClass("left-animated")
    });
    jQuery(rS + " .slider-relative").find(".slide:eq(0)").addClass("selected");
    jQuery(rS + " .slider-area").append('<ul class="dots"></ul>');
    jQuery(rS + " .slider-area").each(function () {
        for (var i =
            jQuery(this).find(".slide").size() - 1; i >= 0; i--)jQuery(this).find(".dots").append("<li><span></span></li>");
        jQuery(this).find(".dots").css("margin-top", -(jQuery(this).find(".dots").height() / 2))
    });
    jQuery(rS + " .slider-area").find(".dots li:eq(0)").addClass("selected");
    jQuery(rS + " .slider-area").append('<div class="arrow-l"></div><div class="arrow-r"></div>');
    jQuery(rS + "[data-arrows=outer]").find(".arrow-l, .arrow-r").addClass("outer");
    jQuery(rS + "[data-thumbnail]").append('<div class="arrow-l arrow-l-bottom"></div><div class="arrow-r arrow-r-bottom"></div><div class="mini-images-relative"><ul data-thumbwidth="0" class="mini-images"></ul></div>');
    jQuery(rS + "[data-thumbnail]").each(function () {
        var thumb = jQuery(this).attr("data-thumbnail");
        for (var i = 0; i <= jQuery(this).find(".slide").size() - 1; i++) {
            var thumbUrl = jQuery(this).find(".slider-relative li").eq(i).find(".image img");
            thumbUrl = thumbUrl.attr("data-thumbnailurl") == null ? thumbUrl.attr("src") : thumbUrl.attr("data-thumbnailurl");
            jQuery(this).find(".mini-images").append('<li><span class="img-selected"></span><div class="image"><img src="' + thumbUrl + '" alt="" /></div></li>')
        }
        var miniCalc = thumb == "bottom" ||
        thumb == "top" ? jQuery(this).find(".mini-images-relative").outerHeight() : jQuery(this).find(".mini-images-relative").outerWidth();
        jQuery(this).find(".slider-area").css(thumb, miniCalc + "px")
    });
    thumbNoSlide();
    jQuery(rS + "[data-thumbnail]").find(".mini-images li:eq(0)").addClass("selected");

    dataEqSel();
    function autoPlay(time, that) {
        var playIt = setInterval(function () {
            raxusSliderGlobal(that.find(".arrow-r.autoPlayButton"), "-")
        }, time);

        function stopPlay() {
            clearInterval(playIt);
            that.find(".arrow-r").removeClass("autoPlayButton")
        }

        function startPlay() {
            if (!that.find(".close-video").length)that.find(".arrow-r").addClass("autoPlayButton");
            playIt = setInterval(function () {
                raxusSliderGlobal(that.find(".arrow-r"),
                    "-")
            }, time)
        }

        that.on("touchstart", function () {
            stopPlay()
        });
        that.on("touchstart", function () {
            startPlay()
        });
        that.hover(function () {
            stopPlay()
        }, function () {
            if (that.attr("data-playing") != "true")startPlay()
        });
        jQuery(document).on("click touchstart", rS + " .play-button", function () {
            that.attr("data-playing", "true");
            stopPlay()
        })
    }

    jQuery("[data-videoUrl]").after('<div class="play-button"></div>');
    jQuery(document).on("click touchstart touch", rS + " .play-button", function () {
        var t = jQuery(this);
        t.hide(0);
        t.prev("img").hide(0);
        t.parents(".slide").find(".text").hide(0);
        t.parents(".slide").append('<div class="close-video"></div>');
        t.parents(".raxus-slider").find(".fullscreen, ul.dots").hide(0);
        t.parent().append('<iframe width="' + t.parents(".slide").outerWidth(true) + '" height="' + t.parents(".slide").outerHeight(true) + '" src="' + videoId(t.prev("img").attr("data-videoUrl")).site + videoId(t.prev("img").attr("data-videoUrl")).id + '?rel=0&autoplay=1&fullscreen=0" frameborder="0" webkitallowfullscreen mozallowfullscreen allowfullscreen></iframe>')
    });
    jQuery(rS).on("mousedown", ".close-video", function () {
        var t = jQuery(this);
        t.parents(".raxus-slider").find(".play-button, img, .slide .text, .fullscreen").show(0);
        t.parents(".raxus-slider[data-dots]").find("ul.dots").show(0);
        t.parent().find("iframe").remove();
        t.remove();
        t.parents(".raxus-slider").removeAttr("data-playing")
    });
    jQuery(rS + " .text strong").after('<div class="clear"></div>');
    jQuery(rS + " .slide .image").prepend('<div class="vertical-helper"></div>');
    jQuery(rS + "[data-bgcolor]").each(function () {
        jQuery(this).find(".slider-area .slider-relative .slide").css("background-color",
            jQuery(this).attr("data-bgcolor"))
    });
    jQuery(rS + "[data-thumbbgcolor]").each(function () {
        jQuery(this).find(".mini-images").css("background-color", jQuery(this).attr("data-thumbbgcolor"))
    });
    jQuery(document).on("click", ".arrow-r", function () {
        raxusSliderGlobal(this, "-")
    });
    jQuery(document).on("click", ".arrow-l", function () {
        raxusSliderGlobal(this, "+")
    });
    jQuery(document).on("mouseup touchend", ".dots li, .mini-images:not(.no-transition) li", function () {
        raxusSliderGlobal(this, "dot")
    });
    var startX, thumb, direction,
        slideWhere, finishLeft, finishTop, finish = 0;

    function dirAndThumb(that) {
        var dataThumbnail = jQuery(that).parents(".raxus-slider").attr("data-thumbnail"), dataDirection = jQuery(that).parents(".raxus-slider").attr("data-direction");
        thumb = dataThumbnail == "left" || dataThumbnail == "right";
        direction = dataDirection == "vertical"
    }

    function touching(a) {
        dirAndThumb(a);
        if (a.className == "slider-relative")slideWhere = direction ? parseInt(jQuery(a).position().top) : parseInt(jQuery(a).position().left); else if (a.className == "mini-images")slideWhere =
            thumb ? parseInt(jQuery(a).position().top) - 10 : parseInt(jQuery(a).position().left) - 10;
        startX = 0;
        finishLeft = -(jQuery(a).find("li").outerWidth(true) * (jQuery(a).find("li").size() - 1)) + (jQuery(a).parents(".mini-images-relative").outerWidth(true) - jQuery(a).find("li").outerWidth(true)) - 10;
        finishTop = -(jQuery(a).find("li").outerHeight(true) * (jQuery(a).find("li").size() - 1)) + (jQuery(a).parents(".mini-images-relative").outerHeight(true) - jQuery(a).find("li").outerHeight(true)) - 10;
        finish = thumb ? finishTop : finishLeft
    }

    function touchable(that, b, e, event) {
        var ifA = parseInt(event.pageY) - parseInt(e.pageY), ifB = parseInt(event.pageX) - parseInt(e.pageX);
        jQuery(that).addClass("no-transition");
        if (that.className == "slider-relative no-transition") {
            var endPoint = direction ? jQuery(".slide").outerHeight(true) : jQuery(".slide").outerWidth(true);
            if (-(startX - b) < -(endPoint * (jQuery(".slide").size() - 1)) || -(startX - b) > 0)ifA = ifA / 12, ifB = ifB / 12;
            startX = direction ? ifA : ifB;
            var tWay = direction ? "0, " + (b + -startX) + "px" : b + -startX + "px, 0"
        } else if (that.className ==
            "mini-images no-transition") {
            var endPoint = direction ? $(".mini-images li").outerWidth(true) : $(".mini-images li").outerHeight(true);
            if (-(startX - b) > 0)var tWay = thumb ? "0, 0" : "0, 0"; else if (-(startX - b) < finish)var tWay = thumb ? "0," + finish + "px" : finish + "px, 0"; else {
                startX = thumb ? ifA : ifB;
                var tWay = thumb ? "0, " + (b + -startX) + "px" : b + -startX + "px, 0"
            }
        }
        move(jQuery(that), tWay)
    }

    jQuery(document).on("mousedown", rS + " .slider-relative, " + rS + " .mini-images:not(.no-slide)", function (event) {
        event.preventDefault();
        touching(this);
        jQuery(this).on("mousemove", function (e) {
            touchable(this, slideWhere, e, event)
        })
    });
    jQuery(rS + " .slider-relative, " + rS + " .mini-images:not(.no-slide)").map(function () {
        this.addEventListener("touchstart", function (event) {
            if (jQuery(rS + " .slider-relative, " + rS).attr("data-direction") == "vertical")event.preventDefault();
            touching(this);
            this.addEventListener("touchmove", function (e) {
                touchable(this, slideWhere, e.touches[0], event)
            }, false)
        }, false)
    });
    jQuery(document).on("mouseup touchend", rS + " .slider-relative", function () {
        jQuery(this).off("mousemove touchmove").removeClass("no-transition");
        var thatR = jQuery(this).parents(".raxus-slider").find(".arrow-r"), thatL = jQuery(this).parents(".raxus-slider").find(".arrow-l");
        if (-startX < -100)raxusSliderGlobal(thatR, "-"); else if (-startX > 100)raxusSliderGlobal(thatL, "+");
        rePositioning()
    });
    jQuery(document).on("mouseup touchend", rS + " .mini-images", function (event) {
        jQuery(this).off("mousemove touchmove").removeClass("no-transition");
        var endDir = thumb ? jQuery(this).position().top : jQuery(this).position().left;
        if (endDir > -10)move(jQuery(this), "0, 0"); else if (endDir <=
            finish) {
            finish = thumb ? "0, " + finish + "px" : finish + "px, 0";
            move(jQuery(this), finish)
        }
    });
    var link = true;
    jQuery(rS + " .slide a").on({
        mousedown: function () {
            link = true;
            jQuery(window).mousemove(function () {
                link = false
            })
        }, click: function (e) {
            if (link == false)e.preventDefault()
        }
    });
    jQuery(".raxus-slider").keydown(function (event) {
        if (event.which == 39)raxusSliderGlobal("[data-keypress=true]:focus .arrow-r", "-"); else if (event.which == 37)raxusSliderGlobal("[data-keypress=true]:focus .arrow-l", "+")
    });

    jQuery(window).resize(function () {
        rePositioning()
    })
});
