# Supplementary material for: Effect of tetracycline on nitrogen removal in Moving Bed Biofilm Reactor (MBBR) System
Source: PLoS One. 2022 Jan 10;17(1):e0261306. doi: 10.1371/journal.pone.0261306 (PMC8746769; doi:10.1371/journal.pone.0261306)
Supplement: S2 Data — (ZIP) [file pone.0261306.s002.zip › src/js/ready.js]

$(document).ready(function(){

            $(".img-toggle").fancybox({
                openEffect	: 'elastic',
                closeEffect	: 'elastic',

                helpers : {
                    title : {
                        type : 'inside'
                    }
                }
            });

        });
