# Supplementary material for: Effect of tetracycline on nitrogen removal in Moving Bed Biofilm Reactor (MBBR) System
Source: PLoS One. 2022 Jan 10;17(1):e0261306. doi: 10.1371/journal.pone.0261306 (PMC8746769; doi:10.1371/journal.pone.0261306)
Supplement: S2 Data — (ZIP) [file pone.0261306.s002.zip › src/js/scrolltop.js]

/**
 * Created by ±±¾©°ÙÂõ¿ÍÉúÎï¿Æ¼¼ÓÐÏÞ¹«Ë¾(zhengj) on 2015/8/1.
 */
$(document).ready(function(){
	//1.Ê×ÏÈ½«#goTopBtnÒþ²Ø
	$("#goTop").hide();

	//2.¸ø´°¿ÚÌí¼ÓÊÂ¼þ£º¹ö¶¯Ê±´¥·¢
	$(window).scroll(function(){
		//µ±¹ö¶¯ÌõµÄÎ»ÖÃ´¦ÓÚ¾à¶¥²¿0ÏñËØÒÔÉÏÊ±£¬·µ»Ø¶¥²¿°´Å¥³öÏÖ£¬·ñÔòÏûÊ§
		if ($(window).scrollTop()>0){
			$("#goTop").fadeIn(800);
			}
		else{
			$("#goTop").fadeOut(800);
			}
	});
	
	//3.µ±µã»÷·µ»Ø¶¥²¿°´Å¥ºó£¬»Øµ½Ò³Ãæ¶¥²¿Î»ÖÃ
	$("#goTop").click(function(){
		$('body,html').animate({scrollTop:0},500);
	});
});
