# Supplementary material for: Effect of tetracycline on nitrogen removal in Moving Bed Biofilm Reactor (MBBR) System
Source: PLoS One. 2022 Jan 10;17(1):e0261306. doi: 10.1371/journal.pone.0261306 (PMC8746769; doi:10.1371/journal.pone.0261306)
Supplement: S2 Data — (ZIP) [file pone.0261306.s002.zip › customer_backup/taxa_summary/Taxa_dis/treat/sample/treat.sample.phylum.bar.data]

	B1	B2	B3
Proteobacteria	0.6093003586699454	0.5073025389803865	0.4159488145025576
Bacteroidetes	0.1409619872507714	0.1726652896338677	0.16292050585667395
Acidobacteria	0.06310398295926199	0.06642659988666898	0.20870753286568805
Chloroflexi	0.0884928031074287	0.07371999926883215	0.07927753803089124
Verrucomicrobia	0.021285260074866478	0.07503610141298188	0.029974840461869136
Firmicutes	0.015678105470891348	0.030252070118997568	0.03479014279287535
Planctomycetes	0.00831675724779551	0.013033067066371763	0.018711365113217922
Nitrospirae	0.016382915407145208	0.005977297238013417	0.004682006764749987
WPS-2	0.014190173383244319	0.010949238671468003	0.0003332389156405685
Patescibacteria	0.0066252134007862545	0.015336245818633814	0.0032657413732775716
Others	0.015662443027863487	0.029301551903778315	0.0413882733225586
