# Supplementary material for: Effect of tetracycline on nitrogen removal in Moving Bed Biofilm Reactor (MBBR) System
Source: PLoS One. 2022 Jan 10;17(1):e0261306. doi: 10.1371/journal.pone.0261306 (PMC8746769; doi:10.1371/journal.pone.0261306)
Supplement: S2 Data — (ZIP) [file pone.0261306.s002.zip › customer_backup/taxa_summary/Taxa_dis/treat/sample/treat.sample.family.bar.data]

	B1	B2	B3
Rhodocyclaceae	0.3502435509890833	0.289944614034767	0.0541013379542463
Competibacteraceae	0.18619512271524113	0.12122763083334856	0.07132978989286369
Blastocatellaceae	0.05934499663257475	0.06320946131208072	0.20147624839628772
A4b	0.07790499162059299	0.06249657265066628	0.0405051901961111
Saprospiraceae	0.05791971431703917	0.07929515418502203	0.00603162437309429
Burkholderiaceae	0.020470813037417577	0.02231889886120606	0.042454637852608425
Verrucomicrobiaceae	0.014503422243801588	0.06189335916793098	0.0060816102104403755
uncultured_bacterium_o_OPB56	0.016022679217504346	0.007220282596377063	0.03753936384691004
Rhodobacteraceae	0.006124015223894623	0.011424497779077631	0.04172151223819918
Flavobacteriaceae	0.013015490156154557	0.036174529767671416	0.0033490511021877136
Others	0.19825520384669623	0.24479499881185238	0.49540963393705134
