# Supplementary material for: Effect of tetracycline on nitrogen removal in Moving Bed Biofilm Reactor (MBBR) System
Source: PLoS One. 2022 Jan 10;17(1):e0261306. doi: 10.1371/journal.pone.0261306 (PMC8746769; doi:10.1371/journal.pone.0261306)
Supplement: S2 Data — (ZIP) [file pone.0261306.s002.zip › customer_backup/taxa_summary/Taxa_dis/treat/sample/treat.sample.order.bar.data]

	B1	B2	B3
Betaproteobacteriales	0.3803937538177205	0.32218911656643573	0.13122948497925588
Competibacterales	0.18619512271524113	0.12122763083334856	0.07132978989286369
Blastocatellales	0.05934499663257475	0.06320946131208072	0.20147624839628772
Chitinophagales	0.06277507165567685	0.08437677079715576	0.04740323574987087
SBR1031	0.07959653546760223	0.06346537006233206	0.042188046720095976
Verrucomicrobiales	0.017040738014315472	0.071343703730784	0.027042338004232135
Flavobacteriales	0.018653969646185414	0.044985102454896085	0.02327673825749371
Cytophagales	0.02426112425016054	0.024238214488091103	0.016795241348284654
OPB56	0.016022679217504346	0.007220282596377063	0.03753936384691004
Rhodobacterales	0.006124015223894623	0.011424497779077631	0.04172151223819918
Others	0.1495919933591242	0.18631984937942145	0.35999800056650605
