# Supplementary material for: Effect of tetracycline on nitrogen removal in Moving Bed Biofilm Reactor (MBBR) System
Source: PLoS One. 2022 Jan 10;17(1):e0261306. doi: 10.1371/journal.pone.0261306 (PMC8746769; doi:10.1371/journal.pone.0261306)
Supplement: S2 Data — (ZIP) [file pone.0261306.s002.zip › customer_backup/taxa_summary/Taxa_dis/treat/sample/treat.sample.genus.bar.data]

	B1	B2	B3
Zoogloea	0.20403464532397764	0.1976529511762663	0.009164070180115634
OLB17	0.05773176500070481	0.06156433363189354	0.19901028042054753
Plasticicumulans	0.17798800256864067	0.11658471493593142	0.021243980872086243
Thauera	0.12141525835199775	0.0703749063191182	0.01567889098088875
uncultured_bacterium_f_A4b	0.07637007220386235	0.062130988721735794	0.040338570738290815
OLB8	0.056651056431782226	0.07854570713071453	0.005648399620107636
Candidatus_Competibacter	0.008207120146600466	0.004642915897417149	0.050085809020777444
uncultured_bacterium_o_OPB56	0.016022679217504346	0.007220282596377063	0.03753936384691004
Brevifollis	0.0085360314501856	0.04792805308278648	0.001682856523984871
uncultured_bacterium_f_Burkholderiaceae	0.014503422243801588	0.015226570639954667	0.02329340020327574
Others	0.258539947060943	0.33812857586780604	0.5963143775930142
