# Supplementary material for: Effect of tetracycline on nitrogen removal in Moving Bed Biofilm Reactor (MBBR) System
Source: PLoS One. 2022 Jan 10;17(1):e0261306. doi: 10.1371/journal.pone.0261306 (PMC8746769; doi:10.1371/journal.pone.0261306)
Supplement: S2 Data — (ZIP) [file pone.0261306.s002.zip › customer_backup/taxa_summary/Taxa_dis/treat/sample/treat.sample.class.bar.data]

	B1	B2	B3
Gammaproteobacteria	0.5843030995974752	0.4680205458168059	0.24849625939317194
Bacteroidia	0.12385859946434445	0.16487835194764838	0.122515287335255
Blastocatellia_Subgroup_4	0.05934499663257475	0.06324601970497377	0.20160954396254394
Anaerolineae	0.08640969818472286	0.07202003399930539	0.07339587116983522
Alphaproteobacteria	0.022021394897176062	0.032134827352989566	0.1614875785194195
Verrucomicrobiae	0.021285260074866478	0.07503610141298188	0.029974840461869136
Ignavibacteria	0.017103387786426928	0.007786937686219314	0.04040521852141893
Clostridia	0.008786630538631416	0.021295263860200704	0.019294533215588917
Nitrospira	0.016382915407145208	0.005977297238013417	0.004682006764749987
uncultured_bacterium_p_WPS-2	0.014190173383244319	0.010949238671468003	0.0003332389156405685
Others	0.04631384403339235	0.07865538230939365	0.09780562174050679
