# Supplementary material for: Effect of tetracycline on nitrogen removal in Moving Bed Biofilm Reactor (MBBR) System
Source: PLoS One. 2022 Jan 10;17(1):e0261306. doi: 10.1371/journal.pone.0261306 (PMC8746769; doi:10.1371/journal.pone.0261306)
Supplement: S2 Data — (ZIP) [file pone.0261306.s002.zip › customer_backup/otus/classfy_distribution.xls]

Sample	Kindom	Phylum	Class	Order	Family	Genus	Species
B2	1	22	49	109	177	308	323
B1	1	21	47	105	176	298	311
B3	1	24	51	125	208	369	392
Total	1	26	58	133	219	389	413
