# Supplementary material for: Effect of tetracycline on nitrogen removal in Moving Bed Biofilm Reactor (MBBR) System
Source: PLoS One. 2022 Jan 10;17(1):e0261306. doi: 10.1371/journal.pone.0261306 (PMC8746769; doi:10.1371/journal.pone.0261306)
Supplement: S2 Data — (ZIP) [file pone.0261306.s002.zip › customer_backup/otus/tree.nwk]

(((('OTU321':0.089204796,(('OTU361':0.022137376,('OTU777':0.005602276,('OTU309':0.047261346,('OTU247':0.032008148,'OTU432':0.014838257)0.955:0.021209141)0.897:0.020990652)1.000:0.091880425)1.000:0.098826081,(('OTU665':0.080837781,((((('OTU189':0.003720979,('OTU1148':0.013557951,'OTU2349':0.010564048)0.865:0.009664052)0.302:0.010485395,('OTU222':0.007056112,('OTU115':0.012092271,'OTU2983':0.020419011)0.092:0.010569185)0.901:0.016583807)0.930:0.017055163,('OTU575':0.054457130,'OTU1141':0.018847445)0.595:0.003125935)0.870:0.015098474,('OTU461':0.052184327,'OTU462':0.028978036)0.955:0.027722161)0.994:0.046608960,('OTU440':0.062751484,('OTU91':0.072741023,('OTU350':0.025651492,(('OTU446':0.009824776,'OTU853':0.015284654)0.924:0.023284380,'OTU434':0.038331943)0.815:0.009595362)0.987:0.038828081)0.786:0.007324224)0.282:0.009714174)0.894:0.021334618)0.815:0.022089248,('OTU693':0.051205647,'OTU939':0.068835732)0.914:0.028457674)0.964:0.027404729)0.746:0.004989449)0.953:0.018844040,('OTU585':0.159391020,((((('OTU553':0.094705749,('OTU154':0.092751894,'OTU267':0.075869549)0.922:0.033256963)0.868:0.025910923,(('OTU41':0.032154629,('OTU173':0.050659605,('OTU363':0.009537659,'OTU949':0.027565796)1.000:0.051927477)0.671:0.004270399)0.955:0.017740387,(((('OTU75':0.014884886,(((('OTU278':0.022884587,('OTU596':0.012222982,'OTU1106':0.022964883)0.798:0.011226587)0.916:0.013885411,((('OTU1158':0.034792935,'OTU348':0.008907622)0.502:0.012739589,('OTU256':0.013730155,('OTU107':0.027668275,(('OTU103':0.017571443,(('OTU691':0.002984443,'OTU170':0.041448496)0.917:0.012834431,((('OTU4237':0.022611451,'OTU88':0.011288755)0.876:0.006260672,('OTU3':0.005488782,'OTU1556':0.028636589)0.247:0.002846410)0.912:0.016856805,'OTU2895':0.011607195)0.933:0.019043413)0.849:0.011236543)0.653:0.006244048,('OTU323':0.007258401,'OTU826':0.035119465)0.900:0.014171611)0.692:0.010899286)0.770:0.009463202)0.891:0.010592067)0.729:0.009276031,(('OTU160':0.014765443,'OTU209':0.022373332)0.983:0.031623041,'OTU757':0.042354543)0.255:0.000000005)0.791:0.003965326)0.740:0.003651674,((('OTU184':0.016817388,(('OTU960':0.027715248,'OTU4646':0.021660469)0.832:0.007993239,'OTU727':0.019622187)0.655:0.009055464)0.740:0.003518122,'OTU218':0.013010261)0.967:0.016810459,(('OTU512':0.035594753,'OTU780':0.014886146)0.558:0.012451479,(('OTU422':0.015786632,('OTU93':0.024391895,('OTU159':0.009014952,'OTU858':0.015085441)0.887:0.000000005)0.828:0.008788070)0.794:0.013440413,('OTU38':0.023475799,'OTU2585':0.023504149)0.338:0.006713477)0.652:0.010553456)0.660:0.002589550)0.999:0.051310670)0.000:0.000000005,('OTU2881':0.014551958,(('OTU595':0.023787666,((('OTU1783':0.021392111,('OTU112':0.014046055,('OTU761':0.017346546,(('OTU116':0.016026119,(('OTU898':0.028268402,'OTU3024':0.003107268)0.944:0.016063440,'OTU4569':0.023229227)0.383:0.006077778)0.753:0.008083854,'OTU445':0.014651610)0.780:0.010004616)0.776:0.014440265)0.651:0.003155275)0.348:0.004268058,((('OTU384':0.013406794,('OTU1471':0.018640108,('OTU1031':0.028556882,'OTU393':0.035613395)0.856:0.014884524)0.903:0.020488716)0.965:0.026262077,(((('OTU48':0.018466667,('OTU172':0.020261915,'OTU540':0.017903806)0.813:0.005591990)0.755:0.003026957,'OTU1222':0.020523814)0.737:0.003813712,'OTU66':0.006216253)0.887:0.010567156,('OTU138':0.012108394,('OTU332':0.004724562,('OTU1025':0.009636192,'OTU2476':0.040420293)0.953:0.015970013)0.940:0.013605187)0.918:0.011716275)0.855:0.012631817)0.955:0.021146200,'OTU3724':0.005531781)0.979:0.018112728)0.000:0.000000005,('OTU1440':0.019328560,('OTU44':0.010428937,'OTU3328':0.021137358)0.952:0.014253063)0.831:0.009590661)0.770:0.003865797)0.847:0.007650857,(('OTU294':0.047999827,('OTU1270':0.000000005,(('OTU2633':0.032633557,('OTU450':0.051179656,'OTU40':0.000000005)0.801:0.017795889)0.832:0.006373345,('OTU132':0.005001130,'OTU460':0.046211177)0.959:0.021240295)0.737:0.011051326)0.999:0.063886561)0.943:0.031572074,('OTU455':0.040950286,(('OTU586':0.018678181,('OTU178':0.012042593,('OTU2588':0.014423799,('OTU3441':0.037945579,('OTU81':0.028426284,'OTU2496':0.022352878)0.706:0.001835887)0.746:0.004056154)0.399:0.010721622)0.885:0.012171502)0.806:0.017258244,('OTU382':0.066152562,('OTU150':0.014141977,'OTU364':0.013094385)0.955:0.032628872)0.992:0.058248262)0.910:0.023285036)0.856:0.016726662)0.847:0.008874979)0.719:0.010609378)0.652:0.008083138)0.798:0.008681039)0.938:0.012255783,('OTU519':0.017886017,('OTU171':0.023724805,('OTU2':0.008340540,'OTU972':0.029709312)0.767:0.013309439)0.884:0.008045009)0.705:0.000000005)0.883:0.013693378,('OTU568':0.037473497,('OTU99':0.002346242,'OTU3498':0.041656085)0.639:0.011727000)0.985:0.031923420)0.963:0.022061978,(('OTU566':0.110842992,(('OTU183':0.007763990,'OTU984':0.032814616)1.000:0.077086109,('OTU243':0.045539328,'OTU374':0.037676858)0.940:0.026877805)0.097:0.009952197)0.888:0.027669072,(('OTU351':0.016722694,(('OTU317':0.030299628,'OTU3629':0.010893136)0.965:0.024714988,'OTU605':0.006294459)0.961:0.024680322)0.862:0.010052189,('OTU180':0.060075444,((('OTU547':0.026554781,('OTU7':0.040231169,('OTU416':0.004038392,'OTU944':0.026820018)0.300:0.019554712)0.957:0.032440986)0.894:0.021689953,'OTU349':0.010630933)0.906:0.019731858,'OTU157':0.021243070)0.956:0.027455833)0.926:0.022948681)0.862:0.009850605)0.891:0.009864493)0.797:0.000000005)0.837:0.010396689)0.904:0.020442585,('OTU584':0.085928356,('OTU194':0.874530134,'OTU1642':0.249868144)0.884:0.109458949)0.743:0.013583433)0.773:0.011140176,'OTU1267':0.276554360)0.923:0.023917725,(((('OTU77':0.011040271,'OTU747':0.010434072)0.958:0.032691980,('OTU169':0.025984306,'OTU421':0.037583049)0.902:0.024385459)1.000:0.182324966,'OTU728':0.129910220)0.292:0.000000005,((((('OTU392':0.011357363,'OTU3559':0.015096974)0.977:0.026040499,(((('OTU2574':0.000000005,('OTU17':0.005213331,('OTU1372':0.016203611,'OTU136':0.013462366)0.816:0.004835223)0.997:0.021186542)0.998:0.052397473,('OTU706':0.067340797,('OTU193':0.064177350,'OTU470':0.042883869)0.699:0.010439046)0.789:0.019059705)0.879:0.013666974,('OTU297':0.110702352,'OTU484':0.037330732)0.857:0.020005512)0.760:0.010117979,(('OTU889':0.031575250,('OTU215':0.027932225,'OTU680':0.030099095)0.896:0.019132106)0.898:0.019109667,('OTU732':0.031628618,('OTU734':0.006084905,'OTU793':0.033355675)0.932:0.021224029)0.697:0.027172507)0.766:0.020808712)0.324:0.010640681)0.800:0.007144523,('OTU362':0.014540195,'OTU1307':0.021005504)0.997:0.040901815)0.957:0.017634665,('OTU299':0.049415016,(('OTU577':0.016736242,('OTU265':0.012161537,'OTU233':0.028771173)0.620:0.012687733)1.000:0.075223176,(('OTU366':0.000000006,'OTU567':0.010433693)0.977:0.026620784,(('OTU491':0.022509753,'OTU668':0.023780520)0.970:0.021407988,('OTU784':0.035460768,('OTU61':0.017261390,('OTU281':0.011329326,('OTU8':0.000000005,'OTU3238':0.020986559)0.879:0.007074299)0.256:0.008806938)0.951:0.019058643)0.749:0.006304135)0.955:0.019436097)0.853:0.010548560)0.961:0.022203518)0.634:0.001464406)0.897:0.017502662,('OTU197':0.156197922,((('OTU4':0.013431560,'OTU3388':0.039216366)0.998:0.041108033,((('OTU412':0.017151269,(((('OTU987':0.016719459,('OTU458':0.012640467,'OTU463':0.008448000)0.627:0.010523087)0.849:0.009567209,'OTU3530':0.021631870)0.048:0.002694737,'OTU33':0.004972137)0.866:0.009824774,(('OTU312':0.013487964,(('OTU282':0.012980504,'OTU287':0.013427521)0.929:0.010699756,('OTU274':0.024183498,('OTU403':0.002833304,('OTU770':0.015251994,'OTU1412':0.015025713)0.888:0.009448248)0.236:0.002475451)0.764:0.002839852)0.790:0.005352306)0.842:0.007204784,('OTU164':0.018941860,(('OTU345':0.006651706,('OTU284':0.013024840,'OTU606':0.000000005)0.949:0.014998668)0.450:0.009552675,('OTU148':0.010964015,'OTU269':0.018659718)0.709:0.017279038)0.862:0.025144014)0.945:0.021287014)0.718:0.003270226)0.324:0.000000005)0.992:0.016078849,'OTU372':0.000000006)1.000:0.076436986,((((((('OTU3355':0.010569254,('OTU5':0.010345002,((('OTU15':0.003679052,'OTU46':0.012798954)0.894:0.007085657,'OTU206':0.013013389)0.739:0.000000005,((('OTU1689':0.005150517,'OTU2528':0.010442024)0.985:0.015979548,'OTU339':0.002626982)0.844:0.007785348,'OTU3479':0.015678198)0.752:0.002681079)0.502:0.000000006)0.966:0.015962436)0.906:0.007729852,(((('OTU249':0.004813671,('OTU202':0.010282826,'OTU24':0.021878043)0.942:0.011453007)0.804:0.005325442,('OTU1542':0.013643705,('OTU12':0.012940797,'OTU106':0.009899800)0.000:0.000000006)0.862:0.005108142)0.980:0.016320437,((('OTU2378':0.015694906,'OTU1349':0.024767117)0.743:0.002843375,('OTU452':0.006739116,('OTU396':0.016092475,'OTU1860':0.025489074)0.779:0.006213006)0.881:0.006679129)0.751:0.002680120,('OTU146':0.007761875,'OTU1494':0.024269693)0.853:0.005181390)0.921:0.007861586)0.000:0.000000005,(('OTU569':0.008753883,(('OTU210':0.004320174,('OTU623':0.044001661,'OTU394':0.005876405)0.912:0.014206151)0.788:0.005081562,('OTU736':0.002911727,('OTU2348':0.018578535,'OTU1865':0.005821825)0.730:0.008246272)0.914:0.010779718)0.927:0.011394688)0.976:0.017338348,('OTU86':0.007033992,('OTU190':0.000000005,'OTU999':0.021225967)0.932:0.011291085)0.000:0.000000005)0.943:0.013965695)0.852:0.005121708)0.740:0.002585534,(('OTU212':0.029613967,'OTU1474':0.033179614)0.347:0.008453393,('OTU37':0.047269264,(('OTU14':0.006597782,'OTU18':0.014445186)0.985:0.033227656,('OTU29':0.003884746,('OTU406':0.017497129,'OTU775':0.013013412)0.919:0.025536579)0.924:0.017019104)0.990:0.042197399)0.708:0.006514278)0.923:0.011821078)0.867:0.008989347,('OTU2602':0.000000005,('OTU128':0.012130406,'OTU322':0.029788705)0.522:0.009255306)1.000:0.068674917)0.692:0.007720656,((('OTU926':0.101940691,(('OTU720':0.021669662,(('OTU2511':0.007918076,('OTU60':0.002545007,('OTU3491':0.015634555,'OTU347':0.021180110)0.759:0.000000006)0.853:0.005012855)0.916:0.008037933,('OTU3028':0.035518585,('OTU68':0.013097810,(('OTU45':0.002552749,(('OTU74':0.000000005,(('OTU474':0.015251190,'OTU740':0.012271321)0.703:0.009395516,(('OTU486':0.007729236,'OTU1605':0.007762962)0.693:0.000000005,('OTU496':0.013242065,'OTU211':0.007762338)0.552:0.005128978)0.783:0.007670092)0.577:0.000000005)0.868:0.005188637,'OTU2344':0.015741755)0.776:0.002503440)0.946:0.007831398,('OTU298':0.005117610,('OTU551':0.013123526,'OTU4360':0.010349666)0.736:0.002557741)0.781:0.002555691)0.767:0.002550015)0.587:0.002497748)0.702:0.002600789)0.717:0.002000843)0.974:0.019262243,((('OTU3533':0.010380205,('OTU220':0.010460329,'OTU829':0.015743488)0.891:0.000000005)0.837:0.007830833,(('OTU69':0.005561994,'OTU228':0.007336956)0.145:0.002601391,'OTU630':0.023669162)0.840:0.005566616)0.755:0.002598065,(('OTU657':0.012202191,('OTU600':0.010997005,'OTU1948':0.005448119)0.879:0.007071218)0.410:0.003525701,('OTU1513':0.015860788,'OTU997':0.016093261)0.745:0.002616067)0.762:0.002403727)0.741:0.002760542)0.923:0.019763095)0.462:0.012679745,(('OTU776':0.060029892,'OTU280':0.018237024)0.719:0.002925580,('OTU741':0.018947081,('OTU444':0.025089562,(('OTU451':0.009571871,('OTU59':0.012387122,'OTU230':0.017382013)0.946:0.016926870)0.653:0.022773084,'OTU613':0.017114021)0.970:0.029463194)0.926:0.015374891)0.870:0.007813167)0.950:0.008699165)0.000:0.000000005,'OTU92':0.032646845)0.604:0.001074342)0.879:0.012418335,('OTU3414':0.013078949,('OTU2541':0.010547743,'OTU3465':0.032660754)0.927:0.014614989)0.965:0.026927181)0.647:0.014960324,(((('OTU3234':0.013033248,(('OTU127':0.011258412,'OTU995':0.032562137)0.569:0.010411230,'OTU2162':0.018787938)0.193:0.000000005)0.771:0.003391739,'OTU373':0.009839229)0.075:0.003391695,'OTU1715':0.013714232)0.939:0.011745854,'OTU226':0.000000005)0.997:0.041060190)0.969:0.024201246)0.705:0.006242477)0.494:0.009493908,((('OTU97':0.009908766,'OTU1118':0.003824727)0.788:0.005689458,('OTU594':0.034150004,('OTU431':0.017140591,('OTU246':0.015885369,('OTU291':0.022062794,(('OTU213':0.009352351,'OTU488':0.023762841)0.879:0.012529801,('OTU25':0.010605373,('OTU85':0.029154058,('OTU509':0.018844945,'OTU236':0.020933067)0.585:0.005346774)0.744:0.002982769)0.854:0.007713214)0.766:0.010337150)0.929:0.017451553)0.399:0.011963078)0.763:0.012189066)0.707:0.004154040)0.783:0.007459317,((('OTU482':0.055355526,'OTU285':0.027873949)0.749:0.008020359,'OTU311':0.025599777)0.847:0.008834159,('OTU506':0.032003242,(('OTU84':0.009497232,'OTU459':0.014174590)0.990:0.026715962,'OTU563':0.027286734)0.663:0.009189866)0.918:0.013708825)0.730:0.006894589)0.719:0.021192633)0.007:0.018853652)0.077:0.008435174)0.993:0.049968001)0.490:0.000264941)0.823:0.009087023)0.918:0.015597815)0.861:0.007785377,((('OTU271':0.039960866,('OTU386':0.036236476,('OTU126':0.019338981,'OTU672':0.014098784)0.490:0.035160042)0.999:0.114777540)0.954:0.048559360,('OTU633':0.110594574,('OTU414':0.144229876,((('OTU324':0.119712078,('OTU367':0.016178592,('OTU27':0.012619289,'OTU292':0.009741625)0.848:0.021628614)0.965:0.060945830)0.998:0.110008620,('OTU466':0.058336591,('OTU320':0.015231528,'OTU327':0.024983260)1.000:0.104876319)0.984:0.057729793)0.342:0.018167497,(((('OTU257':0.097293087,('OTU43':0.013653619,'OTU224':0.017163283)0.893:0.028498406)0.984:0.071311326,((('OTU216':0.017367809,'OTU441':0.007637505)0.994:0.095856079,(('OTU47':0.012001997,'OTU725':0.010493352)0.969:0.042118102,('OTU174':0.009854351,('OTU326':0.032830330,'OTU433':0.009390136)0.779:0.006893889)0.903:0.028183152)0.974:0.053468435)0.973:0.055372619,(('OTU275':0.138011425,((((((('OTU609':0.039064691,('OTU306':0.020154240,('OTU1053':0.062574859,'OTU355':0.042840857)0.806:0.015304752)1.000:0.071600025)0.619:0.002165469,('OTU255':0.047988795,'OTU380':0.066169169)0.982:0.052719998)0.904:0.010365596,((('OTU357':0.017438337,'OTU3517':0.007388526)1.000:0.075752469,(('OTU130':0.026107504,('OTU341':0.022533451,'OTU360':0.033920669)0.983:0.039050443)0.961:0.027761192,('OTU822':0.070331833,('OTU559':0.073535018,('OTU408':0.058680945,('OTU186':0.033111317,('OTU16':0.000000005,(('OTU49':0.016750413,'OTU864':0.025485761)0.977:0.029679970,'OTU707':0.023981380)0.941:0.024148810)0.998:0.061641926)0.922:0.028100487)0.958:0.046273335)0.928:0.038126914)0.844:0.014839750)0.916:0.015686599)0.908:0.019228408,('OTU688':0.045748940,('OTU30':0.000000005,('OTU675':0.016617597,'OTU945':0.013808373)0.888:0.008130264)0.876:0.012540249)0.709:0.015711796)0.936:0.026675898)0.797:0.007307239,(('OTU229':0.050881345,('OTU56':0.000740368,('OTU634':0.032125162,('OTU51':0.045022223,'OTU296':0.045799351)0.726:0.020898301)0.998:0.060959903)0.998:0.071254460)0.153:0.015387063,(('OTU241':0.024887001,('OTU54':0.005856439,'OTU3383':0.021699619)0.863:0.013965765)0.782:0.013030255,'OTU531':0.007197638)1.000:0.091588179)0.611:0.021572684)0.736:0.006191502,((('OTU804':0.014390797,'OTU996':0.014077467)0.965:0.022066657,('OTU231':0.034526811,('OTU346':0.022181242,('OTU712':0.026634186,'OTU1012':0.031861273)0.427:0.003355870)0.939:0.018262479)0.829:0.009548920)0.995:0.045862217,(('OTU73':0.059201660,'OTU652':0.019161658)0.997:0.071938965,(('OTU290':0.087242413,((((('OTU177':0.032434004,('OTU124':0.023944602,'OTU259':0.012756769)0.781:0.030835939)0.990:0.064797570,((('OTU1019':0.104748046,('OTU658':0.063337712,'OTU1219':0.028266834)0.997:0.075733969)0.989:0.063703514,(('OTU578':0.030407352,'OTU641':0.039396786)0.371:0.012895406,(('OTU919':0.012572954,('OTU471':0.012352164,'OTU739':0.040976975)0.490:0.003192912)0.905:0.006139076,'OTU329':0.012892675)0.766:0.000000005)0.918:0.016516162)0.860:0.010542287,'OTU687':0.045225297)0.971:0.037962011)0.318:0.009801764,('OTU225':0.049824232,'OTU1453':0.054506581)0.942:0.031809105)0.890:0.027100699,('OTU838':0.084678521,('OTU823':0.122737938,('OTU893':0.021938713,((('OTU598':0.040866618,('OTU217':0.025059375,'OTU300':0.055141627)0.984:0.042245776)0.471:0.010778405,('OTU289':0.014729197,'OTU731':0.093828058)0.936:0.025380320)0.960:0.023692813,('OTU330':0.022835670,(('OTU690':0.047863241,'OTU1365':0.017234985)0.941:0.025729745,('OTU1033':0.042228648,('OTU730':0.017301544,'OTU1068':0.032251387)0.960:0.025765833)0.510:0.006462449)0.927:0.024486833)0.949:0.025326256)0.725:0.005024115)0.488:0.027376820)0.998:0.106284144)0.751:0.042160188)0.846:0.027726747,'OTU653':0.037174297)0.354:0.007942543)0.942:0.044344242,('OTU192':0.105268325,('OTU543':0.124580191,('OTU258':0.012427958,('OTU303':0.032498273,'OTU295':0.037901855)0.493:0.021328638)0.973:0.049028512)0.920:0.045199655)0.683:0.029835426)0.826:0.018084602)0.515:0.008196981)0.840:0.014046705)0.980:0.027580893,('OTU391':0.047717220,('OTU277':0.074458297,'OTU530':0.051279231)0.972:0.047031680)0.678:0.011507084)0.861:0.021353504,(('OTU26':0.097831367,(((('OTU10':0.020443011,'OTU785':0.100314043)0.832:0.041219056,'OTU64':0.048254510)0.811:0.011492396,('OTU105':0.068595171,'OTU397':0.046470311)0.944:0.029015597)0.931:0.022422353,('OTU83':0.055353582,'OTU481':0.019289594)1.000:0.068760128)0.615:0.014652059)0.775:0.010489003,('OTU273':0.050713680,(('OTU58':0.039909006,((((('OTU467':0.029678815,('OTU420':0.013158036,('OTU400':0.008718194,('OTU254':0.014363879,'OTU536':0.016071537)0.834:0.005309444)0.801:0.005392001)0.835:0.009623439)0.943:0.015158932,(('OTU123':0.016695535,'OTU188':0.040471817)0.817:0.008359854,('OTU28':0.008677300,('OTU200':0.030189626,'OTU456':0.012142795)0.769:0.017499412)0.987:0.031558844)0.173:0.007215741)0.764:0.004902997,('OTU301':0.020262617,'OTU581':0.030046324)0.368:0.007602865)0.813:0.011764940,('OTU140':0.017407484,'OTU1688':0.010285582)0.982:0.028589443)0.731:0.011237305,'OTU371':0.026411905)0.922:0.017319404)0.939:0.016050441,('OTU492':0.053633149,'OTU742':0.025951763)0.989:0.040636515)0.342:0.015158047)0.973:0.048798997)0.955:0.038213029)0.952:0.036691667)0.775:0.024552134,'OTU251':0.220303751)0.756:0.009775108)0.899:0.032585861)0.998:0.113254558,(('OTU98':0.011095327,('OTU302':0.002490869,('OTU611':0.011489954,'OTU958':0.018808385)1.000:0.125794254)0.647:0.020929910)0.852:0.013690659,'OTU336':0.006413410)1.000:0.113037711)0.827:0.021289517,'OTU674':0.077039108)0.351:0.010290798)0.901:0.026941764)0.819:0.019199478)0.981:0.049129674)0.826:0.009381981,(('OTU719':0.030123351,(('OTU387':0.052627922,'OTU884':0.001830062)0.035:0.005064152,'OTU655':0.095762525)0.958:0.041083353)0.572:0.030969535,'OTU673':0.042805022)0.994:0.048712062)0.853:0.016525843)0.897:0.013629992,(('OTU805':0.095723279,(('OTU649':0.018480648,('OTU208':0.034335238,'OTU276':0.022122262)0.892:0.015044834)0.924:0.024503369,('OTU436':0.113119490,('OTU153':0.049358829,'OTU789':0.036444556)0.739:0.018099595)0.913:0.022084221)0.972:0.037941770)0.663:0.019195780,(('OTU161':0.073886392,('OTU713':0.063321139,('OTU870':0.047360449,('OTU545':0.000153679,'OTU597':0.030827078)0.974:0.055243277)0.997:0.106536352)0.954:0.049088860)0.841:0.013792967,('OTU501':0.013390591,('OTU165':0.018160064,'OTU795':0.009302099)0.742:0.014543088)1.000:0.065570835)0.923:0.020862010)0.980:0.039480972,((((('OTU1152':0.094539099,(('OTU959':0.047203720,('OTU388':0.000000005,('OTU3183':0.017862363,'OTU120':0.024634077)0.903:0.010630888)0.945:0.023148874)0.828:0.008137370,('OTU580':0.040930690,'OTU645':0.023312142)0.394:0.013457125)0.999:0.104831897)0.842:0.023844168,('OTU21':0.051970999,'OTU52':0.019145485)1.000:0.130187262)0.847:0.037842127,((('OTU628':0.150042621,('OTU50':0.034736283,'OTU354':0.085350289)0.994:0.078966586)0.843:0.035822531,('OTU419':0.185252798,'OTU817':0.103040296)0.902:0.079089637)0.000:0.000000005,((((('OTU318':0.140783792,'OTU549':0.125176561)0.863:0.019447175,('OTU145':0.075093454,('OTU195':0.013483208,'OTU733':0.030271812)0.891:0.023954931)1.000:0.210121898)0.405:0.008651821,('OTU358':0.186065004,('OTU377':0.013889959,(('OTU147':0.033522793,'OTU261':0.037647583)0.755:0.016768381,(('OTU557':0.021940231,('OTU573':0.043546015,'OTU542':0.071691056)0.700:0.026049403)0.832:0.010480254,('OTU237':0.011475387,'OTU245':0.029076799)0.962:0.027145282)0.838:0.010789198)0.941:0.026230091)0.987:0.084697535)0.928:0.052012799)0.096:0.010709151,(('OTU95':0.020174893,'OTU135':0.023804112)0.995:0.072385203,((((('OTU571':0.064020479,(('OTU524':0.072277042,'OTU683':0.017918529)0.863:0.018988450,(((('OTU703':0.019883329,'OTU1333':0.027796509)0.940:0.023791437,'OTU2036':0.001633984)0.937:0.036191433,'OTU504':0.000000005)0.991:0.045836086,'OTU443':0.098752969)0.919:0.026204365)0.252:0.021730244)1.000:0.107848962,(((('OTU558':0.024076940,(('OTU2502':0.002306850,('OTU108':0.013094974,'OTU1446':0.012898488)0.815:0.014538903)0.994:0.078274643,'OTU678':0.108081007)0.891:0.041830453)0.045:0.025308725,('OTU352':0.018552663,'OTU376':0.038836703)0.997:0.050349581)0.987:0.053620969,(('OTU207':0.112990945,('OTU564':0.064794754,('OTU475':0.042860508,(('OTU9':0.011594008,'OTU343':0.046568873)0.758:0.005954105,('OTU179':0.030030008,'OTU57':0.038721753)0.636:0.010083255)0.800:0.011662723)0.816:0.010608612)0.821:0.012046039)0.948:0.030880879,(('OTU87':0.042204526,('OTU338':0.037497916,'OTU694':0.033957588)0.828:0.015959959)0.938:0.034710800,'OTU565':0.085818055)0.898:0.023269138)0.797:0.013779138)0.970:0.037988188,(('OTU533':0.087700306,(('OTU253':0.020200305,'OTU407':0.033421815)0.903:0.024118476,('OTU316':0.046376469,('OTU70':0.009740010,('OTU270':0.023486612,'OTU89':0.017026329)0.864:0.009366082)0.658:0.008394649)0.360:0.018766094)0.997:0.116758482)0.933:0.040032211,('OTU219':0.049882573,'OTU539':0.037098478)1.000:0.166944076)0.687:0.007843149)0.942:0.034005981)0.827:0.013470047,((('OTU204':0.053641249,'OTU752':0.056514054)0.795:0.016672596,(('OTU591':0.002914187,('OTU196':0.026386938,('OTU308':0.019186354,'OTU375':0.017765284)0.982:0.031110398)0.726:0.016711295)0.861:0.024631381,('OTU656':0.065151199,'OTU510':0.089070200)0.078:0.025282191)0.997:0.080588792)0.850:0.018681797,(('OTU94':0.047924763,'OTU113':0.012793380)0.970:0.035732559,(('OTU122':0.061424845,('OTU80':0.045448881,('OTU523':0.002377091,'OTU704':0.045114050)0.979:0.047743930)0.807:0.014356908)0.996:0.070880373,(('OTU264':0.031786483,'OTU883':0.021983118)0.982:0.056490912,((('OTU1204':0.069240401,('OTU163':0.044505976,(((((('OTU39':0.033024482,'OTU401':0.044220613)0.994:0.041393074,'OTU1020':0.028329750)0.924:0.021840150,'OTU100':0.041691269)0.894:0.017835622,(('OTU268':0.002126916,('OTU626':0.015036038,'OTU1161':0.023002844)0.932:0.028393683)1.000:0.075464494,'OTU454':0.030525911)0.448:0.017155571)0.930:0.027255560,(('OTU34':0.038048283,'OTU616':0.038291962)0.500:0.015111881,('OTU608':0.033638402,('OTU313':0.025876712,'OTU1016':0.020195930)0.990:0.036055274)0.919:0.022349126)0.703:0.009838193)0.190:0.004103958,'OTU42':0.122831129)0.067:0.019351723)0.863:0.018409852)0.784:0.023198628,('OTU781':0.014476837,('OTU528':0.026338349,'OTU1132':0.015223801)0.986:0.036087439)0.957:0.025593584)0.839:0.013905808,('OTU748':0.017026352,'OTU260':0.113055682)0.958:0.032496361)0.915:0.030338437)0.937:0.036657881)0.968:0.050900453)0.264:0.015803474)0.827:0.010272279)0.510:0.028964194,('OTU639':0.216035668,(('OTU223':0.040313642,('OTU234':0.080049633,'OTU333':0.086582518)0.942:0.041623909)0.959:0.038433585,('OTU868':0.016831239,('OTU137':0.028756267,'OTU383':0.036786012)1.000:0.080290828)0.817:0.021535190)0.904:0.043207982)0.988:0.094836569)0.042:0.000318724,(('OTU882':0.005810940,('OTU743':0.014959765,'OTU663':0.040115932)0.938:0.020575844)0.993:0.075217388,'OTU1262':0.119318159)0.660:0.032978390)0.986:0.059503515)0.962:0.046627039)0.908:0.025717748,((((('OTU724':0.018765532,('OTU525':0.022019676,('OTU592':0.015304049,'OTU754':0.023396839)0.885:0.010970836)0.422:0.006928992)1.000:0.151371881,(('OTU726':0.066449410,(((('OTU78':0.013555290,'OTU593':0.028056950)0.981:0.039258392,'OTU430':0.057311454)0.822:0.016812178,'OTU187':0.064490980)0.702:0.019247281,'OTU252':0.083128280)0.973:0.058846728)0.828:0.038442151,(('OTU32':0.092597128,('OTU35':0.109609938,('OTU508':0.017828945,('OTU410':0.019000940,'OTU4584':0.007736153)0.797:0.026226842)0.178:0.030882653)0.942:0.035920533)0.913:0.027815232,('OTU142':0.049988072,('OTU119':0.031853295,('OTU166':0.021145665,('OTU3391':0.007595635,('OTU109':0.006979358,'OTU13':0.013219270)0.586:0.000860273)0.900:0.008038167)0.000:0.000000005)0.618:0.018392499)0.821:0.027132518)0.789:0.016371055)0.890:0.059965302)0.970:0.056920929,(('OTU614':0.068041917,('OTU359':0.085876828,(('OTU63':0.023567769,'OTU409':0.010318905)0.984:0.048654396,('OTU520':0.022824390,(('OTU660':0.077333326,('OTU514':0.017814886,'OTU4310':0.009940037)0.219:0.020414991)0.737:0.015169182,('OTU319':0.018683600,('OTU532':0.044296275,('OTU143':0.022526801,'OTU904':0.024321596)0.031:0.007399550)0.973:0.025903312)0.860:0.017204245)0.575:0.024521227)0.997:0.072708550)0.185:0.009601702)0.995:0.093374962)1.000:0.162686407,(('OTU71':0.024186671,'OTU155':0.005365780)0.956:0.074045735,('OTU850':0.155241117,('OTU518':0.000000005,'OTU1212':0.017084629)0.945:0.105723249)1.000:0.184244189)0.561:0.029527648)0.725:0.018865424)0.926:0.025478797,('OTU961':0.027653539,('OTU550':0.012734115,'OTU827':0.013529197)0.477:0.011839993)1.000:0.146789593)0.895:0.020319970,((('OTU379':0.154811734,('OTU198':0.171869670,('OTU439':0.063860074,'OTU583':0.016996465)0.970:0.100166515)0.979:0.106940050)0.994:0.112244585,('OTU175':0.097062240,'OTU692':0.211764649)0.992:0.138624697)0.897:0.054986574,(('OTU90':0.079349853,'OTU629':0.150415884)0.993:0.078591010,((('OTU293':0.353420826,('OTU156':0.076530670,('OTU644':0.018059972,('OTU134':0.049236811,'OTU685':0.029903126)0.858:0.018058469)0.609:0.012494224)0.994:0.170331104)0.868:0.055849444,('OTU369':0.093167795,'OTU1109':0.096349760)0.991:0.089887243)0.850:0.047099442,('OTU31':0.271308057,(('OTU262':0.057107571,('OTU248':0.049005287,'OTU487':0.103485387)0.991:0.075070888)0.970:0.062862807,((('OTU427':0.024598977,'OTU756':0.016155164)0.736:0.010872588,('OTU511':0.059783020,((('OTU199':0.037246432,'OTU516':0.043959015)0.570:0.011441871,'OTU493':0.051505049)0.951:0.017185023,'OTU181':0.034767204)0.891:0.015397425)0.566:0.009457169)0.773:0.033004941,('OTU1036':0.064422340,((('OTU689':0.043706637,'OTU176':0.042530444)0.957:0.019068041,('OTU502':0.003751251,(('OTU1210':0.006063511,'OTU11':0.089027221)0.864:0.017992939,('OTU53':0.000000005,'OTU238':0.044378020)0.947:0.016233824)0.980:0.030937771)0.872:0.009145644)0.612:0.003208098,((('OTU328':0.040662524,('OTU1641':0.010207360,('OTU1406':0.035266726,'OTU102':0.035437622)0.427:0.007060475)0.872:0.010791691)0.982:0.027862514,'OTU654':0.006544200)0.803:0.006620431,'OTU19':0.017467763)1.000:0.086919775)0.914:0.023571695)0.868:0.028020246)0.991:0.109340949)0.929:0.061268238)0.782:0.022590063)0.863:0.011801392)0.722:0.013122767)0.777:0.016219488)0.964:0.031030947)0.679:0.015955396)0.958:0.035751810)0.855:0.016883109,((('OTU476':0.088226350,('OTU342':0.030419776,'OTU404':0.050393937)0.998:0.121639230)0.989:0.077044524,((('OTU399':0.058737745,'OTU442':0.059421460)0.966:0.037889206,((((('OTU495':0.094456740,('OTU139':0.027788334,(('OTU477':0.038645661,('OTU22':0.009057607,('OTU286':0.009123053,'OTU390':0.008031416)0.972:0.025569189)0.951:0.027129441)0.959:0.029707505,'OTU250':0.025766172)0.565:0.016671635)0.909:0.020045777)0.782:0.008704983,(('OTU1205':0.008757718,(('OTU505':0.015083158,('OTU111':0.020357022,'OTU1844':0.018305297)0.753:0.003101903)0.976:0.018808715,(('OTU1266':0.021552074,'OTU1624':0.008334908)0.978:0.024572423,('OTU647':0.030256480,'OTU1026':0.026653762)0.855:0.019915516)0.850:0.000000005)0.965:0.016855092)0.918:0.011757676,('OTU67':0.030033338,((((('OTU117':0.007615628,'OTU3173':0.028248005)0.918:0.020172145,('OTU304':0.014562329,('OTU310':0.025386933,('OTU65':0.048321446,'OTU244':0.003947939)0.780:0.010322526)0.872:0.013774409)0.928:0.017793292)0.931:0.026291177,'OTU279':0.005017738)0.945:0.021103399,'OTU235':0.001742956)1.000:0.062549625,'OTU1100':0.019538591)0.103:0.011870261)0.831:0.009505740)0.805:0.005055844)0.801:0.007413598,'OTU118':0.039962053)0.840:0.006765204,('OTU240':0.019248004,'OTU670':0.039755293)0.658:0.008351959)0.349:0.002915915,('OTU167':0.093261407,('OTU965':0.041305036,('OTU62':0.000013605,('OTU185':0.028764928,'OTU152':0.030627943)0.843:0.008954270)0.608:0.020126704)1.000:0.122796505)0.791:0.016611338)0.998:0.055825047)0.744:0.005427120,((('OTU413':0.015095107,'OTU548':0.052311150)0.580:0.029662442,('OTU227':0.085012900,'OTU892':0.109138598)0.017:0.024987914)0.990:0.072310525,('OTU158':0.050447539,(('OTU529':0.035991596,('OTU398':0.040629539,'OTU695':0.027994664)0.856:0.013827178)0.080:0.006408111,(('OTU1950':0.020070977,('OTU541':0.020574049,('OTU1425':0.011996174,('OTU331':0.007849710,'OTU643':0.029155521)0.802:0.014842198)0.978:0.030500235)0.918:0.013558231)0.997:0.042859972,('OTU799':0.015268267,('OTU522':0.017438339,'OTU205':0.035179620)0.904:0.015420475)0.907:0.013527998)0.888:0.015624346)0.798:0.013670254)0.973:0.052741053)0.529:0.018383076)0.774:0.007779803)0.682:0.014227599,('OTU402':0.021129330,'OTU846':0.000000005)1.000:0.152786731)0.825:0.010282397)0.838:0.008365506,(((('OTU76':0.034546951,('OTU3890':0.000000005,('OTU1':0.020243349,('OTU23':0.023188882,'OTU513':0.017216463)0.276:0.002590296)0.924:0.013769614)1.000:0.173272786)0.983:0.068964729,(('OTU538':0.033793672,('OTU72':0.022674422,'OTU453':0.086162269)0.349:0.020418352)0.990:0.089605419,('OTU101':0.085322064,('OTU121':0.015602652,('OTU3141':0.022330933,('OTU79':0.012860433,'OTU3159':0.040691095)0.364:0.004395406)0.228:0.009773554)1.000:0.141741240)0.898:0.055676017)0.398:0.030363536)0.939:0.039278937,('OTU1363':0.101461183,(((('OTU149':0.037965816,'OTU283':0.036254966)0.774:0.005546140,((((('OTU141':0.016006551,('OTU3989':0.019965668,((('OTU114':0.019979422,'OTU842':0.011136833)0.982:0.024350696,'OTU1288':0.016244529)0.770:0.004138553,'OTU162':0.004857771)0.948:0.015745028)0.783:0.008825179)0.799:0.007915259,((('OTU381':0.024789987,'OTU1798':0.002992228)0.768:0.003247429,('OTU429':0.014797020,'OTU2310':0.025627385)0.924:0.012739195)0.914:0.014560022,('OTU479':0.009255358,(('OTU110':0.016290392,'OTU3733':0.015448971)0.840:0.011319599,'OTU1904':0.014276202)0.756:0.004791940)0.952:0.019320325)0.902:0.012764458)0.912:0.011584959,('OTU435':0.022907939,'OTU2142':0.016630776)0.839:0.005184817)0.127:0.003191320,('OTU1223':0.010009110,'OTU1067':0.034437017)0.897:0.012999716)0.668:0.002290886,('OTU1017':0.009962864,'OTU1329':0.043524719)0.926:0.017952609)0.963:0.021611590)1.000:0.076794730,(('OTU871':0.100521132,(('OTU619':0.017050810,('OTU669':0.037805372,('OTU448':0.016181061,('OTU426':0.044303911,'OTU664':0.019360231)0.978:0.036465972)0.972:0.042847022)0.960:0.028092746)0.857:0.013141325,('OTU125':0.013610952,'OTU813':0.015413593)0.465:0.012409220)0.857:0.015243052)0.930:0.029154541,('OTU6':0.020776368,('OTU588':0.037614770,('OTU449':0.142196590,'OTU648':0.027715803)0.634:0.009580567)0.840:0.013709556)0.998:0.049954206)0.658:0.003487475)0.985:0.036304070,(('OTU796':0.058877527,('OTU840':0.009261430,('OTU744':0.037516867,'OTU214':0.058538058)0.019:0.011905535)1.000:0.086747861)0.796:0.028851264,((('OTU631':0.172357120,('OTU55':0.042581089,'OTU405':0.069572231)1.000:0.134665305)0.780:0.013875950,(('OTU710':0.007458015,((('OTU272':0.017925790,(('OTU830':0.027063618,'OTU1963':0.005341329)0.946:0.012151607,('OTU151':0.015758600,'OTU537':0.025108321)0.654:0.013883164)0.724:0.002086463)0.506:0.008453449,((('OTU1024':0.031720871,('OTU168':0.027839214,'OTU814':0.011597964)0.968:0.030110255)0.998:0.054619308,('OTU767':0.035433281,('OTU862':0.073744738,(('OTU535':0.024372363,('OTU353':0.025302257,('OTU96':0.010212646,'OTU480':0.020142138)0.963:0.026793210)0.955:0.028646821)0.454:0.011592518,('OTU36':0.013651569,'OTU129':0.010913333)0.201:0.013839660)0.854:0.010585883)0.255:0.006757837)0.980:0.031623033)0.587:0.019332164,'OTU819':0.000000005)0.988:0.032718173)0.518:0.016838553,'OTU930':0.018767053)1.000:0.071190577)0.952:0.030441623,('OTU182':0.057848759,'OTU612':0.006804502)1.000:0.140230525)0.170:0.006122605)0.995:0.074134132,('OTU305':0.115496920,('OTU764':0.161003419,(('OTU1657':0.020587590,('OTU356':0.020760318,'OTU963':0.031542072)0.830:0.007609997)0.871:0.021727929,(('OTU263':0.088344024,('OTU604':0.011503733,(('OTU133':0.023399647,('OTU104':0.012720325,'OTU232':0.021314667)0.969:0.035686060)1.000:0.095522504,'OTU686':0.028609652)0.713:0.021026643)0.927:0.029919709)0.933:0.040254588,('OTU239':0.071734381,'OTU845':0.069422107)0.849:0.037053970)0.881:0.019889661)0.881:0.035709245)0.925:0.033742329)0.792:0.016565976)0.893:0.025165921)0.718:0.005356351)0.816:0.011744608)0.867:0.019298460)0.801:0.012274641,((('OTU82':0.028788764,'OTU1944':0.004906190)0.977:0.072513646,(('OTU389':0.002045795,'OTU489':0.039365778)0.990:0.059979036,(('OTU266':0.004702722,('OTU20':0.027036605,'OTU917':0.009172063)0.883:0.013467104)0.989:0.058957486,('OTU201':0.109409551,'OTU1178':0.100346323)0.873:0.034000579)0.866:0.027472340)0.998:0.083993029)0.839:0.019326274,(('OTU131':0.005126761,'OTU144':0.013885040)1.000:0.137944899,('OTU385':0.267250950,'OTU715':0.143236411)0.914:0.049468959)0.977:0.055663036)0.727:0.006408042)0.430:0.013554829)0.925:0.016931574);
