# Supplementary material for: Effect of tetracycline on nitrogen removal in Moving Bed Biofilm Reactor (MBBR) System
Source: PLoS One. 2022 Jan 10;17(1):e0261306. doi: 10.1371/journal.pone.0261306 (PMC8746769; doi:10.1371/journal.pone.0261306)
Supplement: S2 Data — (ZIP) [file pone.0261306.s002.zip › customer_backup/otus/otu_distribution.xls]

Sample	Kindom	Phylum	Class	Order	Family	Genus	Species
B2	54707	54707	54707	54707	54707	54707	54707
B1	63847	63847	63847	63847	63847	63847	63847
B3	60017	60017	60017	60017	60017	60017	60017
