# Supplementary material for: Effect of tetracycline on nitrogen removal in Moving Bed Biofilm Reactor (MBBR) System
Source: PLoS One. 2022 Jan 10;17(1):e0261306. doi: 10.1371/journal.pone.0261306 (PMC8746769; doi:10.1371/journal.pone.0261306)
Supplement: S2 Data — (ZIP) [file pone.0261306.s002.zip › customer_backup/otus/allsample.biom]

{"id": "None","format": "Biological Observation Matrix 1.0.0","format_url": "http://biom-format.org","type": "OTU table","generated_by": "QIIME 1.8.0","date": "2021-01-28T15:06:01.460583","matrix_type": "sparse","matrix_element_type": "float","shape": [819, 3],"data": [[0,0,3368.0],[0,1,3686.0],[0,2,11944.0],[1,0,4297.0],[1,1,3617.0],[1,2,339.0],[2,0,8.0],[2,1,11.0],[2,2,55.0],[3,2,50.0],[4,0,14.0],[4,1,21.0],[5,0,1.0],[5,1,1.0],[5,2,7.0],[6,0,2.0],[6,2,1.0],[7,0,7.0],[7,1,2.0],[7,2,1.0],[8,0,2.0],[8,1,3.0],[9,0,1.0],[9,2,3.0],[10,0,2.0],[10,1,1.0],[10,2,1.0],[11,0,5.0],[11,1,3.0],[11,2,16.0],[12,0,2.0],[12,1,3.0],[12,2,6.0],[13,1,3.0],[13,2,40.0],[14,1,2.0],[14,2,4.0],[15,2,7.0],[16,0,2.0],[16,2,2.0],[17,0,91.0],[17,1,32.0],[17,2,79.0],[18,2,5.0],[19,2,1.0],[20,0,80.0],[20,1,95.0],[20,2,29.0],[21,2,2.0],[22,2,4.0],[23,0,71.0],[23,1,107.0],[23,2,439.0],[24,0,69.0],[24,1,102.0],[24,2,161.0],[25,0,220.0],[25,1,27.0],[25,2,174.0],[26,0,40.0],[26,1,47.0],[27,0,129.0],[27,1,50.0],[27,2,112.0],[28,0,1.0],[29,1,2.0],[29,2,8.0],[30,0,1.0],[30,2,8.0],[31,0,2.0],[31,2,19.0],[32,0,33.0],[32,1,19.0],[32,2,60.0],[33,0,17.0],[33,1,9.0],[33,2,62.0],[34,0,3.0],[34,1,1.0],[34,2,5.0],[35,0,2.0],[35,1,1.0],[35,2,2.0],[36,0,64.0],[36,1,25.0],[36,2,79.0],[37,2,1.0],[38,2,2.0],[39,2,3.0],[40,0,4.0],[40,1,4.0],[40,2,5.0],[41,2,6.0],[42,0,2.0],[42,1,1.0],[42,2,6.0],[43,0,1.0],[43,1,1.0],[44,0,3.0],[44,2,7.0],[45,2,3.0],[46,0,1.0],[46,2,3.0],[47,0,170.0],[47,1,79.0],[47,2,29.0],[48,0,3561.0],[48,1,7394.0],[48,2,870.0],[49,0,51.0],[49,1,66.0],[49,2,249.0],[50,0,17.0],[50,1,17.0],[51,1,1.0],[51,2,5.0],[52,0,6.0],[52,1,3.0],[53,0,1.0],[53,1,3.0],[54,0,1.0],[54,2,21.0],[55,0,5.0],[55,2,14.0],[56,0,11.0],[56,1,22.0],[56,2,487.0],[57,0,11.0],[57,1,4.0],[57,2,30.0],[58,0,2.0],[58,1,1.0],[58,2,3.0],[59,0,68.0],[59,1,71.0],[59,2,260.0],[60,2,5.0],[61,0,66.0],[61,1,47.0],[61,2,42.0],[62,0,56.0],[62,1,77.0],[62,2,539.0],[63,0,24.0],[63,1,12.0],[64,1,1.0],[64,2,2.0],[65,0,20.0],[65,2,3.0],[66,0,6.0],[66,1,7.0],[66,2,342.0],[67,0,1.0],[67,1,8.0],[67,2,19.0],[68,0,32.0],[68,1,20.0],[68,2,306.0],[69,0,1.0],[69,2,1.0],[70,2,20.0],[71,0,2622.0],[71,1,545.0],[71,2,101.0],[72,2,4.0],[73,1,1.0],[74,0,243.0],[74,1,65.0],[74,2,46.0],[75,1,1.0],[75,2,5.0],[76,0,5.0],[76,1,5.0],[76,2,7.0],[77,0,108.0],[77,1,58.0],[77,2,84.0],[78,1,2.0],[78,2,3.0],[79,0,32.0],[79,1,24.0],[79,2,220.0],[80,0,25.0],[80,1,28.0],[80,2,8.0],[81,2,9.0],[82,0,19.0],[82,1,20.0],[82,2,323.0],[83,2,3.0],[84,2,6.0],[85,0,1.0],[85,2,155.0],[86,0,2.0],[86,1,2.0],[86,2,3.0],[87,0,98.0],[87,1,58.0],[87,2,176.0],[88,1,3.0],[88,2,10.0],[89,0,1.0],[89,1,5.0],[89,2,59.0],[90,0,1.0],[90,1,1.0],[90,2,23.0],[91,0,6.0],[91,1,1.0],[92,0,73.0],[92,1,35.0],[92,2,46.0],[93,0,5.0],[93,1,10.0],[93,2,62.0],[94,0,231.0],[94,1,62.0],[94,2,18.0],[95,2,1.0],[96,0,54.0],[96,1,42.0],[96,2,143.0],[97,2,8.0],[98,0,3.0],[98,1,1.0],[98,2,5.0],[99,0,12.0],[99,1,3.0],[99,2,16.0],[100,0,5.0],[100,2,17.0],[101,0,2.0],[101,1,1.0],[101,2,3.0],[102,0,45.0],[102,1,153.0],[102,2,108.0],[103,0,36.0],[103,1,31.0],[103,2,171.0],[104,0,5.0],[104,1,5.0],[104,2,5.0],[105,2,7.0],[106,0,88.0],[106,1,159.0],[106,2,332.0],[107,0,127.0],[107,1,71.0],[107,2,15.0],[108,2,1.0],[109,0,3232.0],[109,1,2978.0],[109,2,75.0],[110,2,11.0],[111,0,216.0],[111,1,264.0],[111,2,52.0],[112,0,1.0],[112,2,1.0],[113,0,1.0],[113,1,2.0],[113,2,87.0],[114,0,52.0],[114,1,82.0],[114,2,46.0],[115,0,84.0],[115,1,55.0],[115,2,36.0],[116,0,255.0],[116,1,371.0],[116,2,9.0],[117,0,150.0],[117,1,207.0],[117,2,49.0],[118,2,1.0],[119,1,3.0],[120,0,11.0],[120,1,14.0],[120,2,193.0],[121,0,1.0],[121,1,3.0],[121,2,30.0],[122,0,22.0],[122,1,18.0],[122,2,260.0],[123,0,1494.0],[123,1,684.0],[123,2,76.0],[124,1,2.0],[124,2,3.0],[125,1,1.0],[125,2,3.0],[126,0,2.0],[126,2,3.0],[127,0,125.0],[127,1,75.0],[127,2,20.0],[128,0,7.0],[128,1,4.0],[128,2,1.0],[129,0,1.0],[129,1,2.0],[130,1,4.0],[130,2,12.0],[131,0,2.0],[132,1,2.0],[132,2,2.0],[133,0,2.0],[133,2,16.0],[134,0,4.0],[134,1,1.0],[134,2,4.0],[135,0,73.0],[135,1,201.0],[135,2,39.0],[136,2,3.0],[137,0,20.0],[137,1,8.0],[137,2,95.0],[138,0,2.0],[138,1,2.0],[138,2,7.0],[139,0,89.0],[139,1,253.0],[139,2,26.0],[140,0,96.0],[140,1,84.0],[140,2,72.0],[141,0,1.0],[141,1,2.0],[141,2,27.0],[142,0,13.0],[142,1,8.0],[142,2,317.0],[143,0,1.0],[143,2,5.0],[144,0,1.0],[144,2,7.0],[145,0,109.0],[145,1,31.0],[145,2,218.0],[146,0,16.0],[146,1,20.0],[146,2,161.0],[147,2,2.0],[148,0,41.0],[148,1,42.0],[148,2,22.0],[149,0,4.0],[149,1,2.0],[150,0,1.0],[150,1,1.0],[150,2,3.0],[151,0,3.0],[151,1,3.0],[151,2,9.0],[152,2,3.0],[153,0,109.0],[153,1,160.0],[153,2,28.0],[154,0,7.0],[154,1,4.0],[154,2,2.0],[155,2,30.0],[156,0,7.0],[156,1,3.0],[156,2,93.0],[157,2,3.0],[158,0,65.0],[158,1,25.0],[158,2,29.0],[159,0,20.0],[159,1,28.0],[159,2,151.0],[160,0,8.0],[160,1,2.0],[160,2,43.0],[161,0,2.0],[161,2,2.0],[162,0,61.0],[162,1,35.0],[162,2,18.0],[163,0,101.0],[163,1,22.0],[163,2,1.0],[164,0,5.0],[164,1,2.0],[164,2,5.0],[165,0,44.0],[165,1,79.0],[165,2,12.0],[166,0,128.0],[166,1,156.0],[166,2,7.0],[167,2,1.0],[168,2,1.0],[169,0,10.0],[169,1,9.0],[170,0,58.0],[170,1,54.0],[170,2,180.0],[171,0,57.0],[171,1,25.0],[171,2,37.0],[172,0,34.0],[172,1,71.0],[172,2,2.0],[173,0,38.0],[173,1,39.0],[173,2,83.0],[174,1,4.0],[174,2,4.0],[175,2,1.0],[176,0,5.0],[176,1,7.0],[176,2,8.0],[177,0,2.0],[178,0,2.0],[178,2,4.0],[179,0,4.0],[179,1,3.0],[179,2,12.0],[180,0,69.0],[180,1,82.0],[180,2,13.0],[181,0,1.0],[181,1,1.0],[181,2,118.0],[182,0,68.0],[182,1,45.0],[182,2,6.0],[183,2,2.0],[184,1,2.0],[184,2,231.0],[185,0,30.0],[185,1,17.0],[185,2,17.0],[186,0,28.0],[186,1,6.0],[186,2,53.0],[187,0,4.0],[187,1,2.0],[187,2,1.0],[188,0,210.0],[188,1,112.0],[188,2,13.0],[189,0,4.0],[189,1,15.0],[189,2,21.0],[190,0,7.0],[190,1,14.0],[190,2,119.0],[191,1,1.0],[191,2,1.0],[192,0,187.0],[192,1,206.0],[192,2,25.0],[193,0,99.0],[193,1,133.0],[193,2,71.0],[194,1,4.0],[194,2,6.0],[195,0,47.0],[195,1,28.0],[195,2,194.0],[196,0,319.0],[196,1,1002.0],[196,2,131.0],[197,2,26.0],[198,0,38.0],[198,1,64.0],[198,2,135.0],[199,0,8.0],[199,1,67.0],[199,2,24.0],[200,2,3.0],[201,0,3.0],[201,1,6.0],[201,2,3.0],[202,0,10.0],[202,1,11.0],[202,2,5.0],[203,0,1.0],[203,2,11.0],[204,0,21.0],[204,1,50.0],[204,2,239.0],[205,2,49.0],[206,2,85.0],[207,0,21.0],[207,1,13.0],[207,2,113.0],[208,0,1.0],[208,1,1.0],[208,2,1.0],[209,0,4.0],[209,1,6.0],[209,2,34.0],[210,0,1.0],[210,1,2.0],[210,2,4.0],[211,2,4.0],[212,2,5.0],[213,0,118.0],[213,1,52.0],[213,2,9.0],[214,0,2.0],[214,1,1.0],[214,2,6.0],[215,2,13.0],[216,0,36.0],[216,1,23.0],[216,2,12.0],[217,0,71.0],[217,1,73.0],[217,2,313.0],[218,1,1.0],[218,2,51.0],[219,0,29.0],[219,1,42.0],[219,2,46.0],[220,2,4.0],[221,1,7.0],[221,2,27.0],[222,0,3.0],[222,1,1.0],[222,2,3.0],[223,0,28.0],[223,1,9.0],[223,2,34.0],[224,0,57.0],[224,1,27.0],[224,2,129.0],[225,2,1.0],[226,2,6.0],[227,0,1.0],[227,2,2.0],[228,2,1.0],[229,1,1.0],[229,2,1.0],[230,0,2.0],[230,1,3.0],[230,2,11.0],[231,0,34.0],[231,1,31.0],[231,2,71.0],[232,0,1.0],[232,1,6.0],[232,2,24.0],[233,0,3.0],[233,1,2.0],[234,0,1.0],[234,1,2.0],[234,2,54.0],[235,0,639.0],[235,1,890.0],[235,2,738.0],[236,0,4.0],[236,1,2.0],[236,2,9.0],[237,2,2.0],[238,0,5.0],[238,1,10.0],[238,2,39.0],[239,0,2.0],[239,1,1.0],[240,0,36.0],[240,1,11.0],[240,2,258.0],[241,2,2.0],[242,0,51.0],[242,1,49.0],[242,2,44.0],[243,1,1.0],[243,2,3.0],[244,2,2.0],[245,0,82.0],[245,1,115.0],[245,2,36.0],[246,0,6.0],[246,1,3.0],[246,2,34.0],[247,1,2.0],[247,2,31.0],[248,2,5.0],[249,0,86.0],[249,1,71.0],[249,2,519.0],[250,0,53.0],[250,1,41.0],[250,2,86.0],[251,0,21.0],[251,1,22.0],[251,2,72.0],[252,0,2.0],[252,1,1.0],[253,0,44.0],[253,1,49.0],[253,2,2.0],[254,0,11.0],[254,1,18.0],[254,2,29.0],[255,1,1.0],[255,2,3.0],[256,0,27.0],[256,1,21.0],[256,2,9.0],[257,2,3.0],[258,2,3.0],[259,0,149.0],[259,1,202.0],[259,2,24.0],[260,0,11.0],[260,1,18.0],[260,2,10.0],[261,0,3.0],[261,1,6.0],[261,2,9.0],[262,0,11.0],[262,1,10.0],[262,2,76.0],[263,0,3.0],[263,1,3.0],[263,2,43.0],[264,0,2.0],[264,1,1.0],[264,2,2.0],[265,2,14.0],[266,0,5.0],[266,1,6.0],[266,2,32.0],[267,0,4.0],[267,1,3.0],[267,2,90.0],[268,0,4.0],[268,1,3.0],[268,2,59.0],[269,0,3.0],[269,1,5.0],[269,2,29.0],[270,0,36.0],[270,2,40.0],[271,2,10.0],[272,0,15.0],[272,1,31.0],[272,2,25.0],[273,1,2.0],[273,2,24.0],[274,0,1.0],[275,0,10.0],[275,1,8.0],[275,2,165.0],[276,0,3.0],[276,1,3.0],[276,2,19.0],[277,0,24.0],[277,1,26.0],[277,2,80.0],[278,0,309.0],[278,1,950.0],[278,2,2112.0],[279,0,12.0],[279,1,14.0],[279,2,88.0],[280,2,3.0],[281,2,3.0],[282,2,2.0],[283,0,14.0],[283,1,28.0],[283,2,250.0],[284,0,38.0],[284,1,91.0],[284,2,23.0],[285,1,1.0],[285,2,4.0],[286,0,63.0],[286,1,101.0],[287,0,2.0],[287,2,17.0],[288,1,2.0],[289,0,24.0],[289,1,62.0],[289,2,1554.0],[290,0,1.0],[290,1,2.0],[290,2,78.0],[291,0,79.0],[291,1,31.0],[291,2,41.0],[292,0,4.0],[292,1,1.0],[292,2,47.0],[293,0,37.0],[293,1,16.0],[293,2,23.0],[294,0,16.0],[294,1,31.0],[294,2,117.0],[295,0,58.0],[295,1,82.0],[295,2,35.0],[296,2,2.0],[297,0,1.0],[297,1,9.0],[297,2,21.0],[298,0,1.0],[298,2,4.0],[299,2,39.0],[300,1,1.0],[300,2,13.0],[301,0,468.0],[301,1,496.0],[301,2,961.0],[302,2,1.0],[303,0,43.0],[303,1,24.0],[303,2,176.0],[304,0,13.0],[304,1,25.0],[304,2,98.0],[305,0,1.0],[306,0,28.0],[306,1,29.0],[306,2,102.0],[307,0,2.0],[307,1,1.0],[307,2,1.0],[308,0,49.0],[308,1,47.0],[308,2,62.0],[309,0,1.0],[309,1,6.0],[309,2,68.0],[310,2,10.0],[311,2,1.0],[312,2,3.0],[313,0,1.0],[313,1,2.0],[313,2,204.0],[314,0,7.0],[314,1,3.0],[314,2,7.0],[315,0,4.0],[315,1,2.0],[315,2,27.0],[316,0,21.0],[316,1,10.0],[316,2,60.0],[317,0,2.0],[317,1,5.0],[317,2,17.0],[318,2,1.0],[319,2,3.0],[320,0,1.0],[320,1,1.0],[320,2,2.0],[321,0,1.0],[322,0,23.0],[322,1,12.0],[322,2,19.0],[323,0,44.0],[323,1,45.0],[323,2,14.0],[324,0,7.0],[324,1,10.0],[324,2,25.0],[325,0,6.0],[325,1,17.0],[325,2,104.0],[326,0,591.0],[326,1,212.0],[326,2,76.0],[327,1,1.0],[328,0,14.0],[328,1,14.0],[328,2,38.0],[329,0,1.0],[329,1,1.0],[329,2,6.0],[330,0,3.0],[330,2,1.0],[331,0,4.0],[331,1,2.0],[332,0,1.0],[333,0,4.0],[333,1,1.0],[333,2,1.0],[334,0,24.0],[334,1,26.0],[334,2,88.0],[335,0,2.0],[336,1,1.0],[337,0,2.0],[337,1,3.0],[337,2,10.0],[338,0,6.0],[338,1,4.0],[338,2,80.0],[339,0,8.0],[339,1,2.0],[339,2,480.0],[340,0,7.0],[340,1,25.0],[340,2,83.0],[341,0,1.0],[341,1,1.0],[341,2,4.0],[342,0,12.0],[342,1,11.0],[342,2,113.0],[343,0,1.0],[343,1,1.0],[343,2,6.0],[344,1,1.0],[344,2,1.0],[345,0,1.0],[346,0,38.0],[346,1,12.0],[346,2,10.0],[347,2,1.0],[348,2,3.0],[349,1,1.0],[350,2,28.0],[351,0,39.0],[351,1,138.0],[351,2,1344.0],[352,2,20.0],[353,2,1.0],[354,0,28.0],[354,1,34.0],[354,2,38.0],[355,2,4.0],[356,0,28.0],[356,1,57.0],[356,2,22.0],[357,0,122.0],[357,1,146.0],[357,2,1.0],[358,0,1.0],[358,1,5.0],[358,2,11.0],[359,0,18.0],[359,1,98.0],[360,0,10.0],[360,1,5.0],[360,2,15.0],[361,0,48.0],[361,1,70.0],[361,2,3.0],[362,0,27.0],[362,1,63.0],[362,2,48.0],[363,0,70.0],[363,1,12.0],[363,2,4.0],[364,0,19.0],[364,1,19.0],[364,2,86.0],[365,0,29.0],[365,1,26.0],[366,0,46.0],[366,1,55.0],[366,2,1.0],[367,2,1.0],[368,0,4.0],[368,1,6.0],[368,2,6.0],[369,0,9.0],[369,1,12.0],[369,2,31.0],[370,0,11.0],[370,1,33.0],[370,2,104.0],[371,1,2.0],[372,0,144.0],[372,1,152.0],[372,2,17.0],[373,0,19.0],[373,1,27.0],[373,2,97.0],[374,0,72.0],[374,1,96.0],[374,2,21.0],[375,0,1.0],[375,2,32.0],[376,0,9.0],[376,1,4.0],[376,2,45.0],[377,0,45.0],[377,1,24.0],[377,2,31.0],[378,0,3.0],[378,1,6.0],[378,2,17.0],[379,0,464.0],[379,1,146.0],[379,2,776.0],[380,0,29.0],[380,1,19.0],[380,2,48.0],[381,0,1.0],[381,1,2.0],[381,2,22.0],[382,0,9.0],[382,1,11.0],[382,2,10.0],[383,0,13.0],[383,1,18.0],[383,2,69.0],[384,0,1.0],[384,2,37.0],[385,1,2.0],[385,2,60.0],[386,0,2.0],[386,1,1.0],[386,2,104.0],[387,0,105.0],[387,1,7.0],[387,2,4.0],[388,2,1.0],[389,1,1.0],[389,2,39.0],[390,2,19.0],[391,0,44.0],[391,1,14.0],[391,2,1.0],[392,0,2.0],[393,0,2.0],[393,1,2.0],[393,2,58.0],[394,2,65.0],[395,0,1.0],[395,2,2.0],[396,0,33.0],[396,1,34.0],[396,2,12.0],[397,2,3.0],[398,1,1.0],[398,2,52.0],[399,0,11.0],[399,1,23.0],[399,2,23.0],[400,2,2.0],[401,0,30.0],[401,1,62.0],[401,2,12.0],[402,0,35.0],[402,1,33.0],[402,2,6.0],[403,2,1.0],[404,2,15.0],[405,2,1.0],[406,0,12.0],[406,1,26.0],[406,2,95.0],[407,0,11.0],[407,1,6.0],[407,2,29.0],[408,0,1.0],[408,1,1.0],[408,2,18.0],[409,1,1.0],[409,2,20.0],[410,0,4.0],[410,1,8.0],[410,2,56.0],[411,0,39.0],[411,1,39.0],[411,2,26.0],[412,0,6.0],[412,1,11.0],[412,2,57.0],[413,0,2.0],[413,1,3.0],[413,2,15.0],[414,2,1.0],[415,0,22.0],[415,1,15.0],[415,2,238.0],[416,2,1.0],[417,0,13.0],[417,1,7.0],[417,2,11.0],[418,0,3.0],[418,1,3.0],[418,2,57.0],[419,1,1.0],[419,2,31.0],[420,0,1.0],[420,2,3.0],[421,1,1.0],[422,0,6.0],[422,1,3.0],[422,2,40.0],[423,0,2.0],[423,1,2.0],[423,2,18.0],[424,0,8.0],[424,1,31.0],[424,2,21.0],[425,1,1.0],[425,2,4.0],[426,0,30.0],[426,1,39.0],[426,2,61.0],[427,0,51.0],[427,1,29.0],[427,2,141.0],[428,2,1.0],[429,0,20.0],[429,1,31.0],[429,2,28.0],[430,1,4.0],[430,2,17.0],[431,2,4.0],[432,0,4.0],[432,2,13.0],[433,0,9.0],[433,1,9.0],[433,2,46.0],[434,0,35.0],[434,1,75.0],[435,0,11.0],[435,1,5.0],[435,2,19.0],[436,0,4.0],[436,2,10.0],[437,2,2.0],[438,0,6378.0],[438,1,11364.0],[438,2,1275.0],[439,0,271.0],[439,1,235.0],[439,2,949.0],[440,2,1.0],[441,0,29.0],[441,1,11.0],[441,2,59.0],[442,0,2.0],[443,0,1.0],[443,1,4.0],[443,2,106.0],[444,2,3.0],[445,0,6.0],[445,1,2.0],[445,2,72.0],[446,2,2.0],[447,0,4.0],[447,1,8.0],[447,2,31.0],[448,0,31.0],[448,1,11.0],[448,2,2.0],[449,0,25.0],[449,1,36.0],[449,2,9.0],[450,0,2.0],[450,2,14.0],[451,2,1.0],[452,0,1.0],[452,1,3.0],[452,2,36.0],[453,0,6.0],[453,1,3.0],[453,2,13.0],[454,0,4.0],[454,1,7.0],[454,2,35.0],[455,0,23.0],[455,1,12.0],[455,2,12.0],[456,1,2.0],[457,0,12.0],[457,1,5.0],[457,2,14.0],[458,2,1.0],[459,0,9.0],[459,1,26.0],[459,2,15.0],[460,1,2.0],[460,2,6.0],[461,1,1.0],[462,0,1.0],[462,1,1.0],[463,0,14.0],[463,1,25.0],[463,2,9.0],[464,0,14.0],[464,1,2.0],[464,2,16.0],[465,0,620.0],[465,1,652.0],[465,2,135.0],[466,0,16.0],[466,1,52.0],[466,2,9.0],[467,0,2.0],[467,1,4.0],[467,2,47.0],[468,2,1.0],[469,0,1.0],[469,2,1.0],[470,2,1.0],[471,2,1.0],[472,0,11.0],[472,1,13.0],[472,2,9.0],[473,0,14.0],[473,1,25.0],[473,2,13.0],[474,1,1.0],[474,2,5.0],[475,0,23.0],[475,1,6.0],[475,2,2.0],[476,0,11.0],[476,1,23.0],[476,2,74.0],[477,0,9.0],[477,1,14.0],[477,2,20.0],[478,0,31.0],[478,1,18.0],[478,2,11.0],[479,2,1.0],[480,0,4.0],[480,1,12.0],[480,2,15.0],[481,0,3.0],[481,2,4.0],[482,0,2.0],[482,1,20.0],[482,2,7.0],[483,2,1.0],[484,0,8.0],[484,1,4.0],[484,2,7.0],[485,0,19.0],[485,1,10.0],[485,2,4.0],[486,0,24.0],[486,1,12.0],[486,2,108.0],[487,0,1.0],[487,1,3.0],[487,2,13.0],[488,2,2.0],[489,0,33.0],[489,1,54.0],[489,2,72.0],[490,0,34.0],[490,1,1.0],[490,2,2.0],[491,0,4.0],[491,1,1.0],[491,2,12.0],[492,0,9.0],[492,1,9.0],[492,2,57.0],[493,0,10.0],[493,1,8.0],[493,2,45.0],[494,2,2.0],[495,0,14.0],[495,1,11.0],[495,2,157.0],[496,0,7.0],[496,1,5.0],[496,2,1.0],[497,0,2.0],[497,1,5.0],[497,2,35.0],[498,0,1164.0],[498,1,1720.0],[498,2,67.0],[499,0,1.0],[499,2,4.0],[500,2,1.0],[501,1,1.0],[501,2,1.0],[502,0,7.0],[502,1,18.0],[502,2,48.0],[503,2,1.0],[504,1,2.0],[504,2,1.0],[505,0,5.0],[505,1,2.0],[505,2,46.0],[506,0,289.0],[506,1,436.0],[506,2,459.0],[507,1,8.0],[507,2,19.0],[508,2,30.0],[509,0,1.0],[509,2,9.0],[510,0,4.0],[510,1,23.0],[510,2,5.0],[511,0,30.0],[511,1,18.0],[511,2,37.0],[512,1,1.0],[512,2,2.0],[513,0,20.0],[513,1,8.0],[513,2,11.0],[514,0,195.0],[514,1,131.0],[514,2,1158.0],[515,0,1.0],[515,2,5.0],[516,0,34.0],[516,1,35.0],[516,2,5.0],[517,0,23.0],[517,1,15.0],[517,2,32.0],[518,2,1.0],[519,1,2.0],[519,2,7.0],[520,0,1.0],[520,1,3.0],[520,2,3.0],[521,1,1.0],[521,2,2.0],[522,0,16.0],[522,1,7.0],[522,2,5.0],[523,0,334.0],[523,1,109.0],[523,2,90.0],[524,0,1.0],[524,2,4.0],[525,0,19.0],[525,1,32.0],[525,2,9.0],[526,0,14.0],[526,1,19.0],[526,2,19.0],[527,0,3.0],[527,1,1.0],[527,2,6.0],[528,1,1.0],[528,2,20.0],[529,0,5769.0],[529,1,7332.0],[529,2,297.0],[530,0,494.0],[530,1,899.0],[530,2,16.0],[531,0,1.0],[531,1,1.0],[531,2,6.0],[532,0,1.0],[532,1,1.0],[533,0,15.0],[533,1,15.0],[533,2,30.0],[534,0,1.0],[534,1,1.0],[534,2,1.0],[535,2,2.0],[536,0,38.0],[536,1,9.0],[537,0,2.0],[537,1,2.0],[537,2,27.0],[538,1,1.0],[538,2,794.0],[539,0,30.0],[539,1,33.0],[539,2,4.0],[540,0,9.0],[540,1,8.0],[540,2,16.0],[541,0,3.0],[541,1,1.0],[541,2,40.0],[542,0,31.0],[542,1,22.0],[542,2,41.0],[543,0,1.0],[543,2,1.0],[544,2,1.0],[545,2,11.0],[546,0,13.0],[546,1,14.0],[546,2,46.0],[547,0,8.0],[547,1,44.0],[547,2,150.0],[548,0,13.0],[548,1,17.0],[548,2,11.0],[549,0,2.0],[549,2,5.0],[550,0,6.0],[550,1,3.0],[550,2,14.0],[551,0,15.0],[551,1,37.0],[551,2,2.0],[552,0,7.0],[552,1,5.0],[552,2,71.0],[553,0,7.0],[553,1,19.0],[553,2,19.0],[554,2,1.0],[555,0,7.0],[555,1,3.0],[556,0,8.0],[556,1,22.0],[556,2,3.0],[557,2,2.0],[558,2,2.0],[559,2,1.0],[560,0,11.0],[560,1,1.0],[560,2,11.0],[561,0,2.0],[561,2,4.0],[562,0,7.0],[562,1,8.0],[562,2,19.0],[563,0,3.0],[563,1,1.0],[563,2,2.0],[564,2,3.0],[565,0,441.0],[565,1,327.0],[565,2,1161.0],[566,0,10.0],[566,1,5.0],[566,2,50.0],[567,0,3.0],[567,1,1.0],[567,2,13.0],[568,0,5.0],[568,1,3.0],[568,2,42.0],[569,0,2.0],[569,1,2.0],[569,2,6.0],[570,2,16.0],[571,2,3.0],[572,2,4.0],[573,1,1.0],[574,0,4.0],[574,2,303.0],[575,2,1.0],[576,0,4.0],[576,1,27.0],[576,2,21.0],[577,2,51.0],[578,1,1.0],[578,2,4.0],[579,0,8.0],[579,1,3.0],[579,2,33.0],[580,0,1.0],[580,1,2.0],[580,2,10.0],[581,1,52.0],[581,2,561.0],[582,2,1.0],[583,0,7.0],[583,1,8.0],[583,2,10.0],[584,0,2.0],[584,1,5.0],[584,2,4.0],[585,0,12.0],[585,1,8.0],[585,2,14.0],[586,0,32.0],[586,1,62.0],[586,2,22.0],[587,2,8.0],[588,2,2.0],[589,0,495.0],[589,1,401.0],[589,2,128.0],[590,0,6.0],[590,1,18.0],[590,2,1.0],[591,0,3.0],[591,1,5.0],[591,2,26.0],[592,0,1.0],[593,0,3.0],[593,1,10.0],[593,2,22.0],[594,0,9.0],[594,1,2.0],[594,2,1.0],[595,2,10.0],[596,2,1.0],[597,2,2.0],[598,0,18.0],[598,1,16.0],[599,0,3.0],[599,1,1.0],[600,0,8.0],[600,1,4.0],[600,2,17.0],[601,0,1.0],[601,1,7.0],[601,2,46.0],[602,2,1.0],[603,0,1.0],[603,1,1.0],[603,2,25.0],[604,0,1.0],[605,0,11.0],[605,1,8.0],[605,2,15.0],[606,0,4.0],[606,1,9.0],[606,2,22.0],[607,1,2.0],[607,2,44.0],[608,0,4.0],[608,2,22.0],[609,0,2.0],[609,1,3.0],[609,2,37.0],[610,2,24.0],[611,2,12.0],[612,0,5.0],[612,1,1.0],[612,2,116.0],[613,0,253.0],[613,1,255.0],[613,2,740.0],[614,1,1.0],[614,2,5.0],[615,0,3.0],[615,2,29.0],[616,2,4.0],[617,0,11.0],[617,1,7.0],[617,2,65.0],[618,0,3.0],[618,2,5.0],[619,0,9.0],[619,1,6.0],[619,2,9.0],[620,0,263.0],[620,1,189.0],[620,2,62.0],[621,0,7.0],[621,1,12.0],[621,2,7.0],[622,0,1.0],[622,1,1.0],[622,2,10.0],[623,2,1.0],[624,0,1.0],[625,0,2.0],[626,0,4.0],[626,1,1.0],[626,2,4.0],[627,0,224.0],[627,1,130.0],[627,2,151.0],[628,0,6.0],[628,1,2.0],[628,2,11.0],[629,0,3.0],[629,1,5.0],[629,2,5.0],[630,0,14.0],[630,1,5.0],[630,2,17.0],[631,0,5.0],[631,1,4.0],[631,2,23.0],[632,0,140.0],[632,1,102.0],[632,2,536.0],[633,0,19.0],[633,1,11.0],[633,2,10.0],[634,0,5.0],[634,1,13.0],[634,2,4.0],[635,2,1.0],[636,2,1.0],[637,1,4.0],[637,2,1.0],[638,0,1.0],[638,1,1.0],[638,2,7.0],[639,0,4.0],[639,1,5.0],[639,2,11.0],[640,0,1.0],[640,1,1.0],[640,2,11.0],[641,0,2.0],[641,1,1.0],[641,2,28.0],[642,0,5.0],[642,1,2.0],[642,2,6.0],[643,1,1.0],[643,2,3.0],[644,2,2.0],[645,1,1.0],[645,2,1.0],[646,0,2.0],[646,1,1.0],[647,0,9.0],[647,1,6.0],[647,2,4.0],[648,1,1.0],[648,2,1.0],[649,0,8.0],[649,1,4.0],[650,0,5.0],[650,1,3.0],[650,2,1.0],[651,0,9.0],[651,1,9.0],[651,2,19.0],[652,0,3.0],[652,1,34.0],[652,2,5.0],[653,0,5.0],[653,2,10.0],[654,0,163.0],[654,1,117.0],[654,2,799.0],[655,1,3.0],[655,2,23.0],[656,0,6.0],[656,2,4.0],[657,0,2.0],[657,2,12.0],[658,2,1.0],[659,0,3.0],[660,0,18.0],[660,1,4.0],[660,2,2.0],[661,2,21.0],[662,0,1.0],[663,2,1.0],[664,0,2.0],[664,1,1.0],[664,2,1.0],[665,1,3.0],[665,2,27.0],[666,0,13.0],[666,1,12.0],[666,2,21.0],[667,0,3.0],[667,1,2.0],[667,2,5.0],[668,0,149.0],[668,1,148.0],[668,2,79.0],[669,2,3.0],[670,0,2.0],[670,1,6.0],[670,2,21.0],[671,2,2.0],[672,0,1.0],[673,1,1.0],[673,2,5.0],[674,0,9.0],[674,1,6.0],[674,2,3.0],[675,2,1.0],[676,0,380.0],[676,1,511.0],[676,2,194.0],[677,0,1.0],[677,2,14.0],[678,0,3.0],[678,2,30.0],[679,1,1.0],[679,2,2.0],[680,2,1.0],[681,0,2.0],[681,2,10.0],[682,0,2.0],[682,1,1.0],[682,2,15.0],[683,1,2.0],[683,2,367.0],[684,0,118.0],[684,1,69.0],[684,2,534.0],[685,0,7.0],[685,1,3.0],[685,2,7.0],[686,2,1.0],[687,0,18.0],[687,1,8.0],[687,2,4.0],[688,0,17.0],[688,1,5.0],[688,2,2.0],[689,0,320.0],[689,1,117.0],[689,2,161.0],[690,2,7.0],[691,2,2.0],[692,2,1.0],[693,2,3.0],[694,0,8.0],[694,1,9.0],[694,2,45.0],[695,0,8.0],[695,1,8.0],[696,1,1.0],[696,2,1.0],[697,0,5.0],[697,1,7.0],[697,2,8.0],[698,0,7.0],[698,1,7.0],[698,2,18.0],[699,0,5.0],[699,1,2.0],[699,2,22.0],[700,0,9.0],[700,1,11.0],[700,2,92.0],[701,0,7.0],[701,1,1.0],[701,2,2.0],[702,0,207.0],[702,1,630.0],[702,2,29.0],[703,2,11.0],[704,2,3.0],[705,2,1.0],[706,1,1.0],[706,2,5.0],[707,1,1.0],[707,2,4.0],[708,2,2.0],[709,2,2.0],[710,0,136.0],[710,1,58.0],[710,2,399.0],[711,0,3.0],[711,2,1.0],[712,0,1.0],[712,2,7.0],[713,0,2.0],[713,1,16.0],[713,2,11.0],[714,0,2.0],[714,1,1.0],[714,2,18.0],[715,2,10.0],[716,0,35.0],[716,1,25.0],[716,2,8.0],[717,0,6.0],[717,1,11.0],[718,0,1.0],[718,1,9.0],[718,2,31.0],[719,0,5.0],[719,1,20.0],[719,2,4.0],[720,0,24.0],[720,1,31.0],[720,2,11.0],[721,0,5.0],[721,1,7.0],[721,2,2.0],[722,2,1.0],[723,0,2.0],[723,2,8.0],[724,0,16.0],[724,1,13.0],[724,2,90.0],[725,2,4.0],[726,0,5.0],[726,1,5.0],[726,2,1.0],[727,0,431.0],[727,1,260.0],[727,2,119.0],[728,0,1.0],[728,1,9.0],[728,2,55.0],[729,1,5.0],[729,2,4.0],[730,2,6.0],[731,2,2.0],[732,2,11.0],[733,2,2.0],[734,0,4.0],[734,1,1.0],[734,2,11.0],[735,0,1.0],[735,1,39.0],[735,2,5.0],[736,0,5.0],[736,1,5.0],[736,2,11.0],[737,0,5.0],[737,1,3.0],[737,2,7.0],[738,0,10.0],[738,1,7.0],[738,2,3.0],[739,2,1.0],[740,0,3.0],[740,1,1.0],[740,2,26.0],[741,0,1.0],[741,2,3.0],[742,0,3.0],[742,1,2.0],[742,2,11.0],[743,0,74.0],[743,1,58.0],[743,2,5.0],[744,2,9.0],[745,2,21.0],[746,2,1.0],[747,0,175.0],[747,1,87.0],[747,2,635.0],[748,0,2.0],[748,1,5.0],[748,2,1.0],[749,0,4.0],[749,1,2.0],[749,2,11.0],[750,0,15.0],[750,1,15.0],[751,0,7.0],[751,1,1.0],[751,2,12.0],[752,0,1.0],[752,2,61.0],[753,1,20.0],[753,2,20.0],[754,2,12.0],[755,1,2.0],[755,2,27.0],[756,2,2.0],[757,2,5.0],[758,0,62.0],[758,1,64.0],[758,2,371.0],[759,2,1.0],[760,0,4.0],[760,1,1.0],[760,2,7.0],[761,0,29.0],[761,1,18.0],[761,2,500.0],[762,0,2.0],[762,2,1.0],[763,0,1.0],[763,1,2.0],[763,2,8.0],[764,0,18.0],[764,1,9.0],[764,2,8.0],[765,0,3.0],[766,0,64.0],[766,1,65.0],[766,2,587.0],[767,2,15.0],[768,2,3.0],[769,0,1.0],[769,2,4.0],[770,0,62.0],[770,1,101.0],[770,2,491.0],[771,0,3.0],[771,2,3.0],[772,0,2.0],[772,2,30.0],[773,1,1.0],[773,2,14.0],[774,0,217.0],[774,1,446.0],[774,2,199.0],[775,1,1.0],[775,2,6.0],[776,2,4.0],[777,1,2.0],[777,2,106.0],[778,0,13.0],[778,1,27.0],[778,2,2.0],[779,0,1.0],[779,2,5.0],[780,0,2.0],[781,0,2.0],[781,1,2.0],[781,2,13.0],[782,0,3.0],[782,1,1.0],[782,2,2.0],[783,0,6.0],[783,1,1.0],[783,2,15.0],[784,0,1.0],[784,2,10.0],[785,1,2.0],[785,2,17.0],[786,0,2265.0],[786,1,3484.0],[786,2,1110.0],[787,2,6.0],[788,2,2.0],[789,0,226.0],[789,1,34.0],[789,2,17.0],[790,0,1.0],[790,1,1.0],[790,2,1.0],[791,0,3.0],[791,1,1.0],[791,2,1.0],[792,0,1.0],[792,2,2.0],[793,0,2.0],[793,2,8.0],[794,0,20.0],[794,1,7.0],[794,2,441.0],[795,0,2.0],[795,1,2.0],[795,2,5.0],[796,1,1.0],[797,0,13.0],[797,1,22.0],[797,2,20.0],[798,0,16.0],[798,1,20.0],[798,2,4.0],[799,0,20.0],[799,1,22.0],[799,2,16.0],[800,0,1.0],[800,1,3.0],[800,2,27.0],[801,0,1.0],[801,1,3.0],[801,2,29.0],[802,0,10.0],[802,1,13.0],[802,2,9.0],[803,0,10.0],[803,1,1.0],[803,2,4.0],[804,0,14.0],[804,1,10.0],[804,2,124.0],[805,0,1.0],[805,1,1.0],[805,2,3.0],[806,1,2.0],[807,0,1.0],[807,1,1.0],[807,2,3.0],[808,2,5.0],[809,0,244.0],[809,1,60.0],[809,2,27.0],[810,0,2.0],[810,1,1.0],[810,2,9.0],[811,2,6.0],[812,0,5.0],[812,2,4.0],[813,0,4.0],[813,1,4.0],[813,2,9.0],[814,0,12.0],[814,1,9.0],[814,2,55.0],[815,2,16.0],[816,2,12.0],[817,0,10.0],[817,2,6.0],[818,1,1.0],[818,2,10.0]],"rows": [{"id": "OTU1", "metadata": {"taxonomy": ["k__Bacteria", "p__Acidobacteria", "c__Blastocatellia_Subgroup_4", "o__Blastocatellales", "f__Blastocatellaceae", "g__OLB17", "s__uncultured_bacterium_g_OLB17"]}},{"id": "OTU10", "metadata": {"taxonomy": ["k__Bacteria", "p__Bacteroidetes", "c__Bacteroidia", "o__Chitinophagales", "f__Saprospiraceae", "g__OLB8", "s__uncultured_bacterium_g_OLB8"]}},{"id": "OTU100", "metadata": {"taxonomy": ["k__Bacteria", "p__Chloroflexi", "c__Anaerolineae", "o__Anaerolineales", "f__Anaerolineaceae", "g__uncultured_bacterium_f_Anaerolineaceae", "s__uncultured_bacterium_f_Anaerolineaceae"]}},{"id": "OTU101", "metadata": {"taxonomy": ["k__Bacteria", "p__Synergistetes", "c__Synergistia", "o__Synergistales", "f__Synergistaceae", "g__Acetomicrobium", "s__uncultured_bacterium_g_Acetomicrobium"]}},{"id": "OTU1012", "metadata": {"taxonomy": ["k__Bacteria", "p__Bacteroidetes", "c__Bacteroidia", "o__Bacteroidales", "f__Bacteroidetes_vadinHA17", "g__uncultured_bacterium_f_Bacteroidetes_vadinHA17", "s__uncultured_bacterium_f_Bacteroidetes_vadinHA17"]}},{"id": "OTU1016", "metadata": {"taxonomy": ["k__Bacteria", "p__Chloroflexi", "c__Anaerolineae", "o__Anaerolineales", "f__Anaerolineaceae", "g__Leptolinea", "s__uncultured_bacterium_g_Leptolinea"]}},{"id": "OTU1017", "metadata": {"taxonomy": ["k__Bacteria", "p__Firmicutes", "c__Clostridia", "o__Clostridiales", "f__Lachnospiraceae", "g__Lachnospiraceae_NK4A136_group", "s__Lachnospiraceae_bacterium_10-1"]}},{"id": "OTU1019", "metadata": {"taxonomy": ["k__Bacteria", "p__Bacteroidetes", "c__Bacteroidia", "o__Bacteroidales", "f__Prevotellaceae", "g__Alloprevotella", "s__uncultured_bacterium_g_Alloprevotella"]}},{"id": "OTU102", "metadata": {"taxonomy": ["k__Bacteria", "p__Patescibacteria", "c__Saccharimonadia", "o__Saccharimonadales", "f__Saccharimonadaceae", "g__uncultured_bacterium_f_Saccharimonadaceae", "s__uncultured_bacterium_f_Saccharimonadaceae"]}},{"id": "OTU1020", "metadata": {"taxonomy": ["k__Bacteria", "p__Chloroflexi", "c__Anaerolineae", "o__Anaerolineales", "f__Anaerolineaceae", "g__uncultured_bacterium_f_Anaerolineaceae", "s__uncultured_bacterium_f_Anaerolineaceae"]}},{"id": "OTU1024", "metadata": {"taxonomy": ["k__Bacteria", "p__Firmicutes", "c__Bacilli", "o__Lactobacillales", "f__Streptococcaceae", "g__Lactococcus", "s__uncultured_bacterium_g_Lactococcus"]}},{"id": "OTU1025", "metadata": {"taxonomy": ["k__Bacteria", "p__Proteobacteria", "c__Alphaproteobacteria", "o__Rhodobacterales", "f__Rhodobacteraceae", "g__uncultured_bacterium_f_Rhodobacteraceae", "s__uncultured_bacterium_f_Rhodobacteraceae"]}},{"id": "OTU1026", "metadata": {"taxonomy": ["k__Bacteria", "p__Actinobacteria", "c__Actinobacteria", "o__Micrococcales", "f__Micrococcaceae", "g__uncultured_bacterium_f_Micrococcaceae", "s__uncultured_bacterium_f_Micrococcaceae"]}},{"id": "OTU103", "metadata": {"taxonomy": ["k__Bacteria", "p__Proteobacteria", "c__Alphaproteobacteria", "o__Rhizobiales", "f__Xanthobacteraceae", "g__Pseudolabrys", "s__uncultured_bacterium_g_Pseudolabrys"]}},{"id": "OTU1031", "metadata": {"taxonomy": ["k__Bacteria", "p__Proteobacteria", "c__Alphaproteobacteria", "o__Rhodobacterales", "f__Rhodobacteraceae", "g__Roseobacter_clade_CHAB-I-5_lineage", "s__uncultured_bacterium_g_Roseobacter_clade_CHAB-I-5_lineage"]}},{"id": "OTU1033", "metadata": {"taxonomy": ["k__Bacteria", "p__Bacteroidetes", "c__Bacteroidia", "o__Bacteroidales", "f__Muribaculaceae", "g__uncultured_bacterium_f_Muribaculaceae", "s__uncultured_bacterium_f_Muribaculaceae"]}},{"id": "OTU1036", "metadata": {"taxonomy": ["k__Bacteria", "p__Patescibacteria", "c__Saccharimonadia", "o__Saccharimonadales", "f__Saccharimonadaceae", "g__Candidatus_Saccharimonas", "s__uncultured_bacterium_g_Candidatus_Saccharimonas"]}},{"id": "OTU104", "metadata": {"taxonomy": ["k__Bacteria", "p__Firmicutes", "c__Clostridia", "o__Clostridiales", "f__Ruminococcaceae", "g__Subdoligranulum", "s__uncultured_bacterium_g_Subdoligranulum"]}},{"id": "OTU105", "metadata": {"taxonomy": ["k__Bacteria", "p__Bacteroidetes", "c__Bacteroidia", "o__Chitinophagales", "f__Saprospiraceae", "g__uncultured_bacterium_f_Saprospiraceae", "s__uncultured_bacterium_f_Saprospiraceae"]}},{"id": "OTU1053", "metadata": {"taxonomy": ["k__Bacteria", "p__Bacteroidetes", "c__Bacteroidia", "o__Sphingobacteriales", "f__Sphingobacteriaceae", "g__Sphingobacterium", "s__uncultured_bacterium_g_Sphingobacterium"]}},{"id": "OTU106", "metadata": {"taxonomy": ["k__Bacteria", "p__Proteobacteria", "c__Gammaproteobacteria", "o__Betaproteobacteriales", "f__Rhodocyclaceae", "g__Thauera", "s__uncultured_bacterium_g_Thauera"]}},{"id": "OTU1067", "metadata": {"taxonomy": ["k__Bacteria", "p__Firmicutes", "c__Clostridia", "o__Clostridiales", "f__Lachnospiraceae", "g__uncultured_bacterium_f_Lachnospiraceae", "s__uncultured_bacterium_f_Lachnospiraceae"]}},{"id": "OTU1068", "metadata": {"taxonomy": ["k__Bacteria", "p__Bacteroidetes", "c__Bacteroidia", "o__Bacteroidales", "f__Muribaculaceae", "g__uncultured_bacterium_f_Muribaculaceae", "s__uncultured_bacterium_f_Muribaculaceae"]}},{"id": "OTU107", "metadata": {"taxonomy": ["k__Bacteria", "p__Proteobacteria", "c__Alphaproteobacteria", "o__Rhizobiales", "f__Amb-16S-1323", "g__uncultured_bacterium_f_Amb-16S-1323", "s__uncultured_bacterium_f_Amb-16S-1323"]}},{"id": "OTU108", "metadata": {"taxonomy": ["k__Bacteria", "p__Chloroflexi", "c__Anaerolineae", "o__SBR1031", "f__A4b", "g__uncultured_bacterium_f_A4b", "s__uncultured_bacterium_f_A4b"]}},{"id": "OTU109", "metadata": {"taxonomy": ["k__Bacteria", "p__Verrucomicrobia", "c__Verrucomicrobiae", "o__Verrucomicrobiales", "f__Verrucomicrobiaceae", "g__Prosthecobacter", "s__uncultured_bacterium_g_Prosthecobacter"]}},{"id": "OTU11", "metadata": {"taxonomy": ["k__Bacteria", "p__Patescibacteria", "c__Saccharimonadia", "o__Saccharimonadales", "f__uncultured_bacterium_o_Saccharimonadales", "g__uncultured_bacterium_o_Saccharimonadales", "s__uncultured_bacterium_o_Saccharimonadales"]}},{"id": "OTU110", "metadata": {"taxonomy": ["k__Bacteria", "p__Firmicutes", "c__Clostridia", "o__Clostridiales", "f__Lachnospiraceae", "g__Blautia", "s__uncultured_bacterium_g_Blautia"]}},{"id": "OTU1100", "metadata": {"taxonomy": ["k__Bacteria", "p__Actinobacteria", "c__Actinobacteria", "o__PeM15", "f__uncultured_bacterium_o_PeM15", "g__uncultured_bacterium_o_PeM15", "s__uncultured_bacterium_o_PeM15"]}},{"id": "OTU1106", "metadata": {"taxonomy": ["k__Bacteria", "p__Proteobacteria", "c__Alphaproteobacteria", "o__Rhizobiales", "f__Rhizobiales_Incertae_Sedis", "g__Nordella", "s__Nordella_oligomobilis"]}},{"id": "OTU1109", "metadata": {"taxonomy": ["k__Bacteria", "p__Epsilonbacteraeota", "c__Campylobacteria", "o__Campylobacterales", "f__Thiovulaceae", "g__Sulfuricurvum", "s__uncultured_bacterium_g_Sulfuricurvum"]}},{"id": "OTU111", "metadata": {"taxonomy": ["k__Bacteria", "p__Actinobacteria", "c__Actinobacteria", "o__Micrococcales", "f__Microbacteriaceae", "g__Microbacterium", "s__uncultured_bacterium_g_Microbacterium"]}},{"id": "OTU1118", "metadata": {"taxonomy": ["k__Bacteria", "p__Proteobacteria", "c__Gammaproteobacteria", "o__Xanthomonadales", "f__Rhodanobacteraceae", "g__Aquimonas", "s__uncultured_bacterium_g_Aquimonas"]}},{"id": "OTU112", "metadata": {"taxonomy": ["k__Bacteria", "p__Proteobacteria", "c__Alphaproteobacteria", "o__Rhizobiales", "f__Rhizobiaceae", "g__uncultured_bacterium_f_Rhizobiaceae", "s__uncultured_bacterium_f_Rhizobiaceae"]}},{"id": "OTU113", "metadata": {"taxonomy": ["k__Bacteria", "p__Chloroflexi", "c__Anaerolineae", "o__C10-SB1A", "f__uncultured_bacterium_o_C10-SB1A", "g__uncultured_bacterium_o_C10-SB1A", "s__uncultured_bacterium_o_C10-SB1A"]}},{"id": "OTU1132", "metadata": {"taxonomy": ["k__Bacteria", "p__Chloroflexi", "c__Anaerolineae", "o__Anaerolineales", "f__Anaerolineaceae", "g__uncultured_bacterium_f_Anaerolineaceae", "s__uncultured_bacterium_f_Anaerolineaceae"]}},{"id": "OTU114", "metadata": {"taxonomy": ["k__Bacteria", "p__Firmicutes", "c__Clostridia", "o__Clostridiales", "f__Lachnospiraceae", "g__Agathobacter", "s__uncultured_bacterium_g_Agathobacter"]}},{"id": "OTU1141", "metadata": {"taxonomy": ["k__Bacteria", "p__Proteobacteria", "c__Deltaproteobacteria", "o__Myxococcales", "f__Haliangiaceae", "g__Haliangium", "s__uncultured_bacterium_g_Haliangium"]}},{"id": "OTU1148", "metadata": {"taxonomy": ["k__Bacteria", "p__Proteobacteria", "c__Deltaproteobacteria", "o__Myxococcales", "f__Haliangiaceae", "g__Haliangium", "s__uncultured_bacterium_g_Haliangium"]}},{"id": "OTU115", "metadata": {"taxonomy": ["k__Bacteria", "p__Proteobacteria", "c__Deltaproteobacteria", "o__Myxococcales", "f__Haliangiaceae", "g__Haliangium", "s__uncultured_bacterium_g_Haliangium"]}},{"id": "OTU1152", "metadata": {"taxonomy": ["k__Bacteria", "p__Acidobacteria", "c__Acidobacteriia", "o__Subgroup_2", "f__uncultured_bacterium_o_Subgroup_2", "g__uncultured_bacterium_o_Subgroup_2", "s__uncultured_bacterium_o_Subgroup_2"]}},{"id": "OTU1158", "metadata": {"taxonomy": ["k__Bacteria", "p__Proteobacteria", "c__Alphaproteobacteria", "o__Rhizobiales", "f__Rhizobiales_Incertae_Sedis", "g__Alsobacter", "s__uncultured_bacterium_g_Alsobacter"]}},{"id": "OTU116", "metadata": {"taxonomy": ["k__Bacteria", "p__Proteobacteria", "c__Alphaproteobacteria", "o__Rhizobiales", "f__Rhizobiaceae", "g__Aquamicrobium", "s__uncultured_bacterium_g_Aquamicrobium"]}},{"id": "OTU1161", "metadata": {"taxonomy": ["k__Bacteria", "p__Chloroflexi", "c__Anaerolineae", "o__Anaerolineales", "f__Anaerolineaceae", "g__Anaerolinea", "s__uncultured_bacterium_g_Anaerolinea"]}},{"id": "OTU117", "metadata": {"taxonomy": ["k__Bacteria", "p__Actinobacteria", "c__Actinobacteria", "o__Propionibacteriales", "f__Propionibacteriaceae", "g__uncultured_bacterium_f_Propionibacteriaceae", "s__uncultured_bacterium_f_Propionibacteriaceae"]}},{"id": "OTU1178", "metadata": {"taxonomy": ["k__Bacteria", "p__Firmicutes", "c__Negativicutes", "o__Selenomonadales", "f__Veillonellaceae", "g__Megamonas", "s__uncultured_bacterium_g_Megamonas"]}},{"id": "OTU118", "metadata": {"taxonomy": ["k__Bacteria", "p__Actinobacteria", "c__Actinobacteria", "o__Frankiales", "f__Cryptosporangiaceae", "g__Fodinicola", "s__bacterium"]}},{"id": "OTU119", "metadata": {"taxonomy": ["k__Bacteria", "p__Verrucomicrobia", "c__Verrucomicrobiae", "o__Verrucomicrobiales", "f__Verrucomicrobiaceae", "g__Prosthecobacter", "s__uncultured_bacterium_g_Prosthecobacter"]}},{"id": "OTU12", "metadata": {"taxonomy": ["k__Bacteria", "p__Proteobacteria", "c__Gammaproteobacteria", "o__Betaproteobacteriales", "f__Rhodocyclaceae", "g__Thauera", "s__uncultured_bacterium_g_Thauera"]}},{"id": "OTU120", "metadata": {"taxonomy": ["k__Bacteria", "p__Acidobacteria", "c__Acidobacteriia", "o__Solibacterales", "f__Solibacteraceae_Subgroup_3", "g__Bryobacter", "s__Acidobacteriaceae_bacterium_enrichment_culture_clone_ANA-RAS-33"]}},{"id": "OTU1204", "metadata": {"taxonomy": ["k__Bacteria", "p__Chloroflexi", "c__Anaerolineae", "o__Anaerolineales", "f__Anaerolineaceae", "g__uncultured_bacterium_f_Anaerolineaceae", "s__uncultured_bacterium_f_Anaerolineaceae"]}},{"id": "OTU1205", "metadata": {"taxonomy": ["k__Bacteria", "p__Actinobacteria", "c__Actinobacteria", "o__Kineosporiales", "f__Kineosporiaceae", "g__uncultured_bacterium_f_Kineosporiaceae", "s__uncultured_bacterium_f_Kineosporiaceae"]}},{"id": "OTU121", "metadata": {"taxonomy": ["k__Bacteria", "p__Synergistetes", "c__Synergistia", "o__Synergistales", "f__Synergistaceae", "g__uncultured_bacterium_f_Synergistaceae", "s__uncultured_bacterium_f_Synergistaceae"]}},{"id": "OTU1210", "metadata": {"taxonomy": ["k__Bacteria", "p__Patescibacteria", "c__Saccharimonadia", "o__Saccharimonadales", "f__uncultured_bacterium_o_Saccharimonadales", "g__uncultured_bacterium_o_Saccharimonadales", "s__uncultured_bacterium_o_Saccharimonadales"]}},{"id": "OTU1212", "metadata": {"taxonomy": ["k__Bacteria", "p__Planctomycetes", "c__Planctomycetacia", "o__Isosphaerales", "f__Isosphaeraceae", "g__uncultured_bacterium_f_Isosphaeraceae", "s__uncultured_bacterium_f_Isosphaeraceae"]}},{"id": "OTU1219", "metadata": {"taxonomy": ["k__Bacteria", "p__Bacteroidetes", "c__Bacteroidia", "o__Bacteroidales", "f__Prevotellaceae", "g__Prevotella_9", "s__uncultured_bacterium_g_Prevotella_9"]}},{"id": "OTU122", "metadata": {"taxonomy": ["k__Bacteria", "p__Chloroflexi", "c__Anaerolineae", "o__RBG-13-54-9", "f__uncultured_bacterium_o_RBG-13-54-9", "g__uncultured_bacterium_o_RBG-13-54-9", "s__uncultured_bacterium_o_RBG-13-54-9"]}},{"id": "OTU1222", "metadata": {"taxonomy": ["k__Bacteria", "p__Proteobacteria", "c__Alphaproteobacteria", "o__Rhodobacterales", "f__Rhodobacteraceae", "g__uncultured_bacterium_f_Rhodobacteraceae", "s__uncultured_bacterium_f_Rhodobacteraceae"]}},{"id": "OTU1223", "metadata": {"taxonomy": ["k__Bacteria", "p__Firmicutes", "c__Clostridia", "o__Clostridiales", "f__Lachnospiraceae", "g__Lachnospiraceae_NK4A136_group", "s__uncultured_bacterium_g_Lachnospiraceae_NK4A136_group"]}},{"id": "OTU123", "metadata": {"taxonomy": ["k__Bacteria", "p__Bacteroidetes", "c__Bacteroidia", "o__Chitinophagales", "f__Chitinophagaceae", "g__Terrimonas", "s__uncultured_bacterium_g_Terrimonas"]}},{"id": "OTU124", "metadata": {"taxonomy": ["k__Bacteria", "p__Bacteroidetes", "c__Bacteroidia", "o__Bacteroidales", "f__Dysgonomonadaceae", "g__Petrimonas", "s__uncultured_bacterium_g_Petrimonas"]}},{"id": "OTU125", "metadata": {"taxonomy": ["k__Bacteria", "p__Firmicutes", "c__Clostridia", "o__Clostridiales", "f__Peptostreptococcaceae", "g__Romboutsia", "s__uncultured_bacterium_g_Romboutsia"]}},{"id": "OTU126", "metadata": {"taxonomy": ["k__Bacteria", "p__Gemmatimonadetes", "c__Gemmatimonadetes", "o__Gemmatimonadales", "f__Gemmatimonadaceae", "g__Gemmatimonas", "s__uncultured_bacterium_g_Gemmatimonas"]}},{"id": "OTU1262", "metadata": {"taxonomy": ["k__Bacteria", "p__Chloroflexi", "c__Dehalococcoidia", "o__RBG-13-46-9", "f__uncultured_bacterium_o_RBG-13-46-9", "g__uncultured_bacterium_o_RBG-13-46-9", "s__uncultured_bacterium_o_RBG-13-46-9"]}},{"id": "OTU1266", "metadata": {"taxonomy": ["k__Bacteria", "p__Actinobacteria", "c__Actinobacteria", "o__Micrococcales", "f__uncultured_bacterium_o_Micrococcales", "g__uncultured_bacterium_o_Micrococcales", "s__uncultured_bacterium_o_Micrococcales"]}},{"id": "OTU1267", "metadata": {"taxonomy": ["k__Bacteria", "p__Fusobacteria", "c__Fusobacteriia", "o__Fusobacteriales", "f__Fusobacteriaceae", "g__Fusobacterium", "s__uncultured_bacterium_g_Fusobacterium"]}},{"id": "OTU127", "metadata": {"taxonomy": ["k__Bacteria", "p__Proteobacteria", "c__Gammaproteobacteria", "o__Betaproteobacteriales", "f__SC-I-84", "g__uncultured_bacterium_f_SC-I-84", "s__uncultured_bacterium_f_SC-I-84"]}},{"id": "OTU1270", "metadata": {"taxonomy": ["k__Bacteria", "p__Proteobacteria", "c__Alphaproteobacteria", "o__Caulobacterales", "f__Hyphomonadaceae", "g__SWB02", "s__uncultured_bacterium_g_SWB02"]}},{"id": "OTU128", "metadata": {"taxonomy": ["k__Bacteria", "p__Proteobacteria", "c__Gammaproteobacteria", "o__Betaproteobacteriales", "f__Nitrosomonadaceae", "g__Ellin6067", "s__uncultured_bacterium_g_Ellin6067"]}},{"id": "OTU1288", "metadata": {"taxonomy": ["k__Bacteria", "p__Firmicutes", "c__Clostridia", "o__Clostridiales", "f__Lachnospiraceae", "g__[Ruminococcus]_torques_group", "s__uncultured_bacterium_g_[Ruminococcus]_torques_group"]}},{"id": "OTU129", "metadata": {"taxonomy": ["k__Bacteria", "p__Firmicutes", "c__Bacilli", "o__Lactobacillales", "f__Lactobacillaceae", "g__Lactobacillus", "s__uncultured_bacterium_g_Lactobacillus"]}},{"id": "OTU13", "metadata": {"taxonomy": ["k__Bacteria", "p__Verrucomicrobia", "c__Verrucomicrobiae", "o__Verrucomicrobiales", "f__Verrucomicrobiaceae", "g__Brevifollis", "s__uncultured_bacterium_g_Brevifollis"]}},{"id": "OTU130", "metadata": {"taxonomy": ["k__Bacteria", "p__Bacteroidetes", "c__Bacteroidia", "o__Flavobacteriales", "f__Crocinitomicaceae", "g__Fluviicola", "s__Flavobacteriia_bacterium_40-80"]}},{"id": "OTU1307", "metadata": {"taxonomy": ["k__Bacteria", "p__Proteobacteria", "c__Gammaproteobacteria", "o__Thiotrichales", "f__Thiotrichaceae", "g__Thiothrix", "s__uncultured_bacterium_g_Thiothrix"]}},{"id": "OTU131", "metadata": {"taxonomy": ["k__Bacteria", "p__Spirochaetes", "c__Leptospirae", "o__Leptospirales", "f__Leptospiraceae", "g__Turneriella", "s__Turneriella_parva"]}},{"id": "OTU132", "metadata": {"taxonomy": ["k__Bacteria", "p__Proteobacteria", "c__Alphaproteobacteria", "o__Caulobacterales", "f__Hyphomonadaceae", "g__SWB02", "s__uncultured_bacterium_g_SWB02"]}},{"id": "OTU1329", "metadata": {"taxonomy": ["k__Bacteria", "p__Firmicutes", "c__Clostridia", "o__Clostridiales", "f__Lachnospiraceae", "g__Lachnospiraceae_NK4A136_group", "s__uncultured_bacterium_g_Lachnospiraceae_NK4A136_group"]}},{"id": "OTU133", "metadata": {"taxonomy": ["k__Bacteria", "p__Firmicutes", "c__Clostridia", "o__Clostridiales", "f__Ruminococcaceae", "g__Faecalibacterium", "s__uncultured_bacterium_g_Faecalibacterium"]}},{"id": "OTU1333", "metadata": {"taxonomy": ["k__Bacteria", "p__Chloroflexi", "c__Anaerolineae", "o__SBR1031", "f__uncultured_bacterium_o_SBR1031", "g__uncultured_bacterium_o_SBR1031", "s__uncultured_bacterium_o_SBR1031"]}},{"id": "OTU134", "metadata": {"taxonomy": ["k__Bacteria", "p__Spirochaetes", "c__Spirochaetia", "o__Spirochaetales", "f__Spirochaetaceae", "g__uncultured_bacterium_f_Spirochaetaceae", "s__uncultured_bacterium_f_Spirochaetaceae"]}},{"id": "OTU1349", "metadata": {"taxonomy": ["k__Bacteria", "p__Proteobacteria", "c__Gammaproteobacteria", "o__Betaproteobacteriales", "f__Rhodocyclaceae", "g__Dechlorobacter", "s__uncultured_bacterium_g_Dechlorobacter"]}},{"id": "OTU135", "metadata": {"taxonomy": ["k__Bacteria", "p__Chloroflexi", "c__OLB14", "o__uncultured_bacterium_c_OLB14", "f__uncultured_bacterium_c_OLB14", "g__uncultured_bacterium_c_OLB14", "s__uncultured_bacterium_c_OLB14"]}},{"id": "OTU136", "metadata": {"taxonomy": ["k__Bacteria", "p__Proteobacteria", "c__Gammaproteobacteria", "o__Pseudomonadales", "f__Pseudomonadaceae", "g__Pseudomonas", "s__uncultured_bacterium_g_Pseudomonas"]}},{"id": "OTU1363", "metadata": {"taxonomy": ["k__Bacteria", "p__Firmicutes", "c__Clostridia", "o__D8A-2", "f__uncultured_bacterium_o_D8A-2", "g__uncultured_bacterium_o_D8A-2", "s__uncultured_bacterium_o_D8A-2"]}},{"id": "OTU1365", "metadata": {"taxonomy": ["k__Bacteria", "p__Bacteroidetes", "c__Bacteroidia", "o__Bacteroidales", "f__Muribaculaceae", "g__uncultured_bacterium_f_Muribaculaceae", "s__uncultured_bacterium_f_Muribaculaceae"]}},{"id": "OTU137", "metadata": {"taxonomy": ["k__Bacteria", "p__Chloroflexi", "c__Chloroflexia", "o__Thermomicrobiales", "f__JG30-KF-CM45", "g__uncultured_bacterium_f_JG30-KF-CM45", "s__uncultured_bacterium_f_JG30-KF-CM45"]}},{"id": "OTU1372", "metadata": {"taxonomy": ["k__Bacteria", "p__Proteobacteria", "c__Gammaproteobacteria", "o__Pseudomonadales", "f__Pseudomonadaceae", "g__Pseudomonas", "s__uncultured_bacterium_g_Pseudomonas"]}},{"id": "OTU138", "metadata": {"taxonomy": ["k__Bacteria", "p__Proteobacteria", "c__Alphaproteobacteria", "o__Rhodobacterales", "f__Rhodobacteraceae", "g__Paracoccus", "s__uncultured_bacterium_g_Paracoccus"]}},{"id": "OTU139", "metadata": {"taxonomy": ["k__Bacteria", "p__Actinobacteria", "c__Actinobacteria", "o__Pseudonocardiales", "f__Pseudonocardiaceae", "g__Pseudonocardia", "s__uncultured_bacterium_g_Pseudonocardia"]}},{"id": "OTU14", "metadata": {"taxonomy": ["k__Bacteria", "p__Proteobacteria", "c__Gammaproteobacteria", "o__Betaproteobacteriales", "f__Nitrosomonadaceae", "g__Nitrosomonas", "s__Nitrosomonas_europaea_ATCC_19718"]}},{"id": "OTU140", "metadata": {"taxonomy": ["k__Bacteria", "p__Bacteroidetes", "c__Bacteroidia", "o__Chitinophagales", "f__Chitinophagaceae", "g__uncultured_bacterium_f_Chitinophagaceae", "s__uncultured_bacterium_f_Chitinophagaceae"]}},{"id": "OTU1406", "metadata": {"taxonomy": ["k__Bacteria", "p__Patescibacteria", "c__Saccharimonadia", "o__Saccharimonadales", "f__uncultured_bacterium_o_Saccharimonadales", "g__uncultured_bacterium_o_Saccharimonadales", "s__uncultured_bacterium_o_Saccharimonadales"]}},{"id": "OTU141", "metadata": {"taxonomy": ["k__Bacteria", "p__Firmicutes", "c__Clostridia", "o__Clostridiales", "f__Lachnospiraceae", "g__Fusicatenibacter", "s__uncultured_bacterium_g_Fusicatenibacter"]}},{"id": "OTU1412", "metadata": {"taxonomy": ["k__Bacteria", "p__Proteobacteria", "c__Gammaproteobacteria", "o__Competibacterales", "f__Competibacteraceae", "g__Candidatus_Competibacter", "s__uncultured_bacterium_g_Candidatus_Competibacter"]}},{"id": "OTU142", "metadata": {"taxonomy": ["k__Bacteria", "p__Verrucomicrobia", "c__Verrucomicrobiae", "o__Verrucomicrobiales", "f__Verrucomicrobiaceae", "g__uncultured_bacterium_f_Verrucomicrobiaceae", "s__uncultured_bacterium_f_Verrucomicrobiaceae"]}},{"id": "OTU1425", "metadata": {"taxonomy": ["k__Bacteria", "p__Actinobacteria", "c__Acidimicrobiia", "o__Microtrichales", "f__Ilumatobacteraceae", "g__CL500-29_marine_group", "s__uncultured_bacterium_g_CL500-29_marine_group"]}},{"id": "OTU143", "metadata": {"taxonomy": ["k__Bacteria", "p__Planctomycetes", "c__Phycisphaerae", "o__Phycisphaerales", "f__Phycisphaeraceae", "g__SM1A02", "s__uncultured_bacterium_g_SM1A02"]}},{"id": "OTU144", "metadata": {"taxonomy": ["k__Bacteria", "p__Spirochaetes", "c__Leptospirae", "o__Leptospirales", "f__Leptospiraceae", "g__Turneriella", "s__Turneriella_parva"]}},{"id": "OTU1440", "metadata": {"taxonomy": ["k__Bacteria", "p__Proteobacteria", "c__Alphaproteobacteria", "o__Rhizobiales", "f__Rhizobiaceae", "g__Allorhizobium-Neorhizobium-Pararhizobium-Rhizobium", "s__uncultured_bacterium_g_Allorhizobium-Neorhizobium-Pararhizobium-Rhizobium"]}},{"id": "OTU1446", "metadata": {"taxonomy": ["k__Bacteria", "p__Chloroflexi", "c__Anaerolineae", "o__SBR1031", "f__A4b", "g__uncultured_bacterium_f_A4b", "s__uncultured_bacterium_f_A4b"]}},{"id": "OTU145", "metadata": {"taxonomy": ["k__Bacteria", "p__Patescibacteria", "c__WS6_Dojkabacteria", "o__candidate_division_WS6_bacterium_GW2011_GWE2_33_157", "f__uncultured_bacterium_o_candidate_division_WS6_bacterium_GW2011_GWE2_33_157", "g__uncultured_bacterium_o_candidate_division_WS6_bacterium_GW2011_GWE2_33_157", "s__uncultured_bacterium_o_candidate_division_WS6_bacterium_GW2011_GWE2_33_157"]}},{"id": "OTU1453", "metadata": {"taxonomy": ["k__Bacteria", "p__Bacteroidetes", "c__Bacteroidia", "o__Bacteroidales", "f__Tannerellaceae", "g__Parabacteroides", "s__uncultured_bacterium_g_Parabacteroides"]}},{"id": "OTU146", "metadata": {"taxonomy": ["k__Bacteria", "p__Proteobacteria", "c__Gammaproteobacteria", "o__Betaproteobacteriales", "f__Rhodocyclaceae", "g__Dechloromonas", "s__uncultured_bacterium_g_Dechloromonas"]}},{"id": "OTU147", "metadata": {"taxonomy": ["k__Bacteria", "p__Armatimonadetes", "c__Fimbriimonadia", "o__Fimbriimonadales", "f__Fimbriimonadaceae", "g__uncultured_bacterium_f_Fimbriimonadaceae", "s__uncultured_bacterium_f_Fimbriimonadaceae"]}},{"id": "OTU1471", "metadata": {"taxonomy": ["k__Bacteria", "p__Proteobacteria", "c__Alphaproteobacteria", "o__Rhodobacterales", "f__Rhodobacteraceae", "g__uncultured_bacterium_f_Rhodobacteraceae", "s__uncultured_bacterium_f_Rhodobacteraceae"]}},{"id": "OTU1474", "metadata": {"taxonomy": ["k__Bacteria", "p__Proteobacteria", "c__Gammaproteobacteria", "o__Betaproteobacteriales", "f__Nitrosomonadaceae", "g__GOUTA6", "s__uncultured_bacterium_g_GOUTA6"]}},{"id": "OTU148", "metadata": {"taxonomy": ["k__Bacteria", "p__Proteobacteria", "c__Gammaproteobacteria", "o__Competibacterales", "f__Competibacteraceae", "g__Candidatus_Competibacter", "s__uncultured_bacterium_g_Candidatus_Competibacter"]}},{"id": "OTU149", "metadata": {"taxonomy": ["k__Bacteria", "p__Firmicutes", "c__Clostridia", "o__Clostridiales", "f__Lachnospiraceae", "g__Anaerostipes", "s__uncultured_bacterium_g_Anaerostipes"]}},{"id": "OTU1494", "metadata": {"taxonomy": ["k__Bacteria", "p__Proteobacteria", "c__Gammaproteobacteria", "o__Betaproteobacteriales", "f__Rhodocyclaceae", "g__Dechlorosoma", "s__bacterium_str"]}},{"id": "OTU15", "metadata": {"taxonomy": ["k__Bacteria", "p__Proteobacteria", "c__Gammaproteobacteria", "o__Betaproteobacteriales", "f__Rhodocyclaceae", "g__Zoogloea", "s__uncultured_bacterium_g_Zoogloea"]}},{"id": "OTU150", "metadata": {"taxonomy": ["k__Bacteria", "p__Proteobacteria", "c__Alphaproteobacteria", "o__Rhizobiales", "f__A0839", "g__uncultured_bacterium_f_A0839", "s__uncultured_bacterium_f_A0839"]}},{"id": "OTU151", "metadata": {"taxonomy": ["k__Bacteria", "p__Firmicutes", "c__Bacilli", "o__Bacillales", "f__Bacillaceae", "g__Bacillus", "s__uncultured_bacterium_g_Bacillus"]}},{"id": "OTU1513", "metadata": {"taxonomy": ["k__Bacteria", "p__Proteobacteria", "c__Gammaproteobacteria", "o__Betaproteobacteriales", "f__Burkholderiaceae", "g__Aquabacterium", "s__uncultured_bacterium_g_Aquabacterium"]}},{"id": "OTU152", "metadata": {"taxonomy": ["k__Bacteria", "p__Actinobacteria", "c__Actinobacteria", "o__Bifidobacteriales", "f__Bifidobacteriaceae", "g__Bifidobacterium", "s__Bifidobacterium_animalis"]}},{"id": "OTU153", "metadata": {"taxonomy": ["k__Bacteria", "p__Acidobacteria", "c__Subgroup_6", "o__uncultured_bacterium_c_Subgroup_6", "f__uncultured_bacterium_c_Subgroup_6", "g__uncultured_bacterium_c_Subgroup_6", "s__uncultured_bacterium_c_Subgroup_6"]}},{"id": "OTU154", "metadata": {"taxonomy": ["k__Bacteria", "p__Proteobacteria", "c__Alphaproteobacteria", "o__Micavibrionales", "f__uncultured_bacterium_o_Micavibrionales", "g__uncultured_bacterium_o_Micavibrionales", "s__uncultured_bacterium_o_Micavibrionales"]}},{"id": "OTU1542", "metadata": {"taxonomy": ["k__Bacteria", "p__Proteobacteria", "c__Gammaproteobacteria", "o__Betaproteobacteriales", "f__Rhodocyclaceae", "g__Zoogloea", "s__uncultured_bacterium_g_Zoogloea"]}},{"id": "OTU155", "metadata": {"taxonomy": ["k__Bacteria", "p__Planctomycetes", "c__OM190", "o__uncultured_bacterium_c_OM190", "f__uncultured_bacterium_c_OM190", "g__uncultured_bacterium_c_OM190", "s__uncultured_bacterium_c_OM190"]}},{"id": "OTU1556", "metadata": {"taxonomy": ["k__Bacteria", "p__Proteobacteria", "c__Alphaproteobacteria", "o__Rhizobiales", "f__Xanthobacteraceae", "g__uncultured_bacterium_f_Xanthobacteraceae", "s__uncultured_bacterium_f_Xanthobacteraceae"]}},{"id": "OTU156", "metadata": {"taxonomy": ["k__Bacteria", "p__Spirochaetes", "c__Spirochaetia", "o__Spirochaetales", "f__Spirochaetaceae", "g__Treponema_2", "s__bacterium_enrichment_culture_clone_BBMC-5"]}},{"id": "OTU157", "metadata": {"taxonomy": ["k__Bacteria", "p__Proteobacteria", "c__Alphaproteobacteria", "o__Acetobacterales", "f__Acetobacteraceae", "g__Roseomonas", "s__uncultured_bacterium_g_Roseomonas"]}},{"id": "OTU158", "metadata": {"taxonomy": ["k__Bacteria", "p__Actinobacteria", "c__Acidimicrobiia", "o__Microtrichales", "f__Microtrichaceae", "g__IMCC26207", "s__uncultured_bacterium_g_IMCC26207"]}},{"id": "OTU159", "metadata": {"taxonomy": ["k__Bacteria", "p__Proteobacteria", "c__Alphaproteobacteria", "o__Sphingomonadales", "f__Sphingomonadaceae", "g__Novosphingobium", "s__uncultured_bacterium_g_Novosphingobium"]}},{"id": "OTU16", "metadata": {"taxonomy": ["k__Bacteria", "p__Bacteroidetes", "c__Bacteroidia", "o__Flavobacteriales", "f__Flavobacteriaceae", "g__Flavobacterium", "s__Flavobacterium_filum"]}},{"id": "OTU160", "metadata": {"taxonomy": ["k__Bacteria", "p__Proteobacteria", "c__Alphaproteobacteria", "o__Rhizobiales", "f__Devosiaceae", "g__uncultured_bacterium_f_Devosiaceae", "s__uncultured_bacterium_f_Devosiaceae"]}},{"id": "OTU1605", "metadata": {"taxonomy": ["k__Bacteria", "p__Proteobacteria", "c__Gammaproteobacteria", "o__Betaproteobacteriales", "f__Burkholderiaceae", "g__uncultured_bacterium_f_Burkholderiaceae", "s__uncultured_bacterium_f_Burkholderiaceae"]}},{"id": "OTU161", "metadata": {"taxonomy": ["k__Bacteria", "p__Acidobacteria", "c__Thermoanaerobaculia", "o__Thermoanaerobaculales", "f__Thermoanaerobaculaceae", "g__Subgroup_10", "s__uncultured_bacterium_g_Subgroup_10"]}},{"id": "OTU162", "metadata": {"taxonomy": ["k__Bacteria", "p__Firmicutes", "c__Clostridia", "o__Clostridiales", "f__Lachnospiraceae", "g__[Ruminococcus]_torques_group", "s__uncultured_bacterium_g_[Ruminococcus]_torques_group"]}},{"id": "OTU1624", "metadata": {"taxonomy": ["k__Bacteria", "p__Actinobacteria", "c__Actinobacteria", "o__Micrococcales", "f__Intrasporangiaceae", "g__uncultured_bacterium_f_Intrasporangiaceae", "s__uncultured_bacterium_f_Intrasporangiaceae"]}},{"id": "OTU163", "metadata": {"taxonomy": ["k__Bacteria", "p__Chloroflexi", "c__Anaerolineae", "o__Anaerolineales", "f__Anaerolineaceae", "g__Longilinea", "s__uncultured_bacterium_g_Longilinea"]}},{"id": "OTU164", "metadata": {"taxonomy": ["k__Bacteria", "p__Proteobacteria", "c__Gammaproteobacteria", "o__Competibacterales", "f__Competibacteraceae", "g__Candidatus_Competibacter", "s__uncultured_bacterium_g_Candidatus_Competibacter"]}},{"id": "OTU1641", "metadata": {"taxonomy": ["k__Bacteria", "p__Patescibacteria", "c__Saccharimonadia", "o__Saccharimonadales", "f__uncultured_bacterium_o_Saccharimonadales", "g__uncultured_bacterium_o_Saccharimonadales", "s__uncultured_bacterium_o_Saccharimonadales"]}},{"id": "OTU1642", "metadata": {"taxonomy": ["k__Bacteria", "p__Proteobacteria", "c__Alphaproteobacteria", "o__Rickettsiales", "f__Mitochondria", "g__uncultured_bacterium_f_Mitochondria", "s__uncultured_bacterium_f_Mitochondria"]}},{"id": "OTU165", "metadata": {"taxonomy": ["k__Bacteria", "p__Acidobacteria", "c__Holophagae", "o__Subgroup_7", "f__uncultured_bacterium_o_Subgroup_7", "g__uncultured_bacterium_o_Subgroup_7", "s__uncultured_bacterium_o_Subgroup_7"]}},{"id": "OTU1657", "metadata": {"taxonomy": ["k__Bacteria", "p__Firmicutes", "c__Clostridia", "o__Clostridiales", "f__Ruminococcaceae", "g__Ruminiclostridium_9", "s__uncultured_bacterium_g_Ruminiclostridium_9"]}},{"id": "OTU166", "metadata": {"taxonomy": ["k__Bacteria", "p__Verrucomicrobia", "c__Verrucomicrobiae", "o__Verrucomicrobiales", "f__Verrucomicrobiaceae", "g__Prosthecobacter", "s__uncultured_bacterium_g_Prosthecobacter"]}},{"id": "OTU167", "metadata": {"taxonomy": ["k__Bacteria", "p__Actinobacteria", "c__Actinobacteria", "o__Streptosporangiales", "f__Nocardiopsaceae", "g__Nocardiopsis", "s__uncultured_bacterium_g_Nocardiopsis"]}},{"id": "OTU168", "metadata": {"taxonomy": ["k__Bacteria", "p__Firmicutes", "c__Bacilli", "o__Lactobacillales", "f__Streptococcaceae", "g__Streptococcus", "s__uncultured_bacterium_g_Streptococcus"]}},{"id": "OTU1688", "metadata": {"taxonomy": ["k__Bacteria", "p__Bacteroidetes", "c__Bacteroidia", "o__Chitinophagales", "f__Chitinophagaceae", "g__uncultured_bacterium_f_Chitinophagaceae", "s__uncultured_bacterium_f_Chitinophagaceae"]}},{"id": "OTU1689", "metadata": {"taxonomy": ["k__Bacteria", "p__Proteobacteria", "c__Gammaproteobacteria", "o__Betaproteobacteriales", "f__Rhodocyclaceae", "g__Zoogloea", "s__uncultured_bacterium_g_Zoogloea"]}},{"id": "OTU169", "metadata": {"taxonomy": ["k__Bacteria", "p__Hydrogenedentes", "c__Hydrogenedentia", "o__Hydrogenedentiales", "f__Hydrogenedensaceae", "g__uncultured_bacterium_f_Hydrogenedensaceae", "s__uncultured_bacterium_f_Hydrogenedensaceae"]}},{"id": "OTU17", "metadata": {"taxonomy": ["k__Bacteria", "p__Proteobacteria", "c__Gammaproteobacteria", "o__Pseudomonadales", "f__Pseudomonadaceae", "g__Pseudomonas", "s__uncultured_bacterium_g_Pseudomonas"]}},{"id": "OTU170", "metadata": {"taxonomy": ["k__Bacteria", "p__Proteobacteria", "c__Alphaproteobacteria", "o__Rhizobiales", "f__Rhizobiales_Incertae_Sedis", "g__Phreatobacter", "s__uncultured_bacterium_g_Phreatobacter"]}},{"id": "OTU171", "metadata": {"taxonomy": ["k__Bacteria", "p__Proteobacteria", "c__Alphaproteobacteria", "o__Rhizobiales", "f__Hyphomicrobiaceae", "g__uncultured_bacterium_f_Hyphomicrobiaceae", "s__uncultured_bacterium_f_Hyphomicrobiaceae"]}},{"id": "OTU1715", "metadata": {"taxonomy": ["k__Bacteria", "p__Proteobacteria", "c__Gammaproteobacteria", "o__Betaproteobacteriales", "f__SC-I-84", "g__uncultured_bacterium_f_SC-I-84", "s__uncultured_bacterium_f_SC-I-84"]}},{"id": "OTU172", "metadata": {"taxonomy": ["k__Bacteria", "p__Proteobacteria", "c__Alphaproteobacteria", "o__Rhodobacterales", "f__Rhodobacteraceae", "g__Gemmobacter", "s__uncultured_bacterium_g_Gemmobacter"]}},{"id": "OTU173", "metadata": {"taxonomy": ["k__Bacteria", "p__Proteobacteria", "c__Alphaproteobacteria", "o__Azospirillales", "f__Azospirillales_Incertae_Sedis", "g__Stella", "s__uncultured_bacterium_g_Stella"]}},{"id": "OTU174", "metadata": {"taxonomy": ["k__Bacteria", "p__Bacteroidetes", "c__Bacteroidia", "o__Cytophagales", "f__Microscillaceae", "g__uncultured_bacterium_f_Microscillaceae", "s__uncultured_bacterium_f_Microscillaceae"]}},{"id": "OTU175", "metadata": {"taxonomy": ["k__Bacteria", "p__Cyanobacteria", "c__Oxyphotobacteria", "o__Chloroplast", "f__uncultured_bacterium_o_Chloroplast", "g__uncultured_bacterium_o_Chloroplast", "s__uncultured_bacterium_o_Chloroplast"]}},{"id": "OTU176", "metadata": {"taxonomy": ["k__Bacteria", "p__Patescibacteria", "c__Saccharimonadia", "o__Saccharimonadales", "f__Saccharimonadaceae", "g__uncultured_bacterium_f_Saccharimonadaceae", "s__uncultured_bacterium_f_Saccharimonadaceae"]}},{"id": "OTU177", "metadata": {"taxonomy": ["k__Bacteria", "p__Bacteroidetes", "c__Bacteroidia", "o__Bacteroidales", "f__Dysgonomonadaceae", "g__Proteiniphilum", "s__bacterium_NLAE-zl-C99"]}},{"id": "OTU178", "metadata": {"taxonomy": ["k__Bacteria", "p__Proteobacteria", "c__Alphaproteobacteria", "o__Caulobacterales", "f__Caulobacteraceae", "g__uncultured_bacterium_f_Caulobacteraceae", "s__uncultured_bacterium_f_Caulobacteraceae"]}},{"id": "OTU1783", "metadata": {"taxonomy": ["k__Bacteria", "p__Proteobacteria", "c__Alphaproteobacteria", "o__Rhizobiales", "f__Rhizobiaceae", "g__uncultured_bacterium_f_Rhizobiaceae", "s__uncultured_bacterium_f_Rhizobiaceae"]}},{"id": "OTU179", "metadata": {"taxonomy": ["k__Bacteria", "p__Chloroflexi", "c__Anaerolineae", "o__SBR1031", "f__A4b", "g__uncultured_bacterium_f_A4b", "s__uncultured_bacterium_f_A4b"]}},{"id": "OTU1798", "metadata": {"taxonomy": ["k__Bacteria", "p__Firmicutes", "c__Clostridia", "o__Clostridiales", "f__Lachnospiraceae", "g__uncultured_bacterium_f_Lachnospiraceae", "s__uncultured_bacterium_f_Lachnospiraceae"]}},{"id": "OTU18", "metadata": {"taxonomy": ["k__Bacteria", "p__Proteobacteria", "c__Gammaproteobacteria", "o__Betaproteobacteriales", "f__Nitrosomonadaceae", "g__Nitrosomonas", "s__Nitrosomonas_sp"]}},{"id": "OTU180", "metadata": {"taxonomy": ["k__Bacteria", "p__Proteobacteria", "c__Alphaproteobacteria", "o__uncultured_bacterium_c_Alphaproteobacteria", "f__uncultured_bacterium_c_Alphaproteobacteria", "g__uncultured_bacterium_c_Alphaproteobacteria", "s__uncultured_bacterium_c_Alphaproteobacteria"]}},{"id": "OTU181", "metadata": {"taxonomy": ["k__Bacteria", "p__Patescibacteria", "c__Saccharimonadia", "o__Saccharimonadales", "f__uncultured_bacterium_o_Saccharimonadales", "g__uncultured_bacterium_o_Saccharimonadales", "s__uncultured_bacterium_o_Saccharimonadales"]}},{"id": "OTU182", "metadata": {"taxonomy": ["k__Bacteria", "p__Firmicutes", "c__Erysipelotrichia", "o__Erysipelotrichales", "f__Erysipelotrichaceae", "g__Erysipelotrichaceae_UCG-003", "s__uncultured_bacterium_g_Erysipelotrichaceae_UCG-003"]}},{"id": "OTU183", "metadata": {"taxonomy": ["k__Bacteria", "p__Proteobacteria", "c__Alphaproteobacteria", "o__Reyranellales", "f__Reyranellaceae", "g__Reyranella", "s__uncultured_bacterium_g_Reyranella"]}},{"id": "OTU184", "metadata": {"taxonomy": ["k__Bacteria", "p__Proteobacteria", "c__Alphaproteobacteria", "o__Sphingomonadales", "f__Sphingomonadaceae", "g__uncultured_bacterium_f_Sphingomonadaceae", "s__uncultured_bacterium_f_Sphingomonadaceae"]}},{"id": "OTU1844", "metadata": {"taxonomy": ["k__Bacteria", "p__Actinobacteria", "c__Actinobacteria", "o__Micrococcales", "f__Microbacteriaceae", "g__uncultured_bacterium_f_Microbacteriaceae", "s__uncultured_bacterium_f_Microbacteriaceae"]}},{"id": "OTU185", "metadata": {"taxonomy": ["k__Bacteria", "p__Actinobacteria", "c__Actinobacteria", "o__Bifidobacteriales", "f__Bifidobacteriaceae", "g__Bifidobacterium", "s__Bifidobacterium_longum_subsp"]}},{"id": "OTU186", "metadata": {"taxonomy": ["k__Bacteria", "p__Bacteroidetes", "c__Bacteroidia", "o__Flavobacteriales", "f__Flavobacteriaceae", "g__uncultured_bacterium_f_Flavobacteriaceae", "s__uncultured_bacterium_f_Flavobacteriaceae"]}},{"id": "OTU1860", "metadata": {"taxonomy": ["k__Bacteria", "p__Proteobacteria", "c__Gammaproteobacteria", "o__Betaproteobacteriales", "f__Rhodocyclaceae", "g__Thauera", "s__uncultured_bacterium_g_Thauera"]}},{"id": "OTU1865", "metadata": {"taxonomy": ["k__Bacteria", "p__Proteobacteria", "c__Gammaproteobacteria", "o__Betaproteobacteriales", "f__Rhodocyclaceae", "g__Methyloversatilis", "s__uncultured_bacterium_g_Methyloversatilis"]}},{"id": "OTU187", "metadata": {"taxonomy": ["k__Bacteria", "p__Verrucomicrobia", "c__Verrucomicrobiae", "o__Pedosphaerales", "f__Pedosphaeraceae", "g__uncultured_bacterium_f_Pedosphaeraceae", "s__uncultured_bacterium_f_Pedosphaeraceae"]}},{"id": "OTU188", "metadata": {"taxonomy": ["k__Bacteria", "p__Bacteroidetes", "c__Bacteroidia", "o__Chitinophagales", "f__Chitinophagaceae", "g__Niabella", "s__uncultured_bacterium_g_Niabella"]}},{"id": "OTU189", "metadata": {"taxonomy": ["k__Bacteria", "p__Proteobacteria", "c__Deltaproteobacteria", "o__Myxococcales", "f__Haliangiaceae", "g__Haliangium", "s__uncultured_bacterium_g_Haliangium"]}},{"id": "OTU19", "metadata": {"taxonomy": ["k__Bacteria", "p__Patescibacteria", "c__Saccharimonadia", "o__Saccharimonadales", "f__uncultured_bacterium_o_Saccharimonadales", "g__uncultured_bacterium_o_Saccharimonadales", "s__uncultured_bacterium_o_Saccharimonadales"]}},{"id": "OTU190", "metadata": {"taxonomy": ["k__Bacteria", "p__Proteobacteria", "c__Gammaproteobacteria", "o__Betaproteobacteriales", "f__Rhodocyclaceae", "g__Denitratisoma", "s__uncultured_bacterium_g_Denitratisoma"]}},{"id": "OTU1904", "metadata": {"taxonomy": ["k__Bacteria", "p__Firmicutes", "c__Clostridia", "o__Clostridiales", "f__Lachnospiraceae", "g__Blautia", "s__uncultured_bacterium_g_Blautia"]}},{"id": "OTU192", "metadata": {"taxonomy": ["k__Bacteria", "p__Bacteroidetes", "c__Bacteroidia", "o__Bacteroidales", "f__Rikenellaceae", "g__Mucinivorans", "s__uncultured_bacterium_g_Mucinivorans"]}},{"id": "OTU193", "metadata": {"taxonomy": ["k__Bacteria", "p__Proteobacteria", "c__Gammaproteobacteria", "o__Gammaproteobacteria_Incertae_Sedis", "f__uncultured_bacterium_o_Gammaproteobacteria_Incertae_Sedis", "g__uncultured_bacterium_o_Gammaproteobacteria_Incertae_Sedis", "s__uncultured_bacterium_o_Gammaproteobacteria_Incertae_Sedis"]}},{"id": "OTU194", "metadata": {"taxonomy": ["k__Bacteria", "p__Proteobacteria", "c__Alphaproteobacteria", "o__Rickettsiales", "f__Mitochondria", "g__uncultured_bacterium_f_Mitochondria", "s__uncultured_bacterium_f_Mitochondria"]}},{"id": "OTU1944", "metadata": {"taxonomy": ["k__Bacteria", "p__Firmicutes", "c__Clostridia", "o__DTU014", "f__uncultured_bacterium_o_DTU014", "g__uncultured_bacterium_o_DTU014", "s__uncultured_bacterium_o_DTU014"]}},{"id": "OTU1948", "metadata": {"taxonomy": ["k__Bacteria", "p__Proteobacteria", "c__Gammaproteobacteria", "o__Betaproteobacteriales", "f__Burkholderiaceae", "g__Ideonella", "s__uncultured_bacterium_g_Ideonella"]}},{"id": "OTU195", "metadata": {"taxonomy": ["k__Bacteria", "p__Patescibacteria", "c__WS6_Dojkabacteria", "o__uncultured_bacterium_c_WS6_Dojkabacteria", "f__uncultured_bacterium_c_WS6_Dojkabacteria", "g__uncultured_bacterium_c_WS6_Dojkabacteria", "s__uncultured_bacterium_c_WS6_Dojkabacteria"]}},{"id": "OTU1950", "metadata": {"taxonomy": ["k__Bacteria", "p__Actinobacteria", "c__Acidimicrobiia", "o__Microtrichales", "f__Ilumatobacteraceae", "g__Ilumatobacter", "s__uncultured_bacterium_g_Ilumatobacter"]}},{"id": "OTU196", "metadata": {"taxonomy": ["k__Bacteria", "p__Chloroflexi", "c__Anaerolineae", "o__Caldilineales", "f__Caldilineaceae", "g__uncultured_bacterium_f_Caldilineaceae", "s__uncultured_bacterium_f_Caldilineaceae"]}},{"id": "OTU1963", "metadata": {"taxonomy": ["k__Bacteria", "p__Firmicutes", "c__Bacilli", "o__Bacillales", "f__Bacillaceae", "g__Bacillus", "s__uncultured_bacterium_g_Bacillus"]}},{"id": "OTU197", "metadata": {"taxonomy": ["k__Bacteria", "p__Proteobacteria", "c__Gammaproteobacteria", "o__Acidithiobacillales", "f__Acidithiobacillaceae", "g__Acidithiobacillus", "s__uncultured_bacterium_g_Acidithiobacillus"]}},{"id": "OTU198", "metadata": {"taxonomy": ["k__Bacteria", "p__Patescibacteria", "c__Parcubacteria", "o__Candidatus_Campbellbacteria", "f__uncultured_bacterium_o_Candidatus_Campbellbacteria", "g__uncultured_bacterium_o_Candidatus_Campbellbacteria", "s__uncultured_bacterium_o_Candidatus_Campbellbacteria"]}},{"id": "OTU199", "metadata": {"taxonomy": ["k__Bacteria", "p__Patescibacteria", "c__Saccharimonadia", "o__Saccharimonadales", "f__uncultured_bacterium_o_Saccharimonadales", "g__uncultured_bacterium_o_Saccharimonadales", "s__uncultured_bacterium_o_Saccharimonadales"]}},{"id": "OTU2", "metadata": {"taxonomy": ["k__Bacteria", "p__Proteobacteria", "c__Alphaproteobacteria", "o__Rhizobiales", "f__Hyphomicrobiaceae", "g__Hyphomicrobium", "s__Hyphomicrobium_sp"]}},{"id": "OTU20", "metadata": {"taxonomy": ["k__Bacteria", "p__Firmicutes", "c__Negativicutes", "o__Selenomonadales", "f__Veillonellaceae", "g__uncultured_bacterium_f_Veillonellaceae", "s__uncultured_bacterium_f_Veillonellaceae"]}},{"id": "OTU200", "metadata": {"taxonomy": ["k__Bacteria", "p__Bacteroidetes", "c__Bacteroidia", "o__Chitinophagales", "f__Chitinophagaceae", "g__Sediminibacterium", "s__uncultured_bacterium_g_Sediminibacterium"]}},{"id": "OTU201", "metadata": {"taxonomy": ["k__Bacteria", "p__Firmicutes", "c__Negativicutes", "o__Selenomonadales", "f__Acidaminococcaceae", "g__uncultured_bacterium_f_Acidaminococcaceae", "s__uncultured_bacterium_f_Acidaminococcaceae"]}},{"id": "OTU202", "metadata": {"taxonomy": ["k__Bacteria", "p__Proteobacteria", "c__Gammaproteobacteria", "o__Betaproteobacteriales", "f__Rhodocyclaceae", "g__Azoarcus", "s__uncultured_bacterium_g_Azoarcus"]}},{"id": "OTU2036", "metadata": {"taxonomy": ["k__Bacteria", "p__Chloroflexi", "c__Anaerolineae", "o__SBR1031", "f__uncultured_bacterium_o_SBR1031", "g__uncultured_bacterium_o_SBR1031", "s__uncultured_bacterium_o_SBR1031"]}},{"id": "OTU204", "metadata": {"taxonomy": ["k__Bacteria", "p__Chloroflexi", "c__Anaerolineae", "o__SJA-15", "f__uncultured_bacterium_o_SJA-15", "g__uncultured_bacterium_o_SJA-15", "s__uncultured_bacterium_o_SJA-15"]}},{"id": "OTU205", "metadata": {"taxonomy": ["k__Bacteria", "p__Actinobacteria", "c__Acidimicrobiia", "o__Microtrichales", "f__Microtrichaceae", "g__uncultured_bacterium_f_Microtrichaceae", "s__uncultured_bacterium_f_Microtrichaceae"]}},{"id": "OTU206", "metadata": {"taxonomy": ["k__Bacteria", "p__Proteobacteria", "c__Gammaproteobacteria", "o__Betaproteobacteriales", "f__Rhodocyclaceae", "g__Zoogloea", "s__uncultured_bacterium_g_Zoogloea"]}},{"id": "OTU207", "metadata": {"taxonomy": ["k__Bacteria", "p__Chloroflexi", "c__Anaerolineae", "o__SBR1031", "f__A4b", "g__uncultured_bacterium_f_A4b", "s__uncultured_bacterium_f_A4b"]}},{"id": "OTU208", "metadata": {"taxonomy": ["k__Bacteria", "p__Acidobacteria", "c__Subgroup_17", "o__uncultured_bacterium_c_Subgroup_17", "f__uncultured_bacterium_c_Subgroup_17", "g__uncultured_bacterium_c_Subgroup_17", "s__uncultured_bacterium_c_Subgroup_17"]}},{"id": "OTU209", "metadata": {"taxonomy": ["k__Bacteria", "p__Proteobacteria", "c__Alphaproteobacteria", "o__Rhizobiales", "f__Devosiaceae", "g__uncultured_bacterium_f_Devosiaceae", "s__uncultured_bacterium_f_Devosiaceae"]}},{"id": "OTU21", "metadata": {"taxonomy": ["k__Bacteria", "p__Nitrospirae", "c__Nitrospira", "o__Nitrospirales", "f__Nitrospiraceae", "g__Nitrospira", "s__Nitrospira_defluvii"]}},{"id": "OTU210", "metadata": {"taxonomy": ["k__Bacteria", "p__Proteobacteria", "c__Gammaproteobacteria", "o__Betaproteobacteriales", "f__Rhodocyclaceae", "g__uncultured_bacterium_f_Rhodocyclaceae", "s__uncultured_bacterium_f_Rhodocyclaceae"]}},{"id": "OTU211", "metadata": {"taxonomy": ["k__Bacteria", "p__Proteobacteria", "c__Gammaproteobacteria", "o__Betaproteobacteriales", "f__Burkholderiaceae", "g__uncultured_bacterium_f_Burkholderiaceae", "s__uncultured_bacterium_f_Burkholderiaceae"]}},{"id": "OTU212", "metadata": {"taxonomy": ["k__Bacteria", "p__Proteobacteria", "c__Gammaproteobacteria", "o__Betaproteobacteriales", "f__Nitrosomonadaceae", "g__966-1", "s__uncultured_bacterium_g_966-1"]}},{"id": "OTU213", "metadata": {"taxonomy": ["k__Bacteria", "p__Proteobacteria", "c__Gammaproteobacteria", "o__Xanthomonadales", "f__Xanthomonadaceae", "g__Arenimonas", "s__uncultured_bacterium_g_Arenimonas"]}},{"id": "OTU214", "metadata": {"taxonomy": ["k__Bacteria", "p__Firmicutes", "c__Clostridia", "o__Clostridiales", "f__Christensenellaceae", "g__Christensenellaceae_R-7_group", "s__uncultured_bacterium_g_Christensenellaceae_R-7_group"]}},{"id": "OTU2142", "metadata": {"taxonomy": ["k__Bacteria", "p__Firmicutes", "c__Clostridia", "o__Clostridiales", "f__Lachnospiraceae", "g__Lachnoclostridium", "s__uncultured_bacterium_g_Lachnoclostridium"]}},{"id": "OTU215", "metadata": {"taxonomy": ["k__Bacteria", "p__Proteobacteria", "c__Gammaproteobacteria", "o__PLTA13", "f__uncultured_bacterium_o_PLTA13", "g__uncultured_bacterium_o_PLTA13", "s__uncultured_bacterium_o_PLTA13"]}},{"id": "OTU216", "metadata": {"taxonomy": ["k__Bacteria", "p__Bacteroidetes", "c__Bacteroidia", "o__Cytophagales", "f__Spirosomaceae", "g__Runella", "s__uncultured_bacterium_g_Runella"]}},{"id": "OTU2162", "metadata": {"taxonomy": ["k__Bacteria", "p__Proteobacteria", "c__Gammaproteobacteria", "o__Betaproteobacteriales", "f__SC-I-84", "g__uncultured_bacterium_f_SC-I-84", "s__uncultured_bacterium_f_SC-I-84"]}},{"id": "OTU217", "metadata": {"taxonomy": ["k__Bacteria", "p__Bacteroidetes", "c__Bacteroidia", "o__Bacteroidales", "f__Muribaculaceae", "g__uncultured_bacterium_f_Muribaculaceae", "s__uncultured_bacterium_f_Muribaculaceae"]}},{"id": "OTU218", "metadata": {"taxonomy": ["k__Bacteria", "p__Proteobacteria", "c__Alphaproteobacteria", "o__Sphingomonadales", "f__Sphingomonadaceae", "g__Sphingosinicella", "s__uncultured_bacterium_g_Sphingosinicella"]}},{"id": "OTU219", "metadata": {"taxonomy": ["k__Bacteria", "p__Chloroflexi", "c__Anaerolineae", "o__RBG-13-54-9", "f__uncultured_bacterium_o_RBG-13-54-9", "g__uncultured_bacterium_o_RBG-13-54-9", "s__uncultured_bacterium_o_RBG-13-54-9"]}},{"id": "OTU22", "metadata": {"taxonomy": ["k__Bacteria", "p__Actinobacteria", "c__Actinobacteria", "o__Corynebacteriales", "f__Mycobacteriaceae", "g__Mycobacterium", "s__uncultured_bacterium_g_Mycobacterium"]}},{"id": "OTU220", "metadata": {"taxonomy": ["k__Bacteria", "p__Proteobacteria", "c__Gammaproteobacteria", "o__Betaproteobacteriales", "f__Burkholderiaceae", "g__Piscinibacter", "s__uncultured_bacterium_g_Piscinibacter"]}},{"id": "OTU222", "metadata": {"taxonomy": ["k__Bacteria", "p__Proteobacteria", "c__Deltaproteobacteria", "o__Myxococcales", "f__Haliangiaceae", "g__Haliangium", "s__uncultured_bacterium_g_Haliangium"]}},{"id": "OTU223", "metadata": {"taxonomy": ["k__Bacteria", "p__Chloroflexi", "c__Chloroflexia", "o__Thermomicrobiales", "f__AKYG1722", "g__uncultured_bacterium_f_AKYG1722", "s__uncultured_bacterium_f_AKYG1722"]}},{"id": "OTU224", "metadata": {"taxonomy": ["k__Bacteria", "p__Bacteroidetes", "c__Bacteroidia", "o__Cytophagales", "f__Cyclobacteriaceae", "g__Algoriphagus", "s__Algoriphagus_aestuariicola"]}},{"id": "OTU225", "metadata": {"taxonomy": ["k__Bacteria", "p__Bacteroidetes", "c__Bacteroidia", "o__Bacteroidales", "f__Tannerellaceae", "g__Macellibacteroides", "s__uncultured_bacterium_g_Macellibacteroides"]}},{"id": "OTU226", "metadata": {"taxonomy": ["k__Bacteria", "p__Proteobacteria", "c__Gammaproteobacteria", "o__Betaproteobacteriales", "f__SC-I-84", "g__uncultured_bacterium_f_SC-I-84", "s__uncultured_bacterium_f_SC-I-84"]}},{"id": "OTU227", "metadata": {"taxonomy": ["k__Bacteria", "p__Actinobacteria", "c__Coriobacteriia", "o__Coriobacteriales", "f__Coriobacteriaceae", "g__Collinsella", "s__uncultured_bacterium_g_Collinsella"]}},{"id": "OTU228", "metadata": {"taxonomy": ["k__Bacteria", "p__Proteobacteria", "c__Gammaproteobacteria", "o__Betaproteobacteriales", "f__Burkholderiaceae", "g__uncultured_bacterium_f_Burkholderiaceae", "s__uncultured_bacterium_f_Burkholderiaceae"]}},{"id": "OTU229", "metadata": {"taxonomy": ["k__Bacteria", "p__Bacteroidetes", "c__Bacteroidia", "o__Sphingobacteriales", "f__AKYH767", "g__uncultured_bacterium_f_AKYH767", "s__uncultured_bacterium_f_AKYH767"]}},{"id": "OTU23", "metadata": {"taxonomy": ["k__Bacteria", "p__Acidobacteria", "c__Blastocatellia_Subgroup_4", "o__Blastocatellales", "f__Blastocatellaceae", "g__uncultured_bacterium_f_Blastocatellaceae", "s__uncultured_bacterium_f_Blastocatellaceae"]}},{"id": "OTU230", "metadata": {"taxonomy": ["k__Bacteria", "p__Proteobacteria", "c__Gammaproteobacteria", "o__Betaproteobacteriales", "f__Burkholderiaceae", "g__Pigmentiphaga", "s__uncultured_bacterium_g_Pigmentiphaga"]}},{"id": "OTU231", "metadata": {"taxonomy": ["k__Bacteria", "p__Bacteroidetes", "c__Bacteroidia", "o__Bacteroidales", "f__Bacteroidetes_vadinHA17", "g__uncultured_bacterium_f_Bacteroidetes_vadinHA17", "s__uncultured_bacterium_f_Bacteroidetes_vadinHA17"]}},{"id": "OTU2310", "metadata": {"taxonomy": ["k__Bacteria", "p__Firmicutes", "c__Clostridia", "o__Clostridiales", "f__Lachnospiraceae", "g__uncultured_bacterium_f_Lachnospiraceae", "s__uncultured_bacterium_f_Lachnospiraceae"]}},{"id": "OTU232", "metadata": {"taxonomy": ["k__Bacteria", "p__Firmicutes", "c__Clostridia", "o__Clostridiales", "f__Ruminococcaceae", "g__Subdoligranulum", "s__uncultured_bacterium_g_Subdoligranulum"]}},{"id": "OTU233", "metadata": {"taxonomy": ["k__Bacteria", "p__Proteobacteria", "c__Gammaproteobacteria", "o__Pseudomonadales", "f__Moraxellaceae", "g__Acinetobacter", "s__uncultured_bacterium_g_Acinetobacter"]}},{"id": "OTU234", "metadata": {"taxonomy": ["k__Bacteria", "p__Chloroflexi", "c__Chloroflexia", "o__Thermomicrobiales", "f__JG30-KF-CM45", "g__uncultured_bacterium_f_JG30-KF-CM45", "s__uncultured_bacterium_f_JG30-KF-CM45"]}},{"id": "OTU2344", "metadata": {"taxonomy": ["k__Bacteria", "p__Proteobacteria", "c__Gammaproteobacteria", "o__Betaproteobacteriales", "f__Burkholderiaceae", "g__uncultured_bacterium_f_Burkholderiaceae", "s__uncultured_bacterium_f_Burkholderiaceae"]}},{"id": "OTU2348", "metadata": {"taxonomy": ["k__Bacteria", "p__Proteobacteria", "c__Gammaproteobacteria", "o__Betaproteobacteriales", "f__Rhodocyclaceae", "g__Methyloversatilis", "s__uncultured_bacterium_g_Methyloversatilis"]}},{"id": "OTU2349", "metadata": {"taxonomy": ["k__Bacteria", "p__Proteobacteria", "c__Deltaproteobacteria", "o__Myxococcales", "f__Haliangiaceae", "g__Haliangium", "s__uncultured_bacterium_g_Haliangium"]}},{"id": "OTU235", "metadata": {"taxonomy": ["k__Bacteria", "p__Actinobacteria", "c__Actinobacteria", "o__Propionibacteriales", "f__Propionibacteriaceae", "g__Micropruina", "s__uncultured_bacterium_g_Micropruina"]}},{"id": "OTU236", "metadata": {"taxonomy": ["k__Bacteria", "p__Proteobacteria", "c__Gammaproteobacteria", "o__Xanthomonadales", "f__Xanthomonadaceae", "g__Stenotrophomonas", "s__uncultured_bacterium_g_Stenotrophomonas"]}},{"id": "OTU237", "metadata": {"taxonomy": ["k__Bacteria", "p__Armatimonadetes", "c__Fimbriimonadia", "o__Fimbriimonadales", "f__Fimbriimonadaceae", "g__uncultured_bacterium_f_Fimbriimonadaceae", "s__uncultured_bacterium_f_Fimbriimonadaceae"]}},{"id": "OTU2378", "metadata": {"taxonomy": ["k__Bacteria", "p__Proteobacteria", "c__Gammaproteobacteria", "o__Betaproteobacteriales", "f__Rhodocyclaceae", "g__uncultured_bacterium_f_Rhodocyclaceae", "s__uncultured_bacterium_f_Rhodocyclaceae"]}},{"id": "OTU238", "metadata": {"taxonomy": ["k__Bacteria", "p__Patescibacteria", "c__Saccharimonadia", "o__Saccharimonadales", "f__Saccharimonadaceae", "g__uncultured_bacterium_f_Saccharimonadaceae", "s__uncultured_bacterium_f_Saccharimonadaceae"]}},{"id": "OTU239", "metadata": {"taxonomy": ["k__Bacteria", "p__Firmicutes", "c__Clostridia", "o__Clostridiales", "f__Ruminococcaceae", "g__Ruminococcus_2", "s__uncultured_bacterium_g_Ruminococcus_2"]}},{"id": "OTU24", "metadata": {"taxonomy": ["k__Bacteria", "p__Proteobacteria", "c__Gammaproteobacteria", "o__Betaproteobacteriales", "f__Rhodocyclaceae", "g__Azoarcus", "s__uncultured_bacterium_g_Azoarcus"]}},{"id": "OTU240", "metadata": {"taxonomy": ["k__Bacteria", "p__Actinobacteria", "c__Actinobacteria", "o__Streptomycetales", "f__Streptomycetaceae", "g__Streptomyces", "s__uncultured_bacterium_g_Streptomyces"]}},{"id": "OTU241", "metadata": {"taxonomy": ["k__Bacteria", "p__Bacteroidetes", "c__Bacteroidia", "o__Flavobacteriales", "f__NS9_marine_group", "g__uncultured_bacterium_f_NS9_marine_group", "s__uncultured_bacterium_f_NS9_marine_group"]}},{"id": "OTU243", "metadata": {"taxonomy": ["k__Bacteria", "p__Proteobacteria", "c__Alphaproteobacteria", "o__Micropepsales", "f__Micropepsaceae", "g__uncultured_bacterium_f_Micropepsaceae", "s__uncultured_bacterium_f_Micropepsaceae"]}},{"id": "OTU244", "metadata": {"taxonomy": ["k__Bacteria", "p__Actinobacteria", "c__Actinobacteria", "o__Propionibacteriales", "f__Propionibacteriaceae", "g__Propioniciclava", "s__uncultured_bacterium_g_Propioniciclava"]}},{"id": "OTU245", "metadata": {"taxonomy": ["k__Bacteria", "p__Armatimonadetes", "c__Fimbriimonadia", "o__Fimbriimonadales", "f__Fimbriimonadaceae", "g__uncultured_bacterium_f_Fimbriimonadaceae", "s__uncultured_bacterium_f_Fimbriimonadaceae"]}},{"id": "OTU246", "metadata": {"taxonomy": ["k__Bacteria", "p__Proteobacteria", "c__Gammaproteobacteria", "o__Xanthomonadales", "f__Rhodanobacteraceae", "g__Dokdonella", "s__uncultured_bacterium_g_Dokdonella"]}},{"id": "OTU247", "metadata": {"taxonomy": ["k__Bacteria", "p__Proteobacteria", "c__Deltaproteobacteria", "o__Bdellovibrionales", "f__Bdellovibrionaceae", "g__Bdellovibrio", "s__Bdellovibrio_bacteriovorus"]}},{"id": "OTU2476", "metadata": {"taxonomy": ["k__Bacteria", "p__Proteobacteria", "c__Alphaproteobacteria", "o__Rhodobacterales", "f__Rhodobacteraceae", "g__Paracoccus", "s__uncultured_bacterium_g_Paracoccus"]}},{"id": "OTU248", "metadata": {"taxonomy": ["k__Bacteria", "p__Patescibacteria", "c__Saccharimonadia", "o__Saccharimonadales", "f__uncultured_bacterium_o_Saccharimonadales", "g__uncultured_bacterium_o_Saccharimonadales", "s__uncultured_bacterium_o_Saccharimonadales"]}},{"id": "OTU249", "metadata": {"taxonomy": ["k__Bacteria", "p__Proteobacteria", "c__Gammaproteobacteria", "o__Betaproteobacteriales", "f__Rhodocyclaceae", "g__Thauera", "s__uncultured_bacterium_g_Thauera"]}},{"id": "OTU2496", "metadata": {"taxonomy": ["k__Bacteria", "p__Proteobacteria", "c__Alphaproteobacteria", "o__Caulobacterales", "f__Caulobacteraceae", "g__Brevundimonas", "s__uncultured_bacterium_g_Brevundimonas"]}},{"id": "OTU25", "metadata": {"taxonomy": ["k__Bacteria", "p__Proteobacteria", "c__Gammaproteobacteria", "o__Xanthomonadales", "f__Xanthomonadaceae", "g__Stenotrophomonas", "s__uncultured_bacterium_g_Stenotrophomonas"]}},{"id": "OTU250", "metadata": {"taxonomy": ["k__Bacteria", "p__Actinobacteria", "c__Actinobacteria", "o__Pseudonocardiales", "f__Pseudonocardiaceae", "g__Pseudonocardia", "s__uncultured_bacterium_g_Pseudonocardia"]}},{"id": "OTU2502", "metadata": {"taxonomy": ["k__Bacteria", "p__Chloroflexi", "c__Anaerolineae", "o__SBR1031", "f__A4b", "g__uncultured_bacterium_f_A4b", "s__uncultured_bacterium_f_A4b"]}},{"id": "OTU251", "metadata": {"taxonomy": ["k__Bacteria", "p__Bacteroidetes", "c__Bacteroidia", "o__Cytophagales", "f__Spirosomaceae", "g__Persicitalea", "s__Cytophagaceae_bacterium_R098"]}},{"id": "OTU2511", "metadata": {"taxonomy": ["k__Bacteria", "p__Proteobacteria", "c__Gammaproteobacteria", "o__Betaproteobacteriales", "f__Burkholderiaceae", "g__Hydrogenophaga", "s__uncultured_bacterium_g_Hydrogenophaga"]}},{"id": "OTU252", "metadata": {"taxonomy": ["k__Bacteria", "p__Verrucomicrobia", "c__Verrucomicrobiae", "o__Pedosphaerales", "f__Pedosphaeraceae", "g__bacterium_enrichment_culture_clone_R4-41B", "s__uncultured_bacterium_g_bacterium_enrichment_culture_clone_R4-41B"]}},{"id": "OTU2528", "metadata": {"taxonomy": ["k__Bacteria", "p__Proteobacteria", "c__Gammaproteobacteria", "o__Betaproteobacteriales", "f__Rhodocyclaceae", "g__Zoogloea", "s__uncultured_bacterium_g_Zoogloea"]}},{"id": "OTU253", "metadata": {"taxonomy": ["k__Bacteria", "p__Chloroflexi", "c__uncultured_bacterium_p_Chloroflexi", "o__uncultured_bacterium_p_Chloroflexi", "f__uncultured_bacterium_p_Chloroflexi", "g__uncultured_bacterium_p_Chloroflexi", "s__uncultured_bacterium_p_Chloroflexi"]}},{"id": "OTU254", "metadata": {"taxonomy": ["k__Bacteria", "p__Bacteroidetes", "c__Bacteroidia", "o__Chitinophagales", "f__Chitinophagaceae", "g__Ferruginibacter", "s__uncultured_bacterium_g_Ferruginibacter"]}},{"id": "OTU2541", "metadata": {"taxonomy": ["k__Bacteria", "p__Proteobacteria", "c__Gammaproteobacteria", "o__Betaproteobacteriales", "f__Burkholderiaceae", "g__uncultured_bacterium_f_Burkholderiaceae", "s__uncultured_bacterium_f_Burkholderiaceae"]}},{"id": "OTU255", "metadata": {"taxonomy": ["k__Bacteria", "p__Bacteroidetes", "c__Bacteroidia", "o__Sphingobacteriales", "f__AKYH767", "g__uncultured_bacterium_f_AKYH767", "s__uncultured_bacterium_f_AKYH767"]}},{"id": "OTU256", "metadata": {"taxonomy": ["k__Bacteria", "p__Proteobacteria", "c__Alphaproteobacteria", "o__Rhizobiales", "f__Beijerinckiaceae", "g__28-YEA-48", "s__Afipia_genosp"]}},{"id": "OTU257", "metadata": {"taxonomy": ["k__Bacteria", "p__Bacteroidetes", "c__Bacteroidia", "o__Cytophagales", "f__Cyclobacteriaceae", "g__Mariniradius", "s__Mariniradius_saccharolyticus_AK6"]}},{"id": "OTU2574", "metadata": {"taxonomy": ["k__Bacteria", "p__Proteobacteria", "c__Gammaproteobacteria", "o__Pseudomonadales", "f__Pseudomonadaceae", "g__Pseudomonas", "s__uncultured_bacterium_g_Pseudomonas"]}},{"id": "OTU258", "metadata": {"taxonomy": ["k__Bacteria", "p__Bacteroidetes", "c__Bacteroidia", "o__Bacteroidales", "f__Rikenellaceae", "g__uncultured_bacterium_f_Rikenellaceae", "s__uncultured_bacterium_f_Rikenellaceae"]}},{"id": "OTU2585", "metadata": {"taxonomy": ["k__Bacteria", "p__Proteobacteria", "c__Alphaproteobacteria", "o__Sphingomonadales", "f__Sphingomonadaceae", "g__Sphingopyxis", "s__uncultured_bacterium_g_Sphingopyxis"]}},{"id": "OTU2588", "metadata": {"taxonomy": ["k__Bacteria", "p__Proteobacteria", "c__Alphaproteobacteria", "o__Caulobacterales", "f__Caulobacteraceae", "g__Brevundimonas", "s__uncultured_bacterium_g_Brevundimonas"]}},{"id": "OTU259", "metadata": {"taxonomy": ["k__Bacteria", "p__Bacteroidetes", "c__Bacteroidia", "o__Bacteroidales", "f__Dysgonomonadaceae", "g__Petrimonas", "s__uncultured_bacterium_g_Petrimonas"]}},{"id": "OTU26", "metadata": {"taxonomy": ["k__Bacteria", "p__Bacteroidetes", "c__Bacteroidia", "o__Chitinophagales", "f__uncultured_bacterium_o_Chitinophagales", "g__uncultured_bacterium_o_Chitinophagales", "s__uncultured_bacterium_o_Chitinophagales"]}},{"id": "OTU260", "metadata": {"taxonomy": ["k__Bacteria", "p__Chloroflexi", "c__Anaerolineae", "o__Anaerolineales", "f__Anaerolineaceae", "g__uncultured_bacterium_f_Anaerolineaceae", "s__uncultured_bacterium_f_Anaerolineaceae"]}},{"id": "OTU2602", "metadata": {"taxonomy": ["k__Bacteria", "p__Proteobacteria", "c__Gammaproteobacteria", "o__Betaproteobacteriales", "f__Nitrosomonadaceae", "g__Ellin6067", "s__uncultured_bacterium_g_Ellin6067"]}},{"id": "OTU261", "metadata": {"taxonomy": ["k__Bacteria", "p__Armatimonadetes", "c__Fimbriimonadia", "o__Fimbriimonadales", "f__Fimbriimonadaceae", "g__uncultured_bacterium_f_Fimbriimonadaceae", "s__uncultured_bacterium_f_Fimbriimonadaceae"]}},{"id": "OTU262", "metadata": {"taxonomy": ["k__Bacteria", "p__Patescibacteria", "c__Saccharimonadia", "o__Saccharimonadales", "f__uncultured_bacterium_o_Saccharimonadales", "g__uncultured_bacterium_o_Saccharimonadales", "s__uncultured_bacterium_o_Saccharimonadales"]}},{"id": "OTU263", "metadata": {"taxonomy": ["k__Bacteria", "p__Firmicutes", "c__Clostridia", "o__Clostridiales", "f__Ruminococcaceae", "g__[Eubacterium]_coprostanoligenes_group", "s__uncultured_bacterium_g_[Eubacterium]_coprostanoligenes_group"]}},{"id": "OTU2633", "metadata": {"taxonomy": ["k__Bacteria", "p__Proteobacteria", "c__Alphaproteobacteria", "o__Caulobacterales", "f__Hyphomonadaceae", "g__SWB02", "s__uncultured_bacterium_g_SWB02"]}},{"id": "OTU264", "metadata": {"taxonomy": ["k__Bacteria", "p__Chloroflexi", "c__Anaerolineae", "o__RBG-13-54-9", "f__uncultured_bacterium_o_RBG-13-54-9", "g__uncultured_bacterium_o_RBG-13-54-9", "s__uncultured_bacterium_o_RBG-13-54-9"]}},{"id": "OTU265", "metadata": {"taxonomy": ["k__Bacteria", "p__Proteobacteria", "c__Gammaproteobacteria", "o__Pseudomonadales", "f__Moraxellaceae", "g__Acinetobacter", "s__uncultured_bacterium_g_Acinetobacter"]}},{"id": "OTU266", "metadata": {"taxonomy": ["k__Bacteria", "p__Firmicutes", "c__Negativicutes", "o__Selenomonadales", "f__Veillonellaceae", "g__uncultured_bacterium_f_Veillonellaceae", "s__uncultured_bacterium_f_Veillonellaceae"]}},{"id": "OTU267", "metadata": {"taxonomy": ["k__Bacteria", "p__Proteobacteria", "c__Alphaproteobacteria", "o__Micavibrionales", "f__uncultured_bacterium_o_Micavibrionales", "g__uncultured_bacterium_o_Micavibrionales", "s__uncultured_bacterium_o_Micavibrionales"]}},{"id": "OTU268", "metadata": {"taxonomy": ["k__Bacteria", "p__Chloroflexi", "c__Anaerolineae", "o__Anaerolineales", "f__Anaerolineaceae", "g__Anaerolinea", "s__uncultured_bacterium_g_Anaerolinea"]}},{"id": "OTU269", "metadata": {"taxonomy": ["k__Bacteria", "p__Proteobacteria", "c__Gammaproteobacteria", "o__Competibacterales", "f__Competibacteraceae", "g__Candidatus_Competibacter", "s__uncultured_bacterium_g_Candidatus_Competibacter"]}},{"id": "OTU27", "metadata": {"taxonomy": ["k__Bacteria", "p__Bacteroidetes", "c__Ignavibacteria", "o__OPB56", "f__uncultured_bacterium_o_OPB56", "g__uncultured_bacterium_o_OPB56", "s__uncultured_bacterium_o_OPB56"]}},{"id": "OTU270", "metadata": {"taxonomy": ["k__Bacteria", "p__Chloroflexi", "c__Anaerolineae", "o__uncultured_bacterium_c_Anaerolineae", "f__uncultured_bacterium_c_Anaerolineae", "g__uncultured_bacterium_c_Anaerolineae", "s__uncultured_bacterium_c_Anaerolineae"]}},{"id": "OTU271", "metadata": {"taxonomy": ["k__Bacteria", "p__Gemmatimonadetes", "c__Gemmatimonadetes", "o__Gemmatimonadales", "f__Gemmatimonadaceae", "g__uncultured_bacterium_f_Gemmatimonadaceae", "s__uncultured_bacterium_f_Gemmatimonadaceae"]}},{"id": "OTU272", "metadata": {"taxonomy": ["k__Bacteria", "p__Firmicutes", "c__Bacilli", "o__Bacillales", "f__Bacillaceae", "g__Bacillus", "s__uncultured_bacterium_g_Bacillus"]}},{"id": "OTU273", "metadata": {"taxonomy": ["k__Bacteria", "p__Bacteroidetes", "c__Bacteroidia", "o__Chitinophagales", "f__uncultured_bacterium_o_Chitinophagales", "g__uncultured_bacterium_o_Chitinophagales", "s__uncultured_bacterium_o_Chitinophagales"]}},{"id": "OTU274", "metadata": {"taxonomy": ["k__Bacteria", "p__Proteobacteria", "c__Gammaproteobacteria", "o__Competibacterales", "f__Competibacteraceae", "g__Candidatus_Competibacter", "s__uncultured_bacterium_g_Candidatus_Competibacter"]}},{"id": "OTU275", "metadata": {"taxonomy": ["k__Bacteria", "p__Bacteroidetes", "c__Bacteroidia", "o__Cytophagales", "f__uncultured_bacterium_o_Cytophagales", "g__uncultured_bacterium_o_Cytophagales", "s__uncultured_bacterium_o_Cytophagales"]}},{"id": "OTU276", "metadata": {"taxonomy": ["k__Bacteria", "p__Acidobacteria", "c__Subgroup_17", "o__uncultured_bacterium_c_Subgroup_17", "f__uncultured_bacterium_c_Subgroup_17", "g__uncultured_bacterium_c_Subgroup_17", "s__uncultured_bacterium_c_Subgroup_17"]}},{"id": "OTU277", "metadata": {"taxonomy": ["k__Bacteria", "p__Bacteroidetes", "c__Bacteroidia", "o__Sphingobacteriales", "f__NS11-12_marine_group", "g__uncultured_bacterium_f_NS11-12_marine_group", "s__uncultured_bacterium_f_NS11-12_marine_group"]}},{"id": "OTU278", "metadata": {"taxonomy": ["k__Bacteria", "p__Proteobacteria", "c__Alphaproteobacteria", "o__Rhizobiales", "f__Rhizobiales_Incertae_Sedis", "g__uncultured_bacterium_f_Rhizobiales_Incertae_Sedis", "s__uncultured_bacterium_f_Rhizobiales_Incertae_Sedis"]}},{"id": "OTU279", "metadata": {"taxonomy": ["k__Bacteria", "p__Actinobacteria", "c__Actinobacteria", "o__Propionibacteriales", "f__Propionibacteriaceae", "g__Propionicicella", "s__uncultured_bacterium_g_Propionicicella"]}},{"id": "OTU28", "metadata": {"taxonomy": ["k__Bacteria", "p__Bacteroidetes", "c__Bacteroidia", "o__Chitinophagales", "f__Chitinophagaceae", "g__uncultured_bacterium_f_Chitinophagaceae", "s__uncultured_bacterium_f_Chitinophagaceae"]}},{"id": "OTU280", "metadata": {"taxonomy": ["k__Bacteria", "p__Proteobacteria", "c__Gammaproteobacteria", "o__Betaproteobacteriales", "f__Burkholderiaceae", "g__Limnobacter", "s__uncultured_bacterium_g_Limnobacter"]}},{"id": "OTU281", "metadata": {"taxonomy": ["k__Bacteria", "p__Proteobacteria", "c__Gammaproteobacteria", "o__Enterobacteriales", "f__Enterobacteriaceae", "g__Enterobacter", "s__uncultured_bacterium_g_Enterobacter"]}},{"id": "OTU282", "metadata": {"taxonomy": ["k__Bacteria", "p__Proteobacteria", "c__Gammaproteobacteria", "o__Competibacterales", "f__Competibacteraceae", "g__Candidatus_Competibacter", "s__uncultured_bacterium_g_Candidatus_Competibacter"]}},{"id": "OTU283", "metadata": {"taxonomy": ["k__Bacteria", "p__Firmicutes", "c__Clostridia", "o__Clostridiales", "f__Lachnospiraceae", "g__[Eubacterium]_hallii_group", "s__uncultured_bacterium_g_[Eubacterium]_hallii_group"]}},{"id": "OTU284", "metadata": {"taxonomy": ["k__Bacteria", "p__Proteobacteria", "c__Gammaproteobacteria", "o__Competibacterales", "f__Competibacteraceae", "g__Candidatus_Competibacter", "s__uncultured_bacterium_g_Candidatus_Competibacter"]}},{"id": "OTU285", "metadata": {"taxonomy": ["k__Bacteria", "p__Proteobacteria", "c__Gammaproteobacteria", "o__Xanthomonadales", "f__Rhodanobacteraceae", "g__uncultured_bacterium_f_Rhodanobacteraceae", "s__uncultured_bacterium_f_Rhodanobacteraceae"]}},{"id": "OTU286", "metadata": {"taxonomy": ["k__Bacteria", "p__Actinobacteria", "c__Actinobacteria", "o__Corynebacteriales", "f__Mycobacteriaceae", "g__Mycobacterium", "s__uncultured_bacterium_g_Mycobacterium"]}},{"id": "OTU287", "metadata": {"taxonomy": ["k__Bacteria", "p__Proteobacteria", "c__Gammaproteobacteria", "o__Competibacterales", "f__Competibacteraceae", "g__Candidatus_Competibacter", "s__uncultured_bacterium_g_Candidatus_Competibacter"]}},{"id": "OTU2881", "metadata": {"taxonomy": ["k__Bacteria", "p__Proteobacteria", "c__Alphaproteobacteria", "o__Rhizobiales", "f__Rhizobiaceae", "g__uncultured_bacterium_f_Rhizobiaceae", "s__uncultured_bacterium_f_Rhizobiaceae"]}},{"id": "OTU289", "metadata": {"taxonomy": ["k__Bacteria", "p__Bacteroidetes", "c__Bacteroidia", "o__Bacteroidales", "f__Muribaculaceae", "g__uncultured_bacterium_f_Muribaculaceae", "s__uncultured_bacterium_f_Muribaculaceae"]}},{"id": "OTU2895", "metadata": {"taxonomy": ["k__Bacteria", "p__Proteobacteria", "c__Alphaproteobacteria", "o__Rhizobiales", "f__Xanthobacteraceae", "g__uncultured_bacterium_f_Xanthobacteraceae", "s__uncultured_bacterium_f_Xanthobacteraceae"]}},{"id": "OTU29", "metadata": {"taxonomy": ["k__Bacteria", "p__Proteobacteria", "c__Gammaproteobacteria", "o__Betaproteobacteriales", "f__Nitrosomonadaceae", "g__Nitrosomonas", "s__uncultured_bacterium_g_Nitrosomonas"]}},{"id": "OTU290", "metadata": {"taxonomy": ["k__Bacteria", "p__Bacteroidetes", "c__Bacteroidia", "o__Bacteroidales", "f__Paludibacteraceae", "g__uncultured_bacterium_f_Paludibacteraceae", "s__uncultured_bacterium_f_Paludibacteraceae"]}},{"id": "OTU291", "metadata": {"taxonomy": ["k__Bacteria", "p__Proteobacteria", "c__Gammaproteobacteria", "o__Xanthomonadales", "f__Xanthomonadaceae", "g__Arenimonas", "s__bacterium_CYCU-0215"]}},{"id": "OTU292", "metadata": {"taxonomy": ["k__Bacteria", "p__Bacteroidetes", "c__Ignavibacteria", "o__OPB56", "f__uncultured_bacterium_o_OPB56", "g__uncultured_bacterium_o_OPB56", "s__uncultured_bacterium_o_OPB56"]}},{"id": "OTU293", "metadata": {"taxonomy": ["k__Bacteria", "p__Cloacimonetes", "c__Cloacimonadia", "o__Cloacimonadales", "f__SHA-4", "g__uncultured_bacterium_f_SHA-4", "s__uncultured_bacterium_f_SHA-4"]}},{"id": "OTU294", "metadata": {"taxonomy": ["k__Bacteria", "p__Proteobacteria", "c__Alphaproteobacteria", "o__Caulobacterales", "f__Hyphomonadaceae", "g__Hirschia", "s__uncultured_bacterium_g_Hirschia"]}},{"id": "OTU295", "metadata": {"taxonomy": ["k__Bacteria", "p__Bacteroidetes", "c__Bacteroidia", "o__Bacteroidales", "f__Rikenellaceae", "g__uncultured_bacterium_f_Rikenellaceae", "s__uncultured_bacterium_f_Rikenellaceae"]}},{"id": "OTU296", "metadata": {"taxonomy": ["k__Bacteria", "p__Bacteroidetes", "c__Bacteroidia", "o__Sphingobacteriales", "f__env.OPS_17", "g__uncultured_bacterium_f_env.OPS_17", "s__uncultured_bacterium_f_env.OPS_17"]}},{"id": "OTU297", "metadata": {"taxonomy": ["k__Bacteria", "p__Proteobacteria", "c__Gammaproteobacteria", "o__uncultured_bacterium_c_Gammaproteobacteria", "f__uncultured_bacterium_c_Gammaproteobacteria", "g__uncultured_bacterium_c_Gammaproteobacteria", "s__uncultured_bacterium_c_Gammaproteobacteria"]}},{"id": "OTU298", "metadata": {"taxonomy": ["k__Bacteria", "p__Proteobacteria", "c__Gammaproteobacteria", "o__Betaproteobacteriales", "f__Burkholderiaceae", "g__uncultured_bacterium_f_Burkholderiaceae", "s__uncultured_bacterium_f_Burkholderiaceae"]}},{"id": "OTU2983", "metadata": {"taxonomy": ["k__Bacteria", "p__Proteobacteria", "c__Deltaproteobacteria", "o__Myxococcales", "f__Haliangiaceae", "g__Haliangium", "s__uncultured_bacterium_g_Haliangium"]}},{"id": "OTU299", "metadata": {"taxonomy": ["k__Bacteria", "p__Proteobacteria", "c__Gammaproteobacteria", "o__Cellvibrionales", "f__Spongiibacteraceae", "g__BD1-7_clade", "s__uncultured_bacterium_g_BD1-7_clade"]}},{"id": "OTU3", "metadata": {"taxonomy": ["k__Bacteria", "p__Proteobacteria", "c__Alphaproteobacteria", "o__Rhizobiales", "f__Xanthobacteraceae", "g__Rhodopseudomonas", "s__uncultured_bacterium_g_Rhodopseudomonas"]}},{"id": "OTU30", "metadata": {"taxonomy": ["k__Bacteria", "p__Bacteroidetes", "c__Bacteroidia", "o__Sphingobacteriales", "f__Lentimicrobiaceae", "g__Lentimicrobium", "s__uncultured_bacterium_g_Lentimicrobium"]}},{"id": "OTU300", "metadata": {"taxonomy": ["k__Bacteria", "p__Bacteroidetes", "c__Bacteroidia", "o__Bacteroidales", "f__Muribaculaceae", "g__uncultured_bacterium_f_Muribaculaceae", "s__uncultured_bacterium_f_Muribaculaceae"]}},{"id": "OTU301", "metadata": {"taxonomy": ["k__Bacteria", "p__Bacteroidetes", "c__Bacteroidia", "o__Chitinophagales", "f__Chitinophagaceae", "g__Flavihumibacter", "s__uncultured_bacterium_g_Flavihumibacter"]}},{"id": "OTU302", "metadata": {"taxonomy": ["k__Bacteria", "p__Bacteroidetes", "c__Ignavibacteria", "o__Ignavibacteriales", "f__PHOS-HE36", "g__uncultured_bacterium_f_PHOS-HE36", "s__uncultured_bacterium_f_PHOS-HE36"]}},{"id": "OTU3024", "metadata": {"taxonomy": ["k__Bacteria", "p__Proteobacteria", "c__Alphaproteobacteria", "o__Rhizobiales", "f__Rhizobiaceae", "g__uncultured_bacterium_f_Rhizobiaceae", "s__uncultured_bacterium_f_Rhizobiaceae"]}},{"id": "OTU3028", "metadata": {"taxonomy": ["k__Bacteria", "p__Proteobacteria", "c__Gammaproteobacteria", "o__Betaproteobacteriales", "f__Burkholderiaceae", "g__Acidovorax", "s__uncultured_bacterium_g_Acidovorax"]}},{"id": "OTU303", "metadata": {"taxonomy": ["k__Bacteria", "p__Bacteroidetes", "c__Bacteroidia", "o__Bacteroidales", "f__Rikenellaceae", "g__uncultured_bacterium_f_Rikenellaceae", "s__uncultured_bacterium_f_Rikenellaceae"]}},{"id": "OTU304", "metadata": {"taxonomy": ["k__Bacteria", "p__Actinobacteria", "c__Actinobacteria", "o__Propionibacteriales", "f__Propionibacteriaceae", "g__Propioniciclava", "s__uncultured_bacterium_g_Propioniciclava"]}},{"id": "OTU305", "metadata": {"taxonomy": ["k__Bacteria", "p__Firmicutes", "c__Clostridia", "o__Clostridiales", "f__Ruminococcaceae", "g__Ruminococcaceae_UCG-013", "s__uncultured_bacterium_g_Ruminococcaceae_UCG-013"]}},{"id": "OTU306", "metadata": {"taxonomy": ["k__Bacteria", "p__Bacteroidetes", "c__Bacteroidia", "o__Sphingobacteriales", "f__Sphingobacteriaceae", "g__Pedobacter", "s__uncultured_bacterium_g_Pedobacter"]}},{"id": "OTU308", "metadata": {"taxonomy": ["k__Bacteria", "p__Chloroflexi", "c__Anaerolineae", "o__Caldilineales", "f__Caldilineaceae", "g__uncultured_bacterium_f_Caldilineaceae", "s__uncultured_bacterium_f_Caldilineaceae"]}},{"id": "OTU309", "metadata": {"taxonomy": ["k__Bacteria", "p__Proteobacteria", "c__Deltaproteobacteria", "o__Bdellovibrionales", "f__Bdellovibrionaceae", "g__Bdellovibrio", "s__uncultured_bacterium_g_Bdellovibrio"]}},{"id": "OTU31", "metadata": {"taxonomy": ["k__Bacteria", "p__Patescibacteria", "c__uncultured_bacterium_p_Patescibacteria", "o__uncultured_bacterium_p_Patescibacteria", "f__uncultured_bacterium_p_Patescibacteria", "g__uncultured_bacterium_p_Patescibacteria", "s__uncultured_bacterium_p_Patescibacteria"]}},{"id": "OTU310", "metadata": {"taxonomy": ["k__Bacteria", "p__Actinobacteria", "c__Actinobacteria", "o__Propionibacteriales", "f__Propionibacteriaceae", "g__Propioniciclava", "s__uncultured_bacterium_g_Propioniciclava"]}},{"id": "OTU311", "metadata": {"taxonomy": ["k__Bacteria", "p__Proteobacteria", "c__Gammaproteobacteria", "o__Xanthomonadales", "f__Rhodanobacteraceae", "g__uncultured_bacterium_f_Rhodanobacteraceae", "s__uncultured_bacterium_f_Rhodanobacteraceae"]}},{"id": "OTU312", "metadata": {"taxonomy": ["k__Bacteria", "p__Proteobacteria", "c__Gammaproteobacteria", "o__Competibacterales", "f__Competibacteraceae", "g__Candidatus_Competibacter", "s__uncultured_bacterium_g_Candidatus_Competibacter"]}},{"id": "OTU313", "metadata": {"taxonomy": ["k__Bacteria", "p__Chloroflexi", "c__Anaerolineae", "o__Anaerolineales", "f__Anaerolineaceae", "g__Leptolinea", "s__uncultured_bacterium_g_Leptolinea"]}},{"id": "OTU3141", "metadata": {"taxonomy": ["k__Bacteria", "p__Synergistetes", "c__Synergistia", "o__Synergistales", "f__Synergistaceae", "g__uncultured_bacterium_f_Synergistaceae", "s__uncultured_bacterium_f_Synergistaceae"]}},{"id": "OTU3159", "metadata": {"taxonomy": ["k__Bacteria", "p__Synergistetes", "c__Synergistia", "o__Synergistales", "f__Synergistaceae", "g__uncultured_bacterium_f_Synergistaceae", "s__uncultured_bacterium_f_Synergistaceae"]}},{"id": "OTU316", "metadata": {"taxonomy": ["k__Bacteria", "p__Chloroflexi", "c__Anaerolineae", "o__uncultured_bacterium_c_Anaerolineae", "f__uncultured_bacterium_c_Anaerolineae", "g__uncultured_bacterium_c_Anaerolineae", "s__uncultured_bacterium_c_Anaerolineae"]}},{"id": "OTU317", "metadata": {"taxonomy": ["k__Bacteria", "p__Proteobacteria", "c__Alphaproteobacteria", "o__uncultured_bacterium_c_Alphaproteobacteria", "f__uncultured_bacterium_c_Alphaproteobacteria", "g__uncultured_bacterium_c_Alphaproteobacteria", "s__uncultured_bacterium_c_Alphaproteobacteria"]}},{"id": "OTU3173", "metadata": {"taxonomy": ["k__Bacteria", "p__Actinobacteria", "c__Actinobacteria", "o__Propionibacteriales", "f__Propionibacteriaceae", "g__Brooklawnia", "s__uncultured_bacterium_g_Brooklawnia"]}},{"id": "OTU318", "metadata": {"taxonomy": ["k__Bacteria", "p__Armatimonadetes", "c__uncultured_bacterium_p_Armatimonadetes", "o__uncultured_bacterium_p_Armatimonadetes", "f__uncultured_bacterium_p_Armatimonadetes", "g__uncultured_bacterium_p_Armatimonadetes", "s__uncultured_bacterium_p_Armatimonadetes"]}},{"id": "OTU3183", "metadata": {"taxonomy": ["k__Bacteria", "p__Acidobacteria", "c__Acidobacteriia", "o__Solibacterales", "f__Solibacteraceae_Subgroup_3", "g__Bryobacter", "s__Acidobacteriaceae_bacterium_enrichment_culture_clone_ANA-RAS-33"]}},{"id": "OTU319", "metadata": {"taxonomy": ["k__Bacteria", "p__Planctomycetes", "c__Phycisphaerae", "o__Phycisphaerales", "f__Phycisphaeraceae", "g__SM1A02", "s__uncultured_bacterium_g_SM1A02"]}},{"id": "OTU32", "metadata": {"taxonomy": ["k__Bacteria", "p__Verrucomicrobia", "c__Verrucomicrobiae", "o__Verrucomicrobiales", "f__Akkermansiaceae", "g__Akkermansia", "s__uncultured_bacterium_g_Akkermansia"]}},{"id": "OTU320", "metadata": {"taxonomy": ["k__Bacteria", "p__Bacteroidetes", "c__Ignavibacteria", "o__SJA-28", "f__uncultured_bacterium_o_SJA-28", "g__uncultured_bacterium_o_SJA-28", "s__uncultured_bacterium_o_SJA-28"]}},{"id": "OTU321", "metadata": {"taxonomy": ["k__Bacteria", "p__Proteobacteria", "c__Deltaproteobacteria", "o__SAR324_cladeMarine_group_B", "f__bacterium_enrichment_culture_clone_B302011", "g__uncultured_bacterium_f_bacterium_enrichment_culture_clone_B302011", "s__uncultured_bacterium_f_bacterium_enrichment_culture_clone_B302011"]}},{"id": "OTU322", "metadata": {"taxonomy": ["k__Bacteria", "p__Proteobacteria", "c__Gammaproteobacteria", "o__Betaproteobacteriales", "f__Nitrosomonadaceae", "g__Ellin6067", "s__uncultured_bacterium_g_Ellin6067"]}},{"id": "OTU323", "metadata": {"taxonomy": ["k__Bacteria", "p__Proteobacteria", "c__Alphaproteobacteria", "o__Rhizobiales", "f__Xanthobacteraceae", "g__uncultured_bacterium_f_Xanthobacteraceae", "s__uncultured_bacterium_f_Xanthobacteraceae"]}},{"id": "OTU3234", "metadata": {"taxonomy": ["k__Bacteria", "p__Proteobacteria", "c__Gammaproteobacteria", "o__Betaproteobacteriales", "f__SC-I-84", "g__uncultured_bacterium_f_SC-I-84", "s__uncultured_bacterium_f_SC-I-84"]}},{"id": "OTU3238", "metadata": {"taxonomy": ["k__Bacteria", "p__Proteobacteria", "c__Gammaproteobacteria", "o__Enterobacteriales", "f__Enterobacteriaceae", "g__uncultured_bacterium_f_Enterobacteriaceae", "s__uncultured_bacterium_f_Enterobacteriaceae"]}},{"id": "OTU324", "metadata": {"taxonomy": ["k__Bacteria", "p__Bacteroidetes", "c__Ignavibacteria", "o__OPB56", "f__uncultured_bacterium_o_OPB56", "g__uncultured_bacterium_o_OPB56", "s__uncultured_bacterium_o_OPB56"]}},{"id": "OTU326", "metadata": {"taxonomy": ["k__Bacteria", "p__Bacteroidetes", "c__Bacteroidia", "o__Cytophagales", "f__Microscillaceae", "g__uncultured_bacterium_f_Microscillaceae", "s__uncultured_bacterium_f_Microscillaceae"]}},{"id": "OTU327", "metadata": {"taxonomy": ["k__Bacteria", "p__Bacteroidetes", "c__Ignavibacteria", "o__SJA-28", "f__uncultured_bacterium_o_SJA-28", "g__uncultured_bacterium_o_SJA-28", "s__uncultured_bacterium_o_SJA-28"]}},{"id": "OTU328", "metadata": {"taxonomy": ["k__Bacteria", "p__Patescibacteria", "c__Saccharimonadia", "o__Saccharimonadales", "f__uncultured_bacterium_o_Saccharimonadales", "g__uncultured_bacterium_o_Saccharimonadales", "s__uncultured_bacterium_o_Saccharimonadales"]}},{"id": "OTU329", "metadata": {"taxonomy": ["k__Bacteria", "p__Bacteroidetes", "c__Bacteroidia", "o__Bacteroidales", "f__Bacteroidaceae", "g__Bacteroides", "s__uncultured_bacterium_g_Bacteroides"]}},{"id": "OTU33", "metadata": {"taxonomy": ["k__Bacteria", "p__Proteobacteria", "c__Gammaproteobacteria", "o__Competibacterales", "f__Competibacteraceae", "g__Candidatus_Competibacter", "s__uncultured_bacterium_g_Candidatus_Competibacter"]}},{"id": "OTU330", "metadata": {"taxonomy": ["k__Bacteria", "p__Bacteroidetes", "c__Bacteroidia", "o__Bacteroidales", "f__Muribaculaceae", "g__uncultured_bacterium_f_Muribaculaceae", "s__uncultured_bacterium_f_Muribaculaceae"]}},{"id": "OTU331", "metadata": {"taxonomy": ["k__Bacteria", "p__Actinobacteria", "c__Acidimicrobiia", "o__Microtrichales", "f__Ilumatobacteraceae", "g__CL500-29_marine_group", "s__Hevea_brasiliensis_phytoplasma"]}},{"id": "OTU332", "metadata": {"taxonomy": ["k__Bacteria", "p__Proteobacteria", "c__Alphaproteobacteria", "o__Rhodobacterales", "f__Rhodobacteraceae", "g__Paracoccus", "s__uncultured_bacterium_g_Paracoccus"]}},{"id": "OTU3328", "metadata": {"taxonomy": ["k__Bacteria", "p__Proteobacteria", "c__Alphaproteobacteria", "o__Rhizobiales", "f__Rhizobiaceae", "g__Allorhizobium-Neorhizobium-Pararhizobium-Rhizobium", "s__uncultured_bacterium_g_Allorhizobium-Neorhizobium-Pararhizobium-Rhizobium"]}},{"id": "OTU333", "metadata": {"taxonomy": ["k__Bacteria", "p__Chloroflexi", "c__Chloroflexia", "o__Thermomicrobiales", "f__JG30-KF-CM45", "g__uncultured_bacterium_f_JG30-KF-CM45", "s__uncultured_bacterium_f_JG30-KF-CM45"]}},{"id": "OTU3355", "metadata": {"taxonomy": ["k__Bacteria", "p__Proteobacteria", "c__Gammaproteobacteria", "o__Betaproteobacteriales", "f__Rhodocyclaceae", "g__Thauera", "s__uncultured_bacterium_g_Thauera"]}},{"id": "OTU336", "metadata": {"taxonomy": ["k__Bacteria", "p__Bacteroidetes", "c__Ignavibacteria", "o__Ignavibacteriales", "f__PHOS-HE36", "g__uncultured_bacterium_f_PHOS-HE36", "s__uncultured_bacterium_f_PHOS-HE36"]}},{"id": "OTU338", "metadata": {"taxonomy": ["k__Bacteria", "p__Chloroflexi", "c__Anaerolineae", "o__SBR1031", "f__A4b", "g__OLB13", "s__uncultured_bacterium_g_OLB13"]}},{"id": "OTU3383", "metadata": {"taxonomy": ["k__Bacteria", "p__Bacteroidetes", "c__Bacteroidia", "o__Flavobacteriales", "f__NS9_marine_group", "g__uncultured_bacterium_f_NS9_marine_group", "s__uncultured_bacterium_f_NS9_marine_group"]}},{"id": "OTU3388", "metadata": {"taxonomy": ["k__Bacteria", "p__Proteobacteria", "c__Gammaproteobacteria", "o__uncultured_bacterium_c_Gammaproteobacteria", "f__uncultured_bacterium_c_Gammaproteobacteria", "g__uncultured_bacterium_c_Gammaproteobacteria", "s__uncultured_bacterium_c_Gammaproteobacteria"]}},{"id": "OTU339", "metadata": {"taxonomy": ["k__Bacteria", "p__Proteobacteria", "c__Gammaproteobacteria", "o__Betaproteobacteriales", "f__Rhodocyclaceae", "g__Zoogloea", "s__uncultured_bacterium_g_Zoogloea"]}},{"id": "OTU3391", "metadata": {"taxonomy": ["k__Bacteria", "p__Verrucomicrobia", "c__Verrucomicrobiae", "o__Verrucomicrobiales", "f__Verrucomicrobiaceae", "g__Prosthecobacter", "s__uncultured_bacterium_g_Prosthecobacter"]}},{"id": "OTU34", "metadata": {"taxonomy": ["k__Bacteria", "p__Chloroflexi", "c__Anaerolineae", "o__Anaerolineales", "f__Anaerolineaceae", "g__Longilinea", "s__Longilinea_arvoryzae"]}},{"id": "OTU341", "metadata": {"taxonomy": ["k__Bacteria", "p__Bacteroidetes", "c__Bacteroidia", "o__Flavobacteriales", "f__Crocinitomicaceae", "g__Fluviicola", "s__uncultured_bacterium_g_Fluviicola"]}},{"id": "OTU3414", "metadata": {"taxonomy": ["k__Bacteria", "p__Proteobacteria", "c__Gammaproteobacteria", "o__Betaproteobacteriales", "f__Rhodocyclaceae", "g__Zoogloea", "s__uncultured_bacterium_g_Zoogloea"]}},{"id": "OTU342", "metadata": {"taxonomy": ["k__Bacteria", "p__Cyanobacteria", "c__Melainabacteria", "o__Obscuribacterales", "f__uncultured_bacterium_o_Obscuribacterales", "g__uncultured_bacterium_o_Obscuribacterales", "s__uncultured_bacterium_o_Obscuribacterales"]}},{"id": "OTU343", "metadata": {"taxonomy": ["k__Bacteria", "p__Chloroflexi", "c__Anaerolineae", "o__SBR1031", "f__A4b", "g__uncultured_bacterium_f_A4b", "s__uncultured_bacterium_f_A4b"]}},{"id": "OTU3441", "metadata": {"taxonomy": ["k__Bacteria", "p__Proteobacteria", "c__Alphaproteobacteria", "o__Caulobacterales", "f__Caulobacteraceae", "g__Brevundimonas", "s__uncultured_bacterium_g_Brevundimonas"]}},{"id": "OTU345", "metadata": {"taxonomy": ["k__Bacteria", "p__Proteobacteria", "c__Gammaproteobacteria", "o__Competibacterales", "f__Competibacteraceae", "g__Candidatus_Competibacter", "s__uncultured_bacterium_g_Candidatus_Competibacter"]}},{"id": "OTU346", "metadata": {"taxonomy": ["k__Bacteria", "p__Bacteroidetes", "c__Bacteroidia", "o__Bacteroidales", "f__Bacteroidetes_vadinHA17", "g__uncultured_bacterium_f_Bacteroidetes_vadinHA17", "s__uncultured_bacterium_f_Bacteroidetes_vadinHA17"]}},{"id": "OTU3465", "metadata": {"taxonomy": ["k__Bacteria", "p__Proteobacteria", "c__Gammaproteobacteria", "o__uncultured_bacterium_c_Gammaproteobacteria", "f__uncultured_bacterium_c_Gammaproteobacteria", "g__uncultured_bacterium_c_Gammaproteobacteria", "s__uncultured_bacterium_c_Gammaproteobacteria"]}},{"id": "OTU347", "metadata": {"taxonomy": ["k__Bacteria", "p__Proteobacteria", "c__Gammaproteobacteria", "o__Betaproteobacteriales", "f__Burkholderiaceae", "g__Hydrogenophaga", "s__uncultured_bacterium_g_Hydrogenophaga"]}},{"id": "OTU3479", "metadata": {"taxonomy": ["k__Bacteria", "p__Proteobacteria", "c__Gammaproteobacteria", "o__Betaproteobacteriales", "f__Rhodocyclaceae", "g__uncultured_bacterium_f_Rhodocyclaceae", "s__uncultured_bacterium_f_Rhodocyclaceae"]}},{"id": "OTU348", "metadata": {"taxonomy": ["k__Bacteria", "p__Proteobacteria", "c__Alphaproteobacteria", "o__Rhizobiales", "f__Beijerinckiaceae", "g__Methylocystis", "s__uncultured_bacterium_g_Methylocystis"]}},{"id": "OTU349", "metadata": {"taxonomy": ["k__Bacteria", "p__Proteobacteria", "c__Alphaproteobacteria", "o__Acetobacterales", "f__Acetobacteraceae", "g__uncultured_bacterium_f_Acetobacteraceae", "s__uncultured_bacterium_f_Acetobacteraceae"]}},{"id": "OTU3491", "metadata": {"taxonomy": ["k__Bacteria", "p__Proteobacteria", "c__Gammaproteobacteria", "o__Betaproteobacteriales", "f__Burkholderiaceae", "g__Hydrogenophaga", "s__uncultured_bacterium_g_Hydrogenophaga"]}},{"id": "OTU3498", "metadata": {"taxonomy": ["k__Bacteria", "p__Proteobacteria", "c__Alphaproteobacteria", "o__Rhizobiales", "f__Beijerinckiaceae", "g__Bosea", "s__uncultured_bacterium_g_Bosea"]}},{"id": "OTU35", "metadata": {"taxonomy": ["k__Bacteria", "p__Verrucomicrobia", "c__Verrucomicrobiae", "o__Verrucomicrobiales", "f__DEV007", "g__uncultured_bacterium_f_DEV007", "s__uncultured_bacterium_f_DEV007"]}},{"id": "OTU350", "metadata": {"taxonomy": ["k__Bacteria", "p__Proteobacteria", "c__Deltaproteobacteria", "o__Myxococcales", "f__Phaselicystidaceae", "g__Phaselicystis", "s__uncultured_bacterium_g_Phaselicystis"]}},{"id": "OTU351", "metadata": {"taxonomy": ["k__Bacteria", "p__Proteobacteria", "c__Alphaproteobacteria", "o__uncultured_bacterium_c_Alphaproteobacteria", "f__uncultured_bacterium_c_Alphaproteobacteria", "g__uncultured_bacterium_c_Alphaproteobacteria", "s__uncultured_bacterium_c_Alphaproteobacteria"]}},{"id": "OTU3517", "metadata": {"taxonomy": ["k__Bacteria", "p__Bacteroidetes", "c__Bacteroidia", "o__uncultured_bacterium_c_Bacteroidia", "f__uncultured_bacterium_c_Bacteroidia", "g__uncultured_bacterium_c_Bacteroidia", "s__uncultured_bacterium_c_Bacteroidia"]}},{"id": "OTU352", "metadata": {"taxonomy": ["k__Bacteria", "p__Chloroflexi", "c__Anaerolineae", "o__SBR1031", "f__A4b", "g__uncultured_bacterium_f_A4b", "s__uncultured_bacterium_f_A4b"]}},{"id": "OTU353", "metadata": {"taxonomy": ["k__Bacteria", "p__Firmicutes", "c__Bacilli", "o__Lactobacillales", "f__Lactobacillaceae", "g__Lactobacillus", "s__uncultured_bacterium_g_Lactobacillus"]}},{"id": "OTU3530", "metadata": {"taxonomy": ["k__Bacteria", "p__Proteobacteria", "c__Gammaproteobacteria", "o__Competibacterales", "f__Competibacteraceae", "g__Candidatus_Competibacter", "s__uncultured_bacterium_g_Candidatus_Competibacter"]}},{"id": "OTU3533", "metadata": {"taxonomy": ["k__Bacteria", "p__Proteobacteria", "c__Gammaproteobacteria", "o__Betaproteobacteriales", "f__Burkholderiaceae", "g__uncultured_bacterium_f_Burkholderiaceae", "s__uncultured_bacterium_f_Burkholderiaceae"]}},{"id": "OTU354", "metadata": {"taxonomy": ["k__Bacteria", "p__WPS-2", "c__uncultured_bacterium_p_WPS-2", "o__uncultured_bacterium_p_WPS-2", "f__uncultured_bacterium_p_WPS-2", "g__uncultured_bacterium_p_WPS-2", "s__uncultured_bacterium_p_WPS-2"]}},{"id": "OTU355", "metadata": {"taxonomy": ["k__Bacteria", "p__Bacteroidetes", "c__Bacteroidia", "o__Sphingobacteriales", "f__Sphingobacteriaceae", "g__Pseudopedobacter", "s__uncultured_bacterium_g_Pseudopedobacter"]}},{"id": "OTU3559", "metadata": {"taxonomy": ["k__Bacteria", "p__Proteobacteria", "c__Gammaproteobacteria", "o__JG36-GS-52", "f__uncultured_bacterium_o_JG36-GS-52", "g__uncultured_bacterium_o_JG36-GS-52", "s__uncultured_bacterium_o_JG36-GS-52"]}},{"id": "OTU356", "metadata": {"taxonomy": ["k__Bacteria", "p__Firmicutes", "c__Clostridia", "o__Clostridiales", "f__Ruminococcaceae", "g__Ruminococcaceae_UCG-004", "s__uncultured_bacterium_g_Ruminococcaceae_UCG-004"]}},{"id": "OTU357", "metadata": {"taxonomy": ["k__Bacteria", "p__Bacteroidetes", "c__Bacteroidia", "o__uncultured_bacterium_c_Bacteroidia", "f__uncultured_bacterium_c_Bacteroidia", "g__uncultured_bacterium_c_Bacteroidia", "s__uncultured_bacterium_c_Bacteroidia"]}},{"id": "OTU358", "metadata": {"taxonomy": ["k__Bacteria", "p__Armatimonadetes", "c__uncultured_bacterium_p_Armatimonadetes", "o__uncultured_bacterium_p_Armatimonadetes", "f__uncultured_bacterium_p_Armatimonadetes", "g__uncultured_bacterium_p_Armatimonadetes", "s__uncultured_bacterium_p_Armatimonadetes"]}},{"id": "OTU359", "metadata": {"taxonomy": ["k__Bacteria", "p__Planctomycetes", "c__Phycisphaerae", "o__Phycisphaerales", "f__Phycisphaeraceae", "g__SM1A02", "s__uncultured_bacterium_g_SM1A02"]}},{"id": "OTU36", "metadata": {"taxonomy": ["k__Bacteria", "p__Firmicutes", "c__Bacilli", "o__Lactobacillales", "f__Lactobacillaceae", "g__Lactobacillus", "s__Lactobacillus_brevis"]}},{"id": "OTU360", "metadata": {"taxonomy": ["k__Bacteria", "p__Bacteroidetes", "c__Bacteroidia", "o__Flavobacteriales", "f__Crocinitomicaceae", "g__Fluviicola", "s__uncultured_bacterium_g_Fluviicola"]}},{"id": "OTU361", "metadata": {"taxonomy": ["k__Bacteria", "p__Proteobacteria", "c__Deltaproteobacteria", "o__Bdellovibrionales", "f__Bdellovibrionaceae", "g__Bdellovibrio", "s__uncultured_bacterium_g_Bdellovibrio"]}},{"id": "OTU362", "metadata": {"taxonomy": ["k__Bacteria", "p__Proteobacteria", "c__Gammaproteobacteria", "o__Thiotrichales", "f__Thiotrichaceae", "g__Thiothrix", "s__uncultured_bacterium_g_Thiothrix"]}},{"id": "OTU3629", "metadata": {"taxonomy": ["k__Bacteria", "p__Proteobacteria", "c__Alphaproteobacteria", "o__uncultured_bacterium_c_Alphaproteobacteria", "f__uncultured_bacterium_c_Alphaproteobacteria", "g__uncultured_bacterium_c_Alphaproteobacteria", "s__uncultured_bacterium_c_Alphaproteobacteria"]}},{"id": "OTU363", "metadata": {"taxonomy": ["k__Bacteria", "p__Proteobacteria", "c__Alphaproteobacteria", "o__Rhodospirillales", "f__Rhodopirillaceae", "g__Defluviicoccus", "s__uncultured_bacterium_g_Defluviicoccus"]}},{"id": "OTU364", "metadata": {"taxonomy": ["k__Bacteria", "p__Proteobacteria", "c__Alphaproteobacteria", "o__Rhizobiales", "f__A0839", "g__uncultured_bacterium_f_A0839", "s__uncultured_bacterium_f_A0839"]}},{"id": "OTU366", "metadata": {"taxonomy": ["k__Bacteria", "p__Proteobacteria", "c__Gammaproteobacteria", "o__Alteromonadales", "f__Alteromonadaceae", "g__Alishewanella", "s__uncultured_bacterium_g_Alishewanella"]}},{"id": "OTU367", "metadata": {"taxonomy": ["k__Bacteria", "p__Bacteroidetes", "c__Ignavibacteria", "o__OPB56", "f__uncultured_bacterium_o_OPB56", "g__uncultured_bacterium_o_OPB56", "s__uncultured_bacterium_o_OPB56"]}},{"id": "OTU369", "metadata": {"taxonomy": ["k__Bacteria", "p__Epsilonbacteraeota", "c__Campylobacteria", "o__Campylobacterales", "f__Arcobacteraceae", "g__Arcobacter", "s__Arcobacter_butzleri"]}},{"id": "OTU37", "metadata": {"taxonomy": ["k__Bacteria", "p__Proteobacteria", "c__Gammaproteobacteria", "o__Betaproteobacteriales", "f__Methylophilaceae", "g__Methylobacillus", "s__uncultured_bacterium_g_Methylobacillus"]}},{"id": "OTU371", "metadata": {"taxonomy": ["k__Bacteria", "p__Bacteroidetes", "c__Bacteroidia", "o__Chitinophagales", "f__Chitinophagaceae", "g__uncultured_bacterium_f_Chitinophagaceae", "s__uncultured_bacterium_f_Chitinophagaceae"]}},{"id": "OTU372", "metadata": {"taxonomy": ["k__Bacteria", "p__Proteobacteria", "c__Gammaproteobacteria", "o__Competibacterales", "f__Competibacteraceae", "g__Candidatus_Competibacter", "s__uncultured_bacterium_g_Candidatus_Competibacter"]}},{"id": "OTU3724", "metadata": {"taxonomy": ["k__Bacteria", "p__Proteobacteria", "c__Alphaproteobacteria", "o__Rhizobiales", "f__Rhizobiaceae", "g__uncultured_bacterium_f_Rhizobiaceae", "s__uncultured_bacterium_f_Rhizobiaceae"]}},{"id": "OTU373", "metadata": {"taxonomy": ["k__Bacteria", "p__Proteobacteria", "c__Gammaproteobacteria", "o__Betaproteobacteriales", "f__SC-I-84", "g__uncultured_bacterium_f_SC-I-84", "s__uncultured_bacterium_f_SC-I-84"]}},{"id": "OTU3733", "metadata": {"taxonomy": ["k__Bacteria", "p__Firmicutes", "c__Clostridia", "o__Clostridiales", "f__Lachnospiraceae", "g__Blautia", "s__uncultured_bacterium_g_Blautia"]}},{"id": "OTU374", "metadata": {"taxonomy": ["k__Bacteria", "p__Proteobacteria", "c__Alphaproteobacteria", "o__Rhodospirillales", "f__Rhodospirillaceae", "g__uncultured_bacterium_f_Rhodospirillaceae", "s__uncultured_bacterium_f_Rhodospirillaceae"]}},{"id": "OTU375", "metadata": {"taxonomy": ["k__Bacteria", "p__Chloroflexi", "c__Anaerolineae", "o__Caldilineales", "f__Caldilineaceae", "g__uncultured_bacterium_f_Caldilineaceae", "s__uncultured_bacterium_f_Caldilineaceae"]}},{"id": "OTU376", "metadata": {"taxonomy": ["k__Bacteria", "p__Chloroflexi", "c__Anaerolineae", "o__SBR1031", "f__A4b", "g__uncultured_bacterium_f_A4b", "s__uncultured_bacterium_f_A4b"]}},{"id": "OTU377", "metadata": {"taxonomy": ["k__Bacteria", "p__Armatimonadetes", "c__Fimbriimonadia", "o__Fimbriimonadales", "f__Fimbriimonadaceae", "g__uncultured_bacterium_f_Fimbriimonadaceae", "s__uncultured_bacterium_f_Fimbriimonadaceae"]}},{"id": "OTU379", "metadata": {"taxonomy": ["k__Bacteria", "p__Patescibacteria", "c__Parcubacteria", "o__Candidatus_Moranbacteria", "f__uncultured_bacterium_o_Candidatus_Moranbacteria", "g__uncultured_bacterium_o_Candidatus_Moranbacteria", "s__uncultured_bacterium_o_Candidatus_Moranbacteria"]}},{"id": "OTU38", "metadata": {"taxonomy": ["k__Bacteria", "p__Proteobacteria", "c__Alphaproteobacteria", "o__Sphingomonadales", "f__Sphingomonadaceae", "g__Sphingopyxis", "s__uncultured_bacterium_g_Sphingopyxis"]}},{"id": "OTU380", "metadata": {"taxonomy": ["k__Bacteria", "p__Bacteroidetes", "c__Bacteroidia", "o__Sphingobacteriales", "f__AKYH767", "g__uncultured_bacterium_f_AKYH767", "s__uncultured_bacterium_f_AKYH767"]}},{"id": "OTU381", "metadata": {"taxonomy": ["k__Bacteria", "p__Firmicutes", "c__Clostridia", "o__Clostridiales", "f__Lachnospiraceae", "g__Dorea", "s__uncultured_bacterium_g_Dorea"]}},{"id": "OTU382", "metadata": {"taxonomy": ["k__Bacteria", "p__Proteobacteria", "c__Alphaproteobacteria", "o__Rhizobiales", "f__A0839", "g__uncultured_bacterium_f_A0839", "s__uncultured_bacterium_f_A0839"]}},{"id": "OTU383", "metadata": {"taxonomy": ["k__Bacteria", "p__Chloroflexi", "c__Chloroflexia", "o__Thermomicrobiales", "f__JG30-KF-CM45", "g__uncultured_bacterium_f_JG30-KF-CM45", "s__uncultured_bacterium_f_JG30-KF-CM45"]}},{"id": "OTU384", "metadata": {"taxonomy": ["k__Bacteria", "p__Proteobacteria", "c__Alphaproteobacteria", "o__Rhodobacterales", "f__Rhodobacteraceae", "g__uncultured_bacterium_f_Rhodobacteraceae", "s__uncultured_bacterium_f_Rhodobacteraceae"]}},{"id": "OTU385", "metadata": {"taxonomy": ["k__Bacteria", "p__Planctomycetes", "c__vadinHA49", "o__uncultured_bacterium_c_vadinHA49", "f__uncultured_bacterium_c_vadinHA49", "g__uncultured_bacterium_c_vadinHA49", "s__uncultured_bacterium_c_vadinHA49"]}},{"id": "OTU386", "metadata": {"taxonomy": ["k__Bacteria", "p__Gemmatimonadetes", "c__Gemmatimonadetes", "o__Gemmatimonadales", "f__Gemmatimonadaceae", "g__uncultured_bacterium_f_Gemmatimonadaceae", "s__uncultured_bacterium_f_Gemmatimonadaceae"]}},{"id": "OTU387", "metadata": {"taxonomy": ["k__Bacteria", "p__Proteobacteria", "c__Deltaproteobacteria", "o__Desulfovibrionales", "f__Desulfovibrionaceae", "g__Desulfovibrio", "s__uncultured_bacterium_g_Desulfovibrio"]}},{"id": "OTU388", "metadata": {"taxonomy": ["k__Bacteria", "p__Acidobacteria", "c__Acidobacteriia", "o__Solibacterales", "f__Solibacteraceae_Subgroup_3", "g__Bryobacter", "s__uncultured_bacterium_g_Bryobacter"]}},{"id": "OTU389", "metadata": {"taxonomy": ["k__Bacteria", "p__Firmicutes", "c__Negativicutes", "o__Selenomonadales", "f__Veillonellaceae", "g__Dialister", "s__uncultured_bacterium_g_Dialister"]}},{"id": "OTU3890", "metadata": {"taxonomy": ["k__Bacteria", "p__Acidobacteria", "c__Blastocatellia_Subgroup_4", "o__Blastocatellales", "f__Blastocatellaceae", "g__JGI_0001001-H03", "s__uncultured_bacterium_g_JGI_0001001-H03"]}},{"id": "OTU39", "metadata": {"taxonomy": ["k__Bacteria", "p__Chloroflexi", "c__Anaerolineae", "o__Anaerolineales", "f__Anaerolineaceae", "g__uncultured_bacterium_f_Anaerolineaceae", "s__uncultured_bacterium_f_Anaerolineaceae"]}},{"id": "OTU390", "metadata": {"taxonomy": ["k__Bacteria", "p__Actinobacteria", "c__Actinobacteria", "o__Corynebacteriales", "f__Mycobacteriaceae", "g__Mycobacterium", "s__uncultured_bacterium_g_Mycobacterium"]}},{"id": "OTU391", "metadata": {"taxonomy": ["k__Bacteria", "p__Bacteroidetes", "c__Bacteroidia", "o__Sphingobacteriales", "f__NS11-12_marine_group", "g__uncultured_bacterium_f_NS11-12_marine_group", "s__uncultured_bacterium_f_NS11-12_marine_group"]}},{"id": "OTU392", "metadata": {"taxonomy": ["k__Bacteria", "p__Proteobacteria", "c__Gammaproteobacteria", "o__JG36-GS-52", "f__uncultured_bacterium_o_JG36-GS-52", "g__uncultured_bacterium_o_JG36-GS-52", "s__uncultured_bacterium_o_JG36-GS-52"]}},{"id": "OTU393", "metadata": {"taxonomy": ["k__Bacteria", "p__Proteobacteria", "c__Alphaproteobacteria", "o__Rhodobacterales", "f__Rhodobacteraceae", "g__Ruegeria", "s__uncultured_bacterium_g_Ruegeria"]}},{"id": "OTU394", "metadata": {"taxonomy": ["k__Bacteria", "p__Proteobacteria", "c__Gammaproteobacteria", "o__Betaproteobacteriales", "f__uncultured_bacterium_o_Betaproteobacteriales", "g__uncultured_bacterium_o_Betaproteobacteriales", "s__uncultured_bacterium_o_Betaproteobacteriales"]}},{"id": "OTU396", "metadata": {"taxonomy": ["k__Bacteria", "p__Proteobacteria", "c__Gammaproteobacteria", "o__Betaproteobacteriales", "f__Rhodocyclaceae", "g__Azospira", "s__uncultured_bacterium_g_Azospira"]}},{"id": "OTU397", "metadata": {"taxonomy": ["k__Bacteria", "p__Bacteroidetes", "c__Bacteroidia", "o__Chitinophagales", "f__Saprospiraceae", "g__uncultured_bacterium_f_Saprospiraceae", "s__uncultured_bacterium_f_Saprospiraceae"]}},{"id": "OTU398", "metadata": {"taxonomy": ["k__Bacteria", "p__Actinobacteria", "c__Acidimicrobiia", "o__Microtrichales", "f__uncultured_bacterium_o_Microtrichales", "g__uncultured_bacterium_o_Microtrichales", "s__uncultured_bacterium_o_Microtrichales"]}},{"id": "OTU3989", "metadata": {"taxonomy": ["k__Bacteria", "p__Firmicutes", "c__Clostridia", "o__Clostridiales", "f__Lachnospiraceae", "g__uncultured_bacterium_f_Lachnospiraceae", "s__uncultured_bacterium_f_Lachnospiraceae"]}},{"id": "OTU399", "metadata": {"taxonomy": ["k__Bacteria", "p__Actinobacteria", "c__Thermoleophilia", "o__Gaiellales", "f__uncultured_bacterium_o_Gaiellales", "g__uncultured_bacterium_o_Gaiellales", "s__uncultured_bacterium_o_Gaiellales"]}},{"id": "OTU4", "metadata": {"taxonomy": ["k__Bacteria", "p__Proteobacteria", "c__Gammaproteobacteria", "o__Competibacterales", "f__Competibacteraceae", "g__Plasticicumulans", "s__uncultured_bacterium_g_Plasticicumulans"]}},{"id": "OTU40", "metadata": {"taxonomy": ["k__Bacteria", "p__Proteobacteria", "c__Alphaproteobacteria", "o__Caulobacterales", "f__Hyphomonadaceae", "g__SWB02", "s__uncultured_bacterium_g_SWB02"]}},{"id": "OTU400", "metadata": {"taxonomy": ["k__Bacteria", "p__Bacteroidetes", "c__Bacteroidia", "o__Chitinophagales", "f__Chitinophagaceae", "g__Ferruginibacter", "s__uncultured_bacterium_g_Ferruginibacter"]}},{"id": "OTU401", "metadata": {"taxonomy": ["k__Bacteria", "p__Chloroflexi", "c__Anaerolineae", "o__Anaerolineales", "f__Anaerolineaceae", "g__uncultured_bacterium_f_Anaerolineaceae", "s__uncultured_bacterium_f_Anaerolineaceae"]}},{"id": "OTU402", "metadata": {"taxonomy": ["k__Bacteria", "p__Spirochaetes", "c__MVP-15", "o__uncultured_bacterium_c_MVP-15", "f__uncultured_bacterium_c_MVP-15", "g__uncultured_bacterium_c_MVP-15", "s__uncultured_bacterium_c_MVP-15"]}},{"id": "OTU403", "metadata": {"taxonomy": ["k__Bacteria", "p__Proteobacteria", "c__Gammaproteobacteria", "o__Competibacterales", "f__Competibacteraceae", "g__Candidatus_Competibacter", "s__uncultured_bacterium_g_Candidatus_Competibacter"]}},{"id": "OTU404", "metadata": {"taxonomy": ["k__Bacteria", "p__Cyanobacteria", "c__Melainabacteria", "o__Obscuribacterales", "f__uncultured_bacterium_o_Obscuribacterales", "g__uncultured_bacterium_o_Obscuribacterales", "s__uncultured_bacterium_o_Obscuribacterales"]}},{"id": "OTU405", "metadata": {"taxonomy": ["k__Bacteria", "p__Firmicutes", "c__Erysipelotrichia", "o__Erysipelotrichales", "f__Erysipelotrichaceae", "g__Dubosiella", "s__uncultured_bacterium_g_Dubosiella"]}},{"id": "OTU406", "metadata": {"taxonomy": ["k__Bacteria", "p__Proteobacteria", "c__Gammaproteobacteria", "o__Betaproteobacteriales", "f__Nitrosomonadaceae", "g__Nitrosomonas", "s__Nitrosomonas_sp"]}},{"id": "OTU407", "metadata": {"taxonomy": ["k__Bacteria", "p__Chloroflexi", "c__uncultured_bacterium_p_Chloroflexi", "o__uncultured_bacterium_p_Chloroflexi", "f__uncultured_bacterium_p_Chloroflexi", "g__uncultured_bacterium_p_Chloroflexi", "s__uncultured_bacterium_p_Chloroflexi"]}},{"id": "OTU408", "metadata": {"taxonomy": ["k__Bacteria", "p__Bacteroidetes", "c__Bacteroidia", "o__Flavobacteriales", "f__Flavobacteriaceae", "g__Actibacter", "s__Namhaeicola_litoreus"]}},{"id": "OTU409", "metadata": {"taxonomy": ["k__Bacteria", "p__Planctomycetes", "c__Phycisphaerae", "o__Phycisphaerales", "f__Phycisphaeraceae", "g__SM1A02", "s__uncultured_bacterium_g_SM1A02"]}},{"id": "OTU41", "metadata": {"taxonomy": ["k__Bacteria", "p__Proteobacteria", "c__Alphaproteobacteria", "o__Azospirillales", "f__Azospirillaceae", "g__Azospirillum", "s__uncultured_bacterium_g_Azospirillum"]}},{"id": "OTU410", "metadata": {"taxonomy": ["k__Bacteria", "p__Verrucomicrobia", "c__Verrucomicrobiae", "o__Verrucomicrobiales", "f__Rubritaleaceae", "g__Haloferula", "s__uncultured_bacterium_g_Haloferula"]}},{"id": "OTU412", "metadata": {"taxonomy": ["k__Bacteria", "p__Proteobacteria", "c__Gammaproteobacteria", "o__Competibacterales", "f__Competibacteraceae", "g__Candidatus_Competibacter", "s__uncultured_bacterium_g_Candidatus_Competibacter"]}},{"id": "OTU413", "metadata": {"taxonomy": ["k__Bacteria", "p__Actinobacteria", "c__Coriobacteriia", "o__Coriobacteriales", "f__Atopobiaceae", "g__uncultured_bacterium_f_Atopobiaceae", "s__uncultured_bacterium_f_Atopobiaceae"]}},{"id": "OTU414", "metadata": {"taxonomy": ["k__Bacteria", "p__Bacteroidetes", "c__Ignavibacteria", "o__Kryptoniales", "f__BSV26", "g__uncultured_bacterium_f_BSV26", "s__uncultured_bacterium_f_BSV26"]}},{"id": "OTU416", "metadata": {"taxonomy": ["k__Bacteria", "p__Proteobacteria", "c__Alphaproteobacteria", "o__Acetobacterales", "f__Acetobacteraceae", "g__uncultured_bacterium_f_Acetobacteraceae", "s__uncultured_bacterium_f_Acetobacteraceae"]}},{"id": "OTU419", "metadata": {"taxonomy": ["k__Bacteria", "p__Elusimicrobia", "c__Endomicrobia", "o__Endomicrobiales", "f__Endomicrobiaceae", "g__Candidatus_Endomicrobium", "s__uncultured_bacterium_g_Candidatus_Endomicrobium"]}},{"id": "OTU42", "metadata": {"taxonomy": ["k__Bacteria", "p__Chloroflexi", "c__Anaerolineae", "o__Anaerolineales", "f__Anaerolineaceae", "g__uncultured_bacterium_f_Anaerolineaceae", "s__uncultured_bacterium_f_Anaerolineaceae"]}},{"id": "OTU420", "metadata": {"taxonomy": ["k__Bacteria", "p__Bacteroidetes", "c__Bacteroidia", "o__Chitinophagales", "f__Chitinophagaceae", "g__Ferruginibacter", "s__uncultured_bacterium_g_Ferruginibacter"]}},{"id": "OTU421", "metadata": {"taxonomy": ["k__Bacteria", "p__Hydrogenedentes", "c__Hydrogenedentia", "o__Hydrogenedentiales", "f__Hydrogenedensaceae", "g__uncultured_bacterium_f_Hydrogenedensaceae", "s__uncultured_bacterium_f_Hydrogenedensaceae"]}},{"id": "OTU422", "metadata": {"taxonomy": ["k__Bacteria", "p__Proteobacteria", "c__Alphaproteobacteria", "o__Sphingomonadales", "f__Sphingomonadaceae", "g__Novosphingobium", "s__uncultured_bacterium_g_Novosphingobium"]}},{"id": "OTU4237", "metadata": {"taxonomy": ["k__Bacteria", "p__Proteobacteria", "c__Alphaproteobacteria", "o__Rhizobiales", "f__Xanthobacteraceae", "g__uncultured_bacterium_f_Xanthobacteraceae", "s__uncultured_bacterium_f_Xanthobacteraceae"]}},{"id": "OTU426", "metadata": {"taxonomy": ["k__Bacteria", "p__Firmicutes", "c__Clostridia", "o__Clostridiales", "f__Family_XIII", "g__uncultured_bacterium_f_Family_XIII", "s__uncultured_bacterium_f_Family_XIII"]}},{"id": "OTU427", "metadata": {"taxonomy": ["k__Bacteria", "p__Patescibacteria", "c__Saccharimonadia", "o__Saccharimonadales", "f__uncultured_bacterium_o_Saccharimonadales", "g__uncultured_bacterium_o_Saccharimonadales", "s__uncultured_bacterium_o_Saccharimonadales"]}},{"id": "OTU429", "metadata": {"taxonomy": ["k__Bacteria", "p__Firmicutes", "c__Clostridia", "o__Clostridiales", "f__Lachnospiraceae", "g__Dorea", "s__uncultured_bacterium_g_Dorea"]}},{"id": "OTU43", "metadata": {"taxonomy": ["k__Bacteria", "p__Bacteroidetes", "c__Bacteroidia", "o__Cytophagales", "f__Cyclobacteriaceae", "g__Algoriphagus", "s__uncultured_bacterium_g_Algoriphagus"]}},{"id": "OTU430", "metadata": {"taxonomy": ["k__Bacteria", "p__Verrucomicrobia", "c__Verrucomicrobiae", "o__Pedosphaerales", "f__Pedosphaeraceae", "g__Oikopleura_dioica", "s__uncultured_bacterium_g_Oikopleura_dioica"]}},{"id": "OTU431", "metadata": {"taxonomy": ["k__Bacteria", "p__Proteobacteria", "c__Gammaproteobacteria", "o__Xanthomonadales", "f__Rhodanobacteraceae", "g__Dokdonella", "s__uncultured_bacterium_g_Dokdonella"]}},{"id": "OTU4310", "metadata": {"taxonomy": ["k__Bacteria", "p__Planctomycetes", "c__Phycisphaerae", "o__Phycisphaerales", "f__Phycisphaeraceae", "g__SM1A02", "s__uncultured_bacterium_g_SM1A02"]}},{"id": "OTU432", "metadata": {"taxonomy": ["k__Bacteria", "p__Proteobacteria", "c__Deltaproteobacteria", "o__Bdellovibrionales", "f__Bdellovibrionaceae", "g__Bdellovibrio", "s__Bdellovibrio_bacteriovorus"]}},{"id": "OTU433", "metadata": {"taxonomy": ["k__Bacteria", "p__Bacteroidetes", "c__Bacteroidia", "o__Cytophagales", "f__Microscillaceae", "g__uncultured_bacterium_f_Microscillaceae", "s__uncultured_bacterium_f_Microscillaceae"]}},{"id": "OTU434", "metadata": {"taxonomy": ["k__Bacteria", "p__Proteobacteria", "c__Deltaproteobacteria", "o__Myxococcales", "f__Polyangiaceae", "g__Pajaroellobacter", "s__uncultured_bacterium_g_Pajaroellobacter"]}},{"id": "OTU435", "metadata": {"taxonomy": ["k__Bacteria", "p__Firmicutes", "c__Clostridia", "o__Clostridiales", "f__Lachnospiraceae", "g__Lachnoclostridium", "s__uncultured_bacterium_g_Lachnoclostridium"]}},{"id": "OTU436", "metadata": {"taxonomy": ["k__Bacteria", "p__Acidobacteria", "c__Subgroup_6", "o__uncultured_bacterium_c_Subgroup_6", "f__uncultured_bacterium_c_Subgroup_6", "g__uncultured_bacterium_c_Subgroup_6", "s__uncultured_bacterium_c_Subgroup_6"]}},{"id": "OTU4360", "metadata": {"taxonomy": ["k__Bacteria", "p__Proteobacteria", "c__Gammaproteobacteria", "o__Betaproteobacteriales", "f__Burkholderiaceae", "g__Ottowia", "s__uncultured_bacterium_g_Ottowia"]}},{"id": "OTU439", "metadata": {"taxonomy": ["k__Bacteria", "p__Patescibacteria", "c__Parcubacteria", "o__Candidatus_Kaiserbacteria", "f__uncultured_bacterium_o_Candidatus_Kaiserbacteria", "g__uncultured_bacterium_o_Candidatus_Kaiserbacteria", "s__uncultured_bacterium_o_Candidatus_Kaiserbacteria"]}},{"id": "OTU44", "metadata": {"taxonomy": ["k__Bacteria", "p__Proteobacteria", "c__Alphaproteobacteria", "o__Rhizobiales", "f__Rhizobiaceae", "g__Shinella", "s__uncultured_bacterium_g_Shinella"]}},{"id": "OTU440", "metadata": {"taxonomy": ["k__Bacteria", "p__Proteobacteria", "c__Deltaproteobacteria", "o__Myxococcales", "f__Sandaracinaceae", "g__uncultured_bacterium_f_Sandaracinaceae", "s__uncultured_bacterium_f_Sandaracinaceae"]}},{"id": "OTU441", "metadata": {"taxonomy": ["k__Bacteria", "p__Bacteroidetes", "c__Bacteroidia", "o__Cytophagales", "f__Spirosomaceae", "g__Runella", "s__uncultured_bacterium_g_Runella"]}},{"id": "OTU442", "metadata": {"taxonomy": ["k__Bacteria", "p__Actinobacteria", "c__Thermoleophilia", "o__Solirubrobacterales", "f__Solirubrobacteraceae", "g__Conexibacter", "s__uncultured_bacterium_g_Conexibacter"]}},{"id": "OTU443", "metadata": {"taxonomy": ["k__Bacteria", "p__Chloroflexi", "c__Anaerolineae", "o__SBR1031", "f__uncultured_bacterium_o_SBR1031", "g__uncultured_bacterium_o_SBR1031", "s__uncultured_bacterium_o_SBR1031"]}},{"id": "OTU444", "metadata": {"taxonomy": ["k__Bacteria", "p__Proteobacteria", "c__Gammaproteobacteria", "o__Betaproteobacteriales", "f__Burkholderiaceae", "g__Ralstonia", "s__uncultured_bacterium_g_Ralstonia"]}},{"id": "OTU445", "metadata": {"taxonomy": ["k__Bacteria", "p__Proteobacteria", "c__Alphaproteobacteria", "o__Rhizobiales", "f__Rhizobiaceae", "g__uncultured_bacterium_f_Rhizobiaceae", "s__uncultured_bacterium_f_Rhizobiaceae"]}},{"id": "OTU446", "metadata": {"taxonomy": ["k__Bacteria", "p__Proteobacteria", "c__Deltaproteobacteria", "o__Myxococcales", "f__Polyangiaceae", "g__Pajaroellobacter", "s__uncultured_bacterium_g_Pajaroellobacter"]}},{"id": "OTU448", "metadata": {"taxonomy": ["k__Bacteria", "p__Firmicutes", "c__Clostridia", "o__Clostridiales", "f__Family_XIII", "g__Anaerovorax", "s__uncultured_bacterium_g_Anaerovorax"]}},{"id": "OTU449", "metadata": {"taxonomy": ["k__Bacteria", "p__Firmicutes", "c__Clostridia", "o__Clostridiales", "f__Clostridiaceae_1", "g__Candidatus_Arthromitus", "s__uncultured_bacterium_g_Candidatus_Arthromitus"]}},{"id": "OTU45", "metadata": {"taxonomy": ["k__Bacteria", "p__Proteobacteria", "c__Gammaproteobacteria", "o__Betaproteobacteriales", "f__Burkholderiaceae", "g__uncultured_bacterium_f_Burkholderiaceae", "s__uncultured_bacterium_f_Burkholderiaceae"]}},{"id": "OTU450", "metadata": {"taxonomy": ["k__Bacteria", "p__Proteobacteria", "c__Alphaproteobacteria", "o__Caulobacterales", "f__Hyphomonadaceae", "g__SWB02", "s__uncultured_bacterium_g_SWB02"]}},{"id": "OTU451", "metadata": {"taxonomy": ["k__Bacteria", "p__Proteobacteria", "c__Gammaproteobacteria", "o__Betaproteobacteriales", "f__Burkholderiaceae", "g__Castellaniella", "s__uncultured_bacterium_g_Castellaniella"]}},{"id": "OTU452", "metadata": {"taxonomy": ["k__Bacteria", "p__Proteobacteria", "c__Gammaproteobacteria", "o__Betaproteobacteriales", "f__Rhodocyclaceae", "g__Dechloromonas", "s__uncultured_bacterium_g_Dechloromonas"]}},{"id": "OTU453", "metadata": {"taxonomy": ["k__Bacteria", "p__Synergistetes", "c__Synergistia", "o__Synergistales", "f__Synergistaceae", "g__Fretibacterium", "s__uncultured_bacterium_g_Fretibacterium"]}},{"id": "OTU454", "metadata": {"taxonomy": ["k__Bacteria", "p__Chloroflexi", "c__Anaerolineae", "o__Anaerolineales", "f__Anaerolineaceae", "g__uncultured_bacterium_f_Anaerolineaceae", "s__uncultured_bacterium_f_Anaerolineaceae"]}},{"id": "OTU455", "metadata": {"taxonomy": ["k__Bacteria", "p__Proteobacteria", "c__Alphaproteobacteria", "o__Caulobacterales", "f__Hyphomonadaceae", "g__Hyphomonas", "s__Hyphomonas_sp"]}},{"id": "OTU456", "metadata": {"taxonomy": ["k__Bacteria", "p__Bacteroidetes", "c__Bacteroidia", "o__Chitinophagales", "f__Chitinophagaceae", "g__Sediminibacterium", "s__uncultured_bacterium_g_Sediminibacterium"]}},{"id": "OTU4569", "metadata": {"taxonomy": ["k__Bacteria", "p__Proteobacteria", "c__Alphaproteobacteria", "o__Rhizobiales", "f__Rhizobiaceae", "g__uncultured_bacterium_f_Rhizobiaceae", "s__uncultured_bacterium_f_Rhizobiaceae"]}},{"id": "OTU458", "metadata": {"taxonomy": ["k__Bacteria", "p__Proteobacteria", "c__Gammaproteobacteria", "o__Competibacterales", "f__Competibacteraceae", "g__Candidatus_Competibacter", "s__uncultured_bacterium_g_Candidatus_Competibacter"]}},{"id": "OTU4584", "metadata": {"taxonomy": ["k__Bacteria", "p__Verrucomicrobia", "c__Verrucomicrobiae", "o__Verrucomicrobiales", "f__Rubritaleaceae", "g__Haloferula", "s__uncultured_bacterium_g_Haloferula"]}},{"id": "OTU459", "metadata": {"taxonomy": ["k__Bacteria", "p__Proteobacteria", "c__Gammaproteobacteria", "o__Xanthomonadales", "f__Rhodanobacteraceae", "g__Pseudofulvimonas", "s__uncultured_bacterium_g_Pseudofulvimonas"]}},{"id": "OTU46", "metadata": {"taxonomy": ["k__Bacteria", "p__Proteobacteria", "c__Gammaproteobacteria", "o__Betaproteobacteriales", "f__Rhodocyclaceae", "g__Zoogloea", "s__uncultured_bacterium_g_Zoogloea"]}},{"id": "OTU460", "metadata": {"taxonomy": ["k__Bacteria", "p__Proteobacteria", "c__Alphaproteobacteria", "o__Caulobacterales", "f__Hyphomonadaceae", "g__SWB02", "s__uncultured_bacterium_g_SWB02"]}},{"id": "OTU461", "metadata": {"taxonomy": ["k__Bacteria", "p__Proteobacteria", "c__Deltaproteobacteria", "o__Myxococcales", "f__Haliangiaceae", "g__Haliangium", "s__uncultured_bacterium_g_Haliangium"]}},{"id": "OTU462", "metadata": {"taxonomy": ["k__Bacteria", "p__Proteobacteria", "c__Deltaproteobacteria", "o__Myxococcales", "f__Haliangiaceae", "g__Haliangium", "s__uncultured_bacterium_g_Haliangium"]}},{"id": "OTU463", "metadata": {"taxonomy": ["k__Bacteria", "p__Proteobacteria", "c__Gammaproteobacteria", "o__Competibacterales", "f__Competibacteraceae", "g__Candidatus_Competibacter", "s__uncultured_bacterium_g_Candidatus_Competibacter"]}},{"id": "OTU4646", "metadata": {"taxonomy": ["k__Bacteria", "p__Proteobacteria", "c__Alphaproteobacteria", "o__Sphingomonadales", "f__Sphingomonadaceae", "g__Sphingomonas", "s__uncultured_bacterium_g_Sphingomonas"]}},{"id": "OTU466", "metadata": {"taxonomy": ["k__Bacteria", "p__Bacteroidetes", "c__Ignavibacteria", "o__SJA-28", "f__uncultured_bacterium_o_SJA-28", "g__uncultured_bacterium_o_SJA-28", "s__uncultured_bacterium_o_SJA-28"]}},{"id": "OTU467", "metadata": {"taxonomy": ["k__Bacteria", "p__Bacteroidetes", "c__Bacteroidia", "o__Chitinophagales", "f__Chitinophagaceae", "g__Ferruginibacter", "s__uncultured_bacterium_g_Ferruginibacter"]}},{"id": "OTU47", "metadata": {"taxonomy": ["k__Bacteria", "p__Bacteroidetes", "c__Bacteroidia", "o__Cytophagales", "f__Microscillaceae", "g__OLB12", "s__uncultured_bacterium_g_OLB12"]}},{"id": "OTU470", "metadata": {"taxonomy": ["k__Bacteria", "p__Proteobacteria", "c__Gammaproteobacteria", "o__Gammaproteobacteria_Incertae_Sedis", "f__uncultured_bacterium_o_Gammaproteobacteria_Incertae_Sedis", "g__uncultured_bacterium_o_Gammaproteobacteria_Incertae_Sedis", "s__uncultured_bacterium_o_Gammaproteobacteria_Incertae_Sedis"]}},{"id": "OTU471", "metadata": {"taxonomy": ["k__Bacteria", "p__Bacteroidetes", "c__Bacteroidia", "o__Bacteroidales", "f__Bacteroidaceae", "g__Bacteroides", "s__uncultured_bacterium_g_Bacteroides"]}},{"id": "OTU474", "metadata": {"taxonomy": ["k__Bacteria", "p__Proteobacteria", "c__Gammaproteobacteria", "o__Betaproteobacteriales", "f__Burkholderiaceae", "g__Simplicispira", "s__uncultured_bacterium_g_Simplicispira"]}},{"id": "OTU475", "metadata": {"taxonomy": ["k__Bacteria", "p__Chloroflexi", "c__Anaerolineae", "o__SBR1031", "f__A4b", "g__uncultured_bacterium_f_A4b", "s__uncultured_bacterium_f_A4b"]}},{"id": "OTU476", "metadata": {"taxonomy": ["k__Bacteria", "p__Cyanobacteria", "c__Sericytochromatia", "o__uncultured_bacterium_c_Sericytochromatia", "f__uncultured_bacterium_c_Sericytochromatia", "g__uncultured_bacterium_c_Sericytochromatia", "s__uncultured_bacterium_c_Sericytochromatia"]}},{"id": "OTU477", "metadata": {"taxonomy": ["k__Bacteria", "p__Actinobacteria", "c__Actinobacteria", "o__Corynebacteriales", "f__Nocardiaceae", "g__Gordonia", "s__uncultured_bacterium_g_Gordonia"]}},{"id": "OTU479", "metadata": {"taxonomy": ["k__Bacteria", "p__Firmicutes", "c__Clostridia", "o__Clostridiales", "f__Lachnospiraceae", "g__Blautia", "s__uncultured_bacterium_g_Blautia"]}},{"id": "OTU48", "metadata": {"taxonomy": ["k__Bacteria", "p__Proteobacteria", "c__Alphaproteobacteria", "o__Rhodobacterales", "f__Rhodobacteraceae", "g__uncultured_bacterium_f_Rhodobacteraceae", "s__uncultured_bacterium_f_Rhodobacteraceae"]}},{"id": "OTU480", "metadata": {"taxonomy": ["k__Bacteria", "p__Firmicutes", "c__Bacilli", "o__Lactobacillales", "f__Lactobacillaceae", "g__Lactobacillus", "s__Lactobacillus_iners_AB-1"]}},{"id": "OTU481", "metadata": {"taxonomy": ["k__Bacteria", "p__Bacteroidetes", "c__Bacteroidia", "o__Chitinophagales", "f__37-13", "g__uncultured_bacterium_f_37-13", "s__uncultured_bacterium_f_37-13"]}},{"id": "OTU482", "metadata": {"taxonomy": ["k__Bacteria", "p__Proteobacteria", "c__Gammaproteobacteria", "o__Xanthomonadales", "f__Rhodanobacteraceae", "g__uncultured_bacterium_f_Rhodanobacteraceae", "s__uncultured_bacterium_f_Rhodanobacteraceae"]}},{"id": "OTU484", "metadata": {"taxonomy": ["k__Bacteria", "p__Proteobacteria", "c__Gammaproteobacteria", "o__Coxiellales", "f__Coxiellaceae", "g__Coxiella", "s__uncultured_bacterium_g_Coxiella"]}},{"id": "OTU486", "metadata": {"taxonomy": ["k__Bacteria", "p__Proteobacteria", "c__Gammaproteobacteria", "o__Betaproteobacteriales", "f__Burkholderiaceae", "g__uncultured_bacterium_f_Burkholderiaceae", "s__uncultured_bacterium_f_Burkholderiaceae"]}},{"id": "OTU487", "metadata": {"taxonomy": ["k__Bacteria", "p__Patescibacteria", "c__uncultured_bacterium_p_Patescibacteria", "o__uncultured_bacterium_p_Patescibacteria", "f__uncultured_bacterium_p_Patescibacteria", "g__uncultured_bacterium_p_Patescibacteria", "s__uncultured_bacterium_p_Patescibacteria"]}},{"id": "OTU488", "metadata": {"taxonomy": ["k__Bacteria", "p__Proteobacteria", "c__Gammaproteobacteria", "o__Xanthomonadales", "f__Xanthomonadaceae", "g__Thermomonas", "s__uncultured_bacterium_g_Thermomonas"]}},{"id": "OTU489", "metadata": {"taxonomy": ["k__Bacteria", "p__Firmicutes", "c__Negativicutes", "o__Selenomonadales", "f__Veillonellaceae", "g__Dialister", "s__uncultured_bacterium_g_Dialister"]}},{"id": "OTU49", "metadata": {"taxonomy": ["k__Bacteria", "p__Bacteroidetes", "c__Bacteroidia", "o__Flavobacteriales", "f__Flavobacteriaceae", "g__Flavobacterium", "s__Flavobacterium_sp"]}},{"id": "OTU491", "metadata": {"taxonomy": ["k__Bacteria", "p__Proteobacteria", "c__Gammaproteobacteria", "o__Vibrionales", "f__Vibrionaceae", "g__Photobacterium", "s__uncultured_bacterium_g_Photobacterium"]}},{"id": "OTU492", "metadata": {"taxonomy": ["k__Bacteria", "p__Bacteroidetes", "c__Bacteroidia", "o__Chitinophagales", "f__Chitinophagaceae", "g__uncultured_bacterium_f_Chitinophagaceae", "s__uncultured_bacterium_f_Chitinophagaceae"]}},{"id": "OTU493", "metadata": {"taxonomy": ["k__Bacteria", "p__Patescibacteria", "c__Saccharimonadia", "o__Saccharimonadales", "f__uncultured_bacterium_o_Saccharimonadales", "g__uncultured_bacterium_o_Saccharimonadales", "s__uncultured_bacterium_o_Saccharimonadales"]}},{"id": "OTU495", "metadata": {"taxonomy": ["k__Bacteria", "p__Actinobacteria", "c__Actinobacteria", "o__Micrococcales", "f__Brevibacteriaceae", "g__Brevibacterium", "s__uncultured_bacterium_g_Brevibacterium"]}},{"id": "OTU496", "metadata": {"taxonomy": ["k__Bacteria", "p__Proteobacteria", "c__Gammaproteobacteria", "o__Betaproteobacteriales", "f__Burkholderiaceae", "g__uncultured_bacterium_f_Burkholderiaceae", "s__uncultured_bacterium_f_Burkholderiaceae"]}},{"id": "OTU5", "metadata": {"taxonomy": ["k__Bacteria", "p__Proteobacteria", "c__Gammaproteobacteria", "o__Betaproteobacteriales", "f__Rhodocyclaceae", "g__Zoogloea", "s__uncultured_bacterium_g_Zoogloea"]}},{"id": "OTU50", "metadata": {"taxonomy": ["k__Bacteria", "p__WPS-2", "c__uncultured_bacterium_p_WPS-2", "o__uncultured_bacterium_p_WPS-2", "f__uncultured_bacterium_p_WPS-2", "g__uncultured_bacterium_p_WPS-2", "s__uncultured_bacterium_p_WPS-2"]}},{"id": "OTU501", "metadata": {"taxonomy": ["k__Bacteria", "p__Acidobacteria", "c__Holophagae", "o__Subgroup_7", "f__uncultured_bacterium_o_Subgroup_7", "g__uncultured_bacterium_o_Subgroup_7", "s__uncultured_bacterium_o_Subgroup_7"]}},{"id": "OTU502", "metadata": {"taxonomy": ["k__Bacteria", "p__Patescibacteria", "c__Saccharimonadia", "o__Saccharimonadales", "f__Saccharimonadaceae", "g__uncultured_bacterium_f_Saccharimonadaceae", "s__uncultured_bacterium_f_Saccharimonadaceae"]}},{"id": "OTU504", "metadata": {"taxonomy": ["k__Bacteria", "p__Chloroflexi", "c__Anaerolineae", "o__SBR1031", "f__uncultured_bacterium_o_SBR1031", "g__uncultured_bacterium_o_SBR1031", "s__uncultured_bacterium_o_SBR1031"]}},{"id": "OTU505", "metadata": {"taxonomy": ["k__Bacteria", "p__Actinobacteria", "c__Actinobacteria", "o__Micrococcales", "f__Microbacteriaceae", "g__Leucobacter", "s__uncultured_bacterium_g_Leucobacter"]}},{"id": "OTU506", "metadata": {"taxonomy": ["k__Bacteria", "p__Proteobacteria", "c__Gammaproteobacteria", "o__Xanthomonadales", "f__Rhodanobacteraceae", "g__uncultured_bacterium_f_Rhodanobacteraceae", "s__uncultured_bacterium_f_Rhodanobacteraceae"]}},{"id": "OTU508", "metadata": {"taxonomy": ["k__Bacteria", "p__Verrucomicrobia", "c__Verrucomicrobiae", "o__Verrucomicrobiales", "f__Rubritaleaceae", "g__Haloferula", "s__uncultured_bacterium_g_Haloferula"]}},{"id": "OTU509", "metadata": {"taxonomy": ["k__Bacteria", "p__Proteobacteria", "c__Gammaproteobacteria", "o__Xanthomonadales", "f__Xanthomonadaceae", "g__Pseudoxanthomonas", "s__uncultured_bacterium_g_Pseudoxanthomonas"]}},{"id": "OTU51", "metadata": {"taxonomy": ["k__Bacteria", "p__Bacteroidetes", "c__Bacteroidia", "o__Sphingobacteriales", "f__env.OPS_17", "g__uncultured_bacterium_f_env.OPS_17", "s__uncultured_bacterium_f_env.OPS_17"]}},{"id": "OTU510", "metadata": {"taxonomy": ["k__Bacteria", "p__Chloroflexi", "c__Anaerolineae", "o__Caldilineales", "f__Caldilineaceae", "g__uncultured_bacterium_f_Caldilineaceae", "s__uncultured_bacterium_f_Caldilineaceae"]}},{"id": "OTU511", "metadata": {"taxonomy": ["k__Bacteria", "p__Patescibacteria", "c__Saccharimonadia", "o__Saccharimonadales", "f__uncultured_bacterium_o_Saccharimonadales", "g__uncultured_bacterium_o_Saccharimonadales", "s__uncultured_bacterium_o_Saccharimonadales"]}},{"id": "OTU512", "metadata": {"taxonomy": ["k__Bacteria", "p__Proteobacteria", "c__Alphaproteobacteria", "o__Sphingomonadales", "f__Sphingomonadaceae", "g__Sphingobium", "s__uncultured_bacterium_g_Sphingobium"]}},{"id": "OTU513", "metadata": {"taxonomy": ["k__Bacteria", "p__Acidobacteria", "c__Blastocatellia_Subgroup_4", "o__Blastocatellales", "f__Blastocatellaceae", "g__JGI_0001001-H03", "s__uncultured_bacterium_g_JGI_0001001-H03"]}},{"id": "OTU514", "metadata": {"taxonomy": ["k__Bacteria", "p__Planctomycetes", "c__Phycisphaerae", "o__Phycisphaerales", "f__Phycisphaeraceae", "g__SM1A02", "s__uncultured_bacterium_g_SM1A02"]}},{"id": "OTU516", "metadata": {"taxonomy": ["k__Bacteria", "p__Patescibacteria", "c__Saccharimonadia", "o__Saccharimonadales", "f__uncultured_bacterium_o_Saccharimonadales", "g__uncultured_bacterium_o_Saccharimonadales", "s__uncultured_bacterium_o_Saccharimonadales"]}},{"id": "OTU518", "metadata": {"taxonomy": ["k__Bacteria", "p__Planctomycetes", "c__Planctomycetacia", "o__Isosphaerales", "f__Isosphaeraceae", "g__uncultured_bacterium_f_Isosphaeraceae", "s__uncultured_bacterium_f_Isosphaeraceae"]}},{"id": "OTU519", "metadata": {"taxonomy": ["k__Bacteria", "p__Proteobacteria", "c__Alphaproteobacteria", "o__Rhizobiales", "f__Hyphomicrobiaceae", "g__Pedomicrobium", "s__uncultured_bacterium_g_Pedomicrobium"]}},{"id": "OTU52", "metadata": {"taxonomy": ["k__Bacteria", "p__Nitrospirae", "c__Nitrospira", "o__Nitrospirales", "f__Nitrospiraceae", "g__Nitrospira", "s__uncultured_bacterium_g_Nitrospira"]}},{"id": "OTU520", "metadata": {"taxonomy": ["k__Bacteria", "p__Planctomycetes", "c__Phycisphaerae", "o__Phycisphaerales", "f__Phycisphaeraceae", "g__SM1A02", "s__uncultured_bacterium_g_SM1A02"]}},{"id": "OTU522", "metadata": {"taxonomy": ["k__Bacteria", "p__Actinobacteria", "c__Acidimicrobiia", "o__Microtrichales", "f__Microtrichaceae", "g__uncultured_bacterium_f_Microtrichaceae", "s__uncultured_bacterium_f_Microtrichaceae"]}},{"id": "OTU523", "metadata": {"taxonomy": ["k__Bacteria", "p__Chloroflexi", "c__Anaerolineae", "o__RBG-13-54-9", "f__uncultured_bacterium_o_RBG-13-54-9", "g__uncultured_bacterium_o_RBG-13-54-9", "s__uncultured_bacterium_o_RBG-13-54-9"]}},{"id": "OTU524", "metadata": {"taxonomy": ["k__Bacteria", "p__Chloroflexi", "c__Anaerolineae", "o__SBR1031", "f__uncultured_bacterium_o_SBR1031", "g__uncultured_bacterium_o_SBR1031", "s__uncultured_bacterium_o_SBR1031"]}},{"id": "OTU525", "metadata": {"taxonomy": ["k__Bacteria", "p__Verrucomicrobia", "c__Verrucomicrobiae", "o__Opitutales", "f__Opitutaceae", "g__uncultured_bacterium_f_Opitutaceae", "s__uncultured_bacterium_f_Opitutaceae"]}},{"id": "OTU528", "metadata": {"taxonomy": ["k__Bacteria", "p__Chloroflexi", "c__Anaerolineae", "o__Anaerolineales", "f__Anaerolineaceae", "g__uncultured_bacterium_f_Anaerolineaceae", "s__uncultured_bacterium_f_Anaerolineaceae"]}},{"id": "OTU529", "metadata": {"taxonomy": ["k__Bacteria", "p__Actinobacteria", "c__Acidimicrobiia", "o__Microtrichales", "f__uncultured_bacterium_o_Microtrichales", "g__uncultured_bacterium_o_Microtrichales", "s__uncultured_bacterium_o_Microtrichales"]}},{"id": "OTU53", "metadata": {"taxonomy": ["k__Bacteria", "p__Patescibacteria", "c__Saccharimonadia", "o__Saccharimonadales", "f__Saccharimonadaceae", "g__Candidatus_Saccharimonas", "s__uncultured_bacterium_g_Candidatus_Saccharimonas"]}},{"id": "OTU530", "metadata": {"taxonomy": ["k__Bacteria", "p__Bacteroidetes", "c__Bacteroidia", "o__Sphingobacteriales", "f__NS11-12_marine_group", "g__uncultured_bacterium_f_NS11-12_marine_group", "s__uncultured_bacterium_f_NS11-12_marine_group"]}},{"id": "OTU531", "metadata": {"taxonomy": ["k__Bacteria", "p__Bacteroidetes", "c__Bacteroidia", "o__Flavobacteriales", "f__NS9_marine_group", "g__Bacteroidetes_bacterium_OLB9", "s__uncultured_bacterium_g_Bacteroidetes_bacterium_OLB9"]}},{"id": "OTU532", "metadata": {"taxonomy": ["k__Bacteria", "p__Planctomycetes", "c__Phycisphaerae", "o__Phycisphaerales", "f__Phycisphaeraceae", "g__SM1A02", "s__uncultured_bacterium_g_SM1A02"]}},{"id": "OTU533", "metadata": {"taxonomy": ["k__Bacteria", "p__Chloroflexi", "c__Anaerolineae", "o__SBR1031", "f__uncultured_bacterium_o_SBR1031", "g__uncultured_bacterium_o_SBR1031", "s__uncultured_bacterium_o_SBR1031"]}},{"id": "OTU535", "metadata": {"taxonomy": ["k__Bacteria", "p__Firmicutes", "c__Bacilli", "o__Lactobacillales", "f__Lactobacillaceae", "g__Lactobacillus", "s__uncultured_bacterium_g_Lactobacillus"]}},{"id": "OTU536", "metadata": {"taxonomy": ["k__Bacteria", "p__Bacteroidetes", "c__Bacteroidia", "o__Chitinophagales", "f__Chitinophagaceae", "g__Ferruginibacter", "s__uncultured_bacterium_g_Ferruginibacter"]}},{"id": "OTU537", "metadata": {"taxonomy": ["k__Bacteria", "p__Firmicutes", "c__Bacilli", "o__Bacillales", "f__Bacillaceae", "g__Bacillus", "s__uncultured_bacterium_g_Bacillus"]}},{"id": "OTU538", "metadata": {"taxonomy": ["k__Bacteria", "p__Synergistetes", "c__Synergistia", "o__Synergistales", "f__Synergistaceae", "g__Syner-01", "s__uncultured_bacterium_g_Syner-01"]}},{"id": "OTU539", "metadata": {"taxonomy": ["k__Bacteria", "p__Chloroflexi", "c__Anaerolineae", "o__RBG-13-54-9", "f__uncultured_bacterium_o_RBG-13-54-9", "g__uncultured_bacterium_o_RBG-13-54-9", "s__uncultured_bacterium_o_RBG-13-54-9"]}},{"id": "OTU54", "metadata": {"taxonomy": ["k__Bacteria", "p__Bacteroidetes", "c__Bacteroidia", "o__Flavobacteriales", "f__NS9_marine_group", "g__Bacteroidetes_bacterium_OLB9", "s__uncultured_bacterium_g_Bacteroidetes_bacterium_OLB9"]}},{"id": "OTU540", "metadata": {"taxonomy": ["k__Bacteria", "p__Proteobacteria", "c__Alphaproteobacteria", "o__Rhodobacterales", "f__Rhodobacteraceae", "g__Rhodobacter", "s__uncultured_bacterium_g_Rhodobacter"]}},{"id": "OTU541", "metadata": {"taxonomy": ["k__Bacteria", "p__Actinobacteria", "c__Acidimicrobiia", "o__Microtrichales", "f__Ilumatobacteraceae", "g__uncultured_bacterium_f_Ilumatobacteraceae", "s__uncultured_bacterium_f_Ilumatobacteraceae"]}},{"id": "OTU542", "metadata": {"taxonomy": ["k__Bacteria", "p__Armatimonadetes", "c__Fimbriimonadia", "o__Fimbriimonadales", "f__Fimbriimonadaceae", "g__uncultured_bacterium_f_Fimbriimonadaceae", "s__uncultured_bacterium_f_Fimbriimonadaceae"]}},{"id": "OTU543", "metadata": {"taxonomy": ["k__Bacteria", "p__Bacteroidetes", "c__Bacteroidia", "o__Bacteroidales", "f__Rikenellaceae", "g__Rikenellaceae_RC9_gut_group", "s__uncultured_bacterium_g_Rikenellaceae_RC9_gut_group"]}},{"id": "OTU545", "metadata": {"taxonomy": ["k__Bacteria", "p__Firmicutes", "c__Clostridia", "o__Clostridiales", "f__Ruminococcaceae", "g__Ruminococcaceae_UCG-014", "s__uncultured_bacterium_g_Ruminococcaceae_UCG-014"]}},{"id": "OTU547", "metadata": {"taxonomy": ["k__Bacteria", "p__Proteobacteria", "c__Alphaproteobacteria", "o__Acetobacterales", "f__Acetobacteraceae", "g__Roseomonas", "s__Roseomonas_sp"]}},{"id": "OTU548", "metadata": {"taxonomy": ["k__Bacteria", "p__Actinobacteria", "c__Coriobacteriia", "o__Coriobacteriales", "f__Atopobiaceae", "g__Atopobium", "s__Atopobium_vaginae"]}},{"id": "OTU549", "metadata": {"taxonomy": ["k__Bacteria", "p__Armatimonadetes", "c__uncultured_bacterium_p_Armatimonadetes", "o__uncultured_bacterium_p_Armatimonadetes", "f__uncultured_bacterium_p_Armatimonadetes", "g__uncultured_bacterium_p_Armatimonadetes", "s__uncultured_bacterium_p_Armatimonadetes"]}},{"id": "OTU55", "metadata": {"taxonomy": ["k__Bacteria", "p__Firmicutes", "c__Erysipelotrichia", "o__Erysipelotrichales", "f__Erysipelotrichaceae", "g__Faecalibaculum", "s__uncultured_bacterium_g_Faecalibaculum"]}},{"id": "OTU550", "metadata": {"taxonomy": ["k__Bacteria", "p__Latescibacteria", "c__uncultured_bacterium_p_Latescibacteria", "o__uncultured_bacterium_p_Latescibacteria", "f__uncultured_bacterium_p_Latescibacteria", "g__uncultured_bacterium_p_Latescibacteria", "s__uncultured_bacterium_p_Latescibacteria"]}},{"id": "OTU551", "metadata": {"taxonomy": ["k__Bacteria", "p__Proteobacteria", "c__Gammaproteobacteria", "o__Betaproteobacteriales", "f__Burkholderiaceae", "g__Comamonas", "s__uncultured_bacterium_g_Comamonas"]}},{"id": "OTU553", "metadata": {"taxonomy": ["k__Bacteria", "p__Proteobacteria", "c__Alphaproteobacteria", "o__uncultured_bacterium_c_Alphaproteobacteria", "f__uncultured_bacterium_c_Alphaproteobacteria", "g__uncultured_bacterium_c_Alphaproteobacteria", "s__uncultured_bacterium_c_Alphaproteobacteria"]}},{"id": "OTU557", "metadata": {"taxonomy": ["k__Bacteria", "p__Armatimonadetes", "c__Fimbriimonadia", "o__Fimbriimonadales", "f__Fimbriimonadaceae", "g__uncultured_bacterium_f_Fimbriimonadaceae", "s__uncultured_bacterium_f_Fimbriimonadaceae"]}},{"id": "OTU558", "metadata": {"taxonomy": ["k__Bacteria", "p__Chloroflexi", "c__Anaerolineae", "o__SBR1031", "f__A4b", "g__uncultured_bacterium_f_A4b", "s__uncultured_bacterium_f_A4b"]}},{"id": "OTU559", "metadata": {"taxonomy": ["k__Bacteria", "p__Bacteroidetes", "c__Bacteroidia", "o__Flavobacteriales", "f__Weeksellaceae", "g__Cloacibacterium", "s__uncultured_bacterium_g_Cloacibacterium"]}},{"id": "OTU56", "metadata": {"taxonomy": ["k__Bacteria", "p__Bacteroidetes", "c__Bacteroidia", "o__Sphingobacteriales", "f__env.OPS_17", "g__uncultured_bacterium_f_env.OPS_17", "s__uncultured_bacterium_f_env.OPS_17"]}},{"id": "OTU563", "metadata": {"taxonomy": ["k__Bacteria", "p__Proteobacteria", "c__Gammaproteobacteria", "o__Xanthomonadales", "f__Rhodanobacteraceae", "g__uncultured_bacterium_f_Rhodanobacteraceae", "s__uncultured_bacterium_f_Rhodanobacteraceae"]}},{"id": "OTU564", "metadata": {"taxonomy": ["k__Bacteria", "p__Chloroflexi", "c__Anaerolineae", "o__SBR1031", "f__A4b", "g__uncultured_bacterium_f_A4b", "s__uncultured_bacterium_f_A4b"]}},{"id": "OTU565", "metadata": {"taxonomy": ["k__Bacteria", "p__Chloroflexi", "c__Anaerolineae", "o__SBR1031", "f__A4b", "g__uncultured_bacterium_f_A4b", "s__uncultured_bacterium_f_A4b"]}},{"id": "OTU566", "metadata": {"taxonomy": ["k__Bacteria", "p__Proteobacteria", "c__Alphaproteobacteria", "o__Sneathiellales", "f__Sneathiellaceae", "g__Ferrovibrio", "s__uncultured_bacterium_g_Ferrovibrio"]}},{"id": "OTU567", "metadata": {"taxonomy": ["k__Bacteria", "p__Proteobacteria", "c__Gammaproteobacteria", "o__Alteromonadales", "f__Alteromonadaceae", "g__Alishewanella", "s__uncultured_bacterium_g_Alishewanella"]}},{"id": "OTU568", "metadata": {"taxonomy": ["k__Bacteria", "p__Proteobacteria", "c__Alphaproteobacteria", "o__Rhizobiales", "f__Beijerinckiaceae", "g__Methylobacterium", "s__uncultured_bacterium_g_Methylobacterium"]}},{"id": "OTU569", "metadata": {"taxonomy": ["k__Bacteria", "p__Proteobacteria", "c__Gammaproteobacteria", "o__Betaproteobacteriales", "f__Rhodocyclaceae", "g__Sulfuritalea", "s__uncultured_bacterium_g_Sulfuritalea"]}},{"id": "OTU57", "metadata": {"taxonomy": ["k__Bacteria", "p__Chloroflexi", "c__Anaerolineae", "o__SBR1031", "f__A4b", "g__uncultured_bacterium_f_A4b", "s__uncultured_bacterium_f_A4b"]}},{"id": "OTU571", "metadata": {"taxonomy": ["k__Bacteria", "p__Chloroflexi", "c__Anaerolineae", "o__SBR1031", "f__uncultured_bacterium_o_SBR1031", "g__uncultured_bacterium_o_SBR1031", "s__uncultured_bacterium_o_SBR1031"]}},{"id": "OTU573", "metadata": {"taxonomy": ["k__Bacteria", "p__Armatimonadetes", "c__Fimbriimonadia", "o__Fimbriimonadales", "f__Fimbriimonadaceae", "g__uncultured_bacterium_f_Fimbriimonadaceae", "s__uncultured_bacterium_f_Fimbriimonadaceae"]}},{"id": "OTU575", "metadata": {"taxonomy": ["k__Bacteria", "p__Proteobacteria", "c__Deltaproteobacteria", "o__Myxococcales", "f__Haliangiaceae", "g__Haliangium", "s__uncultured_bacterium_g_Haliangium"]}},{"id": "OTU577", "metadata": {"taxonomy": ["k__Bacteria", "p__Proteobacteria", "c__Gammaproteobacteria", "o__Pseudomonadales", "f__Moraxellaceae", "g__Acinetobacter", "s__uncultured_bacterium_g_Acinetobacter"]}},{"id": "OTU578", "metadata": {"taxonomy": ["k__Bacteria", "p__Bacteroidetes", "c__Bacteroidia", "o__Bacteroidales", "f__Bacteroidaceae", "g__Bacteroides", "s__Bacteroides_fragilis"]}},{"id": "OTU58", "metadata": {"taxonomy": ["k__Bacteria", "p__Bacteroidetes", "c__Bacteroidia", "o__Chitinophagales", "f__Chitinophagaceae", "g__uncultured_bacterium_f_Chitinophagaceae", "s__uncultured_bacterium_f_Chitinophagaceae"]}},{"id": "OTU580", "metadata": {"taxonomy": ["k__Bacteria", "p__Acidobacteria", "c__Acidobacteriia", "o__Solibacterales", "f__Solibacteraceae_Subgroup_3", "g__Bryobacter", "s__uncultured_bacterium_g_Bryobacter"]}},{"id": "OTU581", "metadata": {"taxonomy": ["k__Bacteria", "p__Bacteroidetes", "c__Bacteroidia", "o__Chitinophagales", "f__Chitinophagaceae", "g__uncultured_bacterium_f_Chitinophagaceae", "s__uncultured_bacterium_f_Chitinophagaceae"]}},{"id": "OTU583", "metadata": {"taxonomy": ["k__Bacteria", "p__Patescibacteria", "c__Parcubacteria", "o__Candidatus_Kaiserbacteria", "f__uncultured_bacterium_o_Candidatus_Kaiserbacteria", "g__uncultured_bacterium_o_Candidatus_Kaiserbacteria", "s__uncultured_bacterium_o_Candidatus_Kaiserbacteria"]}},{"id": "OTU584", "metadata": {"taxonomy": ["k__Bacteria", "p__Proteobacteria", "c__Alphaproteobacteria", "o__Rickettsiales", "f__Rickettsiaceae", "g__Candidatus_Megaira", "s__uncultured_bacterium_g_Candidatus_Megaira"]}},{"id": "OTU585", "metadata": {"taxonomy": ["k__Bacteria", "p__Proteobacteria", "c__Deltaproteobacteria", "o__Oligoflexales", "f__Oligoflexaceae", "g__uncultured_bacterium_f_Oligoflexaceae", "s__uncultured_bacterium_f_Oligoflexaceae"]}},{"id": "OTU586", "metadata": {"taxonomy": ["k__Bacteria", "p__Proteobacteria", "c__Alphaproteobacteria", "o__Caulobacterales", "f__Caulobacteraceae", "g__Phenylobacterium", "s__uncultured_bacterium_g_Phenylobacterium"]}},{"id": "OTU588", "metadata": {"taxonomy": ["k__Bacteria", "p__Firmicutes", "c__Clostridia", "o__Clostridiales", "f__Clostridiaceae_1", "g__Clostridium_sensu_stricto_12", "s__uncultured_bacterium_g_Clostridium_sensu_stricto_12"]}},{"id": "OTU59", "metadata": {"taxonomy": ["k__Bacteria", "p__Proteobacteria", "c__Gammaproteobacteria", "o__Betaproteobacteriales", "f__Burkholderiaceae", "g__Achromobacter", "s__uncultured_bacterium_g_Achromobacter"]}},{"id": "OTU591", "metadata": {"taxonomy": ["k__Bacteria", "p__Chloroflexi", "c__Anaerolineae", "o__Caldilineales", "f__Caldilineaceae", "g__uncultured_bacterium_f_Caldilineaceae", "s__uncultured_bacterium_f_Caldilineaceae"]}},{"id": "OTU592", "metadata": {"taxonomy": ["k__Bacteria", "p__Verrucomicrobia", "c__Verrucomicrobiae", "o__Opitutales", "f__Opitutaceae", "g__Cephaloticoccus", "s__uncultured_bacterium_g_Cephaloticoccus"]}},{"id": "OTU593", "metadata": {"taxonomy": ["k__Bacteria", "p__Verrucomicrobia", "c__Verrucomicrobiae", "o__Pedosphaerales", "f__Pedosphaeraceae", "g__ADurb.Bin063-1", "s__uncultured_bacterium_g_ADurb.Bin063-1"]}},{"id": "OTU594", "metadata": {"taxonomy": ["k__Bacteria", "p__Proteobacteria", "c__Gammaproteobacteria", "o__Xanthomonadales", "f__Xanthomonadaceae", "g__uncultured_bacterium_f_Xanthomonadaceae", "s__uncultured_bacterium_f_Xanthomonadaceae"]}},{"id": "OTU595", "metadata": {"taxonomy": ["k__Bacteria", "p__Proteobacteria", "c__Alphaproteobacteria", "o__Rhizobiales", "f__Pleomorphomonadaceae", "g__Chthonobacter", "s__uncultured_bacterium_g_Chthonobacter"]}},{"id": "OTU596", "metadata": {"taxonomy": ["k__Bacteria", "p__Proteobacteria", "c__Alphaproteobacteria", "o__Rhizobiales", "f__Rhizobiales_Incertae_Sedis", "g__uncultured_bacterium_f_Rhizobiales_Incertae_Sedis", "s__uncultured_bacterium_f_Rhizobiales_Incertae_Sedis"]}},{"id": "OTU597", "metadata": {"taxonomy": ["k__Bacteria", "p__Firmicutes", "c__Clostridia", "o__Clostridiales", "f__Ruminococcaceae", "g__Ruminococcaceae_UCG-014", "s__uncultured_bacterium_g_Ruminococcaceae_UCG-014"]}},{"id": "OTU598", "metadata": {"taxonomy": ["k__Bacteria", "p__Bacteroidetes", "c__Bacteroidia", "o__Bacteroidales", "f__Muribaculaceae", "g__uncultured_bacterium_f_Muribaculaceae", "s__uncultured_bacterium_f_Muribaculaceae"]}},{"id": "OTU6", "metadata": {"taxonomy": ["k__Bacteria", "p__Firmicutes", "c__Clostridia", "o__Clostridiales", "f__Clostridiaceae_1", "g__Clostridium_sensu_stricto_1", "s__uncultured_bacterium_g_Clostridium_sensu_stricto_1"]}},{"id": "OTU60", "metadata": {"taxonomy": ["k__Bacteria", "p__Proteobacteria", "c__Gammaproteobacteria", "o__Betaproteobacteriales", "f__Burkholderiaceae", "g__Hydrogenophaga", "s__uncultured_bacterium_g_Hydrogenophaga"]}},{"id": "OTU600", "metadata": {"taxonomy": ["k__Bacteria", "p__Proteobacteria", "c__Gammaproteobacteria", "o__Betaproteobacteriales", "f__Burkholderiaceae", "g__Mitsuaria", "s__Pseudomonas_sp"]}},{"id": "OTU604", "metadata": {"taxonomy": ["k__Bacteria", "p__Firmicutes", "c__Clostridia", "o__Clostridiales", "f__Ruminococcaceae", "g__[Eubacterium]_coprostanoligenes_group", "s__uncultured_bacterium_g_[Eubacterium]_coprostanoligenes_group"]}},{"id": "OTU605", "metadata": {"taxonomy": ["k__Bacteria", "p__Proteobacteria", "c__Alphaproteobacteria", "o__uncultured_bacterium_c_Alphaproteobacteria", "f__uncultured_bacterium_c_Alphaproteobacteria", "g__uncultured_bacterium_c_Alphaproteobacteria", "s__uncultured_bacterium_c_Alphaproteobacteria"]}},{"id": "OTU606", "metadata": {"taxonomy": ["k__Bacteria", "p__Proteobacteria", "c__Gammaproteobacteria", "o__Competibacterales", "f__Competibacteraceae", "g__Candidatus_Competibacter", "s__uncultured_bacterium_g_Candidatus_Competibacter"]}},{"id": "OTU608", "metadata": {"taxonomy": ["k__Bacteria", "p__Chloroflexi", "c__Anaerolineae", "o__Anaerolineales", "f__Anaerolineaceae", "g__Leptolinea", "s__uncultured_bacterium_g_Leptolinea"]}},{"id": "OTU609", "metadata": {"taxonomy": ["k__Bacteria", "p__Bacteroidetes", "c__Bacteroidia", "o__Sphingobacteriales", "f__LiUU-11-161", "g__uncultured_bacterium_f_LiUU-11-161", "s__uncultured_bacterium_f_LiUU-11-161"]}},{"id": "OTU61", "metadata": {"taxonomy": ["k__Bacteria", "p__Proteobacteria", "c__Gammaproteobacteria", "o__Enterobacteriales", "f__Enterobacteriaceae", "g__Escherichia-Shigella", "s__uncultured_bacterium_g_Escherichia-Shigella"]}},{"id": "OTU611", "metadata": {"taxonomy": ["k__Bacteria", "p__Bacteroidetes", "c__Ignavibacteria", "o__Ignavibacteriales", "f__Ignavibacteriaceae", "g__Ignavibacterium", "s__uncultured_bacterium_g_Ignavibacterium"]}},{"id": "OTU612", "metadata": {"taxonomy": ["k__Bacteria", "p__Firmicutes", "c__Erysipelotrichia", "o__Erysipelotrichales", "f__Erysipelotrichaceae", "g__Erysipelatoclostridium", "s__uncultured_bacterium_g_Erysipelatoclostridium"]}},{"id": "OTU613", "metadata": {"taxonomy": ["k__Bacteria", "p__Proteobacteria", "c__Gammaproteobacteria", "o__Betaproteobacteriales", "f__Burkholderiaceae", "g__Parapusillimonas", "s__Parapusillimonas_granuli"]}},{"id": "OTU614", "metadata": {"taxonomy": ["k__Bacteria", "p__Planctomycetes", "c__Phycisphaerae", "o__Phycisphaerales", "f__Phycisphaeraceae", "g__CL500-3", "s__uncultured_bacterium_g_CL500-3"]}},{"id": "OTU616", "metadata": {"taxonomy": ["k__Bacteria", "p__Chloroflexi", "c__Anaerolineae", "o__Anaerolineales", "f__Anaerolineaceae", "g__Levilinea", "s__uncultured_bacterium_g_Levilinea"]}},{"id": "OTU619", "metadata": {"taxonomy": ["k__Bacteria", "p__Firmicutes", "c__Clostridia", "o__Clostridiales", "f__Peptostreptococcaceae", "g__Acetoanaerobium", "s__uncultured_bacterium_g_Acetoanaerobium"]}},{"id": "OTU62", "metadata": {"taxonomy": ["k__Bacteria", "p__Actinobacteria", "c__Actinobacteria", "o__Bifidobacteriales", "f__Bifidobacteriaceae", "g__Bifidobacterium", "s__uncultured_bacterium_g_Bifidobacterium"]}},{"id": "OTU623", "metadata": {"taxonomy": ["k__Bacteria", "p__Proteobacteria", "c__Gammaproteobacteria", "o__Betaproteobacteriales", "f__Hydrogenophilaceae", "g__Thiobacillus", "s__uncultured_bacterium_g_Thiobacillus"]}},{"id": "OTU626", "metadata": {"taxonomy": ["k__Bacteria", "p__Chloroflexi", "c__Anaerolineae", "o__Anaerolineales", "f__Anaerolineaceae", "g__Anaerolinea", "s__uncultured_bacterium_g_Anaerolinea"]}},{"id": "OTU628", "metadata": {"taxonomy": ["k__Bacteria", "p__Firmicutes", "c__Clostridia", "o__Clostridiales", "f__TC1", "g__uncultured_bacterium_f_TC1", "s__uncultured_bacterium_f_TC1"]}},{"id": "OTU629", "metadata": {"taxonomy": ["k__Bacteria", "p__Deinococcus-Thermus", "c__Deinococci", "o__Thermales", "f__Thermaceae", "g__Meiothermus", "s__uncultured_bacterium_g_Meiothermus"]}},{"id": "OTU63", "metadata": {"taxonomy": ["k__Bacteria", "p__Planctomycetes", "c__Phycisphaerae", "o__Phycisphaerales", "f__Phycisphaeraceae", "g__SM1A02", "s__uncultured_bacterium_g_SM1A02"]}},{"id": "OTU630", "metadata": {"taxonomy": ["k__Bacteria", "p__Proteobacteria", "c__Gammaproteobacteria", "o__Betaproteobacteriales", "f__Burkholderiaceae", "g__Inhella", "s__uncultured_bacterium_g_Inhella"]}},{"id": "OTU631", "metadata": {"taxonomy": ["k__Bacteria", "p__Tenericutes", "c__Mollicutes", "o__EUB33-2", "f__uncultured_bacterium_o_EUB33-2", "g__uncultured_bacterium_o_EUB33-2", "s__uncultured_bacterium_o_EUB33-2"]}},{"id": "OTU633", "metadata": {"taxonomy": ["k__Bacteria", "p__Fibrobacteres", "c__Chitinivibrionia", "o__uncultured_bacterium_c_Chitinivibrionia", "f__uncultured_bacterium_c_Chitinivibrionia", "g__uncultured_bacterium_c_Chitinivibrionia", "s__uncultured_bacterium_c_Chitinivibrionia"]}},{"id": "OTU634", "metadata": {"taxonomy": ["k__Bacteria", "p__Bacteroidetes", "c__Bacteroidia", "o__Sphingobacteriales", "f__env.OPS_17", "g__uncultured_bacterium_f_env.OPS_17", "s__uncultured_bacterium_f_env.OPS_17"]}},{"id": "OTU639", "metadata": {"taxonomy": ["k__Bacteria", "p__Chloroflexi", "c__Chloroflexia", "o__Chloroflexales", "f__Roseiflexaceae", "g__Kouleothrix", "s__uncultured_bacterium_g_Kouleothrix"]}},{"id": "OTU64", "metadata": {"taxonomy": ["k__Bacteria", "p__Bacteroidetes", "c__Bacteroidia", "o__Chitinophagales", "f__Saprospiraceae", "g__uncultured_bacterium_f_Saprospiraceae", "s__uncultured_bacterium_f_Saprospiraceae"]}},{"id": "OTU641", "metadata": {"taxonomy": ["k__Bacteria", "p__Bacteroidetes", "c__Bacteroidia", "o__Bacteroidales", "f__Bacteroidaceae", "g__Bacteroides", "s__uncultured_bacterium_g_Bacteroides"]}},{"id": "OTU643", "metadata": {"taxonomy": ["k__Bacteria", "p__Actinobacteria", "c__Acidimicrobiia", "o__Microtrichales", "f__Ilumatobacteraceae", "g__CL500-29_marine_group", "s__uncultured_bacterium_g_CL500-29_marine_group"]}},{"id": "OTU644", "metadata": {"taxonomy": ["k__Bacteria", "p__Spirochaetes", "c__Spirochaetia", "o__Spirochaetales", "f__Spirochaetaceae", "g__uncultured_bacterium_f_Spirochaetaceae", "s__uncultured_bacterium_f_Spirochaetaceae"]}},{"id": "OTU645", "metadata": {"taxonomy": ["k__Bacteria", "p__Acidobacteria", "c__Acidobacteriia", "o__Solibacterales", "f__Solibacteraceae_Subgroup_3", "g__uncultured_bacterium_f_Solibacteraceae_Subgroup_3", "s__uncultured_bacterium_f_Solibacteraceae_Subgroup_3"]}},{"id": "OTU647", "metadata": {"taxonomy": ["k__Bacteria", "p__Actinobacteria", "c__Actinobacteria", "o__Micrococcales", "f__Promicromonosporaceae", "g__Promicromonospora", "s__uncultured_bacterium_g_Promicromonospora"]}},{"id": "OTU648", "metadata": {"taxonomy": ["k__Bacteria", "p__Firmicutes", "c__Clostridia", "o__Clostridiales", "f__Clostridiaceae_1", "g__Clostridium_sensu_stricto_12", "s__Clostridium_pasteurianum"]}},{"id": "OTU649", "metadata": {"taxonomy": ["k__Bacteria", "p__Acidobacteria", "c__Subgroup_17", "o__uncultured_bacterium_c_Subgroup_17", "f__uncultured_bacterium_c_Subgroup_17", "g__uncultured_bacterium_c_Subgroup_17", "s__uncultured_bacterium_c_Subgroup_17"]}},{"id": "OTU65", "metadata": {"taxonomy": ["k__Bacteria", "p__Actinobacteria", "c__Actinobacteria", "o__Propionibacteriales", "f__Propionibacteriaceae", "g__Propioniciclava", "s__uncultured_bacterium_g_Propioniciclava"]}},{"id": "OTU652", "metadata": {"taxonomy": ["k__Bacteria", "p__Bacteroidetes", "c__Bacteroidia", "o__Bacteroidales", "f__Prolixibacteraceae", "g__uncultured_bacterium_f_Prolixibacteraceae", "s__uncultured_bacterium_f_Prolixibacteraceae"]}},{"id": "OTU653", "metadata": {"taxonomy": ["k__Bacteria", "p__Bacteroidetes", "c__Bacteroidia", "o__Bacteroidales", "f__Marinilabiliaceae", "g__[Cytophaga]_xylanolytica_group", "s__uncultured_bacterium_g_[Cytophaga]_xylanolytica_group"]}},{"id": "OTU654", "metadata": {"taxonomy": ["k__Bacteria", "p__Patescibacteria", "c__Saccharimonadia", "o__Saccharimonadales", "f__uncultured_bacterium_o_Saccharimonadales", "g__uncultured_bacterium_o_Saccharimonadales", "s__uncultured_bacterium_o_Saccharimonadales"]}},{"id": "OTU655", "metadata": {"taxonomy": ["k__Bacteria", "p__Proteobacteria", "c__Deltaproteobacteria", "o__Desulfovibrionales", "f__Desulfovibrionaceae", "g__uncultured_bacterium_f_Desulfovibrionaceae", "s__uncultured_bacterium_f_Desulfovibrionaceae"]}},{"id": "OTU656", "metadata": {"taxonomy": ["k__Bacteria", "p__Chloroflexi", "c__Anaerolineae", "o__Caldilineales", "f__Caldilineaceae", "g__uncultured_bacterium_f_Caldilineaceae", "s__uncultured_bacterium_f_Caldilineaceae"]}},{"id": "OTU657", "metadata": {"taxonomy": ["k__Bacteria", "p__Proteobacteria", "c__Gammaproteobacteria", "o__Betaproteobacteriales", "f__Burkholderiaceae", "g__uncultured_bacterium_f_Burkholderiaceae", "s__uncultured_bacterium_f_Burkholderiaceae"]}},{"id": "OTU658", "metadata": {"taxonomy": ["k__Bacteria", "p__Bacteroidetes", "c__Bacteroidia", "o__Bacteroidales", "f__Prevotellaceae", "g__Prevotellaceae_UCG-001", "s__uncultured_bacterium_g_Prevotellaceae_UCG-001"]}},{"id": "OTU66", "metadata": {"taxonomy": ["k__Bacteria", "p__Proteobacteria", "c__Alphaproteobacteria", "o__Rhodobacterales", "f__Rhodobacteraceae", "g__Rhodobacter", "s__uncultured_bacterium_g_Rhodobacter"]}},{"id": "OTU660", "metadata": {"taxonomy": ["k__Bacteria", "p__Planctomycetes", "c__Phycisphaerae", "o__Phycisphaerales", "f__Phycisphaeraceae", "g__SM1A02", "s__uncultured_bacterium_g_SM1A02"]}},{"id": "OTU663", "metadata": {"taxonomy": ["k__Bacteria", "p__Chloroflexi", "c__KD4-96", "o__uncultured_bacterium_c_KD4-96", "f__uncultured_bacterium_c_KD4-96", "g__uncultured_bacterium_c_KD4-96", "s__uncultured_bacterium_c_KD4-96"]}},{"id": "OTU664", "metadata": {"taxonomy": ["k__Bacteria", "p__Firmicutes", "c__Clostridia", "o__Clostridiales", "f__Family_XIII", "g__[Eubacterium]_brachy_group", "s__uncultured_bacterium_g_[Eubacterium]_brachy_group"]}},{"id": "OTU665", "metadata": {"taxonomy": ["k__Bacteria", "p__Proteobacteria", "c__Deltaproteobacteria", "o__Myxococcales", "f__P3OB-42", "g__uncultured_bacterium_f_P3OB-42", "s__uncultured_bacterium_f_P3OB-42"]}},{"id": "OTU668", "metadata": {"taxonomy": ["k__Bacteria", "p__Proteobacteria", "c__Gammaproteobacteria", "o__Vibrionales", "f__Vibrionaceae", "g__Vibrio", "s__uncultured_bacterium_g_Vibrio"]}},{"id": "OTU669", "metadata": {"taxonomy": ["k__Bacteria", "p__Firmicutes", "c__Clostridia", "o__Clostridiales", "f__Family_XII", "g__Fusibacter", "s__Fusibacter_fontis"]}},{"id": "OTU67", "metadata": {"taxonomy": ["k__Bacteria", "p__Actinobacteria", "c__Actinobacteria", "o__Frankiales", "f__Nakamurellaceae", "g__Nakamurella", "s__uncultured_bacterium_g_Nakamurella"]}},{"id": "OTU670", "metadata": {"taxonomy": ["k__Bacteria", "p__Actinobacteria", "c__Actinobacteria", "o__Streptosporangiales", "f__Thermomonosporaceae", "g__Actinomadura", "s__uncultured_bacterium_g_Actinomadura"]}},{"id": "OTU672", "metadata": {"taxonomy": ["k__Bacteria", "p__Gemmatimonadetes", "c__Gemmatimonadetes", "o__Gemmatimonadales", "f__Gemmatimonadaceae", "g__Gemmatimonas", "s__uncultured_bacterium_g_Gemmatimonas"]}},{"id": "OTU673", "metadata": {"taxonomy": ["k__Bacteria", "p__Proteobacteria", "c__Deltaproteobacteria", "o__Desulfovibrionales", "f__Desulfovibrionaceae", "g__Desulfovibrio", "s__uncultured_bacterium_g_Desulfovibrio"]}},{"id": "OTU674", "metadata": {"taxonomy": ["k__Bacteria", "p__Bacteroidetes", "c__Ignavibacteria", "o__OPB56", "f__uncultured_bacterium_o_OPB56", "g__uncultured_bacterium_o_OPB56", "s__uncultured_bacterium_o_OPB56"]}},{"id": "OTU675", "metadata": {"taxonomy": ["k__Bacteria", "p__Bacteroidetes", "c__Bacteroidia", "o__Sphingobacteriales", "f__Lentimicrobiaceae", "g__Lentimicrobium", "s__uncultured_bacterium_g_Lentimicrobium"]}},{"id": "OTU678", "metadata": {"taxonomy": ["k__Bacteria", "p__Chloroflexi", "c__Anaerolineae", "o__SBR1031", "f__A4b", "g__uncultured_bacterium_f_A4b", "s__uncultured_bacterium_f_A4b"]}},{"id": "OTU68", "metadata": {"taxonomy": ["k__Bacteria", "p__Proteobacteria", "c__Gammaproteobacteria", "o__Betaproteobacteriales", "f__Burkholderiaceae", "g__uncultured_bacterium_f_Burkholderiaceae", "s__uncultured_bacterium_f_Burkholderiaceae"]}},{"id": "OTU680", "metadata": {"taxonomy": ["k__Bacteria", "p__Proteobacteria", "c__Gammaproteobacteria", "o__R7C24", "f__uncultured_bacterium_o_R7C24", "g__uncultured_bacterium_o_R7C24", "s__uncultured_bacterium_o_R7C24"]}},{"id": "OTU683", "metadata": {"taxonomy": ["k__Bacteria", "p__Chloroflexi", "c__Anaerolineae", "o__SBR1031", "f__uncultured_bacterium_o_SBR1031", "g__uncultured_bacterium_o_SBR1031", "s__uncultured_bacterium_o_SBR1031"]}},{"id": "OTU685", "metadata": {"taxonomy": ["k__Bacteria", "p__Spirochaetes", "c__Spirochaetia", "o__Spirochaetales", "f__Spirochaetaceae", "g__uncultured_bacterium_f_Spirochaetaceae", "s__uncultured_bacterium_f_Spirochaetaceae"]}},{"id": "OTU686", "metadata": {"taxonomy": ["k__Bacteria", "p__Firmicutes", "c__Clostridia", "o__Clostridiales", "f__Ruminococcaceae", "g__[Eubacterium]_coprostanoligenes_group", "s__uncultured_bacterium_g_[Eubacterium]_coprostanoligenes_group"]}},{"id": "OTU687", "metadata": {"taxonomy": ["k__Bacteria", "p__Bacteroidetes", "c__Bacteroidia", "o__Bacteroidales", "f__Bacteroidaceae", "g__Bacteroides", "s__Bacteroides_coprocola_DSM_17136"]}},{"id": "OTU688", "metadata": {"taxonomy": ["k__Bacteria", "p__Bacteroidetes", "c__Bacteroidia", "o__Sphingobacteriales", "f__Lentimicrobiaceae", "g__uncultured_bacterium_f_Lentimicrobiaceae", "s__uncultured_bacterium_f_Lentimicrobiaceae"]}},{"id": "OTU689", "metadata": {"taxonomy": ["k__Bacteria", "p__Patescibacteria", "c__Saccharimonadia", "o__Saccharimonadales", "f__Saccharimonadaceae", "g__uncultured_bacterium_f_Saccharimonadaceae", "s__uncultured_bacterium_f_Saccharimonadaceae"]}},{"id": "OTU69", "metadata": {"taxonomy": ["k__Bacteria", "p__Proteobacteria", "c__Gammaproteobacteria", "o__Betaproteobacteriales", "f__Burkholderiaceae", "g__uncultured_bacterium_f_Burkholderiaceae", "s__uncultured_bacterium_f_Burkholderiaceae"]}},{"id": "OTU690", "metadata": {"taxonomy": ["k__Bacteria", "p__Bacteroidetes", "c__Bacteroidia", "o__Bacteroidales", "f__Muribaculaceae", "g__uncultured_bacterium_f_Muribaculaceae", "s__uncultured_bacterium_f_Muribaculaceae"]}},{"id": "OTU691", "metadata": {"taxonomy": ["k__Bacteria", "p__Proteobacteria", "c__Alphaproteobacteria", "o__Rhizobiales", "f__Rhizobiales_Incertae_Sedis", "g__Phreatobacter", "s__uncultured_bacterium_g_Phreatobacter"]}},{"id": "OTU692", "metadata": {"taxonomy": ["k__Bacteria", "p__Cyanobacteria", "c__Oxyphotobacteria", "o__Chloroplast", "f__uncultured_bacterium_o_Chloroplast", "g__uncultured_bacterium_o_Chloroplast", "s__uncultured_bacterium_o_Chloroplast"]}},{"id": "OTU693", "metadata": {"taxonomy": ["k__Bacteria", "p__Proteobacteria", "c__Deltaproteobacteria", "o__Myxococcales", "f__Archangiaceae", "g__Anaeromyxobacter", "s__uncultured_bacterium_g_Anaeromyxobacter"]}},{"id": "OTU694", "metadata": {"taxonomy": ["k__Bacteria", "p__Chloroflexi", "c__Anaerolineae", "o__SBR1031", "f__A4b", "g__OLB13", "s__uncultured_bacterium_g_OLB13"]}},{"id": "OTU695", "metadata": {"taxonomy": ["k__Bacteria", "p__Actinobacteria", "c__Acidimicrobiia", "o__Microtrichales", "f__Iamiaceae", "g__Iamia", "s__uncultured_bacterium_g_Iamia"]}},{"id": "OTU7", "metadata": {"taxonomy": ["k__Bacteria", "p__Proteobacteria", "c__Alphaproteobacteria", "o__Acetobacterales", "f__Acetobacteraceae", "g__Acetobacter", "s__uncultured_bacterium_g_Acetobacter"]}},{"id": "OTU70", "metadata": {"taxonomy": ["k__Bacteria", "p__Chloroflexi", "c__Anaerolineae", "o__uncultured_bacterium_c_Anaerolineae", "f__uncultured_bacterium_c_Anaerolineae", "g__uncultured_bacterium_c_Anaerolineae", "s__uncultured_bacterium_c_Anaerolineae"]}},{"id": "OTU703", "metadata": {"taxonomy": ["k__Bacteria", "p__Chloroflexi", "c__Anaerolineae", "o__SBR1031", "f__uncultured_bacterium_o_SBR1031", "g__uncultured_bacterium_o_SBR1031", "s__uncultured_bacterium_o_SBR1031"]}},{"id": "OTU704", "metadata": {"taxonomy": ["k__Bacteria", "p__Chloroflexi", "c__Anaerolineae", "o__RBG-13-54-9", "f__uncultured_bacterium_o_RBG-13-54-9", "g__uncultured_bacterium_o_RBG-13-54-9", "s__uncultured_bacterium_o_RBG-13-54-9"]}},{"id": "OTU706", "metadata": {"taxonomy": ["k__Bacteria", "p__Proteobacteria", "c__Gammaproteobacteria", "o__Legionellales", "f__Legionellaceae", "g__Legionella", "s__uncultured_bacterium_g_Legionella"]}},{"id": "OTU707", "metadata": {"taxonomy": ["k__Bacteria", "p__Bacteroidetes", "c__Bacteroidia", "o__Flavobacteriales", "f__Flavobacteriaceae", "g__Flavobacterium", "s__Flavobacterium_sp"]}},{"id": "OTU71", "metadata": {"taxonomy": ["k__Bacteria", "p__Planctomycetes", "c__OM190", "o__uncultured_bacterium_c_OM190", "f__uncultured_bacterium_c_OM190", "g__uncultured_bacterium_c_OM190", "s__uncultured_bacterium_c_OM190"]}},{"id": "OTU710", "metadata": {"taxonomy": ["k__Bacteria", "p__Firmicutes", "c__Erysipelotrichia", "o__Erysipelotrichales", "f__Erysipelotrichaceae", "g__Turicibacter", "s__uncultured_bacterium_g_Turicibacter"]}},{"id": "OTU712", "metadata": {"taxonomy": ["k__Bacteria", "p__Bacteroidetes", "c__Bacteroidia", "o__Bacteroidales", "f__Bacteroidetes_vadinHA17", "g__uncultured_bacterium_f_Bacteroidetes_vadinHA17", "s__uncultured_bacterium_f_Bacteroidetes_vadinHA17"]}},{"id": "OTU713", "metadata": {"taxonomy": ["k__Bacteria", "p__Acidobacteria", "c__Holophagae", "o__Holophagales", "f__Holophagaceae", "g__Geothrix", "s__uncultured_bacterium_g_Geothrix"]}},{"id": "OTU715", "metadata": {"taxonomy": ["k__Bacteria", "p__Lentisphaerae", "c__Lentisphaeria", "o__Victivallales", "f__Victivallaceae", "g__uncultured_bacterium_f_Victivallaceae", "s__uncultured_bacterium_f_Victivallaceae"]}},{"id": "OTU719", "metadata": {"taxonomy": ["k__Bacteria", "p__Proteobacteria", "c__Deltaproteobacteria", "o__Desulfovibrionales", "f__Desulfomicrobiaceae", "g__Desulfomicrobium", "s__uncultured_bacterium_g_Desulfomicrobium"]}},{"id": "OTU72", "metadata": {"taxonomy": ["k__Bacteria", "p__Synergistetes", "c__Synergistia", "o__Synergistales", "f__Synergistaceae", "g__Syner-01", "s__uncultured_bacterium_g_Syner-01"]}},{"id": "OTU720", "metadata": {"taxonomy": ["k__Bacteria", "p__Proteobacteria", "c__Gammaproteobacteria", "o__Betaproteobacteriales", "f__Burkholderiaceae", "g__Brachymonas", "s__uncultured_bacterium_g_Brachymonas"]}},{"id": "OTU724", "metadata": {"taxonomy": ["k__Bacteria", "p__Verrucomicrobia", "c__Verrucomicrobiae", "o__Opitutales", "f__Opitutaceae", "g__Lacunisphaera", "s__Opitutus_sp"]}},{"id": "OTU725", "metadata": {"taxonomy": ["k__Bacteria", "p__Bacteroidetes", "c__Bacteroidia", "o__Cytophagales", "f__Microscillaceae", "g__OLB12", "s__uncultured_bacterium_g_OLB12"]}},{"id": "OTU726", "metadata": {"taxonomy": ["k__Bacteria", "p__Verrucomicrobia", "c__Verrucomicrobiae", "o__Chthoniobacterales", "f__Terrimicrobiaceae", "g__Terrimicrobium", "s__uncultured_bacterium_g_Terrimicrobium"]}},{"id": "OTU727", "metadata": {"taxonomy": ["k__Bacteria", "p__Proteobacteria", "c__Alphaproteobacteria", "o__Sphingomonadales", "f__Sphingomonadaceae", "g__Sphingomonas", "s__uncultured_bacterium_g_Sphingomonas"]}},{"id": "OTU728", "metadata": {"taxonomy": ["k__Bacteria", "p__Proteobacteria", "c__Deltaproteobacteria", "o__SAR324_cladeMarine_group_B", "f__uncultured_bacterium_o_SAR324_cladeMarine_group_B", "g__uncultured_bacterium_o_SAR324_cladeMarine_group_B", "s__uncultured_bacterium_o_SAR324_cladeMarine_group_B"]}},{"id": "OTU73", "metadata": {"taxonomy": ["k__Bacteria", "p__Bacteroidetes", "c__Bacteroidia", "o__Bacteroidales", "f__Prolixibacteraceae", "g__uncultured_bacterium_f_Prolixibacteraceae", "s__uncultured_bacterium_f_Prolixibacteraceae"]}},{"id": "OTU730", "metadata": {"taxonomy": ["k__Bacteria", "p__Bacteroidetes", "c__Bacteroidia", "o__Bacteroidales", "f__Muribaculaceae", "g__uncultured_bacterium_f_Muribaculaceae", "s__uncultured_bacterium_f_Muribaculaceae"]}},{"id": "OTU731", "metadata": {"taxonomy": ["k__Bacteria", "p__Bacteroidetes", "c__Bacteroidia", "o__Bacteroidales", "f__Muribaculaceae", "g__uncultured_bacterium_f_Muribaculaceae", "s__uncultured_bacterium_f_Muribaculaceae"]}},{"id": "OTU732", "metadata": {"taxonomy": ["k__Bacteria", "p__Proteobacteria", "c__Gammaproteobacteria", "o__PLTA13", "f__uncultured_bacterium_o_PLTA13", "g__uncultured_bacterium_o_PLTA13", "s__uncultured_bacterium_o_PLTA13"]}},{"id": "OTU733", "metadata": {"taxonomy": ["k__Bacteria", "p__Patescibacteria", "c__WS6_Dojkabacteria", "o__uncultured_bacterium_c_WS6_Dojkabacteria", "f__uncultured_bacterium_c_WS6_Dojkabacteria", "g__uncultured_bacterium_c_WS6_Dojkabacteria", "s__uncultured_bacterium_c_WS6_Dojkabacteria"]}},{"id": "OTU734", "metadata": {"taxonomy": ["k__Bacteria", "p__Proteobacteria", "c__Gammaproteobacteria", "o__Steroidobacterales", "f__Steroidobacteraceae", "g__uncultured_bacterium_f_Steroidobacteraceae", "s__uncultured_bacterium_f_Steroidobacteraceae"]}},{"id": "OTU736", "metadata": {"taxonomy": ["k__Bacteria", "p__Proteobacteria", "c__Gammaproteobacteria", "o__Betaproteobacteriales", "f__Rhodocyclaceae", "g__uncultured_bacterium_f_Rhodocyclaceae", "s__uncultured_bacterium_f_Rhodocyclaceae"]}},{"id": "OTU739", "metadata": {"taxonomy": ["k__Bacteria", "p__Bacteroidetes", "c__Bacteroidia", "o__Bacteroidales", "f__Bacteroidaceae", "g__Bacteroides", "s__uncultured_bacterium_g_Bacteroides"]}},{"id": "OTU74", "metadata": {"taxonomy": ["k__Bacteria", "p__Proteobacteria", "c__Gammaproteobacteria", "o__Betaproteobacteriales", "f__Burkholderiaceae", "g__uncultured_bacterium_f_Burkholderiaceae", "s__uncultured_bacterium_f_Burkholderiaceae"]}},{"id": "OTU740", "metadata": {"taxonomy": ["k__Bacteria", "p__Proteobacteria", "c__Gammaproteobacteria", "o__Betaproteobacteriales", "f__Burkholderiaceae", "g__uncultured_bacterium_f_Burkholderiaceae", "s__uncultured_bacterium_f_Burkholderiaceae"]}},{"id": "OTU741", "metadata": {"taxonomy": ["k__Bacteria", "p__Proteobacteria", "c__Gammaproteobacteria", "o__Betaproteobacteriales", "f__Burkholderiaceae", "g__Lautropia", "s__uncultured_bacterium_g_Lautropia"]}},{"id": "OTU742", "metadata": {"taxonomy": ["k__Bacteria", "p__Bacteroidetes", "c__Bacteroidia", "o__Chitinophagales", "f__Chitinophagaceae", "g__uncultured_bacterium_f_Chitinophagaceae", "s__uncultured_bacterium_f_Chitinophagaceae"]}},{"id": "OTU743", "metadata": {"taxonomy": ["k__Bacteria", "p__Chloroflexi", "c__KD4-96", "o__uncultured_bacterium_c_KD4-96", "f__uncultured_bacterium_c_KD4-96", "g__uncultured_bacterium_c_KD4-96", "s__uncultured_bacterium_c_KD4-96"]}},{"id": "OTU744", "metadata": {"taxonomy": ["k__Bacteria", "p__Firmicutes", "c__Clostridia", "o__Clostridiales", "f__Christensenellaceae", "g__Christensenellaceae_R-7_group", "s__uncultured_bacterium_g_Christensenellaceae_R-7_group"]}},{"id": "OTU747", "metadata": {"taxonomy": ["k__Bacteria", "p__Hydrogenedentes", "c__Hydrogenedentia", "o__Hydrogenedentiales", "f__Hydrogenedensaceae", "g__uncultured_bacterium_f_Hydrogenedensaceae", "s__uncultured_bacterium_f_Hydrogenedensaceae"]}},{"id": "OTU748", "metadata": {"taxonomy": ["k__Bacteria", "p__Chloroflexi", "c__Anaerolineae", "o__uncultured_bacterium_c_Anaerolineae", "f__uncultured_bacterium_c_Anaerolineae", "g__uncultured_bacterium_c_Anaerolineae", "s__uncultured_bacterium_c_Anaerolineae"]}},{"id": "OTU75", "metadata": {"taxonomy": ["k__Bacteria", "p__Proteobacteria", "c__Alphaproteobacteria", "o__Rhizobiales", "f__Hyphomicrobiaceae", "g__Hyphomicrobium", "s__uncultured_bacterium_g_Hyphomicrobium"]}},{"id": "OTU752", "metadata": {"taxonomy": ["k__Bacteria", "p__Chloroflexi", "c__Anaerolineae", "o__1-20", "f__uncultured_bacterium_o_1-20", "g__uncultured_bacterium_o_1-20", "s__uncultured_bacterium_o_1-20"]}},{"id": "OTU754", "metadata": {"taxonomy": ["k__Bacteria", "p__Verrucomicrobia", "c__Verrucomicrobiae", "o__Opitutales", "f__Opitutaceae", "g__Opitutus", "s__uncultured_bacterium_g_Opitutus"]}},{"id": "OTU756", "metadata": {"taxonomy": ["k__Bacteria", "p__Patescibacteria", "c__Saccharimonadia", "o__Saccharimonadales", "f__uncultured_bacterium_o_Saccharimonadales", "g__uncultured_bacterium_o_Saccharimonadales", "s__uncultured_bacterium_o_Saccharimonadales"]}},{"id": "OTU757", "metadata": {"taxonomy": ["k__Bacteria", "p__Proteobacteria", "c__Alphaproteobacteria", "o__Rhizobiales", "f__Rhizobiales_Incertae_Sedis", "g__Bauldia", "s__uncultured_bacterium_g_Bauldia"]}},{"id": "OTU76", "metadata": {"taxonomy": ["k__Bacteria", "p__Acidobacteria", "c__Blastocatellia_Subgroup_4", "o__DS-100", "f__uncultured_bacterium_o_DS-100", "g__uncultured_bacterium_o_DS-100", "s__uncultured_bacterium_o_DS-100"]}},{"id": "OTU761", "metadata": {"taxonomy": ["k__Bacteria", "p__Proteobacteria", "c__Alphaproteobacteria", "o__Rhizobiales", "f__Rhizobiaceae", "g__uncultured_bacterium_f_Rhizobiaceae", "s__uncultured_bacterium_f_Rhizobiaceae"]}},{"id": "OTU764", "metadata": {"taxonomy": ["k__Bacteria", "p__Firmicutes", "c__Clostridia", "o__Clostridiales", "f__Ruminococcaceae", "g__Fastidiosipila", "s__uncultured_bacterium_g_Fastidiosipila"]}},{"id": "OTU767", "metadata": {"taxonomy": ["k__Bacteria", "p__Firmicutes", "c__Bacilli", "o__Lactobacillales", "f__Lactobacillaceae", "g__Lactobacillus", "s__uncultured_bacterium_g_Lactobacillus"]}},{"id": "OTU77", "metadata": {"taxonomy": ["k__Bacteria", "p__Hydrogenedentes", "c__Hydrogenedentia", "o__Hydrogenedentiales", "f__Hydrogenedensaceae", "g__uncultured_bacterium_f_Hydrogenedensaceae", "s__uncultured_bacterium_f_Hydrogenedensaceae"]}},{"id": "OTU770", "metadata": {"taxonomy": ["k__Bacteria", "p__Proteobacteria", "c__Gammaproteobacteria", "o__Competibacterales", "f__Competibacteraceae", "g__Candidatus_Competibacter", "s__uncultured_bacterium_g_Candidatus_Competibacter"]}},{"id": "OTU775", "metadata": {"taxonomy": ["k__Bacteria", "p__Proteobacteria", "c__Gammaproteobacteria", "o__Betaproteobacteriales", "f__Nitrosomonadaceae", "g__Nitrosomonas", "s__uncultured_bacterium_g_Nitrosomonas"]}},{"id": "OTU776", "metadata": {"taxonomy": ["k__Bacteria", "p__Proteobacteria", "c__Gammaproteobacteria", "o__Betaproteobacteriales", "f__Burkholderiaceae", "g__AAP99", "s__uncultured_bacterium_g_AAP99"]}},{"id": "OTU777", "metadata": {"taxonomy": ["k__Bacteria", "p__Proteobacteria", "c__Deltaproteobacteria", "o__Bdellovibrionales", "f__Bdellovibrionaceae", "g__Bdellovibrio", "s__uncultured_bacterium_g_Bdellovibrio"]}},{"id": "OTU78", "metadata": {"taxonomy": ["k__Bacteria", "p__Verrucomicrobia", "c__Verrucomicrobiae", "o__Pedosphaerales", "f__Pedosphaeraceae", "g__ADurb.Bin063-1", "s__uncultured_bacterium_g_ADurb.Bin063-1"]}},{"id": "OTU780", "metadata": {"taxonomy": ["k__Bacteria", "p__Proteobacteria", "c__Alphaproteobacteria", "o__Sphingomonadales", "f__Sphingomonadaceae", "g__Sphingobium", "s__uncultured_bacterium_g_Sphingobium"]}},{"id": "OTU781", "metadata": {"taxonomy": ["k__Bacteria", "p__Chloroflexi", "c__Anaerolineae", "o__Anaerolineales", "f__Anaerolineaceae", "g__uncultured_bacterium_f_Anaerolineaceae", "s__uncultured_bacterium_f_Anaerolineaceae"]}},{"id": "OTU784", "metadata": {"taxonomy": ["k__Bacteria", "p__Proteobacteria", "c__Gammaproteobacteria", "o__Aeromonadales", "f__Aeromonadaceae", "g__Aeromonas", "s__uncultured_bacterium_g_Aeromonas"]}},{"id": "OTU785", "metadata": {"taxonomy": ["k__Bacteria", "p__Bacteroidetes", "c__Bacteroidia", "o__Chitinophagales", "f__Saprospiraceae", "g__uncultured_bacterium_f_Saprospiraceae", "s__uncultured_bacterium_f_Saprospiraceae"]}},{"id": "OTU789", "metadata": {"taxonomy": ["k__Bacteria", "p__Acidobacteria", "c__Subgroup_6", "o__uncultured_bacterium_c_Subgroup_6", "f__uncultured_bacterium_c_Subgroup_6", "g__uncultured_bacterium_c_Subgroup_6", "s__uncultured_bacterium_c_Subgroup_6"]}},{"id": "OTU79", "metadata": {"taxonomy": ["k__Bacteria", "p__Synergistetes", "c__Synergistia", "o__Synergistales", "f__Synergistaceae", "g__uncultured_bacterium_f_Synergistaceae", "s__uncultured_bacterium_f_Synergistaceae"]}},{"id": "OTU793", "metadata": {"taxonomy": ["k__Bacteria", "p__Proteobacteria", "c__Gammaproteobacteria", "o__Steroidobacterales", "f__Steroidobacteraceae", "g__uncultured_bacterium_f_Steroidobacteraceae", "s__uncultured_bacterium_f_Steroidobacteraceae"]}},{"id": "OTU795", "metadata": {"taxonomy": ["k__Bacteria", "p__Acidobacteria", "c__Holophagae", "o__Subgroup_7", "f__uncultured_bacterium_o_Subgroup_7", "g__uncultured_bacterium_o_Subgroup_7", "s__uncultured_bacterium_o_Subgroup_7"]}},{"id": "OTU796", "metadata": {"taxonomy": ["k__Bacteria", "p__Firmicutes", "c__Clostridia", "o__Clostridiales", "f__Christensenellaceae", "g__Christensenellaceae_R-7_group", "s__bacterium_enrichment_culture_clone_DPF35"]}},{"id": "OTU799", "metadata": {"taxonomy": ["k__Bacteria", "p__Actinobacteria", "c__Acidimicrobiia", "o__Microtrichales", "f__uncultured_bacterium_o_Microtrichales", "g__uncultured_bacterium_o_Microtrichales", "s__uncultured_bacterium_o_Microtrichales"]}},{"id": "OTU8", "metadata": {"taxonomy": ["k__Bacteria", "p__Proteobacteria", "c__Gammaproteobacteria", "o__Enterobacteriales", "f__Enterobacteriaceae", "g__uncultured_bacterium_f_Enterobacteriaceae", "s__uncultured_bacterium_f_Enterobacteriaceae"]}},{"id": "OTU80", "metadata": {"taxonomy": ["k__Bacteria", "p__Chloroflexi", "c__Anaerolineae", "o__RBG-13-54-9", "f__uncultured_bacterium_o_RBG-13-54-9", "g__uncultured_bacterium_o_RBG-13-54-9", "s__uncultured_bacterium_o_RBG-13-54-9"]}},{"id": "OTU804", "metadata": {"taxonomy": ["k__Bacteria", "p__Bacteroidetes", "c__Bacteroidia", "o__Bacteroidales", "f__Bacteroidetes_vadinHA17", "g__uncultured_bacterium_f_Bacteroidetes_vadinHA17", "s__uncultured_bacterium_f_Bacteroidetes_vadinHA17"]}},{"id": "OTU805", "metadata": {"taxonomy": ["k__Bacteria", "p__Acidobacteria", "c__Subgroup_22", "o__uncultured_bacterium_c_Subgroup_22", "f__uncultured_bacterium_c_Subgroup_22", "g__uncultured_bacterium_c_Subgroup_22", "s__uncultured_bacterium_c_Subgroup_22"]}},{"id": "OTU81", "metadata": {"taxonomy": ["k__Bacteria", "p__Proteobacteria", "c__Alphaproteobacteria", "o__Caulobacterales", "f__Caulobacteraceae", "g__Brevundimonas", "s__uncultured_bacterium_g_Brevundimonas"]}},{"id": "OTU813", "metadata": {"taxonomy": ["k__Bacteria", "p__Firmicutes", "c__Clostridia", "o__Clostridiales", "f__Peptostreptococcaceae", "g__Intestinibacter", "s__uncultured_bacterium_g_Intestinibacter"]}},{"id": "OTU814", "metadata": {"taxonomy": ["k__Bacteria", "p__Firmicutes", "c__Bacilli", "o__Lactobacillales", "f__Streptococcaceae", "g__Streptococcus", "s__uncultured_bacterium_g_Streptococcus"]}},{"id": "OTU817", "metadata": {"taxonomy": ["k__Bacteria", "p__Acidobacteria", "c__Aminicenantia", "o__Aminicenantales", "f__uncultured_bacterium_o_Aminicenantales", "g__uncultured_bacterium_o_Aminicenantales", "s__uncultured_bacterium_o_Aminicenantales"]}},{"id": "OTU819", "metadata": {"taxonomy": ["k__Bacteria", "p__Firmicutes", "c__Bacilli", "o__Lactobacillales", "f__Enterococcaceae", "g__Enterococcus", "s__uncultured_bacterium_g_Enterococcus"]}},{"id": "OTU82", "metadata": {"taxonomy": ["k__Bacteria", "p__Firmicutes", "c__Clostridia", "o__DTU014", "f__uncultured_bacterium_o_DTU014", "g__uncultured_bacterium_o_DTU014", "s__uncultured_bacterium_o_DTU014"]}},{"id": "OTU822", "metadata": {"taxonomy": ["k__Bacteria", "p__Bacteroidetes", "c__Bacteroidia", "o__uncultured_bacterium_c_Bacteroidia", "f__uncultured_bacterium_c_Bacteroidia", "g__uncultured_bacterium_c_Bacteroidia", "s__uncultured_bacterium_c_Bacteroidia"]}},{"id": "OTU823", "metadata": {"taxonomy": ["k__Bacteria", "p__Bacteroidetes", "c__Bacteroidia", "o__Bacteroidales", "f__Muribaculaceae", "g__uncultured_bacterium_f_Muribaculaceae", "s__uncultured_bacterium_f_Muribaculaceae"]}},{"id": "OTU826", "metadata": {"taxonomy": ["k__Bacteria", "p__Proteobacteria", "c__Alphaproteobacteria", "o__Rhizobiales", "f__Xanthobacteraceae", "g__uncultured_bacterium_f_Xanthobacteraceae", "s__uncultured_bacterium_f_Xanthobacteraceae"]}},{"id": "OTU827", "metadata": {"taxonomy": ["k__Bacteria", "p__Latescibacteria", "c__uncultured_bacterium_p_Latescibacteria", "o__uncultured_bacterium_p_Latescibacteria", "f__uncultured_bacterium_p_Latescibacteria", "g__uncultured_bacterium_p_Latescibacteria", "s__uncultured_bacterium_p_Latescibacteria"]}},{"id": "OTU829", "metadata": {"taxonomy": ["k__Bacteria", "p__Proteobacteria", "c__Gammaproteobacteria", "o__Betaproteobacteriales", "f__Burkholderiaceae", "g__uncultured_bacterium_f_Burkholderiaceae", "s__uncultured_bacterium_f_Burkholderiaceae"]}},{"id": "OTU83", "metadata": {"taxonomy": ["k__Bacteria", "p__Bacteroidetes", "c__Bacteroidia", "o__Chitinophagales", "f__37-13", "g__Bacteroidetes_bacterium_37-13", "s__uncultured_bacterium_g_Bacteroidetes_bacterium_37-13"]}},{"id": "OTU830", "metadata": {"taxonomy": ["k__Bacteria", "p__Firmicutes", "c__Bacilli", "o__Bacillales", "f__Bacillaceae", "g__Terribacillus", "s__Terribacillus_sp"]}},{"id": "OTU838", "metadata": {"taxonomy": ["k__Bacteria", "p__Bacteroidetes", "c__Bacteroidia", "o__Bacteroidales", "f__Rikenellaceae", "g__Blvii28_wastewater-sludge_group", "s__uncultured_bacterium_g_Blvii28_wastewater-sludge_group"]}},{"id": "OTU84", "metadata": {"taxonomy": ["k__Bacteria", "p__Proteobacteria", "c__Gammaproteobacteria", "o__Xanthomonadales", "f__Rhodanobacteraceae", "g__Pseudofulvimonas", "s__uncultured_bacterium_g_Pseudofulvimonas"]}},{"id": "OTU840", "metadata": {"taxonomy": ["k__Bacteria", "p__Firmicutes", "c__Clostridia", "o__Clostridiales", "f__Christensenellaceae", "g__Christensenellaceae_R-7_group", "s__uncultured_bacterium_g_Christensenellaceae_R-7_group"]}},{"id": "OTU842", "metadata": {"taxonomy": ["k__Bacteria", "p__Firmicutes", "c__Clostridia", "o__Clostridiales", "f__Lachnospiraceae", "g__Roseburia", "s__uncultured_bacterium_g_Roseburia"]}},{"id": "OTU845", "metadata": {"taxonomy": ["k__Bacteria", "p__Firmicutes", "c__Clostridia", "o__Clostridiales", "f__Ruminococcaceae", "g__Butyricicoccus", "s__uncultured_bacterium_g_Butyricicoccus"]}},{"id": "OTU846", "metadata": {"taxonomy": ["k__Bacteria", "p__Spirochaetes", "c__MVP-15", "o__uncultured_bacterium_c_MVP-15", "f__uncultured_bacterium_c_MVP-15", "g__uncultured_bacterium_c_MVP-15", "s__uncultured_bacterium_c_MVP-15"]}},{"id": "OTU85", "metadata": {"taxonomy": ["k__Bacteria", "p__Proteobacteria", "c__Gammaproteobacteria", "o__Xanthomonadales", "f__Xanthomonadaceae", "g__Pseudoxanthomonas", "s__Pseudoxanthomonas_mexicana"]}},{"id": "OTU850", "metadata": {"taxonomy": ["k__Bacteria", "p__Planctomycetes", "c__Planctomycetacia", "o__Gemmatales", "f__Gemmataceae", "g__uncultured_bacterium_f_Gemmataceae", "s__uncultured_bacterium_f_Gemmataceae"]}},{"id": "OTU853", "metadata": {"taxonomy": ["k__Bacteria", "p__Proteobacteria", "c__Deltaproteobacteria", "o__Myxococcales", "f__Polyangiaceae", "g__Pajaroellobacter", "s__uncultured_bacterium_g_Pajaroellobacter"]}},{"id": "OTU858", "metadata": {"taxonomy": ["k__Bacteria", "p__Proteobacteria", "c__Alphaproteobacteria", "o__Sphingomonadales", "f__Sphingomonadaceae", "g__uncultured_bacterium_f_Sphingomonadaceae", "s__uncultured_bacterium_f_Sphingomonadaceae"]}},{"id": "OTU86", "metadata": {"taxonomy": ["k__Bacteria", "p__Proteobacteria", "c__Gammaproteobacteria", "o__Betaproteobacteriales", "f__Rhodocyclaceae", "g__Denitratisoma", "s__uncultured_bacterium_g_Denitratisoma"]}},{"id": "OTU862", "metadata": {"taxonomy": ["k__Bacteria", "p__Firmicutes", "c__Bacilli", "o__Lactobacillales", "f__Leuconostocaceae", "g__Weissella", "s__uncultured_bacterium_g_Weissella"]}},{"id": "OTU864", "metadata": {"taxonomy": ["k__Bacteria", "p__Bacteroidetes", "c__Bacteroidia", "o__Flavobacteriales", "f__Flavobacteriaceae", "g__Flavobacterium", "s__Flavobacterium_suncheonense"]}},{"id": "OTU868", "metadata": {"taxonomy": ["k__Bacteria", "p__Chloroflexi", "c__Chloroflexia", "o__Thermomicrobiales", "f__JG30-KF-CM45", "g__uncultured_bacterium_f_JG30-KF-CM45", "s__uncultured_bacterium_f_JG30-KF-CM45"]}},{"id": "OTU87", "metadata": {"taxonomy": ["k__Bacteria", "p__Chloroflexi", "c__Anaerolineae", "o__SBR1031", "f__A4b", "g__uncultured_bacterium_f_A4b", "s__uncultured_bacterium_f_A4b"]}},{"id": "OTU870", "metadata": {"taxonomy": ["k__Bacteria", "p__Firmicutes", "c__Clostridia", "o__Clostridiales", "f__Ruminococcaceae", "g__Ruminococcaceae_UCG-014", "s__uncultured_bacterium_g_Ruminococcaceae_UCG-014"]}},{"id": "OTU871", "metadata": {"taxonomy": ["k__Bacteria", "p__Firmicutes", "c__Clostridia", "o__Clostridiales", "f__Family_XI", "g__Sedimentibacter", "s__uncultured_bacterium_g_Sedimentibacter"]}},{"id": "OTU88", "metadata": {"taxonomy": ["k__Bacteria", "p__Proteobacteria", "c__Alphaproteobacteria", "o__Rhizobiales", "f__Xanthobacteraceae", "g__uncultured_bacterium_f_Xanthobacteraceae", "s__uncultured_bacterium_f_Xanthobacteraceae"]}},{"id": "OTU882", "metadata": {"taxonomy": ["k__Bacteria", "p__Chloroflexi", "c__KD4-96", "o__uncultured_bacterium_c_KD4-96", "f__uncultured_bacterium_c_KD4-96", "g__uncultured_bacterium_c_KD4-96", "s__uncultured_bacterium_c_KD4-96"]}},{"id": "OTU883", "metadata": {"taxonomy": ["k__Bacteria", "p__Chloroflexi", "c__Anaerolineae", "o__RBG-13-54-9", "f__uncultured_bacterium_o_RBG-13-54-9", "g__uncultured_bacterium_o_RBG-13-54-9", "s__uncultured_bacterium_o_RBG-13-54-9"]}},{"id": "OTU884", "metadata": {"taxonomy": ["k__Bacteria", "p__Proteobacteria", "c__Deltaproteobacteria", "o__Desulfovibrionales", "f__Desulfovibrionaceae", "g__Desulfovibrio", "s__uncultured_bacterium_g_Desulfovibrio"]}},{"id": "OTU889", "metadata": {"taxonomy": ["k__Bacteria", "p__Proteobacteria", "c__Gammaproteobacteria", "o__WD260", "f__uncultured_bacterium_o_WD260", "g__uncultured_bacterium_o_WD260", "s__uncultured_bacterium_o_WD260"]}},{"id": "OTU89", "metadata": {"taxonomy": ["k__Bacteria", "p__Chloroflexi", "c__uncultured_bacterium_p_Chloroflexi", "o__uncultured_bacterium_p_Chloroflexi", "f__uncultured_bacterium_p_Chloroflexi", "g__uncultured_bacterium_p_Chloroflexi", "s__uncultured_bacterium_p_Chloroflexi"]}},{"id": "OTU892", "metadata": {"taxonomy": ["k__Bacteria", "p__Actinobacteria", "c__Coriobacteriia", "o__Coriobacteriales", "f__Eggerthellaceae", "g__Enterorhabdus", "s__uncultured_bacterium_g_Enterorhabdus"]}},{"id": "OTU893", "metadata": {"taxonomy": ["k__Bacteria", "p__Bacteroidetes", "c__Bacteroidia", "o__Bacteroidales", "f__Muribaculaceae", "g__uncultured_bacterium_f_Muribaculaceae", "s__uncultured_bacterium_f_Muribaculaceae"]}},{"id": "OTU898", "metadata": {"taxonomy": ["k__Bacteria", "p__Proteobacteria", "c__Alphaproteobacteria", "o__Rhizobiales", "f__Rhizobiaceae", "g__uncultured_bacterium_f_Rhizobiaceae", "s__uncultured_bacterium_f_Rhizobiaceae"]}},{"id": "OTU9", "metadata": {"taxonomy": ["k__Bacteria", "p__Chloroflexi", "c__Anaerolineae", "o__SBR1031", "f__A4b", "g__uncultured_bacterium_f_A4b", "s__uncultured_bacterium_f_A4b"]}},{"id": "OTU90", "metadata": {"taxonomy": ["k__Bacteria", "p__Deinococcus-Thermus", "c__Deinococci", "o__Deinococcales", "f__Trueperaceae", "g__Truepera", "s__uncultured_bacterium_g_Truepera"]}},{"id": "OTU904", "metadata": {"taxonomy": ["k__Bacteria", "p__Planctomycetes", "c__Phycisphaerae", "o__Phycisphaerales", "f__Phycisphaeraceae", "g__SM1A02", "s__uncultured_bacterium_g_SM1A02"]}},{"id": "OTU91", "metadata": {"taxonomy": ["k__Bacteria", "p__Proteobacteria", "c__Deltaproteobacteria", "o__Myxococcales", "f__mle1-27", "g__uncultured_bacterium_f_mle1-27", "s__uncultured_bacterium_f_mle1-27"]}},{"id": "OTU917", "metadata": {"taxonomy": ["k__Bacteria", "p__Firmicutes", "c__Negativicutes", "o__Selenomonadales", "f__Veillonellaceae", "g__uncultured_bacterium_f_Veillonellaceae", "s__uncultured_bacterium_f_Veillonellaceae"]}},{"id": "OTU919", "metadata": {"taxonomy": ["k__Bacteria", "p__Bacteroidetes", "c__Bacteroidia", "o__Bacteroidales", "f__Bacteroidaceae", "g__Bacteroides", "s__uncultured_bacterium_g_Bacteroides"]}},{"id": "OTU92", "metadata": {"taxonomy": ["k__Bacteria", "p__Proteobacteria", "c__Gammaproteobacteria", "o__Betaproteobacteriales", "f__Burkholderiaceae", "g__Burkholderia-Caballeronia-Paraburkholderia", "s__uncultured_bacterium_g_Burkholderia-Caballeronia-Paraburkholderia"]}},{"id": "OTU926", "metadata": {"taxonomy": ["k__Bacteria", "p__Proteobacteria", "c__Gammaproteobacteria", "o__Betaproteobacteriales", "f__Burkholderiaceae", "g__Parasutterella", "s__Burkholderiales_bacterium_YL45"]}},{"id": "OTU93", "metadata": {"taxonomy": ["k__Bacteria", "p__Proteobacteria", "c__Alphaproteobacteria", "o__Sphingomonadales", "f__Sphingomonadaceae", "g__Sphingorhabdus", "s__uncultured_bacterium_g_Sphingorhabdus"]}},{"id": "OTU930", "metadata": {"taxonomy": ["k__Bacteria", "p__Firmicutes", "c__Bacilli", "o__Bacillales", "f__Staphylococcaceae", "g__Staphylococcus", "s__uncultured_bacterium_g_Staphylococcus"]}},{"id": "OTU939", "metadata": {"taxonomy": ["k__Bacteria", "p__Proteobacteria", "c__Deltaproteobacteria", "o__Myxococcales", "f__uncultured_bacterium_o_Myxococcales", "g__uncultured_bacterium_o_Myxococcales", "s__uncultured_bacterium_o_Myxococcales"]}},{"id": "OTU94", "metadata": {"taxonomy": ["k__Bacteria", "p__Chloroflexi", "c__Anaerolineae", "o__C10-SB1A", "f__uncultured_bacterium_o_C10-SB1A", "g__uncultured_bacterium_o_C10-SB1A", "s__uncultured_bacterium_o_C10-SB1A"]}},{"id": "OTU944", "metadata": {"taxonomy": ["k__Bacteria", "p__Proteobacteria", "c__Alphaproteobacteria", "o__Acetobacterales", "f__Acetobacteraceae", "g__uncultured_bacterium_f_Acetobacteraceae", "s__uncultured_bacterium_f_Acetobacteraceae"]}},{"id": "OTU945", "metadata": {"taxonomy": ["k__Bacteria", "p__Bacteroidetes", "c__Bacteroidia", "o__Sphingobacteriales", "f__Lentimicrobiaceae", "g__Lentimicrobium", "s__uncultured_bacterium_g_Lentimicrobium"]}},{"id": "OTU949", "metadata": {"taxonomy": ["k__Bacteria", "p__Proteobacteria", "c__Alphaproteobacteria", "o__Rhodospirillales", "f__Rhodopirillaceae", "g__Defluviicoccus", "s__uncultured_bacterium_g_Defluviicoccus"]}},{"id": "OTU95", "metadata": {"taxonomy": ["k__Bacteria", "p__Chloroflexi", "c__OLB14", "o__uncultured_bacterium_c_OLB14", "f__uncultured_bacterium_c_OLB14", "g__uncultured_bacterium_c_OLB14", "s__uncultured_bacterium_c_OLB14"]}},{"id": "OTU958", "metadata": {"taxonomy": ["k__Bacteria", "p__Bacteroidetes", "c__Ignavibacteria", "o__Ignavibacteriales", "f__Ignavibacteriaceae", "g__Ignavibacterium", "s__uncultured_bacterium_g_Ignavibacterium"]}},{"id": "OTU959", "metadata": {"taxonomy": ["k__Bacteria", "p__Acidobacteria", "c__Acidobacteriia", "o__Solibacterales", "f__Solibacteraceae_Subgroup_3", "g__Paludibaculum", "s__uncultured_bacterium_g_Paludibaculum"]}},{"id": "OTU96", "metadata": {"taxonomy": ["k__Bacteria", "p__Firmicutes", "c__Bacilli", "o__Lactobacillales", "f__Lactobacillaceae", "g__Lactobacillus", "s__uncultured_bacterium_g_Lactobacillus"]}},{"id": "OTU960", "metadata": {"taxonomy": ["k__Bacteria", "p__Proteobacteria", "c__Alphaproteobacteria", "o__Sphingomonadales", "f__Sphingomonadaceae", "g__Sphingomonas", "s__uncultured_bacterium_g_Sphingomonas"]}},{"id": "OTU961", "metadata": {"taxonomy": ["k__Bacteria", "p__Latescibacteria", "c__uncultured_bacterium_p_Latescibacteria", "o__uncultured_bacterium_p_Latescibacteria", "f__uncultured_bacterium_p_Latescibacteria", "g__uncultured_bacterium_p_Latescibacteria", "s__uncultured_bacterium_p_Latescibacteria"]}},{"id": "OTU963", "metadata": {"taxonomy": ["k__Bacteria", "p__Firmicutes", "c__Clostridia", "o__Clostridiales", "f__Ruminococcaceae", "g__Flavonifractor", "s__uncultured_bacterium_g_Flavonifractor"]}},{"id": "OTU965", "metadata": {"taxonomy": ["k__Bacteria", "p__Actinobacteria", "c__Actinobacteria", "o__Bifidobacteriales", "f__Bifidobacteriaceae", "g__Gardnerella", "s__uncultured_bacterium_g_Gardnerella"]}},{"id": "OTU97", "metadata": {"taxonomy": ["k__Bacteria", "p__Proteobacteria", "c__Gammaproteobacteria", "o__Xanthomonadales", "f__Rhodanobacteraceae", "g__Aquimonas", "s__uncultured_bacterium_g_Aquimonas"]}},{"id": "OTU972", "metadata": {"taxonomy": ["k__Bacteria", "p__Proteobacteria", "c__Alphaproteobacteria", "o__Rhizobiales", "f__Hyphomicrobiaceae", "g__Pedomicrobium", "s__uncultured_bacterium_g_Pedomicrobium"]}},{"id": "OTU98", "metadata": {"taxonomy": ["k__Bacteria", "p__Bacteroidetes", "c__Ignavibacteria", "o__Ignavibacteriales", "f__PHOS-HE36", "g__uncultured_bacterium_f_PHOS-HE36", "s__uncultured_bacterium_f_PHOS-HE36"]}},{"id": "OTU984", "metadata": {"taxonomy": ["k__Bacteria", "p__Proteobacteria", "c__Alphaproteobacteria", "o__Reyranellales", "f__Reyranellaceae", "g__Reyranella", "s__uncultured_bacterium_g_Reyranella"]}},{"id": "OTU987", "metadata": {"taxonomy": ["k__Bacteria", "p__Proteobacteria", "c__Gammaproteobacteria", "o__Competibacterales", "f__Competibacteraceae", "g__Candidatus_Competibacter", "s__uncultured_bacterium_g_Candidatus_Competibacter"]}},{"id": "OTU99", "metadata": {"taxonomy": ["k__Bacteria", "p__Proteobacteria", "c__Alphaproteobacteria", "o__Rhizobiales", "f__Beijerinckiaceae", "g__Bosea", "s__uncultured_bacterium_g_Bosea"]}},{"id": "OTU995", "metadata": {"taxonomy": ["k__Bacteria", "p__Proteobacteria", "c__Gammaproteobacteria", "o__Betaproteobacteriales", "f__SC-I-84", "g__uncultured_bacterium_f_SC-I-84", "s__uncultured_bacterium_f_SC-I-84"]}},{"id": "OTU996", "metadata": {"taxonomy": ["k__Bacteria", "p__Bacteroidetes", "c__Bacteroidia", "o__Bacteroidales", "f__Bacteroidetes_vadinHA17", "g__uncultured_bacterium_f_Bacteroidetes_vadinHA17", "s__uncultured_bacterium_f_Bacteroidetes_vadinHA17"]}},{"id": "OTU997", "metadata": {"taxonomy": ["k__Bacteria", "p__Proteobacteria", "c__Gammaproteobacteria", "o__Betaproteobacteriales", "f__Burkholderiaceae", "g__Sphaerotilus", "s__Sphaerotilus_natans_subsp"]}},{"id": "OTU999", "metadata": {"taxonomy": ["k__Bacteria", "p__Proteobacteria", "c__Gammaproteobacteria", "o__Betaproteobacteriales", "f__Rhodocyclaceae", "g__Denitratisoma", "s__uncultured_bacterium_g_Denitratisoma"]}}],"columns": [{"id": "B2", "metadata": null},{"id": "B1", "metadata": null},{"id": "B3", "metadata": null}]}
