# Supplementary material for: Effect of tetracycline on nitrogen removal in Moving Bed Biofilm Reactor (MBBR) System
Source: PLoS One. 2022 Jan 10;17(1):e0261306. doi: 10.1371/journal.pone.0261306 (PMC8746769; doi:10.1371/journal.pone.0261306)
Supplement: S2 Data — (ZIP) [file pone.0261306.s002.zip › customer_backup/otus/rep_set.fasta]

>OTU1
GTCGGGAATTTTGGGCAATGGGGGAAACCCTGACCCAGCAACGCCGCGTGAAGGATGAAG
TATTTCGGTATGTAAACTTCGAAAGAATAGGAAGAATTAATGACGGTACTATTTATAAGG
TCCGGCTAACTACGTGCCAGCAGCCGCGGTAATACGTAGGGACCAAGCGTTGTTCGGATT
TACTGGGCGTAAAGGGCGCGTAGGCGGCATGGCAAGTCACTTGTGAAATCTCCGGGCTTA
ACTCGGAACGGCCAAGTGATACTGCTGAGCTAGAGTGCAGAAGGGGCAATCGGAATTCTT
GGTGTAGCGGTGAAATGCGTAGATATCAAGAGGAACACCTGAGGTGAAGACGGGTTGCTG
GGCTGACACTGACGCTGAGGCGCGAAAGCTAGGGGAGCAAACGGG
>OTU2
GTGGGGAATATTGGACAATGGGCGCAAGCCTGATCCAGCCATGCCGCGTGAGTGATGAAG
GCCTTAGGGTTGTAAAGCTCTTTTGGCGGGGACGATAATGACGGTACCCGCAGAATAAGT
CCCGGCTAACTTCGTGCCAGCAGCCGCGGTAATACGAAGGGGACTAGCGTTGTTCGGAAT
CACTGGGCGTAAAGCGCACGTAGGCGGATATGTCAGTCAGGGGTGAAATCCCGGGGCTCA
ACCTCGGAACTGCCCTTGATACAGCATGTCTTGAGTCCGATAGAGGTGGGTGGAATTCCT
AGTGTAGAGGTGAAATTCGTAGATATTAGGAAGAACACCGGTGGCGAAGGCGGCCCACTG
GATCGGTACTGACGCTGAGGTGCGAAAGCGTGGGGAGCAAACAGG
>OTU3
GTGGGGAATATTGGACAATGGGCGAAAGCCTGATCCAGCCATGCCGCGTGAGTGATGAAG
GCCCTAGGGTTGTAAAGCTCTTTTGTGCGGGAAGATAATGACGGTACCGCAAGAATAAGC
CCCGGCTAACTTCGTGCCAGCAGCCGCGGTAATACGAAGGGGGCTAGCGTTGCTCGGAAT
CACTGGGCGTAAAGGGTGCGTAGGCGGGTTTCTAAGTCAGAGGTGAAAGCCTGGAGCTCA
ACTCCAGAACTGCCTTTGATACTGGAAGTCTTGAGTTCGGGAGAGGTGAGTGGAACTGCG
AGTGTAGAGGTGAAATTCGTAGATATTCGCAAGAACACCAGTGGCGAAGGCGGCTCACTG
GCCCGATACTGACGCTGAGGCACGAAAGCGTGGGGAGCAAACAGG
>OTU4
GTGGGGAATATTGGACAATGGGCGCAAGCCTGATCCAGCAATGCCGCGTGTGTGAAGAAG
GCCTGCGGGTTGTAAAGCACTTTAAGCAGGGAGGACGGGAAGCGGGGCTAATACCCTTGC
CTCTTGACGTTACCTGCAGAATAAGCACCGGCTAACTTCGTGCCAGCAGCCGCGGTAATA
CGAAGGGTGCAAGCGTTAATCGGAATTACTGGGCGTAAAGCGCGTGTAGGCGGTTGGCTA
AGTCAGATGTGAAAGCCCCGGGCTCAACCTGGGAATTGCATTTGATACTGGCTGGCTAGA
ATGTGGTAGAGGGAGGCGGAATTCCCGGTGTAGCGGTGAAATGCGTAGATATCGGGAAGA
ACACCAATGGCGAAGGCAGCCTCCTGGGCCAACATTGACGCTGAGACGCGAAAGCGTGGG
GAGCAAACAGG
>OTU5
GTGGGGAATTTTGGACAATGGGGGCAACCCTGATCCAGCCATGCCGCGTGAGTGAAGAAG
GCCTTCGGGTTGTAAAGCTCTTTCAGGTGGAAAGAAATCTCCCGGGTGAATACCCTGGGA
GGATGACGGTACCATCAGAAGAAGCACCGGCTAACTACGTGCCAGCAGCCGCGGTAATAC
GTAGGGTGCGAGCGTTAATCGGAATTACTGGGCGTAAAGCGTGCGCAGGCGGTTGTGTAA
GACAGATGTGAAATCCCCGGGCTCAACCTGGGAACTGCGTTTGTGACTGCACAACTAGAG
TACGGCAGAGGGAGGTGGAATTCCGCGTGTAGCAGTGAAATGCGTAGAGATGCGGAGGAA
CACCGATGGCGAAGGCAGCCTCCTGGGCCAGTACTGACGCTCATGCACGAAAGCGTGGGG
AGCAAACAGG
>OTU6
GTGGGGAATATTGCACAATGGGGGAAACCCTGATGCAGCAACGCCGCGTGAGTGATGACG
GCCTTCGGGTTGTAAAGCTCTGTCTTCAGGGACGATAATGACGGTACCTGAGGAGGAAGC
CACGGCTAACTACGTGCCAGCAGCCGCGGTAATACGTAGGTGGCAAGCGTTGTCCGGATT
TACTGGGCGTAAAGGGAGCGTAGGCGGACTTTTAAGTGAGATGTGAAATACCCGGGCTCA
ACCTGGGTGCTGCATTTCAAACTGGAAGTCTAGAGTGCAGGAGAGGAGAGTGGAATTCCT
AGTGTAGCGGTGAAATGCGTAGAGATTAGGAAGAACACCAGTGGCGAAGGCGACTCTCTG
GACTGTAACTGACGCTGAGGCTCGAAAGCGTGGGGAGCAAACAGG
>OTU7
GTGGGGAATATTGGACAATGGGGGCAACCCTGATCCAGCAATGCCGCGTGTGTGAAGAAG
GTCTTCGGATTGTAAAGCACTTTCGACGGGGACGATGATGACGGTACCCGTAGAAGAAGC
CCCGGCTAACTTCGTGCCAGCAGCCGCGGTAATACGAAGGGGGCTAGCGTTGCTCGGAAT
GACTGGGCGTAAAGGGCGTGTAGGCGGTTTGTACAGTCAGATGTGAAATCCCCGGGCTTA
ACCTGGGAGCTGCATTTGATACGTGCAGACTAGAGTGTGAGAGAGGGTTGTGGAATTCCC
AGTGTAGAGGTGAAATTCGTAGATATTGGGAAGAACACCGGTGGCGAAGGCGGCAACCTG
GCTCATTACTGACGCTGAGGCGCGAAAGCGTGGGGAGCAAACAGG
>OTU8
GTGGGGAATATTGCACAATGGGCGCAAGCCTGATGCAGCCATGCCGCGTGTATGAAGAAG
GCCTTCGGGTTGTAAAGTACTTTCAGCGAGGAGGAAGGCGTTAAGGTTAATAACCTTGGC
GATTGACGTTACTCGCAGAAGAAGCACCGGCTAACTCCGTGCCAGCAGCCGCGGTAATAC
GGAGGGTGCAAGCGTTAATCGGAATTACTGGGCGTAAAGCGCACGCAGGCGGTCTGTTAA
GTCAGATGTGAAATCCCCGGGCTCAACCTGGGAACTGCATTTGAAACTGGCAGGCTTGAG
TCTTGTAGAGGGGGGTAGAATTCCAGGTGTAGCGGTGAAATGCGTAGAGATCTGGAGGAA
TACCGGTGGCGAAGGCGGCCCCCTGGACAAAGACTGACGCTCAGGTGCGAAAGCGTGGGG
AGCAAACAGG
>OTU9
GTGAGGAATATTGCACAATGGGCGAAAGCCTGATGCAGCGACGCCGCGTGGGTGAAGAAG
GTTTTCGGATCGTAAAACCCTTTTCTGTGTGACGAGAGAGGACGGTAGCACAGGAATAAG
TCTCGGCTAACTACGTGCCAGCAGCCGCGGTAAAACGTAGGAGACAAACGTTATCCGGAG
TTACTGGGCGTAAAGGGCGTGCAGGCGGCAGCCTAAGTCTGGCGTGAAATATCCCGGCTT
AACCGGGAGAGGTCGTCGGATACTGGGCAGCTAGAGGGCGGTAGAGGCGTGTGGAATTCC
GGGTGTAGTGGTGAAATGCGTAGAGATCCGGAGGAACACCAGTGGCGAAGGCGACACGCT
GGGCCGCACCTGACGCTAAGACGCGACAGCATGGGGAGCGAACGGG
>OTU10
GTAAGGAATATTGGTCAATGGAGGGAACTCTGAACCAGCCATGCCGCGTGAAGGATGACG
GCCCTCTGGGTTGTAAACTTCTTTTGGATGGGGCGAAAAAACGGGATTTATCCTGGACTG
ACGGTACCATCAGAATAAGCACCGGCTAACTCCGTGCCAGCAGCCGCGGTAATACGGAGG
GTGCAAGCGTTATCCGGAATCACTGGGTTTAAAGGGTGCGTAGGCGGTTGTATAAGTCAG
GGGTGAAAGCACGCAGCTTAACTGTGTAATTGCCTTTGATACTGTACGGCTTGAATAGGG
TTGAGGTTGGCGGAATGTGACATGTAGCGGTGAAATGCATAGATATGTCATAGAACACCG
ATTGCGAAGGCAGCTGACTGGGCCTATATTGACGCTGAGGCACGAAAGCGTGGGGAGCGA
ACAGG
>OTU11
GTGAGGAATATTCCACAATGGGCGAAAGCCTGATGGAGCAATGCCGCGTGCAGGATGAAG
GCCCTCGGGTTGTAAACTGCTTTTATATGAGAAGACTATGACGGTAACATATGAATAAGG
ACCGGCTAACTACGTGCCAGCAGCCGCGGTCATACGTAGGGTCCAAGCGTTATCCGGAGT
GACTGGGCGTAAAGAGTTGCGTAGGCGGTTATGTAAGCGAGTGATGAAAACTATCGGCTC
AACCGATAGCCTATTATTCGAACTGCATAACTCGAGAGTATCAGAGGTCGCTGGAATTCC
TAGTGTAGGAGTGAAATCCGTAGATATTAGGAGGAACACCAATGGCGTAGGCAGGCGACT
GGGATATTTCTGACGCTAAGGCACGAAAGCGTGGGGAGCGAACCGG
>OTU12
GTGGGGAATTTTGGACAATGGGCGCAAGCCTGATCCAGCCATGCCGCGTGAGTGAAGAAG
GCCTTCGGGTTGTAAAGCTCTTTCGGCCGGGAAGAAATCGTGTTCTCTAACATAGGACAT
GGATGACGGTACCGGACTAAGAAGCACCGGCTAACTACGTGCCAGCAGCCGCGGTAATAC
GTAGGGTGCGAGCGTTAATCGGAATTACTGGGCGTAAAGCGTGCGCAGGCGGTTTTGTAA
GACAGATGTGAAATCCCCGGGCTTAACCTGGGAACTGCGTTTGTGACTGCAAGGCTAGAG
TACGGCAGAGGGGGGTGGAATTCCTGGTGTAGCAGTGAAATGCGTAGATATCAGGAGGAA
CACCGATGGCGAAGGCAGCCCCCTGGGCCTGTACTGACGCTCATGCACGAAAGCGTGGGG
AGCAAACAGG
>OTU13
GTCGAGAATCTTTCACAATGGGGGAAACCCTGATGGAGCGACGCCGCGTGGAGGATAAGG
TCTTCGGATTGTAAACTCCTGTCATGCGTGAACAAGGCAGCCGGGCTAATAACCTGTGCT
GATTGATGGTAACGCAAGAGGAAGAGACGGCTAACTCTGTGCCAGCAGCCGCGGTAATAC
AGAGGTCTCAAGCGTTGTTCGGAATCACTGGGCGTAAAGGGTGCGTAGGTGGCGTGGTAA
GTCAGATGTGAAAGCCCGGGGCTCAACCTCGGAACTGCATCCGATACTACCATGCTAGAG
TACTGAAGAGGTGACTAGAATTCTAGGTGTAGCAGTGAAATGCGTAGATATCTAGAGGAA
TACCAAAGGCGTAGGCAGGTCACTGGGCAGTTACTGACACTGAGGCACGAAGGCCAGGGG
AGCAAACGGG
>OTU14
GTGGGGAATTTTGGACAATGGGCGAAAGCCTGATCCAGCCATGCCGCGTGAGTGAAGAAG
GCCTTCGGGTTGTAAAGCTCTTTTAGTCGGAAAGAAAGAGTTGCAATGAATAATTGTGAT
TTATGACGGTACCGACAGAAAAAGCACCGGCTAACTACGTGCCAGCAGCCGCGGTAATAC
GTAGGGTGCGAGCGTTAATCGGAATTACTGGGCGTAAAGGGTGCGCAGGCGGTCTTGCAA
GTCAGATGTGAAAGCCCCGGGCTTAACCTGGGAATTGCGTTTGAAACTACAAGGCTAGAG
TGCAGCAGAGGGGAGTGGAATTCCATGTGTAGCAGTGAAATGCGTAGAGATGTGGAAGAA
CACCGATGGCGAAGGCAGCTCCCTGGGTTGACACTGACGCTCATGCACGAAAGCGTGGGG
AGCAAACAGG
>OTU15
GTGGGGAATTTTGGACAATGGGCGCAAGCCTGATCCAGCCATGCCGCGTGAGTGAAGAAG
GCCTTCGGGTTGTAAAGCTCTTTCAGGTGGAAAGAAATCGCACTTTCTAATACAAGGTGT
GGATGACGGTACCATCAGAAGAAGCACCGGCTAACTACGTGCCAGCAGCCGCGGTAATAC
GTAGGGTGCGAGCGTTAATCGGAATTACTGGGCGTAAAGCGTGCGCAGGCGGTTATGTAA
GACAGATGTGAAATCCCCGGGCTCAACCTGGGAACTGCGTTTGTGACTGCATAACTAGAG
TACGGCAGAGGGAGGTGGAATTCCGCGTGTAGCAGTGAAATGCGTAGAGATGCGGAGGAA
CACCGATGGCGAAGGCAGCCTCCTGGGCCAGTACTGACGCTCATGCACGAAAGCGTGGGG
AGCAAACAGG
>OTU16
GTGAGGAATATTGGGCAATGGGCGGAAGCCTGACCCAGCCATGCCGCGTGCAGGAAGACG
GTCCTATGGATTGTAAACTGCTTTTATACGGGAAGAAACACTCCCTCGTGAGGGAGCTTG
ACGGTACCGTAAGAATAAGGATCGGCTAACTCCGTGCCAGCAGCCGCGGTAATACGGAGG
ATCCAAGCGTTATCCGGAATCATTGGGTTTAAAGGGTCCGTAGGCGGCCTTATAAGTCAG
TGGTGAAATCCCATCGCTCAACGATGGAACTGCCATTGATACTGTAGGGCTTGAATTATT
GTGAAGTAACTAGAATATGTAGTGTAGCGGTGAAATGCTTAGATATTACATGGAATACCA
ATTGCGAAGGCAGGTTACTAACAATATATTGACGCTGATGGACGAAAGCGTGGGGAGCGA
ACAGG
>OTU17
GTGGGGAATATTGGACAATGGGCGAAAGCCTGATCCAGCCATGCCGCGTGTGTGAAGAAG
GTCTTCGGATTGTAAAGCACTTTAAGTTGGGAGGAAGGGCAGTAAGTTAATACCTTGCTG
TTTTGACGTTACCAACAGAATAAGCACCGGCTAACTTCGTGCCAGCAGCCGCGGTAATAC
GAAGGGTGCAAGCGTTAATCGGAATTACTGGGCGTAAAGCGCGCGTAGGTGGTTCGTTAA
GTTGGATGTGAAAGCCCCGGGCTCAACCTGGGAACTGCATCCAAAACTGGCGAGCTAGAG
TATGGCAGAGGGTGGTGGAATTTCCTGTGTAGCGGTGAAATGCGTAGATATAGGAAGGAA
CACCAGTGGCGAAGGCGACCACCTGGGCTAATACTGACACTGAGGTGCGAAAGCGTGGGG
AGCAAACAGG
>OTU18
GTGGGGAATTTTGGACAATGGGCGAAAGCCTGATCCAGCCATGCCGCGTGAGTGAAGAAG
GCCTTCGGGTTGTAAAGCTCTTTTAGTTGGAAAGAAAGAATTATAGTTAATAGCTATAAT
TTATGACGGTACCAACAGAAAAAGCACCGGCTAACTACGTGCCAGCAGCCGCGGTAATAC
GTAGGGTGCGAGCGTTAATCGGAATTACTGGGCGTAAAGGGTGCGCAGGCGGCCATGCAA
GTCAGATGTGAAAGCCCCGGGCTTAACCTGGGAATTGCGTTTGAAACTGCAAGGCTAGAG
TGCAACAGAGGGGAGTGGAATTCCATGTGTAGCAGTGAAATGCGTAGAGATGTGGAAGAA
CACCGATGGCGAAGGCAGCTCCCTGGGTTGACACTGACGCTCATGCACGAAAGCGTGGGG
AGCAAACAGG
>OTU19
GTTAGGAATCTTCCACAATGGGGGCAACCCTGATGGAGCAACACCGCGTGCTGGATGAAG
GCCTTCGGGTCGTAAACAGCTTTTGTATACGAAGAATATGACGGTAATATACGAATAAGG
GTCGGCTAACTACGTGCCAGCAGCCGCGGTCATACGTAGGACCCAAGCGTTATCCGGAGT
GACTGGGCGTAAAGAGTTGCGTAGGCGGCTTATTAAGTGGACAGTGAAAGCTGGTGGCTC
AACCATTCAGTCTATTGTCCAAACTGGTAAGCTTGAGAGTGGTAGAGGTAGCTGGAATTT
CTTGTGTAGGAGTGAAATCCGTAGATATAAGAAGGAACACCAATGGCGTAGGCAGGCTAC
TGGACCATTTCTGACGCTGAGGCACGAAAGCGTGGGGAGCGAACCGG
>OTU20
GTGGGGAATCTTCCGCAATGGACGAAAGTCTGACGGAGCGACGCCGCGTGAGTGATGAAG
GCCCTTGGGTCGTAAAGCTCTGTCATCAGGGACGAACGGTCACGTCAGGAAATGGGCGTG
AATTGACGGTACCTGAGAAGGAAGCCACGGCTAACTACGTGCCAGCAGCCGCGGTAATAC
GTAGGTGGCGAGCGTTGTCCGGAATTATTGGGCGTAAAGCGCGCGCAGGTGGGATCTTAA
GTCTGTTCTGAAAGTTCGGAGCTTAACTCCGTGATGGGATGGAAACTGGGATTCTTGAGT
ATCGGAGAGGAAAGCGGAATTCCCCGTGTAGCGGTGAAATGCGTAGATATGGGGAGGAAC
ACCAGTGGCGAAGGCGGCTTTCTGGACGATGTCTGACACTGAGGCGCGAAAGCCAGGGGA
GCGAACGGG
>OTU21
GTAAGGAATATTGCGCAATGGGCGAAAGCCTGACGCAGCGACGCCGCGTGGGGGATGAAG
GTCTTCGGATTGTAAACCCCTTTCGGGAGGGAAGATGGAGCGAGCAATCGTTCGGACGGT
ACCTCCAGAAGCAGCCACGGCCAACTTCGTGCCAGCAGCCGCGGTAATACGAAGGTGGCA
AGCGTTGTTCGGATTCACTGGGCGTACAGGGTGTGTAGGCGGTTTGGTAAGCCTTCTGTT
AAAGCTTCGGGCCCAACCCGGAAAGCGCAGAGGGTACTGCCAGGCTAGAGGGTGGGAGAG
GAGCGCGGAATTCCCGGTGTAGCGGTGAAATGCGTAGAGATCGGGAGGAAGGCCGGTGGC
GAAGGCGGCGCTCTGGAACATACCTGACGCTGAGACACGAAAGCGTGGGGAGCAAACAGG
>OTU22
GTGGGGAATATTGCACAATGGGCGCAAGCCTGATGCAGCGACGCCGCGTGAGGGATGACG
GCCTTCGGGTTGTAAACCTCTTTCAATAGGGACGAAGCGCAAGTGACGGTACCTATAGAA
GAAGGACCGGCCAACTACGTGCCAGCAGCCGCGGTAATACGTAGGGTCCGAGCGTTGTCC
GGAATTACTGGGCGTAAAGAGCTCGTAGGTGGTTTGTCGCGTTGTTCGTGAAAACTCACA
GCTTAACTGTGGGCGTGCGGGCGATACGGGCAGACTAGAGTACTGCAGGGGAGACTGGAA
TTCCTGGTGTAGCGGTGGAATGCGCAGATATCAGGAGGAACACCGGTGGCGAAGGCGGGT
CTCTGGGCAGTAACTGACGCTGAGGAGCGAAAGCGTGGGGAGCGAACAGG
>OTU23
GTCGGGAATTTTGGGCAATGGGCGAAAGCCTGACCCAGCAACGCCGCGTGAAGGATGAAG
TATTTCGGTATGTAAACTTCGAAAGAATAGGAAGAATAAATGACGGTACTATTTATAAGC
TCCGGCTAACTACGTGCCAGCAGCCGCGGTAATACGTAGGGAGCAAGCGTTGTTCGGATT
TACTGGGCGTAAAGGGCGCGTAGGCGGCGCGGTAAGTCACTTGTGAAATCTCTGAGCTTA
ACTCAGAACGGCCAAGTGATACTGCAGTGCTAGAGTGCAGAAAGGGCAATCGGAATTCTT
GGTGTAGCGGTGAAATGCGTAGATATCAAGAGGAACACCTGAGGCGAAGGCGGGTTGCTA
GGCTGACACTGACGCTGAGGCGCGAAAGCCAGGGGAGCAAACGGG
>OTU24
GTGGGGAATTTTGGACAATGGGCGCAAGCCTGATCCAGCCATGCCGCGTGAGTGAAGAAG
GCCTTCGGGTTGTAAAGCTCTTTCGCAAGGGAAGAAAACGTGTGGGCTAATATCCTGCGC
GGATGACGGTACCTTGACAAGAAGCACCGGCTAACTACGTGCCAGCAGCCGCGGTAATAC
GTAGGGTGCGAGCGTTAATCGGAATTACTGGGCGTAAAGCGTGCGCAGGCGGTTGTGTAA
GACAGGTGTGAAATCCCCGGGCTTAACCTGGGAACTGCGCTTGTGACTGCACGGCTAGAG
TACGGCAGAGGGGGGTGGAATTCCTGGTGTAGCAGTGAAATGCGTAGATATCAGGAGGAA
CACCGATGGCGAAGGCAGCCCCCTGGGCCTGTACTGACGCTCATGCACGAAAGCGTGGGG
AGCAAACAGG
>OTU25
GTGGGGAATATTGGACAATGGGCGCAAGCCTGATCCAGCCATACCGCGTGGGTGAAGAAG
GCCTTCGGGTTGTAAAGCCCTTTTGTTGGGAAAGAAAAGCAGTCGGTTAATACCCGATTG
TTCTGACGGTACCCAAAGAATAAGCACCGGCTAACTTCGTGCCAGCAGCCGCGGTAATAC
GAAGGGTGCAAGCGTTACTCGGAATTACTGGGCGTAAAGCGTGCGTAGGTGGTTGTTTAA
GTCTGTCGTGAAAGCCCTGGGCTCAACCTGGGAATTGCGATGGAAACTGGGCGACTAGAG
TGTGGCAGAGGGTAGTGGAATTCCTGGTGTAGCAGTGAAATGCGTAGAGATCAGGAGGAA
CATCCGTGGCGAAGGCGACTGCCTGGGCCAACACTGACACTGAGGCACGAAAGCGTGGGG
AGCAAACAGG
>OTU26
GTAGGGAATATTGGGCAATGGAGGCAACTCTGACCCAGCCACCCCGCGTGAAGGACGAAG
GCGTTCTGCGTCGTAAACTTCTTTTGTCTGTGAAGAAAAGATTCAGTTACTGGATAATTG
ACGGTAACAGACGAATAAGCACCGGCTAACTCCGTGCCAGCAGCCGCGGTAATACGGAGG
GTGCAAGCGTTATCCGGATTCACTGGGTTTAAAGGGTGCGTAGGCGGCCTGTCAAGTCAA
AGGTGAAAGCCCGCAGCTTAACTGTGGAATTGCCTTTGAAACTGTCAGGCTTGAATCTGG
TTGAAGTGGCTGGAATATATCATGTAGCGGTGAAATGCTTAGATATGATGTAGAACACCG
ATTGCGAAGGCAGGTCACTAAGCCAACATTGACGCTGAGGCACGAAAGCGTGGGTAGCGA
ACAGG
>OTU27
GTGAGGAATATTGGTCAATGGGAGCAATCCTGAACCAGCAATGCCGCGTGTGGGATGACA
GGGCTCAGCCTTGTAAACCACTGTCGGACGGGACGAGAGGGACCTTAGAGGTCCTGGGAC
GGTACCGTCAAAGGAAGGGTCGGCTAACTACGTGCCAGCAGCCGCGGTAATACGTAGGAC
CCGAGCGTTGTCCGGATTTACTGGGTATAAAGGGTGCGCAGGCGGCCGTGTGCGTCAGAG
GTGAAATCTCCGGGCTTAACCCGGAGGGTGCCTTTGATACGGCATGGCTTGAGTCCGAGA
GAGGGTGATGGAATTCCTGGTGTAGCAGTGAAATGCGTAGATATCAGGAGGAACACCGGT
GGCGAAGGCGGTCACCTGGCTCGGCACTGACGCTCAGGCACGAAAGCGCGGGGATCAAAC
AGG
>OTU28
GTAAGGAATATTGGACAATGGACGAAAGTCTGATCCAGCCATGCCGCGTGAAGGATTAAG
GTCCTCTGGATTGTAAACTTCTTTTATATGGGACGAAAAAAGGGCATTCTTGCTCACTTG
ACAGTACCATATGAATAAGCACCGGCTAACTCCGTGCCAGCAGCCGCGGTAATACGGAGG
GTGCAAGCGTTATCCGGATTCACTGGGTTTAAAGGGTGCGTAGGTGGATAAGTAAGTCAG
TGGTGAAATCTCGGAGCTTAACTCCGAAACTGCCTTTGATACTATTTGTCTTGAATATTG
TGGAGGTTTGCGGAATATGTCATGTAGCGGTGAAATGCTTAGATATGACATGGAACACCT
ATTGCGAAGGCAGCAGGCTACACATATATTGACACTGAGGCACGAAAGCGTGGGGATCAA
ACAGG
>OTU29
GTGGGGAATTTTGGACAATGGGCGCAAGCCTGATCCAGCAATGCCGCGTGAGTGAAGAAG
GCCTTCGGGTTGTAAAGCTCTTTCAGTCGAGAAGAAAAGGCTGCAGTGAATAACTGTAGT
TTATGACGGTATCGACAGAAGAAGCACCGGCTAACTACGTGCCAGCAGCCGCGGTAATAC
GTAGGGTGCGAGCGTTAATCGGAATTACTGGGCGTAAAGGGTGCGCAGGCGGTTTTGTAA
GTCAGATGTGAAATCCCCGGGCTTAACCTGGGAATTGCGTTTGAAACTACAAGACTAGAG
TGTGGCAGAGGGAGGTGGAATTCCATGTGTAGCAGTGAAATGCGTAGAGATATGGAAGAA
CATCGATGGCGAAGGCAGCCTCCTGGGTTAACACTGACGCTCATGCACGAAAGCGTGGGG
AGCAAACAGG
>OTU30
GTAAGGAATATTGGTCAATGGACGCAAGTCTGAACCAGCCATGCCGCGTGCAGGAAGACG
GCCCTATGGGTTGTAAACTGCTTTTGTCAGGGAATAAACCCCCGTACGTGTACGGGGCTG
AAGGTACCTGAAGAATAAGCATCGGCTAACTCCGTGCCAGCAGCCGCGGTAATACGGAGG
ATGCAAGCGTTATCCGGATTCATTGGGTTTAAAGGGTGCGCAGGCGGATTGGTAAGTCAG
GGGTGAAATCCCACAGCTCAACTGTGGAACTGCCTTTGATACTGCCAGTCTTGAGTATAG
TTGAAGTGGGCGGAATGTGTCATGTAGCGGTGAAATGCTTAGATATGACACAGAACACCG
ATCGCGAAGGCAGCTCGCTAAGCTATAACTGACGCTCATGCACGAAAGCGTGGGGATCAA
ACAGG
>OTU31
GTTGGGAATTTTGCACAATGGACGAAAGTCTGATGCAGCAACGCCGCGTGGAGGATGACG
ATCTTCGGATTGTAAACTCCTTTTGCTAGGGAGTAACTGTTTGAACGTACCTAGCGAATA
AGCACCGGCTAACTCCGTGCCAGCAGCCGCGGTAATACGGAGGGTGCAAACGTTGTCCGG
AATTACTGGGCGTAAAGCGCATGTAGGTGGCCTTATAAGTGAACGATTAAATCCCAACGC
TTAACGTTGGACCGGTTGTTCATACTGTAAGGCTAGAGGAAGACAGGGGTAAGCGGAACT
TTGAGTGTAGGAGTGATATCCGTAGATATTCAAAGGAACACCAATGGCGAAGGCAGCTTA
CTGGGTCTTTTCTGACACTGAGATGCGAAAGTGTGGGGAGCAAACGGG
>OTU32
GTCGAGAATCATTCACAATGGGGGAAACCCTGATGGTGCGACGCCGCGTGGGGGAATGAA
GGTCTTCGGATTGTAAACCCCTGTCATGTGGGAGCAAATTAAAAAGATAGTACCACAAGA
GGAAGAGACGGCTAACTCTGTGCCAGCAGCCGCGGTAATACAGAGGTCTCAAGCGTTGTT
CGGAATCACTGGGCGTAAAGCGTGCGTAGGCTGTTTCGTAAGTCGTGTGTGAAAGGCGCG
GGCTCAACCCGCGGACGGCACATGATACTGCGAGACTAGAGTAATGGAGGGGGAACCGGA
ATTCTCGGTGTAGCAGTGAAATGCGTAGATATCGAGAGGAACACTCGTGGCGAAGGCGGG
TTCCTGGACATTAACTGACGCTGAGGCACGAAGGCCAGGGGAGCGAAAGGG
>OTU33
GTGGGGAATATTGGACAATGGGCGCAAGCCTGATCCAGCAATGCCGCGTGGGTGAAGACG
GCCTGCGGGTTGTAAAGCCCTTTAGGCGGGGAGGAACGGCGTCGTGCGAACAGTGCGGCG
TTCTGACGTTACCCGCGGAATAAGCACCGGCTAACTCCGTGCCAGCAGCCGCGGTAATAC
GGAGGGTGCGAGCGTTAATCGGAATTACTGGGCGTAAAGCGTGCGTAGGCGGTTTGGTCA
GTCAGCCGTGAAAGCCCCGGGCTTAACCTGGGAATGGCGGTTGAGACGGCTGGACTTGAG
TGGGCTAGAGGATCGTGGAATTCCGGGTGTAGCGGTGAAATGCGTAGAGATCCGGAGGAA
CACCGATGGCGAAGGCAGCGGTCTGGGGCCACACTGACGCTGAGGCACGACAGCGTGGGG
AGCAAACAGG
>OTU34
GTAGGGAATATTGGTTAATGTGCGAAAGCGCGAACCAGCAACGCCGCGTGTGCGATGAAG
GCCTTCGGGTCGTAAAGCACTTTTTGCAGGGAAGAGGAAGGACGGTACCTGCAGAATAAG
TCTCGGCTAACTACGTGCCAGCAGCCGCGGTAAAACGTAGGAGACGAGCGTTATCCGGAT
TTACTGGGCGTAAAGCGCGTGCAGGCGGCATGGCAAGTTGGATGTGAAAGCTCCCGGCTT
AACTGGGAGAGGTCGTTCAATACTGCCAGGCTTGAGAGTGGTAGAGGGAAGCGGAATTCC
GGGTGTAGTGGTGAAATGCGTAGATATCCGGAGGAACACCAGTGGCGAAAGCGGCTTCCT
GGCCCATTTCTGACGCTCAGACGCGAAAGCTAGGGTAGCAAACGGG
>OTU35
GTCGAGAATCATTCGCAATGGGCGAAAGCCTGACGGTGCGACGCCGCGTGGAGGATGAAG
GCCCTAGGGTCGTAAACTCCTGTCATCAGGGAGTAAAGACTCGCGTAGTCACTGACGCGG
GTCCTGATAGTACCTGAAGAGGAAGGGACGGCAAACTTCGTGCCAGCAGCCGCGGTAATA
CGAAGGTCCCAAGCGTTGTTCGGATTTACTGGGCGTAAAGAGTCTGTAGGCGGCGGGGTA
AGTCAGATGTGAAATCCCGGGGCTCAACCCCGGAACTGCATCCGATACTGCCTTGCTAGA
GTATTGGAGGGGAGCCTGGAATTCTCGGTGTAGCAGTGAAATGCGTAGATATCGAGAGGA
ACACTAGTGGCGAAGGCGAGGCTCTGGACAATTACTGACGCTGAGAGACGAAGGCCAGGG
GAGCGAAAAGG
>OTU36
GTAGGGAATCTTCCACAATGGACGAAAGTCTGATGGAGCAATGCCGCGTGAGTGAAGAAG
GGTTTCGGCTCGTAAAACTCTGTTGTTAAAGAAGAACACCTTTGAGAGTAACTGTTCAAG
GGTTGACGGTATTTAACCAGAAAGCCACGGCTAACTACGTGCCAGCAGCCGCGGTAATAC
GTAGGTGGCAAGCGTTGTCCGGATTTATTGGGCGTAAAGCGAGCGCAGGCGGTTTTTTAA
GTCTGATGTGAAAGCCTTCGGCTTAACCGGAGAAGTGCATCGGAAACTGGGAGACTTGAG
TGCAGAAGAGGACAGTGGAACTCCATGTGTAGCGGTGGAATGCGTAGATATATGGAAGAA
CACCAGTGGCGAAGGCGGCTGTCTAGTCTGTAACTGACGCTGAGGCTCGAAAGCATGGGT
AGCGAACAGG
>OTU37
GTGGGGAATTTTGGACAATGGGCGGAAGCCTGATCCAGCCATGCCGCGTGAGTGAAGAAG
GCCTTCGGGTTGTAAAGCTCTTTCGCAAGGAAAGAAAACTTATCTACTAATACTAGATGA
GGATGACGGTACCTTGATAAGAAGCACCGGCTAACTACGTGCCAGCAGCCGCGGTAATAC
GTAGGGTGCGAGCGTTAATCGGAATTACTGGGCGTAAAGCGAGCGCAGGCGGTTTTGTAA
GTCAGATGTGAAAGCCCCGGGCTCAACCTGGGAACTGCGTTTGAAACTACAAGGCTAGAG
TATGGGAGAGGGAGGTAGAATTCCACGTGTAGCAGTGAAATGCGTAGAGATGTGGAGGAA
TACCAATGGCGAAGGCAGCCTCCTGGCCTAATACTGACGCTCATGCTCGAAAGCGTGGGG
AGCAAACAGG
>OTU38
GTGGGGAATATTGGACAATGGGCGAAAGCCTGATCCAGCAATGCCGCGTGAGTGATGAAG
GCCCTAGGGTTGTAAAGCTCTTTTACCCGGGATGATAATGACAGTACCGGGAGAATAAGC
TCCGGCTAACTTCGTGCCAGCAGCCGCGGTAATACGAGGGGAGCTAGCGTTGTTCGGAAT
TACTGGGCGTAAAGCGCGCGTAGGCGGTTTTTTAAGTCAGAGGTGAAAGCCCGGGGCTCA
ACCCCGGAATTGCCTTTGAAACTGGAAAACTAGAATCTTGGAGAGGTCAGTGGAATTCCG
AGTGTAGAGGTGAAATTCGTAGATATTCGGAAGAACACCAGTGGCGAAGGCGACTGACTG
GACAAGTATTGACGCTGAGGTGCGAAAGCGTGGGGAGCAAACAGG
>OTU39
GTAGGGAATATTGCACCATGGACGGAAGTCTGATGCAGCAACGCCGCGTGAGTGATGAAG
GCCTTCGGGTCGTAAAACTCTTTTCAAGGGGAAGAGGAAGGACGGTACCCTTGGAATAAG
CATCGGCTAACTACGTGCCAGCAGCCGCGGTAACACGTAGGATGCAAGCGTTATTCGGAT
TTACTGGGCGTAAAGCGCGTGTAGGCGGTTGGGATAGTTGGATGTGAAAGCTCCCGGCTT
AACTGGGAGAGGTCGTTCAAAACTTCCCAACTAGAGTTTGGTAGAGGAAAATGGAATTCC
GGGTGTAGTGGTGAAATGCGTAGATATCCGGAGGAACACCAGTGGCGAAAGCGATTTTCT
GGACCGATACTGACGCTCAGACGCGAAAGCTAGGGTAGCAAACGGG
>OTU40
GTGGGGAATCTTGGACAATGGGCGCAAGCCTGATCCAGCCATGCCGCGTGGATGATGAAG
GCCCTAGGGTTGTAAAATCCTTTCGTTGGGGACGATAATGACGGTACCCAAAGAAGAAGC
TCCGGCTAACTTCGTGCCAGCAGCCGCGGTAATACGAAGGGGGCTAGCGTTGTTCGGATT
TACTGGGCGTAAAGCGCGTGTAGGCGGGCTGGAAAGTTGGGGGTGAAATCCCGAGGCTCA
ACCTCGGAACTGCCTCCAAAACTTCCAGCCTGGACTCAAGCAGAGGCAAGTGGAATTGCG
AGTGTAGAGGTGAAATTCGTAGATATTCGCAGGAACACCAGTGGCGAAGGCGACTTGCTG
GGCTTGTAGTGACGCTGAGACGCGAAAGCGTGGGGAGCAAACAGG
>OTU41
GTGGGGAATATTGGACAATGGGCGCAAGCCTGATCCAGCAATGCCGCGTGAGTGATGAAG
GCCTTAGGGTTGTAAAGCTCTTTCGCACGCGACGATGATGACGGTAGCGTGAGAAGAAGC
CCCGGCTAACTTCGTGCCAGCAGCCGCGGTAATACGAAGGGGGCTAGCGTTGTTCGGAAT
TACTGGGCGTAAAGGGCGCGTAGGCGGCCTGTTTAGTCAGAAGTGAAAGCCCCGGGCTCA
ACCTGGGAATAGCTTTTGATACTGGCAGGCTTGAGTTCCGGAGAGGATGGTGGAATTCCC
AGTGTAGAGGTGAAATTCGTAGATATTGGGAAGAACACCGGTGGCGAAGGCGGCCATCTG
GACGGACACTGACGCTGAGGCGCGAAAGCGTGGGGAGCAAACAGG
>OTU42
GTAGGGAATATTAGAAATGGACGAAAGTCTGATCTAGCAACACCGCGTGTGCGAAGAAGG
CCTTCGGGTCGTAAAGCACTTTTTGGAAGGAATAGGAAGGAATGTACTTCCAGAATAAGT
CTCGGCTAACTACGTGCCAGCAGCCGCGGTAACACGTAGGAGGCGAACGTTATCCGGATT
TACTGGGCGTAAAGCGCGTGTAGGTGGTTCTGTAAGTAGGGCGTGAAAGCTCCTGGCTCA
ACTGGGAGAGGCCGTTCTAAACTACAGAACTAGAGGATGGTAGAGGGAGGTGGAATTCCA
GGTGTAGCGGTGGAATGCGCAGATATCTGGAGGAACACCAGTGGCGAAGGCGGCCTCCTG
GACCATTCCTGACACTCAGACGCGAAAGCTAGGGTAGCAAACGGG
>OTU43
GTAGGGAATATTGGGCAATGGTCGGAAGACTGACCCAGCCATGCCGCGTGCAGGAAGACG
GCCTATTGGGTTGTAAACTGCTTTTATCTGGGAAGAAAAGGCCCGTGCGCGGGACATTGC
CGGTACCAGATGAATAAGCACCGGCTAACTCCGTGCCAGCAGCCGCGGTAATACGGAGGG
TGCAAGCGTTGTCCGGATTTATTGGGTTTAAAGGGTGCGTAGGCGGCTGTTTAAGTCAGC
GGTGAAAGACTCCGGCTCAACCGGGGCAGTGCCGTTGATACTGGACAGCTTGAGTGTTGG
AGGGGTACATGGAATTGATGGTGTAGCGGTGAAATGCATAGATACCATCAGGAACACCGA
TAGCGAAGGCATTGTACTGGCCAACAACTGACGCTGAGGCACGAAAGCATGGGGAGCGAA
CAGG
>OTU44
GTGGGGAATATTGGACAATGGGCGCAAGCCTGATCCAGCCATGCCGCGTGAGTGATGAAG
GCCCTAGGGTTGTAAAGCTCTTTCACCGGTGAAGATAATGACGGTAACCGGAGAAGAAGC
CCCGGCTAACTTCGTGCCAGCAGCCGCGGTAATACGAAGGGGGCTAGCGTTGTTCGGAAT
TACTGGGCGTAAAGCGCACGTAGGCGGGTATTTAAGTCAGGGGTGAAATCCCGGAGCTCA
ACTCCGGAACTGCCTTTGATACTGGGTACCTAGAGTATGGAAGAGGTAAGTGGAATTCCG
AGTGTAGAGGTGAAATTCGTAGATATTCGGAGGAACACCAGTGGCGAAGGCGGCTTACTG
GTCCATTACTGACGCTGAGGTGCGAAAGCGTGGGGAGCAAACAGG
>OTU45
GTGGGGAATTTTGGACAATGGGCGCAAGCCTGATCCAGCCATGCCGCGTGCAGGATGAAG
GCCTTCGGGTTGTAAACTGCTTTTGTACGGAACGAAAAGGTGCCTTCTAATAAAGGGCGC
TCATGACGGTACCGTAAGAATAAGCACCGGCTAACTACGTGCCAGCAGCCGCGGTAATAC
GTAGGGTGCAAGCGTTAATCGGAATTACTGGGCGTAAAGCGTGCGCAGGCGGTTTTGTAA
GACAGAGGTGAAATCCCCGGGCTCAACCTGGGAACTGCCTTTGTGACTGCAAGGCTGGAG
TGCGGCAGAGGGGGATGGAATTCCGCGTGTAGCAGTGAAATGCGTAGATATGCGGAGGAA
CACCGATGGCGAAGGCAATCCCCTGGGCCTGCACTGACGCTCATGCACGAAAGCGTGGGG
AGCAAACAGG
>OTU46
GTGGGGAATTTTGGACAATGGGCGCAAGCCTGATCCAGCCATGCCGCGTGAGTGAAGAAG
GCCTTCGGGTTGTAAAGCTCTTTCAGACGGAAAGAAATCGGTGCGTTTAATACATGCACT
GGATGACGGTACCGTAAGAAGAAGCACCGGCTAACTACGTGCCAGCAGCCGCGGTAATAC
GTAGGGTGCGAGCGTTAATCGGAATTACTGGGCGTAAAGCGTGCGCAGGCGGTTATGTAA
GACAGATGTGAAATCCCCGGGCTCAACCTGGGAACTGCGTTTGTGACTGCATAACTAGAG
TACGGCAGAGGGAGGTGGAATTCCACGTGTAGCAGTGAAATGCGTAGAGATGTGGAGGAA
CACCGATGGCGAAGGCAGCCTCCTGGGCCAGTACTGACGCTCATGCACGAAAGCGTGGGG
AGCAAACAGG
>OTU47
GTAGGGAATATTGGACAATGGGTGCGAGCCTGATCCAGCCATGCCGCGTGCAGGAAGACG
GCCTTCTGGGTTGTAAACTGCTTTTGCCAGGGGATAAAAAGTCCCTGCGGGGAAAATTGA
AGGTACCTGGTGAATAAGCCACGGCTAACTACGTGCCAGCAGCCGCGGTAATACGTAGGT
GGCAAGCGTTGTCCGGATTTATTGGGTTTAAAGGGTGCGTAGGTTGTGTTGTAAGTCAGT
GGTGAAATCCGGCAGCTTAACTGTCGATGTGCCATTGATACTGCAGCACTTGAGTACAGA
CGAGGTAGGCGGAATTGACGGTGTAGCGGTGAAATGCTTAGATATCGTCAAGAACACCGA
TAGCGAAGGCAGCTTACTAGACTGTAACTGACACTGATGCACGAAAGTGTGGGGATCAAA
CAGG
>OTU48
GTGGGGAATCTTAGACAATGGGCGCAAGCCTGATCTAGCCATGCCGCGTGAGCGATGAAG
GCCTTAGGGTTGTAAAGCTCTTTCGTGGGGGAAGATAATGACTGTACCCCAAGAAGAAGC
CCCGGCTAACTCCGTGCCAGCAGCCGCGGTAATACGGAGGGGGCTAGCGTTGTTCGGAAT
TACTGGGCGTAAAGCGCACGTAGGCGGACCGGAAAGTCAGAGGTGAAATCCCAGGGCTCA
ACCTTGGAACTGCCTTTGAAACTCCCGGTCTTGAGTTCGAGAGAGGTGAGTGGAATTCCG
AGTGTAGAGGTGAAATTCGTAGATATTCGGAGGAACACCAGTGGCGAAGGCGGCTCACTG
GCTCGATACTGACGCTGAGGTGCGAAAGCGTGGGGAGCAAACAGG
>OTU49
GTGAGGAATATTGGACAATGGGCGCAAGCCTGATCCAGCCATGCCGCGTGCAGGAAGACG
CATCTATGGTGTGTAAACTGCTTTTGTACGGGAAGAAACACTCCCTCGTGAGGGAGCTTG
ACGGTACCGTAAGAATAAGGATCGGCTAACTCCGTGCCAGCAGCCGCGGTAATACGGAGG
ATCCAAGCGTTATCCGGAATCATTGGGTTTAAAGGGTCCGTAGGCGGTTTAATAAGTCAG
TGGTGAAAGCCCATCGCTCAACGATGGAACGGCCATTGATACTGTTAGACTTGAATTACA
AGGAAGTAACTAGAATATGTAGTGTAGCGGTGAAATGCTTAGATATTACATGGAATACCA
ATTGCGAAGGCAGGTTACTACTTGTGGATTGACGCTGATGGACGAAAGCGTGGGGAGCGA
ACAGG
>OTU50
GTGAGGAATATTGCGCAATGGGCGAAAGCCTGACGCAGCGACGCCGCGTGGAGGATGAAG
GCCTTCGGGTTGTAAACTCCTGTCAGTGGGGAAGAGAATGGACGGTACCCACTGAGGAAG
CTTCGGCTAACTACGTGCCAGCAGCCGCGGTAAGACGTAGGGAGCAAGCGTTGTCCGGAA
TTACTGGGCGTAAAGAGCTCGTAGGCGGGTTCGTAAGTCTTAGAGTAAATCTCACGGCTC
AACCGTGGGGCCTTCTGAGATACTGCGAATCTTGAGGATGTCAGAGGAAAGTAGAATTCC
CGGTGTAGCGGTGAAATGCGTAGATATCGGGAGGAATACCAGTGGCGAAGGCGACTTTCT
GGGACATTCCTGACGCTGAGGAGCGAAAGCGTGGGGAGCAAACGGG
>OTU51
GTAAGGAATATTGGACAATGCCCGCAAGGGTGATCCAGCCATGCCGCGTGCAGGAAGACG
GCCCTATGGGTTGTAAACTGCTTTTACACCGGAGAAAACCCCCCTTCGTGAAGGGGGCTG
ATAGTATGGTGAGAATAAGCATCGGCTAACTTCGTGCCAGCAGCCGCGGTAAGACGAAGG
ATGCAAGCGTTATCCGGATTCATTGGGTTTAAAGGGAGCGTAGGTGGACTGATAAGTCAG
TGGTGAAATCTCTGGGCTTAACCCAGAAATTGCCATTGATACTGTTGGTCTTGAGTACAG
TTGCTGTGGGCGGAATATGACATGTAGTGGTGAAATACATAGAGATGTCATAGAACACCG
ATTGCGAAGGCAGCTCACAAAGCTGTAACTGACACTGAGGCTCGAAAGTGCGGGGATCAA
ACAGG
>OTU52
GTAAGGAATATTGCGCAATGGGCGACAGCCTGACGCAGCGACGCCGCGTGGGGGATGAAG
GTCTTCGGATTGTAAACCCCTTTCGGCAGGGAAGATGGAACGGGTAACCGTTCGGACGGT
ACCTGCAGAAGCAGCCACGGCTAACTTCGTGCCAGCAGCCGCGGTAATACGAAGGTGGCA
AGCGTTGTTCGGATTTACTGGGCGTACAGGGAGCGTAGGCGGTTGGGTAAGCCCTCCGTG
AAATCTCCGGGCCTAACCCGGAAAGTGCGGAGGGGACTGCTCGGCTAGAGGATGGGAGAG
GAGCGCGGAATTCCCGGTGTAGCGGTGAAATGCGTAGAGATCGGGAGGAAGGCCGGTGGC
GAAGGCGGCGCTCTGGAACATTTCTGACGCTGAGGCTCGAAAGCGTGGGGAGCAAACAGG
>OTU53
GTGAGGAATCTTCCACAATGGGGGCAACCCTGATGGAGCAACGCCGCGTGCAGGATGAAG
GCCTTCGGGTTGTAAACTGCTTTTATTAGTGAAGAATATGACGGTAACTAATGAATAAGG
ATCGGCTAACTACGTGCCAGCAGCCGCGGTCATACGTAGGATCCGAGCGTTATCCGGAGT
GACTGGGCGTAAAGAGTTGCGTAGGTGGTTTGTAAAGCGAATAGTGAAATCTGGCGGCTC
AACCGTACAGGCTATTATTCGAACTCACAAACTCGAGAATGGTAGAGGTAACTGGAATTT
CTTGTGTAGGAGTGAAATCCGTAGATATAAGAAGGAACACCAATGGCGTAGGCAGGTTAC
TGGACCATTTCTGACACTAAGGCACGAAAGCGTGGGGAGCGAACCGG
>OTU54
GTGAGGAATATTGCGCAATGGAGGCAACTCTGACGCAGCCATGCCGCGTGCAGGAAGAAG
GCGCTACGCGTTGTAAACTGCTTTTAACCGGGAAGAAACCCCAGGACGTGTCCTGGGTTG
ACGGTACCGGAGGAATAAGCACCGGCTAACTTCGTGCCAGCAGCCGCGGTAATACGAAGG
GTGCAAGCGTTATCCGGATTCATTGGGTTTAAAGGGTGCGTAGGCGGAGCGTTAAGTCAG
TGGTGAAATCCTGCAGCTTAACTGTAGACTTGCCATTGATACTGGCGCTCTTGAGTGCGC
TTGAAGTGGGCGGAATGTGCCGTGTAGCGGTGAAATGCTTAGATATGGCACAGAACACCA
ATTGCGAAGGCAGCTCACTAAGGCGATACTGACGCTGAGGCACGAAAGCGTGGGGATCGA
ACAGG
>OTU55
GTAGGGAATTTTCGTCAATGGGCGCAAGCCTGAACGAGCGATGCCGCGTGAGTGAAGAAG
GCCTTCGGGTCGTAAAGCTCTGTTGCGGGGGAAAAAAGGCAGCATCAGGAAATGGGTGCT
GACTGATGGTGCCCCGCCAGAAAGTCACGGCTAACTACGTGCCAGCAGCCGCGGTAATAC
GTAGGTGGCGAGCGTTATCCGGAATGATTGGGCGTAAAGGGTGCGCAGGCGGTCCTGCAA
GTCTGGAGTGAAACGCATGAGCTCAACTCATGCATGGCTTTGGAAACTGGAGGACTGGAG
AGCAGGAGAGGGCGGTGGAACTCCATGTGTAGCGGTAAAATGCGTAGATATATGGAAGAA
CACCAGTGGCGAAGGCGGCCGCCTGGCCTGTTGCTGACGCTGAGGCACGAAAGCGTGGGG
AGCAAATAGG
>OTU56
GTAAGGAATATTGGTCAATGGAGGCAACTCTGAACCAGCCATGCCGCGTGCAGGATGACG
GCCCTATGGGTTGTAAACTGCTTTTGAACAAGAGAAAACCCTCTTACGAGTAAGAGGCTG
ATAGTATTGTTAGAATAAGCATCGGCTAACTTCGTGCCAGCAGCCGCGGTAAGACGAAGG
ATGCAAGCGTTATCCGGATTCATTGGGTTTAAAGGGTGCGTAGGCGGATTGGTAAGTCAG
TGGTGAAAGCCGGCAGCTTAACTGTCGAATTGCCATTGATACTGTCGATCTAGAGTACAG
ATGACGTTGGCGGAATATGACATGTAGTGGTGAAATACTTAGATATGTCATAGAACACCG
ATTGCGAAGGCAGCTAACGAAACTGTAACTGACGCTGAGGCACGAAAGTGCGGGGATCAA
ACAGG
>OTU57
GTGAGGAATATTGCACAATGGGCGAAAGCCTGATGCAGCGACGCCGCGTGGATGATGAAG
GCCTTCGGGTCGTAAAATCCTTTTCTGTGTGACGAGAACGGACGGTAGCACAGGAATAAG
TCTCGGCTAACTACGTGCCAGCAGCCGCGGTAAAACGTAGGAGACAAACGTTATCCGGAG
TTACTGGGCGTAAAGGGCGTGCAGGCGGTTATCTAAGTCTGGTGTGAAATCTGTCGGCTT
AACCGGGAGAGGTCATTGGAAACTGGATAACTCGAGGACGGTAGAGGCGTGTGGAATTCC
GGGTGTAGTGGTGAAATGCGTAGATATCCGGAGGAACACCAGTGGCGAAGGCGACACGCT
GGGCCGTACCTGACGCTAAGACGCGACAGCATGGGGAGCGAACGGG
>OTU58
GTAAGGAATATTGGTCAATGGACGCAAGTCTGAACCAGCCATGCCGCGTGAAGGATTAAG
GCCCTCTGGGTTGTAAACTTCTTTTATATGGGAAGAAATGTACCGATTCTTCGGTACTTG
ACGGTACTATAGGAATAAGCACCGGCTAACTCCGTGCCAGCAGCCGCGGTAATACGGAGG
GTGCAAGCGTTATCCGGATTCACTGGGTTTAAAGGGTGCGTAGGCGGGCAGAACAGTCAG
TGGTGAAATCTCCGAGCTTAACTCGGAAACTGCCGTTGATACTATTTGTCTTGAATATTG
TGGAGGTAAGCGGAATATGTCATGTAGCGGTGAAATGCATAGATATGACATGGAACACCA
ATTGCGAAGGCAGCTTACTACACAACGATTGACGCTGAGGCACGAAAGCGTGGGTAGCGA
ACAGG
>OTU59
GTGGGGAATTTTGGACAATGGGGGAAACCCTGATCCAGCCATCCCGCGTGTGCGATGAAG
GCCTTCGGGTTGTAAAGCACTTTTGGCAGGAAAGAAACGTCGCGGGTTAATACCTCGCGA
AACTGACGGTACCTGCAGAATAAGCACCGGCTAACTACGTGCCAGCAGCCGCGGTAATAC
GTAGGGTGCAAGCGTTAATCGGAATTACTGGGCGTAAAGCGTGCGCAGGCGGTTCGGAAA
GAAAGATGTGAAATCCCAGAGCTTAACTTTGGAACTGCATTTTTAACTACCGGGCTAGAG
TGTGTCAGAGGGAGGTGGAATTCCGCGTGTAGCAGTGAAATGCGTAGATATGCGGAGGAA
CACCGATGGCGAAGGCAGCCTCCTGGGATAACACTGACGCTCATGCACGAAAGCGTGGGG
AGCAAACAGG
>OTU60
GTGGGGAATTTTGGACAATGGGCGCAAGCCTGATCCAGCAATGCCGCGTGCAGGAAGAAG
GCCTTCGGGTTGTAAACTGCTTTTGTACGGAACGAAACGGTCTGGGTTAATACCCTGGAC
TAATGACGGTACCGTAAGAATAAGCACCGGCTAACTACGTGCCAGCAGCCGCGGTAATAC
GTAGGGTGCAAGCGTTAATCGGAATTACTGGGCGTAAAGCGTGCGCAGGCGGTTTTGTAA
GACAGGCGTGAAATCCCCGGGCTCAACCTGGGAATTGCGCTTGTGACTGCAAGGCTGGAG
TGCGGCAGAGGGGGATGGAATTCCGCGTGTAGCAGTGAAATGCGTAGATATGCGGAGGAA
CACCGATGGCGAAGGCAATCCCCTGGGCCTGCACTGACGCTCATGCACGAAAGCGTGGGG
AGCAAACAGG
>OTU61
GTGGGGAATATTGCACAATGGGCGCAAGCCTGATGCAGCCATGCCGCGTGTATGAAGAAG
GCCTTCGGGTTGTAAAGTACTTTCAGCGGGGAGGAAGGGAGTAAAGTTAATACCTTTGCT
CATTGACGTTACCCGCAGAAGAAGCACCGGCTAACTCCGTGCCAGCAGCCGCGGTAATAC
GGAGGGTGCAAGCGTTAATCGGAATTACTGGGCGTAAAGCGCACGCAGGCGGTTTGTTAA
GTCAGATGTGAAATCCCCGGGCTCAACCTGGGAACTGCATCTGATACTGGCAAGCTTGAG
TCTCGTAGAGGGGGGTAGAATTCCAGGTGTAGCGGTGAAATGCGTAGAGATCTGGAGGAA
TACCGGTGGCGAAGGCGGCCCCCTGGACGAAGACTGACGCTCAGGTGCGAAAGCGTGGGG
AGCAAACAGG
>OTU62
GTGGGGAATATTGCACAATGGGCGCAAGCCTGATGCAGCGACGCCGCGTGCGGGATGACG
GCCTTCGGGTTGTAAACCGCTTTTGATCGGGAGCAAGCCTTCGGGTGAGTGTACCTTTCG
AATAAGCACCGGCTAACTACGTGCCAGCAGCCGCGGTAATACGTAGGGTGCAAGCGTTAT
CCGGAATTATTGGGCGTAAAGGGCTCGTAGGCGGTTCGTCGCGTCCGGTGTGAAAGTCCA
TCGCTTAACGGTGGATCTGCGCCGGGTACGGGCGGGCTGGAGTGCGGTAGGGGAGACTGG
AATTCCCGGTGTAACGGTGGAATGTGTAGATATCGGGAAGAACACCAATGGCGAAGGCAG
GTCTCTGGGCCGTTACTGACGCTGAGGAGCGAAAGCGTGGGGAGCGAACAGG
>OTU63
GTAACGAATCTTCCGCAATGGGCGAAAGCCTGACGGAGCAATGCCGCGTGCGGGATGAAG
CGGCTTCGCCGTGTAAACCGCTGTCAGGAAACAGAAACACTGATCGTTTCCAGAGGAAGG
GGCGACTAACTCTGTGCCAGCAGTCGCGGTAATACAGAGGCCCCGAGCGTTAATCGGAAT
CACTGGGCTTAAAGGGTGCGCAGGCGGACCGGTAAGTATCTTGTGAAAGCCCTCGGCTCA
ACCGAGGAATTGCAGGGTAAACTACCGGTCTTGAGACAGGTAGGGGTCGATGGAACCATG
GGTGGAGCGGTGAAATGCGTAGATATCCATGGGAACGCCAATGGCGAAGGCAGTCGACTG
GGCCTGTTCTGACGCTCAGGCACGAAAGCGTGGGGAGCAAACAGG
>OTU64
GTAAGGAATATTGGTCAATGGAGGAAACTCTGAACCAGCCATCCCGCGTGAAGGATGAAG
GGGCTCTGCCTTGTAAACTTCTTTTGTCTGGGACGAAAAAGCCCCGTTTACGGGGAACTG
ACGGTACCAGAAGAATAAGCACCGGCTAACTCCGTGCCAGCAGCCGCGGTAATACGGAGG
GTGCAAGCGTTATCCGGAATCACTGGGTTTAAAGGGTGCGTAGGCGGCTTAGTAAGTCAG
TGGTGAAAGCCTGTGGCTTAACCATGGAATGGCCATTGATACTGCTGAGCTTGAATGAGG
TTGAGGTTGGCGGAATGTGACATGTAGCGGTGAAATGCTTAGATATGTCATGGAACACCG
ATTGCGAAGGCAGCTGACTGGACCTGTATTGACGCTGAGGCACGAAAGCGTGGGTAGCGA
ACAGG
>OTU65
GTGGGGAATATTGCACAATGGACGGAAGTCTGATGCAGCAACGCCGCGTGCGGGATGAAG
GCCTTCGGGTTGTAAACCGCTTTCGATCACGACGAATGTGACGGTAGTGATTAAAGAAGC
ACCGGCTAACTACGTGCCAGCAGCCGCGGTGATACGTAGGGTGCGAGCGTTGTCCGGATT
TATTGGGCGTAAAGAGCTCGTAGGTGGTTTGTTGCGTCGGGAGTGAAAACACACGGCTTA
ACTGTGTGCTTGCTTTCGATACGGGCAGACTTGAGGAAGGTAGGGGAGAACGGAATTCCT
GGTGGAGCGGTGGAATGCGCAGATATCAGGAGGAACACCGGTGGCGAAGGCGGTTCTCTG
GACCTTTCCTGACGCTGAGGAGCGAAAGCGTGGGGAGCAAAC
>OTU66
GTGGGGAATCTTAGACAATGGGCGCAAGCCTGATCTAGCCATGCCGCGTGAGCGATGAAG
GCCTTAGGGTTGTAAAGCTCTTTCAGCGAGGAAGATAATGACTGTACTCGCAGAAGAAGC
CCCGGCTAACTCCGTGCCAGCAGCCGCGGTAATACGGAGGGGGCTAGCGTTGTTCGGAAT
TACTGGGCGTAAAGCGCACGTAGGCGGACTGGAAAGTCAGGGGTGAAATCCCGGGGCTCA
ACCCCGGAACTGCCTTTGAAACTCCCAGTCTTGAGGTCGAGAGAGGTGAGTGGAATTCCG
AGTGTAGAGGTGAAATTCGTAGATATTCGGAGGAACACCAGTGGCGAAGGCGGCTCACTG
GCTCGATACTGACGCTGAGGTGCGAAAGCGTGGGGAGCAAACAGG
>OTU67
GTGGGGAATATTGCGCAATGGGCGAAAGCCTGACGCAGCGACGCCGCGTGAGGGACGACG
GCCTTCGGGTTGTAAACCTCTTTCAGCTCTGACGAAGCGAAAGTGACGGTAGGAGCAGAA
GAAGCACCGGCCAACTACGTGCCAGCAGCCGCGGTAATACGTAGGGTGCAAGCGTTGTCC
GGAATTATTGGGCGTAAAGAGCTCGTAGGCGGTCTGTCGCGTCGAATGTGAAAACCCGGG
ACTCAACTCCGGGCCTGCATTCGATACGGGCAGACTAGAGTTCGGTAGGGGAGACTGGAA
TTCCTGGTGTAGCGGTGAAATGCGCAGATATCAGGAGGAACACCGGTGGCGAAGGCGGGT
CTCTGGGCCGATACTGACGCTGAGGAGCGAAAGCGTGGGGAGCAAACAGG
>OTU68
GTGGGGAATTTTGGACAATGGGGGCAACCCTGATCCAGCCATGCCGCGTGCAGGATGAAG
GCCTTCGGGTTGTAAACTGCTTTTGTACGGAACGAAAAGACTCTGGTTAATACCTGGGGT
CCATGACGGTACCGTAAGAATAAGCACCGGCTAACTACGTGCCAGCAGCCGCGGTAATAC
GTAGGGTGCAAGCGTTAATCGGAATTACTGGGCGTAAAGCGTGCGCAGGCGGTGATGTAA
GACAGAGGTGAAATCCCCGGGCTCAACCTGGGAACTGCCTTTGTGACTGCATCGCTGGAG
TGCGGCAGAGGGGGATGGAATTCCGCGTGTAGCAGTGAAATGCGTAGATATGCGGAGGAA
CACCGATGGCGAAGGCAATCCCCTGGGCCTGCACTGACGCTCATGCACGAAAGCGTGGGG
AGCAAACAGG
>OTU69
GTGGGGAATTTTGGACAATGGGCGCAAGCCTGATCCAGCCATGCCGCGTGCGGGAAGAAG
GCCTTCGGGTTGTAAACCGCTTTTGTCGGGGAAGAAACGCTCTGGGTTAATACCCTGGGG
TAATGACGGTACCCGAAGAATAAGCACCGGCTAACTACGTGCCAGCAGCCGCGGTAATAC
GTAGGGTGCAAGCGTTAATCGGAATTACTGGGCGTAAAGCGTGCGCAGGCGGTTGTGCAA
GACAGATGTGAAATCCCCGGGCTTAACCTGGGAACTGCATTTGTGACTGCACGGCTAGAG
TGCGGCAGAGGGGGATGGAATTCCGCGTGTAGCAGTGAAATGCGTAGATATGCGGAGGAA
CACCGATGGCGAAGGCAATCCCCTGGGCCTGCACTGACGCTCATGCACGAAAGCGTGGGG
AGCAAACAGG
>OTU70
GTGAGGGATATTGGGCAATGGGCGCAAGCCTGACCCAGCGACGCCGCGTGGAGGACGAAG
GGCTTCGGCTCGTAAACTCCTTTTCCCGTGGACGAGGACAAGGACGGTACACGGGGAATA
AGTCTCGGCTAACTACGTGCCAGCAGCCGCGGTAAAACGTAGGAGGCAAGCGTTATCCGG
AATCACTGGGCGTAAAGGGCGTCTAGGCGGCACGATAAGCGAGGTGTGAAAGCTCCTGGC
TCAACTAGGAGAGTGCGCTTCGAACTGTCGAGCTTGGAGGGCAGGCGAAGGGGGTGGAAT
TCCCGGTGGAGTGGTGGAATGCGTAGAGATCGGGAGGAACACCCGTGGCGAAAGCGGCCC
CCTAGCCTGAACCTGACGCTGAAGCGCGAAAGCGTGGGGAGCAAACGGG
>OTU71
GTCGAGAATCTTCCGCAATGGGCGAAAGCCTGACGGAGCGACGCCGCGTGGAGGACGAAG
GCCTTCGGGTTGTAAACTCCTGTCACGAGTTAAGAAGGGGCTGCGACGAACAGTCGTAGA
CTTTGACGTAAGCTCGAGAGGAAGCACTGGCTAACTCTGTGCCAGCAGCCGCGGTAATAC
AGAGAGTGCAAACGTTGTTCGGAATTACTGGGCTTAAAGAGCACGTAGGCTGCATCGTAA
GTGTCTGGTGAAATCCCACGGCTTACCCGTGGAACTGCCGGGCATACTGCGGTGCTAGAG
TGTGGTAGGGGAGAGCGGAACTCCAGGTGGAGCGGTGAAATGCGTAGATATCTGGAGGAA
CACCGGTGGCGAAGGCGGCTCTCTGGTCCACAACTGACGCTGAGGTGCGAAAGCTAGGGG
AGCAAACGGG
>OTU72
GTGGGGAATATTGGGCAATGGGGGCAACCCTGACCCAGCGACGCCGCGTGGGGGAAGACG
GCCTTCGGGTTGTAAACCTCTTTTGTACGGGAAGAAGGAAGTGACGGTACTGTACGAATA
AGTCCCGGCTAACTACGTGCCAGCAGCCGCGGTAATACGTAGGGGACGAGCGTTGTCCGG
AATTACTGGGCGTAAAGGGCGCGCAGGCTGTGCTGCAAGTCAGCTGTTAAATGTCTGGGC
TTAACCCGGGCATGCGGTTGAGACTGCAGTGCTGGAGTGCTGTAGAGGCAAGTGGAATTC
CCAGTGTAGCGGTGAAATGCGTAGATATTGGGAAGAACACCGGTGGCGAAGGCGACTTGC
TGGGCAGCAACTGACGCTGAGGCGCGAAAGCCAGGGGAGCAAACGGG
>OTU73
GTGAGGAATATTGGTCAATGGGCGAGAGCCTGAACCAGCCATCCCGCGTGCAGGATGACG
GCCCTATGGGTTGTAAACTGCTTTTTTGCTCCAAGAAACCTGATTACGAGTAATCAGTTG
ACGGTAGAGCAGGAATAAGCATCGGCTAACTCCGTGCCAGCAGCCGCGGTAATACGGAGG
ATGCAAGCGTTATCCGGATTCATTGGGTTTAAAGGGTGCGCAGGTGGGAATGTAAGTCAG
TGGTGAAATACTGCCGCTTAACGGTAGAGCTGCCATTGATACTGCGTTTCTTGAGTATGG
TTGAGGTAGGTGGAATGTGTTGTGTAGCGGTGAAATGCATAGATATGACACAGAACGCCG
ATTGCGAAGGCAACTTACTAAGCCATTACTGACGCTGAGGCACGAAAGCGTGGGTAGCGA
ACAGG
>OTU74
GTGGGGAATTTTGGACAATGGGCGCAAGCCTGATCCAGCCATGCCGCGTGCAGGATGAAG
GCCTTCGGGTTGTAAACTGCTTTTGTACGGAACGAAAAAGCTCTCTCTAATACAGGGGGT
GAATGACGGTACCGTAAGAATAAGCACCGGCTAACTACGTGCCAGCAGCCGCGGTAATAC
GTAGGGTGCAAGCGTTAATCGGAATTACTGGGCGTAAAGCGTGCGCAGGCGGTTATGTAA
GACAGAGGTGAAATCCCCGGGCTCAACCTGGGAACTGCCTTTGTGACTGCATAGCTGGAG
TGCGGCAGAGGGGGATGGAATTCCGCGTGTAGCAGTGAAATGCGTAGATATGCGGAGGAA
CACCGATGGCGAAGGCAATCCCCTGGGCCTGCACTGACGCTCATGCACGAAAGCGTGGGG
AGCAAACAGG
>OTU75
GTGGGGAATATTGGACAATGGGCGCAAGCCTGATCCAGCCATGCCGCGTGAGTGACGAAG
GTCTTCGGATTGTAAAGCTCTTTTGGCGGGGACGATAATGACGGTACCCGCAGAATAAGC
CCCGGCTAACTTCGTGCCAGCAGCCGCGGTAATACGAAGGGGGCTAGCGTTGTTCGGAAT
TACTGGGCGTAAAGCGCACGTAGGCGGATTTGTAAGTCAGGGGTGAAATCCCGGGGCTCA
ACCTCGGAACTGCCTTTGATACTGCAAGTCTTGAGTCCGGAAGAGGTGAGTGGAATTCCT
AGTGTAGAGGTGAAATTCGTAGATATTAGGAAGAACACCAGTGGCGAAGGCGGCTCACTG
GTCCGGTACTGACGCTGAGGTGCGAAAGCGTGGGGAGCAAACAGG
>OTU76
GTGGGGAATTTTGGGCAATGGGCGAAAGCCTGACCCAGCAACGCCGCGTGAAGGATGAAA
TCCCTCTGGGATGTAAACTTCGAAAGTCGGGAAAGAAATCGCCATGGTTAATAACCGTGG
TGGATGACGGTACCCGACGTAAGCCCCGGCTAACTACGTGCCAGCAGCCGCGGTAATACG
TAGGGGGCAAGCGTTGTTCGGAATTACTGGGCGTAAAGGGCGCGTAGGCGGCATGGCAAG
TCGGGAGTGAAAGCCCGGGGCTCAACCCCGGAACTGCTTTCGAAACTGCCAAGCTAGAGT
ACGGAAGGGGCAACTGGAATTCCCAGTGTAGCGGTGAAATGCGTAGATATTGGGAAGAAC
ACCGGAGGCGAAGGCGGGTTGCTGGGCCGATACTGACGCTGAGGCGCGAAAGCCAGGGGA
GCAAACGGG
>OTU77
GTAGGGAATATTGCGCAATGGGCGAAAGCCTGACGCAGCGATGCCGCGTGAGTGACGAAG
GTCCTAGGATTGTAAAGCTCTTTTCTGAGGGAAGAACATGCCGGGTAGGAAATGATCTGG
TTTTGACGGTACCTCAGGAATAAGGAACGGCTAACTCCGTGCCAGCAGCCGCGGTAATAC
GGAGGTTCCTAGCGTTGTTCGGAATTACTGGGCGTAAAGGGAGCGCAGGCGGACAGGTCA
GTTTAAAGTGGAATCCCAGGGCTCAACCCTGGACGTGCTTTGGATACTGCCTGTCTTGAG
TTCGTGAGAGGAAAGTGGAATTCAGGGTGTAGCGGTGAAATGCTTAGATATCCTGAGGAA
CACCAGTGGCGAAAGCGACTTTCTGGCACGAAACTGACGCTGAGGCTCGAAAGCATGGGT
AGCGAACGGG
>OTU78
GTCGAGAATTTTTCACAATGGGCGAAAGCCTGATGGAGCGACGCCGCGTGGGGGATGAAT
GGCTTCGGCCCGTAAACCCCTGTCATTCGCGATCAAACCTGGCTATTTAAAAGATGGCCA
GCTGATAGTAGCGGAAGAGGAAGGGACGGCTAACTCTGTGCCAGCAGCCGCGGTAATACA
GAGGTCCCAAGCGTTGTTCGGATTCACTGGGCGTAAAGGGTGCGTAGGTGGTGAGGCAAG
TCGGATGTGAAAGCTCGGAGCTCAACTCCGAAATGGCATTGGAAACTGCCTTGCTCGAGG
GTCGGAGGGGGGACTGGAATTCTCGGTGTAGCAGTGAAATGCGTAGATATCGAGAGGAAC
ACCAGTGGCGAAGGCGAGTCCCTGGACGACTCCTGACACTGAGGCACGAAAGCTAGGGGA
GCAAACAGG
>OTU79
GTGGGGAATATTGGGCAATGGGGGCAACCCTGACCCAGCGACGCCGCGTGGGTGAAGAAA
TCCCTCGGGATGTAAAGCCCTGTTGTATGGGAAGAGCAGAAGACGGTACCATACGAGGAA
GCCCCGGCAAACTACGTGCCAGCAGCCGCGGTAATACGTAGGGGGCAAGCGTTGTCCGGA
ATTACTGGGCGTAAAGCGCACGCAGGCTGAATTATAAGTCGGTAGTCAAATACGGAGGCT
CAACTTCCGGATATCTATCGATACTGTAAATCTAGAGTATGTGAGAGGGAAGCGGAATTC
CCGGTGTAGCGGTGAAATGCGTAGATATCGGGAGGAACACCAGTGGCGAAGGCGGCTTCC
TGGCACAATACTGACGCTCATGTGCGAAAGCTAGGGCAGCGAACGGG
>OTU80
GTGAGGAATATTGGACAATGGGCGAAAGCCCGATCCAGCAACGCCGCGTGGAGGATGAAG
GCCTTCGGGTCGTAAACTTCTTTAGAGGGAGACGAGAAAGGACGGTATCCCTAGAATAAG
CGACGGCAAACTACGTGCCAGCAGCCGCGGTAACACGTAGGTCGCGAGCGTTATCCGGAT
TTACTGGGCGTAAAGCGCTTGTAGGCGGTTCTGTAAGTCGGGCGTGAAATCTCCGGGCTT
AACCCGGAGTGGCCGTTCGATACTGCAGGGCTTGAGGATGCTAGAGGGTGGTGGAATTCC
AGGTGTAGTGGTGAAATGCGTAGATATCTGGAGGAACATCCGTGGCGAAGGCGGCCACCT
GGGGCATTCCTGACGCTGAGAAGCGACAGCTAGGGGATCAAACGGG
>OTU81
GTGGGGAATCTTGCGCAATGGGCGAAAGCCTGACGCAGCCATGCCGCGTGGATGATGAAG
GTCTTAGGATTGTAAAATCCTTTCACCGGTGAAGATAATGACTGTAGCCGGAGAAGAAGC
CCCGGCTAACTTCGTGCCAGCAGCCGCGGTAATACGAAGGGGGCTAGCGTTGCTCGGAAT
TACTGGGCGTAAAGGGAGCGTAGGCGGACATTTAAGTCAGGGGTGAAATCCCGAGGCTCA
ACCTCGGAACTGCCTTTGATACTGGGTGTCTTGAGTGTGAGAGAGGTATGTGGAACTCCG
AGTGTAGAGGTGAAATTCGTAGATATTCGGAAGAACACCAGTGGCGAAGGCGACATACTG
GCTCATTACTGACGCTGAGGCTCGAAAGCGTGGGGAGCAAACAGG
>OTU82
GTGGGGAATCTTCCACAATGGGCGAAAGCCTGATGGAGCGACGCCGCGTGAGCGAAGAAG
GCCTTCGGGTTGTAAAGCTCTGTCTGGAGGGACGAAGGAAGTGACGGTACCTCCGGAGGA
AGCCACGGCTAACTACGTGCCAGCAGCCGCGGTAATACGTAGGTGGCGAGCGTTGTCCGG
AATTACTGGGCGTAAAGGGCGCGCAGGCGGCGTGTCAAGTCGGACGTGAAAACCCCTGGC
TCAACTGGGGGATGTCGTTCGAAACTGGCATGCTTGAGTGCAGGAGAGGGAAGCGGAATT
CCCGGTGTAGCGGTGAAATGCGTAGATATCGGGAGGAACACCAGTGGCGAAGGCGGCTTC
CTGGACTGCTACTGACGCTGAGGCGCGAAAGCTGGGGGAGCGAACAGG
>OTU83
GTAGGGAATATTGGACAATGGAGGAAACTCTGATCCAGCCATCCCGCGTGAAGGATTAAG
GTCCTATGGATTGTAAACTTCTTTTCTCTGAGAATAAAAACTTCGATTCATCGGAGCTTG
AAGGTATCAGGGGAATAAGCACCGGCTAACTCCGTGCCAGCAGCCGCGGTAATACGGAGG
GTGCAAGCGTTATCCGGATTCACTGGGTTTAAAGGGTGCGTAGGTGGTTTTGTAAGTCAG
TGGTGAAAGCCTGTAGCTTAACTATAGAATTGCCATTGATACTGCTTAACTTGAATCAAG
TCGAGGTGGATGGAATAAATCATGTAGCGGTGAAATGCTTAGATATGATTTAGAACACCA
ATTGCGAAGGCAGTTCACTAGATTTGTATTGACACTGAGGCACGAAAGCGTGGGGATCAA
ACAGG
>OTU84
GTGGGGAATATTGGACAATGGGGGCAACCCTGATCCAGCAATGCCGCGTGTGTGAAGAAG
GCCTTCGGGTTGTAAAGCACTTTTATCGGGGACGAAATCCGGAAGGTTAATACCCGTCCG
GGATGACGGTACCCGAGGAATAAGCACCGGCTAACTTCGTGCCAGCAGCCGCGGTAATAC
GAAGGGTGCAAGCGTTAATCGGAATTACTGGGCGTAAAGGGTGCGTAGGCGGTTTGTTAA
GTTCGATGTGAAAGCCCTGGGCTCAACCTGGGAATGGCATCGAAGACTGGCAGACTGGAG
TGCGGTAGAGGATGGTGGAATTCCCGGTGTAGCGGTGAAATGCGTAGAGATCGGGAGGAA
CACCAGTGGCGAAGGCGGCCATCTGGACCAGCACTGACGCTGAGGCACGAAAGCGTGGGG
AGCAAACAGG
>OTU85
GTGGGGAATATTGGACAATGGGCGCAAGCCTGATCCAGCCATACCGCGTGGGTGAAGAAG
GCCTTCGGGTTGTAAAGCCCTTTTGTTGGGAAAGAAATCCTGTCGATTAATACTCGGTGG
GGATGACGGTACCCAAAGAATAAGCACCGGCTAACTTCGTGCCAGCAGCCGCGGTAATAC
GAAGGGTGCAAGCGTTACTCGGAATTACTGGGCGTAAAGCGTGCGTAGGTGGTGGTTTAA
GTCTGCTGTGAAAGCCCTGGGCTCAACCTGGGAATTGCAGTGGATACTGGATCACTAGAG
TGTGGTAGAGGGATGCGGAATTTCTGGTGTAGCAGTGAAATGCGTAGAGATCAGAAGGAA
CATCCGTGGCGAAGGCGGCATCCTGGGCCAACACTGACACTGAGGCACGAAAGCGTGGGG
AGCAAACAGG
>OTU86
GTGGGGAATTTTGGACAATGGGGGCAACCCTGATCCAGCCATGCCGCGTGAGTGAAGAAG
GCCTTCGGGTTGTAAAGCTCTTTCGGCCGGGAAGAAATCGTGCGGGCTAATACCCTGTAT
GGATGACGGTACCGGAAGAAGAAGCACCGGCTAACTACGTGCCAGCAGCCGCGGTAATAC
GTAGGGTGCGAGCGTTAATCGGAATTACTGGGCGTAAAGCGTGCGCAGGCGGTTTCGTAA
GACAGATGTGAAATCCCCGGGCTTAACCTGGGAACTGCGTTTGTGACTGCGAGACTTGAG
TGCGGCAGAGGGGGGTGGAATTCCACGTGTAGCAGTGAAATGCGTAGAGATGTGGAGGAA
CACCGATGGCGAAGGCAGCCCCCTGGGTCGACACTGACGCTCATGCACGAAAGCGTGGGG
AGCAAACAGG
>OTU87
GTGAGGAATATTGCTCAATGGGCGAAAGCCTGAAGCAGCGACGCCGCGTGGGCGAAGAAG
GTCTTCGGATCGTAAAGCCCTTTTCTGCGTGACGAGGAAGGACGGTAGCGCAGGAATAAG
TGTCGGCTAACTACGTGCCAGCAGCCGCGGTAAAACGTAGGACGCAAGCGTTATCCGGAA
TTACTGGGCGTAAAGCGCGTGTAGGTGGTTATGCAAGTCATTTGTGAAAGCTCCCGGCTA
AACTGGGAGAGGTCAGGTGAGACTGCACAGCTAGAGGGCAATAGAGGGGTGCGGAATTCC
GGGTGTAGTGGTGAAATGCGTAGATATCCGGAGGAACACCAGAGGCGAAGGCGGCACCCT
GGGTTGTACCTGACACTGAGACGCGAAAGCATGGGTAGCGAACGGG
>OTU88
GTGGGGAATATTGGACAATGGGGGCAACCCTGATCCAGCCATGCCGCGTGAGTGATGAAG
GCCCTAGGGTTGTAAAGCTCTTTTGTGCGGGAAGATAATGACGGTACCGCAAGAATAAGC
CCCGGCTAACTTCGTGCCAGCAGCCGCGGTAATACGAAGGGGGCTAGCGTTGCTCGGAAT
CACTGGGCGTAAAGGGTGCGTAGGCGGGTCTTTAAGTCAGGGGTGAAATCCTGGAGCTCA
ACTCCAGAACTGCCTTTGATACTGAGGATCTTGAGTCCGGAAGAGGTGAGTGGAACTGCG
AGTGTAGAGGTGAAATTCGTAGATATTCGCAAGAACACCAGTGGCGAAGGCGGCTCACTG
GTCCGGTACTGACGCTGAGGCACGAAAGCGTGGGGAGCAAACAGG
>OTU89
GTGAGGGATCTTGGGCAATGGGCGCAAGCCTGACCCAGCGACGCCGCGTGGAGGACGAAG
GGCTTCGGCTCGTAAACTCCTTTTCCCGTGGACGAGAGCAGGACGGTACACGGGGAATAA
GTCTCGGCTAACTACGTGCCAGCAGCCGCGGTAAAACGTAGGAGGCGAGCGTTATCCGGA
ATCACTGGGCGTAAAGGGCGTCTAGGCGGCACGACAAGCGAGGTGTGAAAGCTTCTGGCT
CAACCAGGAGAGTGCGCTTCGGACTGTCGAGCTTGGAGGGCAGGTGAAGGGGGTGGAATT
CCCGGTGGAGTGGTGGAATGCGTAGAGATCGGGAGGAACACCAGTGGCGAAAGCGGCCCC
CTGGCCTGTATCTGACGCTGAAGCGCGAAAGCGTGGGGAGCAAACGGG
>OTU90
GTTAGGAATCTTCCACAATGGGCGAAAGCCTGATGGAGCGACGCCGCGTGAGGGATGAAG
GCCTTAGGGTTGTAAACCTCTAAAAGAGGGACGATAATGACGGTACCTCTTGAATAGCAC
CGGCTAACTCCGTGCCAGCAGCCGCGGTAATACGGAGGGTGCAAGCGTTATCCGGAATCA
CTGGGCGTAAAGGGCGCGTAGGCGGTCTGTTAAGTCCGATGTTAAATCCCGGGGCTCAAC
CCCGGATAAGCGTTGGATACTGGCAGGCTAGACGGTTGGAGAGGCGAGTGGAATTACCAG
TGTAGCGGTGGAATGCGTAGATACTGGTAGGAACACCCATTGCGAAGGCAGCTCGCTGGA
CAACACGTGACGCTGAGGCGCGAAAGTGTGGGGAGCAAACCGG
>OTU91
GTGGGGAATCTTGCGCAATGGGCGAAAGCCTGACGCAGCGACGCCGCGTGGGTGACGAAG
GCCTTCGGGTTGTAAAGCCCTGTGGGGTAGAACGAACTGGCATCGGGCTAATATCCCGGT
GTCTTGACGGTACTGCCTTAGCAAGCATCGGCTAACTCTGTGCCAGCAGCCGCGGTAAGA
CAGAGGATGCGAACGTTGCTCGGATTTACTGGGCGTAAAGCGCGTGTAGGCGGTCTCGTT
AGTCGGGTGTGAAAGCCCCGGGCTCAACCCGGGAAGTGCACCCGATACTGCGAGACTGGG
GTACTGAAGAGGAGAGCGGAATTCCCGGTGTAGAGGTGAAATTCGTAGATATCGGGAGGA
ACACCAGTGGCGAAGGCGGCTCTCTGGGCAGATACCGACGCTGAGACGCGAAAGCGTGGG
GAGCAAACAGG
>OTU92
GTGGGGAATTTTGGACAATGGGCGAAAGCCTGATCCAGCAATGCCGCGTGTGTGAAGAAG
GCCTTCGGGTTGTAAAGCACTTTTGTCCGGAAAGAAATCCTTGGCTCTAATACAGTCGGG
GGATGACGGTACCGGAAGAATAAGCACCGGCTAACTACGTGCCAGCAGCCGCGGTAATAC
GTAGGGTGCGAGCGTTAATCGGAATTACTGGGCGTAAAGCGTGCGCAGGCGGTTTGCTAA
GACCGATGTGAAATCCCCGGGCTCAACCTGGGAACTGCATTGGTGACTGGCAGGCTAGAG
TATGGCAGAGGGGGGTAGAATTCCACGTGTAGCAGTGAAATGCGTAGAGATGTGGAGGAA
TACCGATGGCGAAGGCAGCCCCCTGGGCCAATACTGACGCTCATGCACGAAAGCGTGGGG
AGCAAACAGG
>OTU93
GTGGGGAATATTGGACAATGGGCGAAAGCCTGATCCAGCAATGCCGCGTGAGTGATGAAG
GCCTTAGGGTTGTAAAGCTCTTTTACCAGGGATGATAATGACAGTACCTGGAGAATAAGC
TCCGGCTAACTCCGTGCCAGCAGCCGCGGTAATACGGAGGGAGCTAGCGTTGTTCGGAAT
TACTGGGCGTAAAGCGTGCGTAGGCGGCTATTCAAGTCAGAGGTGAAAGCCTGGAGCTCA
ACTCCAGAACTGCCTTTGAAACTAGATAGCTAGAATCTTGGAGAGGTGAGTGGAATTCCG
AGTGTAGAGGTGAAATTCGTAGATATTCGGAAGAACACCAGTGGCGAAGGCGACTCACTG
GACAAGTATTGACGCTGAGGTACGAAAGCGTGGGGAGCAAACAGG
>OTU94
GTGAGGAATATTGGGCAATGGCCGGAAGGCTGACCCAGCAACGCCGCGTGGAGGACGAAG
GCTTTCGGGTTGTAAACTCCTTTTCCGGGGGACGAGGAAGGACGGTACCCTGGGAATAAG
TCACGGCTAACTACGTGCCAGCAGCCGCGGTAAAACGTAGGTGGCGAGCGTTATCCGGAT
TTACTGGGCGTAAAGCGCGCGCAGGTGGTTGAGTAAGTTGGGTGTGAAATCTCTTGGCTT
AACTGGGAGGAGACGCTCAAGACTGCTTGGCTTGAGGTCGAGAGAGGGGTGCAGAATTCC
CGGTGTAGTGGTGGAATGCGTAGATATCGGGAGGAATACCAGTGGCGAAAGCGGCGCCCT
GGCTCGCACCTGACACTGAGGCGCGAAAGCGTGGGGAGCGAACGGG
>OTU95
GCTAAGAATCTTGCGCAATGGGCGAAAGCCTGACGCAGCAATTCCGCGTGGGGGACGAAG
GCCCTCGGGTCGTAAACCCCTTTTGTGAGGGAAGAAGTTCTGACGGTACCTCACGAATAA
GACACGGCTAACTACGTGCCAGCAGCCGCGGTAATACGTAGGTGTCAAGCGTTGTCCGGA
TTTATTGGGCGTAAAGCGCCCGCAGGCGGCTCGGCAAGTTTGAGGTGAAATCTCCCGGCT
CAACTGGGAGGGTGCCTCGAAAACTGCCGGGCTTGAGGCAGGGAGAGGGATGTGGAATTC
CAGGTGTAGTGGTGAAATGCGTAGATATCTGGAGGAACACCAGTGGCGAAGGCGGCATCC
TGGCCCTGTCCTGACGCTCAGGGGCGAAAGCGTGGGGAGCAAACCGG
>OTU96
GTAGGGAATCTTCCACAATGGACGAAAGTCTGATGGAGCAACGCCGCGTGAGTGAAGAAG
GGTTTCGGCTCGTAAAGCTCTGTTGGTAGTGAAGAAAGATAGAGGTAGTAACTGGCCTTT
ATTTGACGGTAATTACTTAGAAAGTCACGGCTAACTACGTGCCAGCAGCCGCGGTAATAC
GTAGGTGGCAAGCGTTGTCCGGATTTATTGGGCGTAAAGCGAGTGCAGGCGGTTCAATAA
GTCTGATGTGAAAGCCTTCGGCTCAACCGGAGAATTGCATCAGAAACTGTTGAACTTGAG
TGCAGAAGAGGAGAGTGGAACTCCATGTGTAGCGGTGGAATGCGTAGATATATGGAAGAA
CACCAGTGGCGAAGGCGGCTCTCTGGTCTGCAACTGACGCTGAGGCTCGAAAGCATGGGT
AGCGAACAGG
>OTU97
GTGGGGAATATTGGACAATGGGCGCAAGCCTGATCCAGCAATGCCGCGTGTGTGAAGAAG
GCCTTCGGGTTGTAAAGCACTTTTGTTTGGGAAGAAATCCGGTTGGTTAATACCCGATCG
GGATGACGGTACCAAAAGAATAAGCACCGGCTAACTTCGTGCCAGCAGCCGCGGTAATAC
GAAGGGTGCAAGCGTTAATCGGAATTACTGGGCGTAAAGCGTGCGTAGGTGGTTTGTTAA
GTCAGATGTGAAAGCCCTGGGCTCAACCTGGGAACTGCATTTGATACTGGCAGGCTAGAG
TGCGGTAGAGGGTGGTGGAATTCCCGGTGTAGCGGTGAAATGCGTAGAGATCGGGAGGAA
CATTCGTGGCGAAGGCGGCCACCTGGACCAGCACTGACACTGAGGCACGAAAGCGTGGGG
AGCAAACAGG
>OTU98
GTGAGGAATATTGGGCAATGCCCGCAAGGGTGACCCAGCAACGCCGCGTGGAGGATGAAT
GTCGTAAGATTGTAAACTCCTGTTAGAGGGGAAGAATAGTACCGGTTGGACCGGTATATG
ACTGTACCCTCAGAGAAAGCCCCGGCTAACTACGTGCCAGCAGCCGCGGTAATACGTAGG
GGGCAAGCGTTGTCCGGATTTACTGGGTGTAAAGGGCGCGCAGGCGGGATAAAAAGTCAG
TGGTGAAATCCTACAGCTTAACTGTAGAACTGCCTTTGATACTTTTATTCTTGAGTTCGG
GAGAGAGAGACGGAATTCCAGGTGTAGTGGTGAAATACGTAGATATCTGGAAGAACACCA
GTTGCGAAGGCGGTCTCTTGGTCCGACACTGACGCTGAGGCGCGAAAGCGTGGGGAGCAA
ACAGG
>OTU99
GTGGGGAATATTGGACAATGGGCGCAAGCCTGATCCAGCCATGCCGCGTGAGTGATGAAG
GCCTTAGGGTTGTAAAGCTCTTTTGTCCGGGAAGATAATGACTGTACCGGAAGAATAAGC
CCCGGCTAACTTCGTGCCAGCAGCCGCGGTAATACGAAGGGGGCTAGCGTTGCTCGGAAT
CACTGGGCGTAAAGGGCGCGTAGGCGGACTTTTAAGTCGGAGGTGAAAGCCCAGGGCTCA
ACCCTGGAATTGCCTTCGATACTGGGAGTCTTGAGTTCGGAAGAGGTTGGTGGAACTGCG
AGTGTAGAGGTGAAATTCGTAGATATTCGCAAGAACACCGGTGGCGAAGGCGGCCAACTG
GTCCGAAACTGACGCTGAGGCGCGAAAGCGTGGGGAGCAAACAGG
>OTU100
GTAGGGAATATTGCAAAATGGGCGCAAGCCCGATGCAGCAACGCCGCGTGGGCGATGAAG
GCCTTCGGGTCGTAAAGCCCTTTTTGAGGGGATGAGGAAGGACAGTACCCTCAGAATAAG
CCTCGGCTAACTACGTGCCAGCAGCCGCGGTAAAACGTAGGAGGCGAGCGTTATCCGGAT
TTACTGGGCGTAAAGCGCGTGCAGGCGGATTGGAGAGTTGGATGTGAAAGCTCCCGGCTT
AACTGGGAGAGGTCGTTCAATACTTCCAGTCTTGAGTGCAGTAGAGGGAAGTGGAATTCC
GGGTGTAGTGGTGAAATGCGTAGATATCCGGAGGAACACCAGTGGCGAAAGCGGCTTCCT
GGACTGTAACTGACGCTCAGACGCGAAAGCTAGGGTAGCAAACGGG
>OTU101
GTGGGGAATTTTGGGCAATGGGCGAAAGCCTGACCCAGCGACGCCGCGTTGGGGATGAAG
TCCTTCGGGGCGTAAACCCATGTTGTAGGGGAAGAAGAAAGTGACGGTACCCTACGAGAA
AGCCCCGGCCAACTACGTGCCAGCAGCCGCGGTAAAACGTAGGGGGCGAGCGTTGTCCGG
AATTACTGGGCGTAAAGGGCATGCAGGCGGTGCGCCAAGTCGGGGGTGTAAAGTTACGGC
TCAACCGTGACCTTGCAATCGAAACTGGCGCACTGGAGTGCGGGAGAGGGAAGTGGAATT
CCCGGTGTAGCGGTGAAATGCGTAGATATCGGGAGGAACGCCAGTGGCGAAGGCGGCTTC
CTGGCCCGCGACTGACGCTCATGTGCGAAAGCCAGGGGAGCGAACCGG
>OTU102
GTTAGGAATCTTCCACAATGGGCGAAAGCCTGATGGAGCAACACCGCGTGAAGGATGAAG
GCCCTAGGGTTGTAAACTTCTTTTGTATACGAAGAATATGACGGTAATATACGAATAAGG
GTCGGCTAACTACGTGCCAGCAGCCGCGGTCATACGTAGGACCCAAGCGTTATCCGGAGT
GACTGGGCGTAAAGAGTTGCGTAGGCGGTCTTTTAAGCGAGTAGTGAAATCTGGTGGCTC
AACCATACAGACTATTACTCGAACTGGGAGACTTGAGAATGGTAGAGGTAGTTGGAATTT
CTTGTGTAGGAGTGAAATCCGTAGATATAAGAAGGAACACCAATGGCGTAGGCAGACTAC
TGGACCATTTCTGACGCTGAGGCACGAAAGCGTGGGGAGCGAACCGG
>OTU103
GTGGGGAATATTGGACAATGGGCGCAAGCCTGATCCAGCCATGCCGCGTGAGTGATGAAG
GCCTTAGGGTTGTAAAGCTCTTTTAGCAGGGAAGATAATGACGGTACCTGCAGAAAAAGC
CCCGGCTAACTTCGTGCCAGCAGCCGCGGTAATACGAAGGGGGCTAGCGTTGCTCGGAAT
TACTGGGCGTAAAGCGCACGTAGGCGGACTCTTAAGTCGGTGGTGAAATCCTGGAGCTCA
ACTCCAGAACTGCCTTCGATACTGGGAGTCTTGAGTTCGGGAGAGGTGAGTGGAACTGCG
AGTGTAGAGGTGAAATTCGTAGATATTCGCAAGAACACCAGTGGCGAAGGCGGCTCACTG
GCCCGATACTGACGCTGAGGTGCGAAAGCGTGGGGAGCAAACAGG
>OTU104
GTGGGGGATATTGCACAATGGGGGAAACCCTGATGCAGCGACGCCGCGTGGAGGAAGAAG
GTTTTCGGATTGTAAACTCCTGTCGTTAGGGACGATAATGACGGTACCTAACAAGAAAGC
ACCGGCTAACTACGTGCCAGCAGCCGCGGTAAAACGTAGGGTGCAAGCGTTGTCCGGAAT
TACTGGGTGTAAAGGGAGCGCAGGCGGGAAGACAAGTTGGAAGTGAAAACCATGGGCTCA
ACCCATGAATTGCTTTCAAAACTGTTTTTCTTGAGTAGTGCAGAGGTAGATGGAATTCCC
GGTGTAGCGGTGGAATGCGTAGATATCGGGAGGAACACCAGTGGCGAAGGCGGTCTACTG
GGCACCAACTGACGCTGAGGCTCGAAAGCATGGGTAGCAAACAGG
>OTU105
GTAAGGAATATTGGTCAATGGGCGAAAGCCTGAACCAGCCATCCAGCGTGCAGGAAGAAG
GCCCTATGGGTTGTAAACTGCTTTTATCAGGGAAGAAACCTCTGGATTCACTCCGGAGCT
GACGGTACCTGAAGAATAAGCACCGGCTAACTCCGTGCCAGCAGCCGCGGTAATACGGAG
GGTGCGAGCGTTATCCGGAATTACTGGGTTTAAAGGGTGCGTAGGCGGCTTTGTAAGTCA
GGAGTGAAAGTTTGCGGCTCAACCGTAAAATTGCTTCTGATACTGCATAGCTAGAATTAG
GATGAGGTCAGCGGAATGTGGCATGTAGCGGTGAAATGCATAGATATGCCATAGAACACC
AATTGCGAAGGCAGCTGGCTAGACCTGGATTGACGCTGAGGCACGAAAGCGTGGGGAGCG
AACAGG
>OTU106
GTGGGGAATTTTGGACAATGGGGGCAACCCTGATCCAGCCATGCCGCGTGAGTGAAGAAG
GCCTTCGGGTTGTAAAGCTCTTTCGGCCGGGAAGAAATCGGCGACTCTAACATAGTCGCT
GGATGACGGTACCGGACTAAGAAGCACCGGCTAACTACGTGCCAGCAGCCGCGGTAATAC
GTAGGGTGCGAGCGTTAATCGGAATTACTGGGCGTAAAGCGTGCGCAGGCGGTTTTGTAA
GACAGATGTGAAATCCCCGGGCTTAACCTGGGAACTGCGTTTGTGACTGCAAGGCTAGAG
TACGGCAGAGGGGGGTGGAATTCCACGTGTAGCAGTGAAATGCGTAGAGATGTGGAGGAA
CACCGATGGCGAAGGCAGCCCCCTGGGCCTGTACTGACGCTCATGCACGAAAGCGTGGGG
AGCAAACAGG
>OTU107
GTGGGGAATATTGGACAATGGGCGCAAGCCTGATCCAGCCATGCCGCGTGAGTGATGAAG
GCCTTAGGGTTGTAAAGCTCTTTTAGCAGGGACGATAATGACGGTACCTGCAGAAAAAGC
CCCGGCCAACTTCGTGCCAGCAGCCGCGGTAATACGAAGGGGGCTAGCGTTGCTCGGAAT
CACTGGGCGTAAAGCGCACGTAGGTGGGTCGTTAAGTCAGGGGTGAAATCCCGGAGCTCA
ACTCCGGAACTGCCTTTGATACTGGCGACCTTCGAGTCCGGGAGAGGTGAGTGGAATTGC
GAGTGTAGAGGTGAAATTCGTAGATATTCGCAAGAACACCAGTGGCGAAGGCGGCTCACT
GGCCCGGTACTGACACTGAGGTGCGAAAGCGTGGGGAGCAAACAGG
>OTU108
GTGAGGGATCTTGCGCAATGGGGGAAACCCTGACGCAGCGACGCCGCGTGGGTGATGAAG
GCCTTCGGGTCGTAAAACCCTTTTGCCACTGACGAGGAAGGACGGTAGGTGGCGAATAAG
CCTCGGCTAACTACGTGCCAGCAGCCGCGGTAAAACGTAGGAGGCAAGCGTTATCCGGAG
TTACTGGGCGTAAAGCGCGCGCAGGCGGTGCGTTAAGTCGGGCGTGAAAGCCCCGTGCTA
AACGCGGGGAGGACGAACGATACTGGCGAACTGGAGTCGAGCAGAGGGACATGGAATTCC
GGGTGTAGCGGTGAAATGTGCAGATATCCGGAGGAACACCAGAGGTGAAAACGGTGTCCT
GGGCTCAGACTGACGCTGAGGCGCGAAAGCGTGGGGAGCGAACGGG
>OTU109
GTCGAGAATCTTTCACAATGGGGGCAACCCTGATGGAGCGACGCCGCGTGGAGGATAAGG
TCTTCGGATTGTAAACTCCTGTCATGCGTGAACAAGGTTGCTTGGTTAATACCTGGGCAA
ATTGATGGTAACGCAAGAGGAAGAGACGGCTAACTCTGTGCCAGCAGCCGCGGTAATACA
GAGGTCTCAAGCGTTGTTCGGAATCACTGGGCGTAAAGGGTGCGTAGGTGGCGTGGTAAG
TCAGATGTGAAAGCCCGGGGCTCAACCTCGGAACTGCATCCGATACTGCCATGCTAGAGT
ACTGGAGAGGTGACTAGAATTCTCGGTGTAGCAGTGAAATGCGTAGATATCGAGAGGAAT
ACCAAAGGCGTAGGCAGGTCACTGGACAGTTACTGACACTGAGGCACGAAGGCCAGGGGA
GCGAACGGG
>OTU110
GTGGGGAATATTGCACAATGGGGGAAACCCTGATGCAGCGACGCCGCGTGAAGGAAGAAG
TATCTCGGTATGTAAACTTCTATCAGCAGGGAAGATAGTGACGGTACCTGACTAAGAAGC
CCCGGCTAACTACGTGCCAGCAGCCGCGGTAATACGTAGGGGGCAAGCGTTATCCGGATT
TACTGGGTGTAAAGGGAGCGTAGACGGTGTGGCAAGTCTGATGTGAAAGGCATGGGCTCA
ACCTGTGGACTGCATTGGAAACTGTCATACTTGAGTGCCGGAGGGGTAAGCGGAATTCCT
AGTGTAGCGGTGAAATGCGTAGATATTAGGAGGAACACCAGTGGCGAAGGCGGCTTACTG
GACGGTAACTGACGTTGAGGCTCGAAAGCGTGGGGAGCAAACAGG
>OTU111
GTGGGGAATATTGCACAATGGGCGCAAGCCTGATGCAGCAACGCCGCGTGAGGGATGACG
GCCTTCGGGTTGTAAACCTCTTTTAGCAGGGAAGAAGCGAAAGTGACGGTACCTGCAGAA
AAAGCGCCGGCTAACTACGTGCCAGCAGCCGCGGTAATACGTAGGGCGCAAGCGTTATCC
GGAATTATTGGGCGTAAAGAGCTCGTAGGCGGTTTGTCGCGTCTGCTGTGAAATCCCGAG
GCTCAACCTCGGGTCTGCAGTGGGTACGGGCAGACTAGAGTGCGGTAGGGGAGATTGGAA
TTCCTGGTGTAGCGGTGGAATGCGCAGATATCAGGAGGAACACCGATGGCGAAGGCAGAT
CTCTGGGCCGTAACTGACGCTGAGGAGCGAAAGGGTGGGGAGCAAAC
>OTU112
GTGGGGAATATTGGACAATGGGCGAAAGCCTGATCCAGCCATGCCGCGTGAGTGATGAAG
GCCCTAGGGTTGTAAAGCTCTTTCAACGGTGAAGATAATGACGGTAACCGTAGAAGAAGC
CCCGGCTAACTTCGTGCCAGCAGCCGCGGTAATACGAAGGGGGCTAGCGTTGTTCGGATT
TACTGGGCGTAAAGCGCACGTAGGCGGACTATTAAGTCAGGGGTGAAATCCCGGGGCTCA
ACCCCGGAACTGCCTTTGATACTGGTAGTCTCGAGTCCGGAAGAGGTGAGTGGAATTCCG
AGTGTAGAGGTGAAATTCGTAGATATTCGGAGGAACACCAGTGGCGAAGGCGGCTCACTG
GTCCGGTACTGACGCTGAGGTGCGAAAGCGTGGGGAGCAAACAGG
>OTU113
GTGAGGAATATTGGGCAATGGCCGAAAGGCTGACCCAGCAACGCCGCGTGGAGGACGAAG
ACCTTCGGGTTGTAAACTCCTTTTCTGAGGGACGAGAAAGGACGGTACCTCAGGAATAAG
TCACGGCTAACTACGTGCCAGCAGCCGCGGTAAAACGTAGGTGGCAAGCGTTATCCGGAT
TTACTGGGCGTAAAGCGCGCGCAGGTGGTAGCGTAAGTTGGATGTGAAATCTCCTGGCTC
AACTGGGAGGGGTCGTTCAAGACTGCGTTGCTTGAGGTCGAGAGAGGGATGCGGAATTCC
CGGTGTAGTGGTGGAATGCGTAGATATCGGGAGGAACACCAGTGGCGAAAGCGGCATCCT
GGCTCGCACCTGACACTGAGGCGCGAAAGCGTGGGGAGCAAACGGG
>OTU114
GTGGGGAATATTGCACAATGGGCGAAAGCCTGATGCAGCGACGCCGCGTGAGCGAAGAAG
TATTTCGGTATGTAAAGCTCTATCAGCAGGGAAGATAATGACGGTACCTGACTAAGAAGC
ACCGGCTAAATACGTGCCAGCAGCCGCGGTAATACGTATGGTGCAAGCGTTATCCGGATT
TACTGGGTGTAAAGGGAGCGCAGGCGGTGCGGCAAGTCTGATGTGAAAGCCCGGGGCTCA
ACCCCGGTACTGCATTGGAAACTGTCGTACTAGAGTGTCGGAGGGGTAAGCGGAATTCCT
AGTGTAGCGGTGAAATGCGTAGATATTAGGAGGAACACCAGTGGCGAAGGCGGCTTACTG
GACGATAACTGACGCTGAGGCTCGAAAGCGTGGGGAGCAAACAGG
>OTU115
GTGGGGAATATTGGACAATGGGCGAAAGCCTGATCCAGCCATGCCGCGTGAGTGATGAAG
GTCTTCGGATCGTAAAGCTCTGTGGGAAGGGACGAAAAAGCGTGACCTAATACGTCTCGC
CTTGACGGTACCTTCTTAGCAAGCACCGGCTAACTCCGTGCCAGCAGCCGCGGTAATACG
GAGGGTGCAAACGTTGCTCGGAATTATTGGGCGTAAAGCGCATGTAGGCGGTCCGCTAAG
TCGGATGTGAAAGCCCTCGGCTTAACCGAGGAAGTGCATCCGAAACTGGCGGGCTAGAGT
ACGGAAGAGGGTTTCGGAATTCCCGGTGTAGAGGTGAAATTCGTAGATATCGGGAGGAAC
ACCAGTGGCGAAGGCGGAAACCTGGGCCGATACTGACGCTGAGATGCGAAAGCGTGGGGA
GCAAACAGG
>OTU116
GTGGGGAATATTGGACAATGGGCGCAAGCCTGATCCAGCCATGCCGCGTGAGTGATGAAG
GCCCTAGGGTTGTAAAGCTCTTTCAACGGTGAAGATAATGACGGTAACCGTAGAAGAAGC
CCCGGCTAACTTCGTGCCAGCAGCCGCGGTAATACGAAGGGGGCTAGCGTTGTTCGGAAT
TACTGGGCGTAAAGCGCACGTAGGCGGATCGATCAGTTAGGGGTGAAATCCCAGGGCTCA
ACCCTGGAACTGCCTCTAATACTGTCGATCTCGAGTTCGAGAGAGGTGAGTGGAATTCCG
AGTGTAGAGGTGAAATTCGTAGATATTCGGAGGAACACCAGTGGCGAAGGCGGCTCACTG
GCTCGATACTGACGCTGAGGTGCGAAAGCGTGGGGAGCAAACAGG
>OTU117
GTGGGGAATATTGCACAATGGGCGGAAGCCTGATGCAGCAACGCCGCGTGCGGGATGACG
GCCTTCGGGTTGTAAACCGCTTTCAGCAGGGACGAAGCGTGAGTGACGGTACCTGCAGAA
GAAGCACCGGCTAACTACGTGCCAGCAGCCGCGGTGATACGTAGGGTGCGAGCGTTGTCC
GGATTTATTGGGCGTAAAGAGCTTGTAGGCGGTTGGTTGCGTCGAAAGTGCAAACTCAGG
GCTTAACTCTGAGCCTGCTTTCGATACGGGCTGACTGGAGGAAGGTAGGGGAGAATGGAA
TTCCCGGTGGAGCGGTGGAATGCGCAGATATCGGGAGGAACACCAGTGGCGAAGGCGGTT
CTCTGGACCTTTCCTGACGCTGAGAAGCGAAAGCGTGGGGAGCAAAC
>OTU118
GTGGGGAATATTGCGCAATGGGCGAAAGCCTGACGCAGCGACGCAGCGTGAGGGACGACG
GCCTTCGGGTTGTAAACCTCTTTCAGCGGGGACGAAGCGAAAGTGACGGTACCCGCAGAA
GAAGCACCGGCTAACTACGTGCCAGCAGCCGCGGTAATACGTAGGGTGCAAGCATTGTCC
GGATTTATTGGGCGTAAAGAGCTCGTAGGCGGCTTGTCACGTCGGGTGTGAAAACTCGGG
GCTTAACCCCGAGCCTGCACTCGATACGGGCTAGCTAGAGTGTTGCAGGGGAGACTGGAA
TTCCTGGTGTAGCGGTGAAATGCGCAGATATCAGGAGGAACACCGGTGGCGAAGGCGGGT
CTCTGGGCAACTACTGACGCTGAGGAGCGAAAGCGTGGGGAGCGAACAGG
>OTU119
GTCGAGAATCTTTCACAATGGGGGCAACCCTGATGGAGCGACGCCGCGTGGAGGATAAGG
TCTTCGGATTGTAAACTCCTGTCATGCGAGAACAAGGCTGCGGGGTTAATAGCTCATGCA
GATTGATGGTACCGCAAGAGGAAGAGACGGCTAACTCTGTGCCAGCAGCCGCGGTAATAC
AGAGGTCTCAAGCGTTGTTCGGAATCACTGGGCGTAAAGGGTGCGTAGGTGGCGTGGCAA
GTCAGATGTGAAAGCCCGGGGCTCAACTCCGGAACTGCATCCGATACTGCCATGCTAGAG
CACTGAAGGGGTGACCGGAATTCTCGGTGTAGCAGTGAAATGCGTGGATATCGAGAGGAA
CACCAAAGGCGAAGGCAGGTCACTGGGCAGTTGCTGACACTGAGGCACGAAGGCCAGGGT
AGCGAACGGG
>OTU120
GTGGGGAATCTTGCACAATGGAGGAAACTCTGATGCAGCGACGCCGCGTGAGCGAAGAAG
CCTTTCGGGGTGTAAAGCTCTTACGCCAGGGACGATAATGACGGTACCTGGAGAAGCAGC
TGCGGCTAACTACGTGCCAGCAGCCGCGGTAATACGTAGGCAGCAAGCGTTGTTCGGAAT
TACTGGGCGTAAAGGGTGCGTAGGCGGTTGCCTAAGTTTGGTGTGAAATCTCCCGGCTTA
ACTGGGAGGGTGCGCTGAAGACTGGGCGACTTGAGTATGGGAGAGGAAAGCGGAATTCCT
GGTGTAGCGGTGAAATGCGTAGAGATCAGGAGGAACACCTGCGGTGTAGACGGCTTTCTG
GACCAAGACTGACGCTGAGGCACGAAAGCGTGGGTAGCAAACAGG
>OTU121
GTGGGGAATATTGGGCAATGGGGGGAACCCTGACCCAGCGACGCCGCGTGGGTGAAGAAA
TCCTTCGGGATGTAAAGCCCTGTTGTATGGGAAGAGCAGAAGACGGTACCATACGAGGAA
GCCCCGGCAAACTACGTGCCAGCAGCCGCGGTAATACGTAGGGGGCAAGCGTTGTCCGGA
ATTACTGGGCGTAAAGCGCACGCAGGCTGACTTATAAGTCGGTAGTCAAAGGCGGAGGCT
CAACTTTCGTTTATCTATCGATACTGTAAGACTAGAGTATGTGAGAGGGAAGTGGAATTC
CCGGTGTAGCGGTGAAATGCGTAGATATCGGGAGGAACACCAGTGGCGAAGGCGACTTCC
TGGCACAATACTGACGCTCATGTGCGAAAGCTAGGGTAGCGAACGGG
>OTU122
GGGAGGAATATTGGACAATGGGGGAAACCCCGATCCAGCAACGCCGCGTGAGGGATGAAG
GCCTTCGGGTCGTAAACCTCTTTTAAGGGAGACGAGAAAGGACGGTATCCCTGGAATAAG
TCACGGCTAACTACGTGCCAGCAGCCGCGGTAATACGTAGGTGACGAGCGTTATCCGGAT
TTACTGGGCGTAAAGCGCTTGTAGGTGGCTTTGTAAGTTGGGCGTGAAAACTCTGGGCTT
AACCCAGAGACGCCGTCCAATACTGCGAGGCTAGAGGATGTCAGAGGAAGGTGGAATTCC
TGGTGTAGTAGTGAAATGCGTAGATATCAGGAGGAACACCCGTGGCGAAGGCGGCCTTCT
GGGGCATTCCTGACACTGAGAAGCGAAAGCCAGGGGAGCAAACAGG
>OTU123
GTAAGGAATATTGGTCAATGGACGAAAGTCTGAACCAGCCATGCCGCGTGGAGGATGAAG
GTCCTCTGGATTGTAAACTTCTTTTATATGGGACGAAAAAAGGTCTTTCTAGATCGTCTG
ACGGTACCATATGAATAAGCACCGGCTAACTCCGTGCCAGCAGCCGCGGTAATACGGAGG
GTGCAAGCGTTATCCGGATTCACTGGGTTTAAAGGGTGCGTAGGTGGGTTGGTAAGTCAG
TGGTGAAATCCCCGAGCTTAACTTGGGAACTGCCATTGATACTATCAGTCTTGAATACCG
TGGAGGTCAGCGGAATATGTCATGTAGCGGTGAAATGCTTAGATATGACATAGAACACCA
ATTGCGAAGGCAGCTGGCTACTCGAATATTGACACTGAGGCACGAAAGCGTGGGGATCAA
ACAGG
>OTU124
GTGAGGAATATTGGTCAATGGGGGCAACCCTGAACCAGCCAAGTCGCGTGAAGGATGAAG
GTCTTATGGATTGTAAACTTCTTTTATACAGGAATAAATTGGGGGACGTGTCCCCTTTTG
CATGTACTGTATGAATAAGGATCGGCTAACTCCGTGCCAGCAGCCGCGGTAATACGGAGG
ATCCGAGCGTTATCCGGATTTATTGGGTTTAAAGGGTGCGCAGGCGGGATGTTAAGTCGG
CGGTGAAATTTTGCAGCTCAACTGTAAAAGTGCCTTCGATACTGGCTTCCTTGAGTGTAG
ATGAAGTAGGCGGAATTTGTGGTGTAGCGGTGAAATGCTTAGATATCACGAGGAACTCCG
ATTGCGCAGGCAGCTTACTAAACTACAACTGACGCTCATGCACGAAGGCGTGGGGATCAA
ACAGG
>OTU125
GTGGGGAATATTGCACAATGGGCGAAAGCCTGATGCAGCAACGCCGCGTGAGCGATGAAG
GCCTTCGGGTCGTAAAGCTCTGTCCTCAAGGAAGATAATGACGGTACTTGAGGAGGAAGC
CCCGGCTAACTACGTGCCAGCAGCCGCGGTAATACGTAGGGGGCTAGCGTTATCCGGAAT
TACTGGGCGTAAAGGGTGCGTAGGTGGTTTCTTAAGTCAGAGGTGAAAGGCTACGGCTCA
ACCGTAGTAAGCCTTTGAAACTGGGAAACTTGAGTGCAGGAGAGGAGAGTGGAATTCCTA
GTGTAGCGGTGAAATGCGTAGATATTAGGAGGAACACCAGTTGCGAAGGCGGCTCTCTGG
ACTGTAACTGACACTGAGGCACGAAAGCGTGGGGAGCAAACAGG
>OTU126
GTGGGGAATATTGCGCAATGGCCGCAAGGCTGACGCAGCGACGCCGCGTGGGGGATGAAG
CATTTCGGTGTGTAAACCCCTGTTGCCCGGGACGAACCTCTCCTTTCGAGGAGACTGACG
GTACCGGGTGAGGAAGCACCGGCTAACTCCGTGCCAGCAGCCGCGGTAATACGGAGGGTG
CGAGCGTTGTCCGGAATCACTGGGCGTAAAGGGCGCGTAGGCGGTGACTTAAGCGTGTGG
TGAAAGCCCGGGGCTCAACCCCGGGTCGGCCGTGCGAACTGGGTCACTTGAGCACTGTAG
AGGCAGGTGGAATTCCGGGTGTAGCGGTGGAATGCGTAGAGATCCGGAAGAACACCAGTG
GCGAAGGCGGCCTGCTGGGCAGTAGCTGACGCTGAGGCGCGACAGCGTGGGGAGCAAACA
GG
>OTU127
GTGGGGAATTTTGGACAATGGGGGCAACCCTGATCCAGCCATGCCGCGTGCGGGAAGAAG
GCCTTCGGGTTGTAAACCGCTTTTAGCCGGGAAGAAAAGGCGTCCACTAACACTGGGCGT
TCTTGACGGTACCGGCGGAATAAGCACCGGCTAACTACGTGCCAGCAGCCGCGGTAATAC
GTAGGGTGCGAGCGTTAATCGGAATTACTGGGCGTAAAGCGTGCGCAGGCGGTTCGTTAA
GTTTGCGGTGAAAGCCCCGGGCTCAACCTGGGAATGGCCGTGGAAACTGGCGGGCTGGAG
TGCGGCAGAGGGGGGTGGAATTCCGCGTGTAGCAGTGAAATGCGTAGAGATGCGGAGGAA
CACCGATGGCGAAGGCAGCCCCCTGGGCCGACACTGACGCTCAGGCACGAAAGCGTGGGG
AGCAAACAGG
>OTU128
GTGGGGAATTTTGGACAATGGGGGCAACCCTGATCCAGCCATTCCGCGTGAGTGAAGAAG
GCCTTCGGGTTGTAAAGCTCTTTTGTCCGGAGCGAAACGGGCGGCCCTAATACGGTCGTC
TACTGACGGTACCGGAAGAATAAGCACCGGCTAACTACGTGCCAGCAGCCGCGGTAATAC
GTAGGGTGCGAGCGTTAATCGGAATTACTGGGCGTAAAGCGTGCGCAGGCGGTTTTGTAA
GCCAGATGTGAAATCCCCGGGCTCAACCTGGGAATGGCATTTGGGACTGCAAGGCTGGAG
TGTGGCAGAGGGGACTAGAATTCCTGGTGTAGCAGTGAAATGCGTAGATATCAGGAGGAA
TACCGATGGCGAAGGCAGGTCCCTGGGTTAACACTGACGCTCATGCACGAAAGCGTGGGG
AGCAAACAGG
>OTU129
GTAGGGAATCTTCCACAATGGACGAAAGTCTGATGGAGCAACGCCGCGTGAGTGAAGAAG
GGTTTCGGCTCGTAAAACTCTGTTGTTAAAGAAGAACATATCTGAGAGTAACTGTTCAGG
TATTGACGGTATTTAACCAGAAAGCCACGGCTAACTACGTGCCAGCAGCCGCGGTAATAC
GTAGGTGGCAAGCGTTGTCCGGATTTATTGGGCGTAAAGCGAGCGCAGGCGGTTTTTTAA
GTCTGATGTGAAAGCCTTCGGCTCAACCGAAGAAGTGCATCGGAAACTGGGAAACTTGAG
TGCAGAAGAGGACAGTGGAACTCCATGTGTAGCGGTGAAATGCGTAGATATATGGAAGAA
CACCAGTGGCGAAGGCGGCTGTCTGGTCTGTAACTGACGCTGAGGCTCGAAAGTATGGGT
AGCAAACAGG
>OTU130
GTGAGGAATATTGGTCAATGGACGGAAGTCTGAACCAGCCATGCCGCGTGCAGGATGACG
GCCCTATGGGTTGTAAACTGCTTTTATTCGGGAATAAACCTCTTTACGAGTAGGGAGCTG
AAGGTACCGAATGAATAAGCACCGGCTAACTCCGTGCCAGCAGCCGCGGTAATACGGAGG
GTGCAAGCGTTATCCGGAATCATTGGGTTTAAAGGGTCCGCAGGCGGATTTATAAGTCAG
TGGTGAAATCCTGCAGCTTAACTGCAGAACTGCCATTGATACTGTAGGTCTTGAATTGAG
TGGGAGTGGGCGGAATATGACATGTAGCGGTGAAATGCATAGATATGTCATAGAACACCG
AAAGCGAAGGCAGCTCACTATACTTAAATTGACGCTCATGGACGAAAGCGTGGGGAGCAA
ACAGG
>OTU131
GTTAAGAATCTTGCGCAATGGACGAAAGTCTGACGCAGCGACGCCGCGTGAAGGATGAAG
GCTTTCGGGTTGTAAACTTCGGTAGACTGGGAAGAAAAAGTATGTTCGTTGAGGGCATGC
ATTGACGGTACCAGTCTGAAGCCCCGGCTAATTACGTGCCAGCAGCCGCGGTAATACGTA
TGGGGCAAGCGTTGTTCGGAATTATTGGGCGTAAAGGGCTCGCAGGTGGTTTGTTAAGTT
GGTGGTTTAATCTCTGGGCTCAACCCAGAGTCAGCCTTCAAAACTGGCGAACTTGAGTAC
GATAGGGGATAGCGGAATTCTCGGTGTAGCGGTGGAATGCGTAGATATCGAGAGGAACAC
CAATGGCGAAGGCAGCTATCTGGATCGTAACTGACACTCATGAGCGAAAGTGCGGGGAGC
AAACAGG
>OTU132
GTGGGGAATCTTGGACAATGGGCGCAAGCCTGATCCAGCCATGCCGCGTGAGTGATGAAG
GCCCTAGGGTTGTAAAACTCTTTCGTGGGGGACGATAATGACGGTACCCCAAGAAGAAGC
TCCGGCTAACTTCGTGCCAGCAGCCGCGGTAATACGAAGGGGGCTAGCGTTGTTCGGATT
TACTGGGCGTAAAGCGCGTGTAGGCGGGTCGTTAAGTTGGGGGTGAAATCCCGGAGCTCA
ACTCCGGAACTGCCTTCAAAACTGGCGACCTGGACTCAAGCAGAGGCAAGTGGAATTGCG
AGTGTAGAGGTGAAATTCGTAGATATTCGCAGGAACACCAGTGGCGAAGGCGACTTGCTG
GGCTTGTAGTGACGCTGAGACGCGAAAGCGTGGGGAGCAAACAGG
>OTU133
GTGGGGAATATTGCACAATGGGGGAAACCCTGATGCAGCGACGCCGCGTGGAGGAAGAAG
GTCTTCGGATTGTAAACTCCTGTTGTTGAGGAAGATAATGACGGTACTCAACAAGGAAGT
GACGGCTAACTACGTGCCAGCAGCCGCGGTAAAACGTAGGTCACAAGCGTTGTCCGGAAT
TACTGGGTGTAAAGGGAGCGCAGGCGGGAAGACAAGTTGGAAGTGAAATCTATGGGCTCA
ACCCATAAACTGCTTTCAAAACTGTTTTTCTTGAGTAGTGCAGAGGTAGGCGGAATTCCC
GGTGTAGCGGTGGAATGCGTAGATATCGGGAGGAACACCAGTGGCGAAGGCGGCCTACTG
GGCACCAACTGACGCTGAGGCTCGAAAGTGTGGGTAGCAAACAGG
>OTU134
GCTAAGAATATTCCGCAATGGACGAAAGTCTGACGGAGCGACGCCGCGTGGATGACGAAG
GCCGTGAGGTTGTAAAATCCTTTTGTCGGGGAAGAATAAGCATGGGAGGGAATGCCCGTG
CGATGACATGAACCGGCGAATAAGCCCCGGCTAACTACGTGCCAGCAGCCGCGGTAACAC
GTAGGGGGCGAGCGTTGTTCGGAATTACTGGGCGTAAAGGGCATGTAGGCGGTTTGGTAA
GCCTGACGTGAAAGGCTATGGCTCAACCATGGCATGGCGTTGGGAACTGCTAGACTTGAA
TCACGGAGAGGGAGCTGGAATTCCAGGTGTAGGGGTGAAATCTGTAGATATCTGGAAGAA
CACCAGTGGCGAAGGCGAGCTCCTGGCCGATGATTGACGCTGAGGTGCGAAAGTGTGGGG
ATCAAACAGG
>OTU135
GCTAAGAATCTTGCGCAATGGGCGAAAGCCTGACGCAGCAATTCCGCGTGGAGGACGAAG
GCCCTCGGGTCGTAAACTCCTTTTGCGAGGGAAGAAGTTCTGACGGTACCTCGCGAATAA
GCCACGGCTAACTACGTGCCAGCAGCCGCGGTAATACGTAGGTGGCGAGCGTTGTCCGGA
TTTATTGGGCGTAAAGAGCCCGCAGGCGGCTTGGCAAGTTTCGAGTGAAATCTCCCGGCT
CAACTGGGAGGGCGCTCGGAAAACTGCCAGGCTTGAGGCAGGGAGAGGGATGTGGAATTC
CCGGTGTAGTGGTGAAATGCGTAGATATCGGGAGGAACACCAGTGGCGAAGGCGGCATCC
TGGCCCTGTCCTGACGCTCAGGGGCGAAAGCGTGGGGAGCAAACCGG
>OTU136
GTGGGGAATATTGGACAATGGGCGAAAGCCTGATCCAGCCATGCCGCGTGTGTGAAGAAG
GTCTTCGGATTGTAAAGCACTTTAAGTTGGGAGGAAGGGCTGTCGGCTAATACCCTGCAG
TTTTGACGTTACCAACAGAATAAGCACCGGCTAACTTCGTGCCAGCAGCCGCGGTAATAC
GAAGGGTGCAAGCGTTAATCGGAATTACTGGGCGTAAAGCGCGCGTAGGTGGTTCAGCAA
GTTGGATGTGAAAGCCCCGGGCTCAACCTGGGAACTGCATCCAAAACTACTGAGCTAGAG
TACGGTAGAGGGTGGTGGAATTTCCTGTGTAGCGGTGAAATGCGTAGATATAGGAAGGAA
CACCAGTGGCGAAGGCGACCACCTGGACTGATACTGACACTGAGGTGCGAAAGCGTGGGG
AGCAAACAGG
>OTU137
GCGAGGGATTTTCGGCAATGGGCGCAAGCCTGACCGAGCAACGCCGCGTGCGGGACGAGG
CCCTTCGGGGTGTAAACCGCTTTTGGGCGGGACGATGGTGACGGTACCGCCCGAATCAGC
CTCGGCTAACTACGTGCCAGCAGCCGCGGTAAGACGTAGGAGGCGAGCGTTGTCCGGAGT
CACTGGGCGTAAAGCGCGCGCGGGCGGTCCGGTGCGCCGGGGGTGAAAGGCGGCGGCTCA
ACCGCCGGACGGCCCCCGGGACGGCCGGGCTGGAGGGTGGCAGGGGCCGGTGGAATTCCC
GGTGTAGTGGTGAAATGCGTAGAGACCGGGAGGAACACCCGCGGCGAAGGCGGCCGGCTG
GGCCACACCTGACGCTGAGGCGCGAAGGCCAGGGGAGCGAACGGG
>OTU138
GTGGGGAATCTTAGACAATGGGGGCAACCCTGATCTAGCCATGCCGCGTGAGTGATGAAG
GCCTTAGGGTTGTAAAGCTCTTTCAGTGGGGAAGATAATGACGGTACCCACAGAAGAAGC
CCCGGCTAACTCCGTGCCAGCAGCCGCGGTAATACGGAGGGGGCTAGCGTTGTTCGGAAT
TACTGGGCGTAAAGCGCGCGTAGGCGGACTGGAAAGTCAGAGGTGAAATCCCAGGGCTCA
ACCTTGGAACTGCCTTTGAAACTATCAGTCTGGAGTTCGAGAGAGGTGAGTGGAATTCCG
AGTGTAGAGGTGAAATTCGTAGATATTCGGAGGAACACCAGTGGCGAAGGCGGCTCACTG
GCTCGATACTGACGCTGAGGTGCGAAAGCGTGGGGAGCAAACAGG
>OTU139
GTGGGGAATATTGCGCAATGGGCGAAAGCCTGACGCAGCGACGCCGCGTGGGGGATGACG
GCCTTCGGGTTGTAAACCTCTTTCGACCGGGACGAAGGGAAACTGACGGTACCGGTAGAA
GAAGCACCGGCCAACTACGTGCCAGCAGCCGCGGTAATACGTAGGGTGCGAGCGTTGTCC
GGAATTATTGGGCGTAAAGAGCTCGTAGGCGGTGTGTCACGTCGGTCGTGAAAACTTGGG
GCTTAACCCTGAGCGTGCGGTCGATACGGGCATCACTTGAGTTCGGCAGGGGAGACTGGA
ATTCCTGGTGTAGCGGTGAAATGCGCAGATATCAGGAGGAACACCGGTGGCGAAGGCGGG
TCTCTGGGCCGACACTGACGCTGAGGAGCGAAAGCGTGGGGAGCGAACAGG
>OTU140
GTAAGGAATATTGGTCAATGGACGCAAGTCTGAACCAGCCATGCCGCGTGGAGGATGAAG
GTCCTCTGGATTGTAAACTTCTTTTATCTGGGACGAAACACTTCTTTTCTAAGAGGCCTG
ACGGTACCAGATGAATAAGCACCGGCTAACTCCGTGCCAGCAGCCGCGGTAATACGGAGG
GTGCAAGCGTTATCCGGATTCACTGGGTTTAAAGGGTGCGTAGGTGGGTATGTAAGTCAG
TGGTGAAATCCCCGAGCTTAACTTGGGAACTGCCATTGATACTATATATCTTGAATACCG
TAGAGGTAAGCGGAATATGTCATGTAGCGGTGAAATGCTTAGATATGACATGGAACACCA
ATTGCGAAGGCAGCTTACTATGCGGTGATTGACACTGAGGCACGAAAGCGTGGGTAGCAA
ACAGG
>OTU141
GTGGGGAATATTGCACAATGGGGGAAACCCTGATGCAGCGACGCCGCGTGAGCGAAGAAG
TATTTCGGTATGTAAAGCTCTATCAGCAGGGAAGATAATGACGGTACCTGACTAAGAAGC
CCCGGCTAACTACGTGCCAGCAGCCGCGGTAATACGTAGGGGGCAAGCGTTATCCGGATT
TACTGGGTGTAAAGGGAGCGTAGACGGCAAGGCAAGTCTGATGTGAAAACCCAGGGCTTA
ACCCTGGGACTGCATTGGAAACTGTCTGGCTCGAGTGCCGGAGAGGTAAGCGGAATTCCT
AGTGTAGCGGTGAAATGCGTAGATATTAGGAAGAACACCAGTGGCGAAGGCGGCTTACTG
GACGGTAACTGACGTTGAGGCTCGAAAGCGTGGGGAGCAAACAGG
>OTU142
GTCGAGAATCATTCACAATGGGGGAAACCCTGATGGTGCGACGCCGCGTGGAGGATAAGG
TCTTCGGATTGTAAACTCCTGTCATGTGAGAGCAAGGCTTTCCGGGTAATATCCGGGGAG
TTTGATAGTATCACAAGAGGAAGAGACGGCTAACTCTGTGCCAGCAGCCGCGGTAATACA
GAGGTCTCAAGCGTTGTTCGGAATCACTGGGCGTAAAGGGTGCGTAGGCGGCTTGGTAAG
TCAGATGTGAAAGGCGGGGGCTCAACCCCTGGACTGCATCCGATACTGCCGAGCTAGAGG
ACTGGAGAGGTGTCTAGAATTCTCGGTGTAGCAGTGAAATGCGTAGATATCGAGAGGAAT
ACCAATGGCGAAGGCAGGACACTGGACAGTATCTGACGCTGAGGCACGAAGGCTAGGGTA
GCGAACGGG
>OTU143
GTAACGAATCTTCCGCAATGGGCGAAAGCCTGACGGAGCAATGCCGCGTGTAGGATGAAG
CGTCTCTGACGTGTAAACTACTGTCAGGGGTCGGAACCAACGATTGACCCCAGAGGAAGT
GGCGACTAACTCTGTGCCAGCAGTCGCGGTAATACAGAGGCCACAAGCGTTATTCGGAAT
CACTGGGCTTAAAGGGTGCGTAGGCGGGTCCGTAAGTGCTTTGTGAAATCCCTCGGCTCA
ACCGGGGAATTGCAGGGCATACTGCGGGTCTTGAGGAAGGTAGGGGTCGCGAGAACAGTA
GGTGGAGCGGTGAAATGCGTAGATATCTACTGGAATGCCGATGGTGAAGACGCGCGACTG
GGCCTTTCCTGACGCTGAGGCACGAAAGCGTGGGGAGCAAACAGG
>OTU144
GTTAAGAATCTTGCGCAATGGGGGCAACCCTGACGCAGCGACGCCGCGTGAAGGATGAAG
GCTTTCGGGTTGTAAACTTCGGTAGACTGGGAAGAAGAACTACGTTCGTTGAGGGCGTAG
AGTGACGGTACCAGTCTGAAGCCCCGGCTAATTACGTGCCAGCAGCCGCGGTAATACGTA
TGGGGCAAGCGTTGTTCGGAATTATTGGGCGTAAAGGGCTCGCAGGTGGTTTGTTAAGTT
GGTGGTTTAATCTCTGGGCTCAACCCAGAGTCAGCCTCCAAAACTGGCGAACTTGAGTAC
GATAGGGGATAGCGGAATTCTCGGTGTAGCGGTGGAATGCGTAGATATCGAGAGGAACAC
CAATGGCGAAGGCAGCTATCTGGATCGTAACTGACACTCATGAGCGAAAGTGCGGGGAGC
AAACAGG
>OTU145
ATTAGGAATCTTGCGCAATGGGGGCAACCCTGACGCAGCGACACAGCGTGGAGGATGAAG
GTCTTCGGATTGTAAACTCCTTTTATATGGGAAGAATAGATGACTGTACCATATGAATAA
GGACCTGCTAACTACGTGCCAGAAGCATCGGTGATGCGTAGGGTCCGAACGTTATCCGGA
TTTATTGGGTGTATAGAGATGCGTAGGCGGTTTGATAAGTCTTGAGTTAAAGACCTCGGC
TCAACCGAGGGAAAGCTTTCGATACTATCAGACTTGAGGCATAGAAGGGTGAACGGAACT
CCGAGTGGAGTGGTGAAATACGTTGATATTCGGAAGAACATCAGTGGCGAAGGCGGTTCA
CTGGCTATTGCCTGACGCTCAGGCTCGAAAGCGTGGGTAGCAAAACGG
>OTU146
GTGGGGAATTTTGGACAATGGGCGCAAGCCTGATCCAGCCATGCCGCGTGAGTGAAGAAG
GCCTTCGGGTTGTAAAGCTCTTTCGGCCGGGAAGAAATCGTATGGGTTAATACCCTGTGC
GGATGACGGTACCGGCATAAGAAGCACCGGCTAACTACGTGCCAGCAGCCGCGGTAATAC
GTAGGGTGCGAGCGTTAATCGGAATTACTGGGCGTAAAGCGTGCGCAGGCGGTTTTGTAA
GACAGGCGTGAAATCCCCGGGCTCAACCTGGGAACTGCGTTTGTGACTGCAAGGCTAGAG
TACGGCAGAGGGGGGTGGAATTCCACGTGTAGCAGTGAAATGCGTAGAGATGTGGAGGAA
CACCAATGGCGAAGGCAGCCCCCTGGGTCGATACTGACGCTCATGCACGAAAGCGTGGGT
AGCAAACAGG
>OTU147
GTTGGGAATCTTGCACAATGGGGGAAACCCTGATGCAGCGACGCCGCGTGGAGGACGAAG
GGTCTAGGCCTGTAAACTCCTTTTACCAGGAAAGACTTAGGACGGTACCTGGTGAATAAG
CCCCGGCTAACTACGTGCCAGCAGCCGCGGTAAGACGTAGGGGGCAAGCGTTGTCCGGAT
TTACTGGGCGTAAAGGGCGCGTAGGCGGCCTGTTAAGTGTGAAGTGAAATCTCCAGAGCT
CAACTCGGAAACGGCTTTACATACTGGCAGGCTTGAGGAATGCAGAGGTGAATAGAATTC
CTGGTGTAGCGGTGAAATGCGTAGATATCAGGAGGAATACCCATGGCGAAGGCAGTTCAC
TGGGCATTATCTGACGCTGAGGCGCGAAAGCGTGGGGAGCAAACAGG
>OTU148
GTGGGGAATATTGGACAATGGGCGGAAGCCTGATCCAGCAATGCCGCGTGGGTGAAGACG
GCCTGCGGGTTGTAAAGCCCTTTAGGTGGGGAAGAAGGTCTTGCTACGAATAGTGGTGAG
GATTGACATTACCCACGGAATAAGCACCGGCTAACTCCGTGCCAGCAGCCGCGGTAATAC
GGAGGGTGCGAGCGTTAATCGGAATGACTGGGCGTAAAGCGTGCGTAGGCGGTAACGACA
GTCAGCCGTGAAAGCCCTGGGCTTAACCTGGGAATGGCGGTTGATACGGCGTAACTTGAG
TGGGCTAGAGGGCTGTGGAATTCCGGGTGTAGCGGTGAAATGCGTAGAGATCCGGAGGAA
CACCGATGGCGAAGGCAGCGGTCTGGGGCCACACTGACGCTGAGGCACGAAAGCGTGGGG
AGCAAACAGG
>OTU149
GTGGGGAATATTGCACAATGGGGGAAACCCTGATGCAGCGACGCCGCGTGAGTGAAGAAG
TATCTCGGTATGTAAAGCTCTATCAGCAGGGAAGAAAATGACGGTACCTGACTAAGAAGC
CCCGGCTAACTACGTGCCAGCAGCCGCGGTAATACGTAGGGGGCAAGCGTTATCCGGAAT
TACTGGGTGTAAAGGGTGCGTAGGTGGTATGGCAAGTCAGAAGTGAAAACCCAGGGCTTA
ACTCTGGGACTGCTTTTGAAACTGTCAGACTGGAGTGCAGGAGAGGTAAGCGGAATTCCT
AGTGTAGCGGTGAAATGCGTAGATATTAGGAGGAACATCAGTGGCGAAGGCGGCTTACTG
GACTGAAACTGACACTGAGGCACGAAAGCGTGGGGAGCAAACAGG
>OTU150
GTGGGGAATCTTGCGCAATGGGCGAAAGCCTGACGCAGCCATGCCGCGTGAATGATGAAG
GTCTTAGGATTGTAAAGTTCTTTAGCCTGTGACGATGATGACGGTAACAGGAGAATAAGC
CCCGGCTAACTTCGTGCCAGCAGCCGCGGTAATACGAAGGGGGCTAGCGTTGTTCGGAAT
TACTGGGCGTAAAGCGCGCGTAGGCGGTTTTACAAGCCAGAGGTGAAATGCCCGAGCTTA
ACTTGGGAATTGCCTTTGGAACTGTATGGCTTTGAGGACGAGAGAGGTGAGTGGAATTCC
CAGTGTAGAGGTGAAATTCGTAGATATTGGGAAGAACACCGGTGGCGAAGGCGGCTCACT
GGCTCGTTTCTGACGCTGTAGCGCGAAAGCGTGGGGATCAAACAGG
>OTU151
GTAGGGAATCTTCCGCAATGGACGAAAGTCTGACGGAGCAACGCCGCGTGAGTGATGAAG
GTTTTCGGATCGTAAAACTCTGTTGTTAGGGAAGAACAAGTACCGTTCGAATAGGGCGGT
ACCTTGACGGTACCTAACCAGAAAGCCACGGCTAACTACGTGCCAGCAGCCGCGGTAATA
CGTAGGTGGCAAGCGTTGTCCGGAATTATTGGGCGTAAAGCGCGCGCAGGCGGTTTCTTA
AGTCTGATGTGAAAGCCCCCGGCTCAACCGGGGAGGGTCATTGGAAACTGGGGAACTTGA
GTGCAGAAGAGGAGAGTGGAATTCCACGTGTAGCGGTGAAATGCGTAGAGATGTGGAGGA
ACACCAGTGGCGAAGGCGACTCTCTGGTCTGTAACTGACGCTGAGGCGCGAAAGCGTGGG
GAGCGAACAGG
>OTU152
GTGGGGAATATTGCACAATGGGCGCAAGCCTGATGCAGCGACGCCGCGTGCGGGATGGAG
GCCTTCGGGTTGTAAACCGCTTTTGTTCAAGGGCAAGGCACGGCTTCGGGCCGTGTTGAG
TGGATTGTTCGAATAAGCACCGGCTAACTACGTGCCAGCAGCCGCGGTAATACGTAGGGT
GCGAGCGTTATCCGGATTTATTGGGCGTAAAGGGCTCGTAGGCGGTTCGTCGCGTCCGGT
GTGAAAGTCCATCGCCTAACGGTGGATCTGCGCCGGGTACGGGCGGGCTGGAGTGCGGTA
GGGGAGACTGGAATTCCCGGTGTAACGGTGGAATGTGTAGATATCGGGAAGAACACCAAT
GGCGAAGGCAGGTCTCTGGGCCGTTACTGACGCTGAGGAGCGAAAGCGTGGGGAGCGAAC
AGG
>OTU153
GTGGGGAATTGTTCGCAATGGGCGCAAGCCTGACGACGCAACGCCGCGTGGGGGATGAAG
GTCTTCGGATTGTAAACCCCTGTTGGGTGGGACGAACACCGCCGAGGTGAATATCCTTGG
CGGCTGACGGTACCACCTGAGGAAGCCCCGGCTAACTCTGTGCCAGCAGCCGCGGTAATA
CAGAGGGGGCAAGCGTTGTTCGGAATTACTGGGCGTAAAGGGCGCGTAGGCGGCCTGTTA
AGTCGGACGTGAAATCCCTCGGCTCAACCGGGGAACTGCGTCTGATACTGGCGGGCTTGA
ATTCGGGAGAGGGATGTGGAATTCCAGGTGTAGCGGTGAAATGCGTAGATATCTGGAGGA
ACACCGGTGGCGAAGGCGGCATCCTGGACCGACATTGACGCTGAGGCGCGAAAGCCAGGG
GAGCAAACGGG
>OTU154
GTGAGGAATATTGGACAATGGGGGAAACCCTGATCCAGCCATGCCGCGTGAGTGATGAAG
GCCTTCGGGTTGTAAAGCTCTTTCGGGTAGGACGATGATGACGGTACTACCAGAAGAAGC
CCCGGCTAACTCCGTGCCAGCAGCCGCGGTAATACGGAGGGGGCGAGCGTTGTTCGGAAT
CACTGGGCGTAAAGCGTGCGTAGGCGGTTATACAAGTCAGGAGTGAAATCCCAGGGCTCA
ACCTTGGAATTGCTTTTGAGACTGTATGACTAGAGACCTAGAGAGGTTGGGGGAATTCCC
AGTGTAGCAGTGAAATGCGCAGATATTGGGAGGAACACCAGTGGCGTAGGCGCCCAACTG
GCTAGGTACTGACGCTGAGGCACGAAAGCGTGGGGAGCAAACAGG
>OTU155
GTCGAGAATCTTCCGCAATGGGCGAAAGCCTGACGGAGCGACGCCGCGTGGAGGACGAAG
GCCTTCGGGTTGTAAACTCCTGTCACGAGTTAAGAAGGCGCATGCGCGAACAGCGCAGGC
GTTTGACGTAAGCTCGAGAGGAAGCACTGGCTAACTCTGTGCCAGCAGCCGCGGTAATAC
AGAGAGTGCAAACGTTGTTCGGAATTACTGGGCTTAAAGCGCGCGTAGGCGGCATCGTTA
GTGTCTGGTGAAATCCCACGGCTCACCCGTGGAACTGCCGGGCATACTGCGGTGCTAGAG
TGTGGTAGGGGAGAGCGGAACTCCTGGTGGAGCGGTGAAATGCGTAGATATCAGGAGGAA
CACCGGTGGCGAAGGCGGCTCTCTGGTCCATAACTGACGCTGAGGTGCGAAAGCTAGGGG
AGCAAACGGG
>OTU156
GCTAAGAATATTCCGCAATGGACGAAAGTCTGACGGAGCGACGCCGCGTGGATGAAGAAG
GCCGAAAGGTTGTAAAATCCTTTTGCTGATGAAGAATAAGTGGTGTAGGGAATGACATCA
TGATGACATTAGTCGGTGAATAAGCCCCGGCTAACTACGTGCCAGCAGCCGCGGTAACAC
GTAGGGGGCAAGCGTTGTTCGGAATTATTGGGCGTAAAGGGCATGTAGGCGGTTTGGTAA
GCCTGGTGTGAAATCCTGCAGCTTAACTGTAGAATTGCATTGGGTACTGCCAGACTTGAA
TCACAGAGGGGAAACTAGAATTCCAGGTGTAGGGGTGGAATCTGTAGATATCTGGAAGAA
TACCGGTGGCGAAGGCGGGTTTCTAGCTGATGATTGACGCTGAGGTGCGAAAGTGCGGGG
AGCAAACAGG
>OTU157
GTGGGGAATATTGGACAATGGGGGCAACCCTGATCCAGCAATGCCGCGTGTGTGAAGAAG
GTCTTCGGATCGTAAAGCACTTTCGGCGGGGACGATGATGACGGTACCCGCAGAAGAAGC
CCCGGCTAACTTCGTGCCAGCAGCCGCGGTAATACGAAGGGGGCTAGCGTTGCTCGGAAT
TACTGGGCGTAAAGGGCGCGTAGGCGGCTTGGCCAGTCAGGCGTGAAATTCCTGGGCTTA
ACCTGGGGACTGCGCTTGATACTGCCAGGCTTGAGGCCGAGAGAGGGTGGTGGAATTCCC
AGTGTAGAGGTGAAATTCGTAGATATTGGGAAGAACACCGGTGGCGAAGGCGACCACCTG
GCTCGGTACTGACGCTGAGGCGCGACAGCGTGGGGAGCAAACAGG
>OTU158
GTGGGGAATCTTGCGCAATGGGCGAAAGCCTGACGCAGCAACGCCGCGTGCGGGATGACG
GCCTTCGTGGTTGTAAACCGCTTTCAGCAGGGACGAAAATGACGGTACCTGCAGAAGAAG
CCCCGGCTAACTACGTGCCAGCAGCCGCGGTAATACGTAGGGGGCAAGCGTTGTCCGGAT
TCATTGGGCGTAAAGAGCTCGTAGGCGGTTCAGTAAGTCGGGTGTGAAAGCTCCGAGCTC
AACTCGGAGAGGCCACCCGATACTGCTGTGACTTGAGTCCAGTAGAGGAGCGTGGAACTC
CTGGTGTAGCGGTGGAATGCGCAGATATCAGGAAGAACACCTGCAGCGAAGGCGGCGCTC
TGGGCTGGAACTGACGCTGAGGAGCGAAAGCGTGGGTAGCAAACAGG
>OTU159
GTGGGGAATATTGGACAATGGGCGAAAGCCTGATCCAGCAATGCCGCGTGAGTGATGAAG
GCCTTCGGGTTGTAAAGCTCTTTTACCAGGGATGATAATGACAGTACCTGGAGAATAAGC
TCCGGCTAACTCCGTGCCAGCAGCCGCGGTAATACGGAGGGAGCTAGCGTTGTTCGGAAT
TACTGGGCGTAAAGCGCACGTAGGCGGCGACTCAAGTCAGAGGTGAAAGCCCGGGGCTCA
ACCCCGGAACTGCCTTTGAAACTAGGTCGCTAGAATCTTGGAGAGGTCAGTGGAATTCCG
AGTGTAGAGGTGAAATTCGTAGATATTCGGAAGAACACCAGTGGCGAAGGCGACTGACTG
GACAAGTATTGACGCTGAGGTGCGAAAGCGTGGGGAGCAAACAGG
>OTU160
GTGGGGAATATTGGACAATGGGCGCAAGCCTGATCCAGCCATGCCGCGTGAGTGATGAAG
GCCTTAGGGTTGTAAAGCTCTTTCAGTAGGGAAGATAATGACGGTACCTACAGAAGAAGC
CCCGGCTAACTTCGTGCCAGCAGCCGCGGTAATACGAAGGGGGCTAGCGTTGTTCGGATT
TACTGGGCGTAAAGCGCACGTAGGCGGATTGTTAAGTTAGGGGTGAAATCCCAGGGCTCA
ACCCTGGAACTGCCTTTAATACTGGCAATCTAGAGTCCGGAAGAGGTGAGTGGAACTCCT
AGTGTAGAGGTGGAATTCGTAGATATTAGGAAGAACACCAGTGGCGAAGGCGGCTCACTG
GTCCGGTACTGACGCTGAGGTGCGAAAGCGTGGGGAGCAAACAGG
>OTU161
GTGGGGAATATTGGACAATGGGGGAAACCCTGATCCAGCAACGCCGCGTGGAGGATGAAG
GTCTTCGGATTGTAAACTCCTGTTAGGGGGGACGAAGGGATGCCGGCGAACAGTCGGCAA
ACTTGACGGTACCCCCAGAGGAAGCCCCGGCTAACTCTGTGCCAGCAGCCGCGGTAATAC
AGAGGGGGCAAGCGTTATTCGGAATTATTGGGCGTAAAGGGCGCGTAGGCGGCCTTGTAA
GTCTTGGGTGAAATCCCTCAGCTCAACTGAGGAACTGCCTCGGATACTGCAGGGCTTGAG
GCCGGGAGAGGGTAGTGGAATTCCCAGTGTAGCGGTGAAATGCGTAGATATTGGGAGGAA
CACCGGTGGCGAAGGCGGCTACCTGGACCGGTTCTGACGCTGATGCGCGAAAGCGTGGGG
AGCAAACAGG
>OTU162
GTGGGGAATATTGCACAATGGGGGAAACCCTGATGCAGCGACGCCGCGTGAGCGATGAAG
TATTTCGGTATGTAAAGCTCTATCAGCAGGGAAGAAAATGACGGTACCTGACTAAGAAGC
ACCGGCTAAATACGTGCCAGCAGCCGCGGTAATACGTATGGTGCAAGCGTTATCCGGATT
TACTGGGTGTAAAGGGAGCGTAGACGGAGTGGCAAGTCTGATGTGAAAACCCGGGGCTCA
ACCCCGGGACTGCATTGGAAACTGTCAATCTAGAGTACCGGAGAGGTAAGCGGAATTCCT
AGTGTAGCGGTGAAATGCGTAGATATTAGGAGGAACACCAGTGGCGAAGGCGGCTTACTG
GACGGTAACTGACGTTGAGGCTCGAAAGCGTGGGGAGCAAACAGG
>OTU163
GTAGGGAATATTAGTTAATGTGCGAAAGCGCGAACTAGCAACGCCGCGTGTGCGATGAAG
GTCTTCGGATCGTAAAGCACTTTTCGAGAAGATGAGGAAGGACAGTACTCTCGGAATAAG
TCTCGGCTAACTACGTGCCAGCAGCCGCGGTAAAACGTAGGAGGCAAGCGTTATCCGGAT
TTACTGGGCGTAAAGCGCGTGCAGGCGGTTTGGTAAGTTGGATGTGAAAGCTCCCGGCTC
AACTGGGAGAGGTCGTTCAAAACTACCAGACTTGAGGGCGGTAGAGGGAAGTGGAATTCC
GTGTGTAGTGGTGAAATGCGTAGATATACGGAGGAACACCAGTGGCGAAAGCGGCTTCCT
GGACCGATCCTGACGCTCAGACGCGAAAGCTAGGGGAGCAAACGGG
>OTU164
GTGGGGAATATTGGACAATGGGCGCAAGCCTGATCCAGCAATGCCGCGTGGGTGAAGACG
GCCTGCGGGTTGTAAAGCCCTTTGGGTGGGGAAGAACGGCGGGCGGCGAACAGCGGCCTG
TTTTGACATTACCCACGAAACAAGCACCGGCTAACTCCGTGCCAGCAGCCGCGGTAATAC
GGAGGGTGCGAGCGTTAATCGGAATTACTGGGCGTAAAGCGTGCGTAGGCGGATGGGTCA
GTCAGCCGTGAAAGCCCCGGGCTCAACCTGGGAACGGCGGTTGAGACGGCCCGTCTTGAG
TGGGCTAGAGGACTGTGGAACTCCCGGTGTAGCGGTGAAATGCGTAGAGATCGGGAAGAA
CACCGATGGCGAAGGCAGCGGTCTGGGGCCACACTGACGCTGAGGCACGAAAGCGTGGGG
AGCAAACAGG
>OTU165
GTGGGGAATTTTGCGCAATGGGCGAAAGCCTGACGCAGCAACGCCGCGTGGAGGATGAAG
GTGCTCTGCATTGTAAACTCCTGTCGGCCGGGAAGAATCGGCGGGGTGCTAATCAGCCCC
GTCCTGACTGTACCGGCAAAGGAAGCCCCGGCTAACTCCGTGCCAGCAGCCGCGGTAATA
CGGAGGGGGCAAGCGTTACTCGGAATTATTGGGCGTAAAGGGCGCGTAGGCGGTTCCGTG
CGTCGGAGGTGAAATCCCCGGGCTTAACCCGGGAGCTGCCCCCGATACGGCGGGACTTGA
GTCCGGGAGAGGGGAGCAGAATTCCCAGTGTAGCGGTGAAATGCGTAGATATTGGGAGGA
ATACCAGTGGCGAAGGCGGCTCCCTGGACCGGTACTGACGCTGAGGCGCGAAAGCGTGGG
TAGCAAACAGG
>OTU166
GTCGAGAATCTTTCACAATGGGGGCAACCCTGATGGAGCGACGCCGCGTGGAGGATAAGG
TCTTCGGATTGTAAACTCCTGTCATGTGAGAACAAGGCTGCCGGGCTAACAACCCTGCAG
ATTGATGGTACCACAAGAGGAAGAGACGGCTAACTCTGTGCCAGCAGCCGCGGTAATACA
GAGGTCTCAAGCGTTGTTCGGAATCACTGGGCGTAAAGGGTGCGTAGGTGGCGTGGTAAG
TCAGATGTGAAAGCCCGGGGCTCAACCTCGGAATTGCATCCGATACTGCCGTGCTGGAGT
ACTGAAGAGGTGACTAGAATTCTCGGTGTAGCAGTGAAATGCGTAGATATCGAGAGGAAT
ACCAACGGCGAAGGCAGGTCACTGGGCAGTTACTGACACTGAGGCACGAAGGCCAGGGGA
GCAAACGGG
>OTU167
GTGGGGAATATTGCGCAATGGGCGAAAGCCTGACGCAGCGACGCCGCGTGGGGGATGACG
GCCTTCGGGTTGTAAACCTCTTTTACCACCAACGCAGGCTTCCAGTTCTCTGGAGGTTGA
CGGTAGGTGGGGAATAAGGACCGGCTAACTACGTGCCAGCAGCCGCGGTAATACGTAGGG
TCCGAGCGTTGTCCGGAATTATTGGGCGTAAAGAGCTCGTAGGCGGCGTGTCGCGTCTGC
TGTGAAAGACCGGGGCTTAACTCCGGTTCTGCAGTGGATACGGGCATGCTAGAGGTAGGT
AGGGGAGACTGGAATTCCTGGTGTAGCGGTGAAATGCGCAGATATCAGGAGGAACACCGG
TGGCGAAGGCGGGTCTCTGGGCCTTACCTGACGCTGAGGAGCGAAAGCATGGGGAGCGAA
CAGG
>OTU168
GTAGGGAATCTTCGGCAATGGGGGCAACCCTGACCGAGCAACGCCGCGTGAGTGAAGAAG
GTTTTCGGATCGTAAAGCTCTGTTGTAAGTCAAGAACGGGTGTGAGAGTGGAAAGTTCAC
ACTGTGACGGTAGCTTACCAGAAAGGGACGGCTAACTACGTGCCAGCAGCCGCGGTAATA
CGTAGGTCCCGAGCGTTGTCCGGATTTATTGGGCGTAAAGCGAGCGCAGGCGGTTTGATA
AGTCTGAAGTTAAAGGCTGTGGCTCAACCATAGTTCGCTTTGGAAACTGTCAAACTTGAG
TGCAGAAGGGGAGAGTGGAATTCCATGTGTAGCGGTGAAATGCGTAGATATATGGAGGAA
CACCGGTGGCGAAAGCGGCTCTCTGGTCTGTAACTGACGCTGAGGCTCGAAAGCGTGGGG
AGCGAACAGG
>OTU169
GTAGGGAATATTGGACAATGGGCGAAAGCCTGATCCAGCCATGCCGCGTGAGTGACGAAG
GTCTTCGGATTGTAAAACTCTTTTCTGAGGGAAGAACATCTGGGTGAGGAAATGCTCCCA
GCTTGACGGTACCTCAGGAATAAGGGACGGCTAACTCCGTGCCAGCAGCCGCGGTAATAC
GGAGGTCCCAAGCGTTGTTCGGAATTACTGGGCGTAAAGGGAGCGCAGGCGGACAGGTTA
GTCTAAAGTGGAAGCCCGGGGCTCAACCTCGGAAGGTCTTTGGATACTGCCTGTCTTGAG
TTTGTCAGAGGAAAGCGGAATTCAGGGTGTAGCGGTGAAATGCTTAGATATCCTGAGGAA
CACCGATGGCGAAAGCAGCTTTCTGGGACATGACTGACGCTGAGGCTCGAAAGCGTGGGT
AGCAAACGGG
>OTU170
GTGGGGAATATTGGACAATGGGCGCAAGCCTGATCCAGCCATGCCGCGTGAGTGATGAAG
GCCTTCGGGTTGTAAAGCTCTTTTGTCCGGGAAGATAATGACTGTACCGGAAGAATAAGC
CCCGGCAAACTTCGTGCCAGCAGCCGCGGTAATACGAAGGGGGCTAGCGTTGTTCGGATT
TACTGGGCGTAAAGCGCACGTAGGCGGCTTGTTAAGTCAGGGGTGAAATCCCGGAGCTCA
ACTCCGGAACTGCCTTTGATACTGGCAAGCTCGAGTGTGGAAGAGGTTGGTGGAACTGCG
AGTGTAGAGGTGAAATTCGTAGATATTCGCAAGAACACCAGTGGCGAAGGCGGCCAACTG
GTCCATTACTGACGCTGAGGTGCGAAAGCGTGGGGAGCAAACAGG
>OTU171
GTGGGGAATATTGGACAATGGGCGAAAGCCTGATCCAGCCATGCCGCGTGAGTGAAGAAG
GCCTTAGGGTTGTAAAGCTCTTTTGGCGGGGACGATAATGACGGTACCCGCAGAATAAGC
TCCGGCTAACTTCGTGCCAGCAGCCGCGGTAATACGAAGGGAGCTAGCGTTGTTCGGAAT
CACTGGGCGTAAAGCGCACGTAGGCGGATTGCTAAGTCAGGGGTGAAATCCCGGGGCTCA
ACCTCGGAACTGCCTTTGATACTGACAATCTAGAGTCCGATAGAGGTGGGTGGAATTCCT
AGTGTAGAGGTGAAATTCGTAGATATTAGGAAGAACACCGGTGGCGAAGGCGGCCCACTG
GATCGGTACTGACGCTGAGGTGCGAAAGCGTGGGGAGCAAACAGG
>OTU172
GTGGGGAATCTTAGACAATGGGGGAAACCCTGATCTAGCCATGCCGCGTGATCGATGAAG
GCCTTAGGGTTGTAAAGATCTTTCAGCTGGGAAGATAATGACTGTACCAGCAGAAGAAGC
CCCGGCTAACTCCGTGCCAGCAGCCGCGGTAATACGGAGGGGGCTAGCGTTGTTCGGAAT
TACTGGGCGTAAAGCGCACGTAGGCGGATCAGAAAGTCAGAGGTGAAATCCCAGGGCTCA
ACCTTGGAACTGCCTTTGAAACTCCTGATCTTGAGGTCGAGAGAGGTGAGTGGAATTCCG
AGTGTAGAGGTGAAATTCGTAGATATTCGGAGGAACACCAGTGGCGAAGGCGGCTCACTG
GCTCGATACTGACGCTGAGGTGCGAAAGCGTGGGGAGCAAACAGG
>OTU173
GTGGGGAATATTGGACAATGGGCGCAAGCCTGATCCAGCAATGCCGCGTGAGTGATGAAG
GCCTTCGGGTTGTAAAGCTCTTTCGCCCACGACGATGATGACGGTAGTGGGAGAAGAAGC
CCCGGCTAACTTCGTGCCAGCAGCCGCGGTAATACGAAGGGGGCTAGCGTTGTTCGGAAT
GACTGGGCGTAAAGGGCGCGTAGGCGGCGCATCAAGTCGGGCGTGAAAGCCCCGGGCTCA
ACCTGGGAACTGCGTTCGAGACTGGTGCGCTGGAGTTCGGGAGAGGAGAGTGGAATTCCC
AGTGTAGAGGTGAAATTCGTAGATATTGGGAAGAACACCGATGGCGAAGGCAGCTCTCTG
GACCGATACTGACGCTGAGGCGCGAAAGCGTGGGGAGCAAACAGG
>OTU174
GTAGGGAATATTGGACAATGGGTGCAAGCCTGATCCAGCCATGCCGCGTGCAGGAAGACG
GCCTTCTGGGTTGTAAACTGCTTTTTTCAGGGGATAAAAGGCCCGTGCGCGGGACATTGA
AAGTACCTGGAGAATAAGCCACGGCTAACTACGTGCCAGCAGCCGCGGTAATACGTAGGT
GGCAAGCGTTGTCCGGATTTATTGGGTTTAAAGGGTGCGTAGGCGGCTACTTAAGTCAGT
GGTGAAATACGGCAGCTTAACTGTCGAGGTGCCATTGATACTGGGTAGCTTGAGTACTGA
TGAGGTAGGCGGAATGGACGGTGTAGCGGTGAAATGCTTAGAGATCGTCCAGAACACCGA
TAGCGAAGGCAGCTTACTAAGGAGTAACTGACGCTGAGGCACGAAAGTGTGGGGATCAAA
CAGG
>OTU175
GTGGGGAATTTTCCGCAATGGGCGAAAGCCTGACGGAGCAATGCCGCGTGGAGGTAGAAG
GCCTACGGGTCGTGAACTTCTTTTCCCGGAGAAGAAGCAATGACGGTATCTGGGGAATAA
GCATCGGCTAACTCTGTGCCAGCAGCCGCGGTAATACAGAGGATGCAAGCGTTATCCGGA
ATGATTGGGCGTAAAGCGTCTGTAGGTGGCTTTTTAAGTCCGCCGTCAAATCCCAGGGCT
CAACCCTGGACAGGCGGTGGAAACTACCAAGCTGGAGTACGGTAGGGGCAGAGGGAATTT
CCGGTGGAGCGGTGAAATGCGTAGAGATCGGAAAGAACACCAACGGCGAAAGCACTCTGC
TGGGCCGACACTGACACTGAGAGACGAAAGCTAGGGGAGCGAATGGG
>OTU176
GTGAGGAATCTTCCACAATGGGGGCAACCCTGATGGAGCAACGCCGCGTGAAGGATGAAG
GTCTTCGGATTGTAAACTTCTTTTATAAGTGAAGAATATGACTGTAACTTATGAATAAGC
ACCGGCTAACTACGTGCCAGCAGCCGCGGTCATACGTAGGGTGCAAGCATTATCCGGAGT
GACTGGGCGTAAAGAGTTGCGTAGGCGGTTTGTTAAGTAGATAGTGAAACCTGGTGGCTC
AACCATACAGACTATTATCTAAACTGGCAAACTCGAGAATGGTAGAGGTAATTGGAATTT
CTAGTGTAGGAGTGGAATCCGTAGATATTAGAAGGAACACCAATGGCGTAGGCAGATTAC
TGGACCATTTCTGACGCTAAGGCACGAAAGCGTGGGGAGCGAACCGG
>OTU177
GTGAGGAATATTGGTCAATGGACGCAAGTCTGAACCAGCCACGTCGCGTGAAGGAAGACG
GCCCTACGGGTTGTAAACTTCTTTTGCAAGGGAATAAAGTGGGCCACGTGTGGCCTTTTG
CATGTACCTTGCGAATAAGGATCGGCTAACTCCGTGCCAGCAGCCGCGGTAATACGGAGG
ATCCGAGCGTTATCCGGATTTATTGGGTTTAAAGGGTGCTCAGGCGGGACATTAAGTCGG
CGGTGAAATTTTGCGGCTCAACCGTAAAAGTGCCTTCGAAACTGGTATCCTTGAGTGTAG
ATGAGGTAGGCGGAATTTGTGGTGTAGCGGTGAAATGCATAGATATCACGAGGAACTCCG
ATTGCGCAGGCAGCTTACTAAACTATAACTGACGCTCAAGCACGAAGGCGTGGGGATCAA
ACAGG
>OTU178
GTGGGGAATCTTGCGCAATGGGCGAAAGCCTGACGCAGCCATGCCGCGTGAATGATGAAG
GTCTTAGGATTGTAAAATTCTTTCACCGGGGACGATAATGACGGTACCCGGAGAAGAAGC
CCCGGCTAACTTCGTGCCAGCAGCCGCGGTAATACGAAGGGGGCTAGCGTTGCTCGGAAT
TACTGGGCGTAAAGGGCGCGTAGGCGGACAGTTAAGTCGGGGGTGAAAGCCCGGGGCTCA
ACCTCGGAATTGCCTTCGATACTGGCTGTCTTGAGTACGGGAGAGGTGTGTGGAACTCCG
AGTGTAGAGGTGAAATTCGTAGATATTCGGAAGAACACCAGTGGCGAAGGCGACACACTG
GCCCGTTACTGACGCTGAGGCGCGAAAGCGTGGGGAGCAAACAGG
>OTU179
GTGAGGAATATTGCACAATGGGCGAAAGCCTGATGCAGCGACGCCGCGTGGGTGAAGAAG
GTCTTCGGATCGTAAAGCCCTTTTCTGCGTGACGAGGAAGGACGGTAGCGCAGGAATAAG
TCTCGGCTAACTACGTGCCAGCAGCCGCGGTAAAACGTAGGAGACAAACGTTATCCGGAG
TTACTGGGCGTAAAGGGCGTGCAGGCGGTTTCTTAAGTTCGTCGTGAAATCGCCCGGCTT
AACCGGGCGGGGTCGATGGATACTGGGGAACTAGAGGGCGGTAGAGGCGTGTGGAATTCC
GGGTGTAGTGGTGAAATGCGTAGATATCCGGAGGAACACCAGTGGCGAAGGCGACACGCT
GGGCCGTACCTGACGCTAAGACGCGACAGCATGGGGAGCGAACGGG
>OTU180
GTGGGGAATATTGGGCAATGGAGGCAACTCTGACCCAGCCATGCCGCGTGGGTGACGAAG
GTCTTCGGATTGTAAAGCCCTTTCGGCGGGGACGATGATGACGGTACCCGCAGAAGAAGC
CCCGGCTAACTTCGTGCCAGCAGCCGCGGTAATACGAAGGGGGCTAGCGTTGTTCGGAAT
TACTGGGCGTAAAGGGCGTGTAGGCGGCCCGTTAAGACAGGTGTGAAATTCCTGGGCTCA
ACCCAGGACGTGCGCCTGTGACTGGCGGGCTTGAGTCCGGGAGAGGATGGTGGAACTCCC
AGTGTAGAGGTGAAATTCGTAGATATTGGGAAGAACACCCGTGGCGAAGGCGGCCATCTG
GACCGGTACTGACGCTAAGGCGCGACAGCGTGGGGAGCAAACAGG
>OTU181
GTAGGGAATTTTCCACAATGGGCGAAAGCCTGATGGAGCAACGCCGCGTGCAGGATGAAG
GCCCTTGGGTCGTAAACTGCTTTTATCTGTGAGGATTTTGACAGTAGCAGATGAATAAGG
ATCGGCTAACTCCGTGCCAGCAGCCGCGGTCATACGGAGGATCCAAGCGTTATCCGGAAT
TACTGGGCGTAAAGAGTTGCGTAGGTGGCATAGTAAGTAGAGCGTGAAATCGTGTGGCTC
AACCATACACACATGTTCTAAACTGCTAAGCTAGAGTATAAGAGAGGTAGCTGGAATTCC
TAGTGTAGGAGTGAAATCCGTAGATATTAGGAGGAACACCAATGGCGTAGGCAGGCTACT
GGCTTATTACTGACACTAAGGCACGAAAGCGTGGGGAGCAAACGGG
>OTU182
GTAGGGAATTTTCGGCAATGGGGGAAACCCTGACCGAGCAACGCCGCGTGAAGGAAGAAG
TAATTCGTTATGTAAACTTCTGTCATAGAGGAAGAACGGTGGATATAGGGAATGATATCC
AAGTGACGGTACTCTATAAGAAAGCCACGGCTAACTACGTGCCAGCAGCCGCGGTAATAC
GTAGGTGGCGAGCGTTATCCGGAATTATTGGGCGTAAAGAGGGAGCAGGCGGCACTAAGG
GTCTGTGGTGAAAGATCGAAGCTTAACTTCGGTAAGCCATGGAAACCGTAGAGCTAGAGT
GTGTGAGAGGATCGTGGAATTCCATGTGTAGCGGTGAAATGCGTAGATATATGGAGGAAC
ACCAGTGGCGAAGGCGACGATCTGGCGCATAACTGACGCTCAGTCCCGAAAGCGTGGGGA
GCAAATAGG
>OTU183
GTGGGGAATATTGGACAATGGGGGCAACCCTGATCCAGCCATGCCGCGTGAGTGATGAAG
GCCTTCGGGTTGTAAAGCTCTTTTGGCGGGGACGATGATGACGGTACCCGCAGAATAAGC
CCCGGCTAACTTCGTGCCAGCAGCCGCGGTAAGACGAAGGGGGCTAGCGTTGTTCGGAAT
TACTGGGCGTAAAGCGAGTGTAGGCGGTTGTCATAGTCAGGTGTGAAAGCCTTGAGCTCA
ACTCAAGAAATGCACTTGATACTGGGCGACTAGAGGACCGGAGAGGATAGTGGAATTCCC
AGTGTAGTGGTGAAATACGTAGAGATTGGGAAGAACACCAGTGGCGAAGGCGGCTATCTG
GACGGTTACTGACGCTAAGACTCGAAAGCGTGGGGAGCAAACAGG
>OTU184
GTGGGGAATATTGGACAATGGGCGAAAGCCTGATCCAGCAATGCCGCGTGAGTGATGAAG
GCCTTAGGGTTGTAAAGCTCTTTTACCCGGGATGATAATGACAGTACCGGGAGAATAAGC
TCCGGCTAACTCCGTGCCAGCAGCCGCGGTAATACGGAGGGAGCTAGCGTTGTTCGGAAT
TACTGGGCGTAAAGCGCGCGTAGGCGGCTTTGTAAGTTAGAGGTGAAAGCCTGGAGCTTA
ACTCCAGAATTGCCTTTAAGACTGCATCGCTTGAATCCGGGAGAGGTGAGTGGAATTCCG
AGTGTAGAGGTGAAATTCGTAGATATTCGGAAGAACACCAGTGGCGAAGGCGGCTCACTG
GACCGGTATTGACGCTGAGGTGCGAAAGCGTGGGGAGCAAACAGG
>OTU185
GTGGGGAATATTGCACAATGGGCGCAAGCCTGATGCAGCGACGCCGCGTGAGGGATGGAG
GCCTTCGGGTTGTAAACCTCTTTTATCGGGGAGCAAGCGAGAGTGAGTTTACCCGTTGAA
TAAGCACCGGCTAACTACGTGCCAGCAGCCGCGGTAATACGTAGGGTGCAAGCGTTATCC
GGAATTATTGGGCGTAAAGGGCTCGTAGGCGGTTCGTCGCGTCCGGTGTGAAAGTCCATC
GCTTAACGGTGGATCCGCGCCGGGTACGGGCGGGCTTGAGTGCGGTAGGGGAGACTGGAA
TTCCCGGTGTAACGGTGGAATGTGTAGATATCGGGAAGAACACCAATGGCGAAGGCAGGT
CTCTGGGCCGTTACTGACGCTGAGGAGCGAAAGCGTGGGGAGCGAACAGG
>OTU186
GTGAGGAATATTGGACAATGGGCGGGAGCCTGATCCAGCCATGCCGCGTGCAGGAAGACT
GCCCTATGGGTTGTAAACTGCTTTTATACGGGAAGAAACACTCCCTCGTGAGGGAATTTG
ACGGTACCGTAAGAATAAGGATCGGCTAACTCCGTGCCAGCAGCCGCGGTAATACGGAGG
ATCCAAGCGTTATCCGGAATCATTGGGTTTAAAGGGTCCGTAGGTGGACGATTAAGTCAG
AGGTGAAATCTTGCAGCTCAACTGTAAAATTGCCTTTGATACTGGTTGTCTTGAGTTATT
ATGAAGTGGTTAGAATATGTAGTGTAGCGGTGAAATGCATAGATATTACATAGAATACCA
ATTGCGAAGGCAGATCACTAATAATATACTGACACTGATGGACGAAAGCGTGGGTAGCGA
ACAGG
>OTU187
GTCGAGAATTTTTCACAATGGGCGAAAGCCTGATGGAGCGACGCCGCGTGGGGGATGAAG
GGCTTCGGCTCGTAAACCCCTGTCATTCGAGAACAAACCTCGCAACCTAACACGTTGCGG
GCTGATAGTATCGGAAGAGGAAGGGACGGCTAACTCTGTGCCAGCAGCCGCGGTAATACA
GAGGTCCCAAGCGTTGTTCGGATTTACTGGGCGTAAAGGGTGCGTAGGCGGTGAGGAAAG
TTTGAGGTGAAATCTCCAGGCTCAACTTGGAAAATGCCTTGAAGACTTCCTTGCTTGAGG
GTCGCAGAGGAGACTGGAATTCTCGGTGTAGCAGTGAAATGCGTAGATATCGAGAGGAAC
ACCAGTGGCGAAAGCGGGTCTCTGGGCGACACCTGACGCTGAGGCACGAAAGCCAGGGGA
GCAAACGGG
>OTU188
GTAAGGAATATTGGTCAATGGAGGGAACTCTGAACCAGCCATGCCGCGTGGAGGATGAAG
GTCCTCTGGATTGTAAACTTCTTTTATATGGGGCGAAAAAGGGTCTTTTTAGATCAACTG
ACGGTACCATATGAATAAGCACCGGCTAACTCCGTGCCAGCAGCCGCGGTAATACGGAGG
GTGCAAGCGTTATCCGGATTCACTGGGTTTAAAGGGAGCGTAGGTGGGTTGGTAAGTCAG
AGGTGAAATCTCCGAGCTTAACTCGGAAACTGCCTTTGATACTATCAGTCTTGAATATTG
TTGAGGTTAGCGGAATATGTCATGTAGCGGTGAAATGCATAGATATGACATAGAACACCA
ATTGCGAAGGCAGCTGGCTAAACATATATTGACACTGATGCTCGAAAGCGTGGGGATCAA
ACAGG
>OTU189
GTGGGGAATATTGGGCAATGGGCGCAAGCCTGACCCAGCCATGCCGCGTGAGTGATGAAG
GCCTTCGGGTCGTAAAGCTCTGTGGGAAGGGACGAAAAACCGGTTGCTAATACCAGCCGG
CTTGACGGTACCTTCTTAGCAAGCACCGGCTAACTCCGTGCCAGCAGCCGCGGTAATACG
GAGGGTGCAAACGTTGCTCGGAATTATTGGGCGTAAAGCGCACGTAGGCGGTCCGCTATG
TCGGTTGTGAAAGCCCTCGGCTTAACCGAGGAAGTGCATCCGAAACTGGCGGGCTTGAGT
ACGGAAGAGGGTCTCGGAATTCCCGGTGTAGAGGTGAAATTCGTAGATATCGGGAGGAAC
ACCAGTGGCGAAGGCGGAGACCTGGGCCGATACTGACGCTGAGGTGCGAAAGCGTGGGGA
GCAAACAGG
>OTU190
GTGGGGAATTTTGGACAATGGGGGCAACCCTGATCCAGCCATGCCGCGTGAGTGAAGAAG
GCCTTCGGGTTGTAAAGCTCTTTCGGCCGGGAAGAAATCGCGCCAGCTAATACCTGGTGT
GGATGACGGTACCGGAAGAAGAAGCACCGGCTAACTACGTGCCAGCAGCCGCGGTAATAC
GTAGGGTGCGAGCGTTAATCGGAATTACTGGGCGTAAAGCGTGCGCAGGCGGCTCTATAA
GACAGATGTGAAATCCCCGGGCTTAACCTGGGAACTGCGTTTGTGACTGTAGGGCTTGAG
TGCGGCAGAGGGGGGTGGAATTCCACGTGTAGCAGTGAAATGCGTAGAGATGTGGAGGAA
CACCGATGGCGAAGGCAGCCCCCTGGGTCGACACTGACGCTCATGCACGAAAGCGTGGGG
AGCAAACAGG
>OTU192
GTGAGGAATATTGGTCAATGGACGGAAGTCTGAACCAGCCATGCCGCGTGCAGGATGACG
GCTCTATGAGTTGTAAACTGCTTTTGTATGAGGGTAAAGTTGGGTACGTGTACCCATTTG
AAAGTATCATACGAATAAGGATCGGCTAACTCCGTGCCAGCAGCCGCGGTAATACGGAGG
ATTCAAGCGTTATCCGGATTTATTGGGTTTAAAGGGTGCGTAGGCTGTTTTTTAAGTTAG
TCGTTAAATCTCTGAGCTTAACTCAGACATGGCGATTAATACTGGAGAACTAGAGATTAG
TTGCAGAGGGCGGAATGTGTAGTGTAGCGGTGAAATGCTTAGATATTACACAGAACACCG
ATTGCGAAGGCAGCTCTCTAAGCTATATCTGACGCTGAGGCACGAAAGCGTGGGGATCAA
ACAGG
>OTU193
GTGGGGAATATTGGACAATGGGGGAAACCCTGATCCAGCAATGCCGCGTGTGTGAAGAAG
GCCTTCGGGTTGTAAAGCACTTTTGTTAGGGAGGAAGGAGCATAGGTTAATACCCTATGT
AACAGACGTTACCTAAAGAATAAGCACCGGCTAACTCTGTGCCAGCAGCCGCGGTAATAC
AGAGGGTGCGAGCGTTAATCGGAATTACTGGGCGTAAAGGGTGCGTAGGTGGACGCATAA
GTCGGATGTGAAATCCCTGGGCTTAACCTAGGAACTGCATTCGATACTGTGAGTCTAGAG
TACGGTAGAGGTAAGTGGAATTTCCGGTGTAGCGGTGAAATGCGTAGATATCGGAAGGAA
CATCAGTGGCGAAGGCGACTTACTGGACTGATACTGACACTGAGGCACGAAAGCGTGGGG
AGCAAACAGG
>OTU194
GTGGGGAATCTTGGGCAATGAGCGAAAGCTTGACCCAGCAATATCAATAGAGTGAACGAA
GATTTTTAATCGTAAAACTCTTCCTTTAGCTAAGATAATGACTTAAACTAAAGATTAGCG
CTGGCAAAATCTCGTGCCAGCCGCCGCGGTAATACGGGTAGCGCTAGTGTTATTCCTCTT
GATTGGGCGTAAAGGGTGCGTAGGCGGTATAATAAGTTAGAAATGAAAGACTATGCTAAT
CAATTGTAAATTTCTAAAACTGTTATGCTAGAGTAATATAAAAGATAGTGGAACCTTTAA
CATCAGAGTTGAAATGCGTATACATTAAAGGGAACCCCGAAGGCGAAAGCAACTATCTAT
TTATTTCTGACGCTGAGGCACGAAGGCATGGGGATCAAATAGG
>OTU195
ATTAGGAATCTTGCGCAATGGGGGCAACCCTGACGCAGCGACACAGCGTGGAGGAAGAAG
GTCTTCGGATTGTAAACTCCTTTTATATGGGAAGAATAGATGACGGTACCATATGAATAA
GCACCTGCTAACTACGTGCCAGAAGCATCGGTGATGCGTAGGGTGCAAACGTTATCCGGA
TTTATTGGGCGTATAGAGATGCGTAGGCGTTTCTGTAAGTCTTTAGTTAAAGACCACGGC
TTAACCGTGGAAAAGCTTTGGAAACTACAGAAATTGAGACAGGAAGGGGCGAATGGAATT
CCCAGTGGAGCGGTGAAATGCGTTGATATTGGGAGGAACATCAGTGGCGAAGGCGATTCG
CTGGTCCTTGTCTGACGCTAAGGCTCGAAAGCGTGGGGAGCGAAACGG
>OTU196
GTGAGGAATATTGGGCAATGGGCGGAAGCCTGACCCAGCAACGCCGCGTGGAGGAAGACG
GCCTTCGGGTTGTAAACTCCTTTTACGGGGGAAGAGGAAGGACGGTACCCCGAGAATAAG
TCACGGCTAACTACGTGCCAGCAGCCGCGGTAATACGTAGGTGACAAGCGTTATCCGGAA
TTACTGGGCGTAAAGCGCACGCAGGCGGCGCATTAAGTCTGACGTGAAATCTCTCGGCTT
AACCGGGAGGGGTCGTTGGAGACTGATGTGCTTGAGGCGATGAGAGGGGTGTAGAATTCC
CGGTGTAGTGGTGGAATGCGTAGATATCGGGAGGAATACCAGTGGCGAAAGCGGCACCCT
GGCATTGGCCTGACGCTCATGTGCGAAGGCGTGGGGAGCGAACGGG
>OTU197
GTGGGGAATTTTTCGCAATGGGGGCAACCCTGACGAAGCAATGCCGCGTGGATGAAGAAG
GCCTTCGGGTTGTAAAGTCCTTTCGTGGAGGACGAAAAGGTGGGTTCTAATACAATCTGC
TATTGACGTGAATCCAAGAAGAAGCACCGGCTAACTCCGTGCCAGCAGCCGCGGTAATAC
GGGGGGTGCAAGCGTTAATCGGAATCACTGGGCGTAAAGGGTGCGTAGGCGGTACGTTAG
GTCTGTCGTGAAATCCCCGGGCTCAACCTGGGAATGGCGGTGGAAACCGGTGTACTAGAG
TATGGGAGAGGGTGGTGGAATTCCAGGTGTAGCGGTGAAATGCGTAGAGATCTGGAGGAA
CATCAGTGGCGAAGGCGGCCACCTGGCCCAATACTGACGCTGAGGCACGAAAGCGTGGGG
AGCAAACAGG
>OTU198
GTCGAGAATCTTCCGCAATGCGCGAAAGCGTGACGGAGCGACACCGCGTGATGGATGAAG
TCCTTCGGGGCGTAAACATCTTTTATAAAGGAGGAAATTTTTGACGTTACTTTATGAATA
AGGGGCTCCCAATCTCGTGCCAGCAGGAGCGGTAATACGAGAGCCTCAAGCGTTATCCGG
AATCATTGGGCGTAAAGGGTGCGTAGGTGGTTTGATTAGTCTCCCGTTAAAACTTCGAGC
TTAACTCGAAAAGAGCGGGGGAAACGGTCAAACTAGAGTATGTGAGAGGTGTGTGGAACT
CATGGTGTAGGGGTGAAATCCGTTGATATCATGGGGAACACCAAAAGCGAAGGCAGCACA
CTGGCACATCACTGACACTGAGGCACGAAACCTAAGGTAGCGAATGGG
>OTU199
GTAGGGAATTTTCCACAATGGGCGAAAGCCTGATGGAGCAACGCCGCGTGCAGGATGAAG
GCCTTCGGGTCGTAAACTGCTTTTTTCTGTGACGATTATGACAGTAGCAGAGGAATAAGG
GTCGGCTAACTACGTGCCAGCAGCCGCGGTCATACGTAGGACCCAAGCGTTATCCGGAAT
TACTGGGCGTAAAGAGTTGCGTAGGCGGCTTATTAAGCAGAGCGTGAAAGCGTACGGCTC
AACCGTATAAACATGTTCTGAACTGATAAGCTAGAGAATGAGAGAGGTTACTGGAATTCC
AAGTGTAGGAGTGAAATCCGTAGATATTTGGAGGAACACCGATGGCGTAGGCAGGTAACT
GGCTCATTTCTGACGCTCAGGCACGAAAGCGTGGGGAGCAAACGGG
>OTU200
GTAAGGAATATTGGACAATGGACGCAAGTCTGATCCAGCCATGCCGCGTGAAGGATTAAG
GTCCTCTGGATTGTAAACTTCTTTTATAAGGGACGAAAAAAGGCTTTTCTAAGTCGTCTG
ACGGTACCTTATGAATAAGCACCGGCTAACTCCGTGCCAGCAGCCGCGGTAATACGGAGG
GTGCAAGCGTTATCCGGATTCACTGGGTTTAAAGGGTGCGTAGGCGGGCAGGTAAGTCAG
TGGTGAAATCCTAGAGCTTAACTCTAGAACTGCCATTGATACTATCTGTCTTGAATATTG
TGGAGGTAAGCGGAATATGTCATGTAGCGGTGAAATGCTTAGATATGACATAGAACACCT
ATTGCGAAGGCAGCTTACTACGCATATATTGACGCTGAGGCACGAAAGCGTGGGGATCAA
ACAGG
>OTU201
GTGGGGAATATTCCGCAATGGACGAAAGTCTGACGGAGCAACGCCGCGTGAGTGATGAAG
GTTTTCGGACTGTAAAGCTCTGTTGTTTAGGACGAAAGTGCCTGTTGCGAACAGTTACAG
GTATTGACGGTACTAAACGAGGAAGCCACGGCTAACTACGTGCCAGCAGCCGCGGTAATA
CGTAGGTGGCAAGCGTTGTCCGGAATTATTGGGCGTAAAGAGCATGTAGGCGGAGATTTA
AGTCTGTTGTGAAAATGCGGGGCTCAACCCCGTATTGCGATGGAAACTGAATTTCTTGAG
TGCAGGAGAGGAAAGGGGAATTCCCAGTGTAGCGGTGAAATGCGTAGATATTGGGAGGAA
CACCAGTGGCGAAGGCGCCTTTCTGGACTGTGTCTGACGCTGAGATGCGAAAGCCAGGGT
AGCGAACGGG
>OTU202
GTGGGGAATTTTGGACAATGGGCGCAAGCCTGATCCAGCCATGCCGCGTGAGTGAAGAAG
GCCTTCGGGTTGTAAAGCTCTTTCGCGAGGGAAGAAAAGGTGCGCTCTAACATAGCGCTC
TGCTGACGGTACCTTGAGAAGAAGCACCGGCTAACTACGTGCCAGCAGCCGCGGTAATAC
GTAGGGTGCGAGCGTTAATCGGAATTACTGGGCGTAAAGCGTGCGCAGGCGGTTTTGTAA
GACAGGTGTGAAATCCCCGGGCTTAACCTGGGAACTGCGCTTGTGACTGCAAAGCTAGAG
TACGGCAGAGGGGGGTGGAATTCCACGTGTAGCAGTGAAATGCGTAGATATGTGGAGGAA
CACCGATGGCGAAGGCAGCCCCCTGGGCCGATACTGACGCTCATGCACGAAAGCGTGGGG
AGCAAACAGG
>OTU204
GTGAGGAATATTGCGCAATGGGCGAAAGCCTGACGCAGCAACGCCGCGTGGAGGACGAAG
GCCTTCGGGTCGTAAACTCCTTTTCCGGGGAACGAGGAAGGACGGTACCCCGGGAATAAG
TCTCGGCTAACTACGTGCCAGCAGCCGCGGTAAAACGTAGGAGGCGAGCGTTATCCGGAT
TTACTGGGCGTAAAGCGCACGCAGGTGGCTTCGTAAGTCGGACATGAAAGCTCCTGGCTT
AACTGGGAGAGGCTGTTCGATACTGCGGGGCTTGAGGTTGGGAGAGGGACGTGGAATTCC
CGGTGTAGTGGTGGAATGCGTAGATATCGGGAGGAACACCAGTGGCGCAAGCGGCGTCCT
GGCCCACACCTGACGCTGAGGTGCGAAAGCGTGGGGAGCAAACAGG
>OTU205
GTGGGGAATCTTGCGCAATGGGCGAAAGCCTGACGCAGCAACGCCGCGTGCGGGATGAAG
GCCTTCGGGTTGTAAACCGCTTTCAGCAGGGACGAAAATGACGGTACCTGCAGAAGAAGC
TCCGGCTAACTACGTGCCAGCAGCCGCGGTAATACGTAGGGAGCAAGCGTTGTCCGGATT
TATTGGGCGTAAAGAGCTCGTAGGCGGTTCCGTAAGTCGAGTGTGAAAAATCTGGGCTCA
ACCCAGTGAAGCACTCGATACTGCGGTGACTAGAGTACGGTAGAGGAGTGTGGAATTTGT
GGTGTAGCGGTGAAATGCGCAGATATCACAAGGAACACCAACGGCGAAGGCAGCACTCTG
GGCCGGTACTGACGCTGAGGAGCGAAAGCGTGGGGAGCAAACAGG
>OTU206
GTGGGGAATTTTGGACAATGGGCGAAAGCCTGATCCAGCCATGCCGCGTGAGTGAAGAAG
GCCTTCGGGTTGTAAAGCTCTTTCAGCCGGAAAGAAATCGCGCAGGATAATACTCTGCGT
GGATGACGGTACCGGCAGAAGAAGCACCGGCTAACTACGTGCCAGCAGCCGCGGTAATAC
GTAGGGTGCGAGCGTTAATCGGAATTACTGGGCGTAAAGCGTGCGCAGGCGGTTATGTAA
GACAGATGTGAAATCCCCGGGCTCAACCTGGGAACTGCGTTTGTGACTGCATAACTAGAG
TACGGCAGAGGGAGGTGGAATTCCGCGTGTAGCAGTGAAATGCGTAGAGATGCGGAGGAA
CACCGATGGCGAAGGCAGCCTCCTGGGCCAGTACTGACGCTCATGCACGAAAGCGTGGGG
AGCAAACAGG
>OTU207
GTGAGGGATATTGGTCAATGGGGGAAACCCTGAACCAGCGACGCCGCGTGGGTGAAGAAG
GTCTTCGGATCGTAAAGCCCTTTTCTGCGGGAAGAGTAAAAGGACGGTACCGCAGGAAGA
AGTCTCGGCTAACTACGTGCCAGCAGCCGCGGTAAAACGTAGGAGACAAGCGTTATCCGG
AGTTACTGGGCGTAAAGGGCGTGTAGGCGGAGCTGTAAGTTTGGTGTGAAAGCGTCTGGC
TTAACCGGGCGAGGCCACCAAAGACTGCAGGTCTGGAGGGCGGTAGAGGGGTGTGGAATT
CCGGGTGTAGTGGTGAAATGCGTAGAGATCCGGAGGAACACCAGAGGCGAAGGCGACACT
CTAGGCCGCACCTGACGCTGAGACGCGACAGCACGGGGAGCGAACGGG
>OTU208
GTGGGGAATTTTTCGCAATGGGGGAAACCCTGACGAAGCAACGCCGCGTGGAGGATGAAG
GCCTTCGGGTCGTAAACTCCTGTCGACCGGGAAGAATGCACCTGACCTAATACGTCAAAG
TGTTGACTGTACCGGTGGAGGAAGCCACGGCTAACTCTGTGCCAGCAGCCGCGGTAATAC
AGAGGTGGCAAGCGTTGTTCGGAATTACTGGGCGTAAAGGGCGCGTAGGCGGCCCGTCAA
GTCCCGTGTGAAAGCCCCCGGCTCAACCGGGGAACGGCGCGGGAAACTAGCAGGCTTGAG
TTCGGGAGAGGGAAGCGGAATTCCGGGTGTAGCGGTGAAATGCGCAGATATCCGGAGGAA
CACCGGTGGCGAAGGCGGCTTCCTGGACCGACACTGACGCTGAGGCGCGAAAGCTAGGGG
AGCAAACGGG
>OTU209
GTGGGGAATATTGGACAATGGGCGAAAGCCTGATCCAGCCATGCCGCGTGAGTGATGAAG
GCCTTAGGGTTGTAAAGCTCTTTCAGTGGGGAAGATAATGACGGTACCCACAGAAGAAGC
CCCGGCTAACTTCGTGCCAGCAGCCGCGGTAATACGAAGGGGGCTAGCGTTGTTCGGATT
TACTGGGCGTAAAGCGCACGTAGGCGGATCGTTAAGTCGGGGGTGAAATCCTGGAGCTCA
ACTCCAGAACTGCCTTCGATACTGGCGATCTTGAGTCCGGAAGAGGTGAGTGGAACTCCT
AGTGTAGAGGTGGAATTCGTAGATATTAGGAAGAACACCAGTGGCGAAGGCGGCTCACTG
GTCCGGTACTGACGCTGAGGTGCGAAAGCGTGGGGAGCAAACAGG
>OTU210
GTGGGGAATTTTGGACAATGGGGGCAACCCTGATCCAGCCATTCCGCGTGAGTGAAGAAG
GCCTTCGGGTTGTAAAGCTCTTTCGGCAGGAACGAAACGGCGGGCTCTAACATAGCCTGT
CAATGACGGTACCTGAAGAAGAAGCACCGGCTAACTACGTGCCAGCAGCCGCGGTAATAC
GTAGGGTGCGAGCGTTAATCGGAATTACTGGGCGTAAAGCGTGCGCAGGCGGCTTTGTAA
GACAGATGTGAAATCCCCGGGCTTAACCTGGGAACTGCGTTTGTGACTGCAAGGCTCGAG
TGCGGCAGAGGGGGGTGGAATTCCACGTGTAGCAGTGAAATGCGTAGAGATGTGGAGGAA
CACCGATGGCGAAGGCAGCCCCCTGGGTCGACACTGACGCTCATGCACGAAAGCGTGGGT
AGCAAACAGG
>OTU211
GTGGGGAATTTTGGACAATGGGCGCAAGCCTGATCCAGCAATGCCGCGTGCAGGATGAAG
GCCTTCGGGTTGTAAACTGCTTTTGTACGGAACGAAACGGCCTTCTCTAATACAGAGGGT
TAATGACGGTACCGTAAGAATAAGCACCGGCTAACTACGTGCCAGCAGCCGCGGTAATAC
GTAGGGTGCAAGCGTTAATCGGAATTACTGGGCGTAAAGCGTGCGCAGGCGGTCTTGTAA
GACAGATGTGAAATCCCCGGGCTCAACCTGGGACCTGCATTTGTGACTGCAAGGCTGGAG
TACGGTAGAGGGGGATGGAATTCCGCGTGTAGCAGTGAAATGCGTAGATATGCGGAGGAA
CACCGATGGCGAAGGCAATCCCCTGGACCTGTACTGACGCTCATGCACGAAAGCGTGGGG
AGCAAACAGG
>OTU212
GTGGGGAATTTTGGACAATGGGCGCAAGCCTGATCCAGCCATGCCGCGTGAGTGAAGAAG
GCCTTCGGGTTGTAAAGCTCTTTCGGCCGGAACGAAATCGCGCCCCCTAATACGGGGTGT
GGATGACGGTACCGGAAGAAGAAGCACCGGCTAACTACGTGCCAGCAGCCGCGGTAATAC
GTAGGGTGCGAGCGTTAATCGGAATTACTGGGCGTAAAGCGTGCGCAGGCGGCGCGCCAA
GTCAGATGTGAAAGCCCCGGGCTTAACCTGGGAATTGCGTTTGAAACTGGCGGGCTGGAG
TGTGGCAGAGGGAGGTGGAATTCCACGTGTAGCAGTGAAATGCGTAGAGATGTGGAGGAA
CACCGATGGCGAAGGCAGCCTCCTGGGCCAACACTGACGCTCATGCACGAAAGCGTGGGG
AGCAAACAGG
>OTU213
GTGGGGAATATTGGACAATGGGCGCAAGCCTGATCCAGCCATGCCGCGTGGGTGAAGAAG
GCCTTCGGGTTGTAAAGCCCTTTTGTCCGGAAAGAAAAGCATTCGGTTAATACCCGGGTG
TGATGACGGTACCGGAAGAATAAGCACCGGCTAACTTCGTGCCAGCAGCCGCGGTAATAC
GAAGGGTGCAAGCGTTACTCGGAATTACTGGGCGTAAAGCGTGCGTAGGTGGTTCGTTAA
GTCTGTCGTGAAATCCCCGGGCTCAACCTGGGAATGGCGATGGATACTGGCGGGCTAGAG
TGCGGTAGAGGAGAGTGGAATTCCCGGTGTAGCAGTGAAATGCGTAGAGATCGGGAGGAA
CATCAGTTGCGAAGGCGGCTCTCTGGACCAGCACTGACACTGAGGCACGAAAGCGTGGGG
AGCAAACAGG
>OTU214
GTGGGGAATATTGGGCAATGGGGGAAACCCTGACCCAGCAACGCCGCGTGAAGGAAGAAG
GTTTTCGGATTGTAAACTTCTGTCCTTGGTGAAGAGAAGAAGACGGTAGCCAAGGAGGAA
GCCCCGGCTAACTACGTGCCAGCAGCCGCGGTAATACGTAGGGGGCAAGCGTTGTCCGGA
ATGATTGGGCGTAAAGGGCGCGTAGGCGGCTTTATAAGTCTGGAGTGAAAGTCCTCTTTT
CAAGGGAGGAATTGCTTTGGAAACTATAGAGCTTGAGTGCAGGAGAGGTTATCGGAATTC
CCGGTGTAGCGGTGAAATGCGTAGATATCGGGAGGAACATCGGTGGCGAAGGCGGGTAAC
TGGACTGCAACTGACGCTGAGGCGCGAAAGTGTGGGGAGCAAACAGG
>OTU215
GTGGGGAATATTGGACAATGGGGGCAACCCTGATCCAGCGACGCCGCGTGTGTGAAGAAG
GCCTGCGGGTTGTAAAGCACTTTTAGTGGGGAGGAAGGTCTGCGACCTAACACGTCGTGG
AATTGACTTAACCCACAGAAAAAGCACCGGCTAACTCTGTGCCAGCAGCCGCGGTAATAC
AGAGGGTGCAAGCGTTAATCGGAATTACTGGGCGTAAAGCGTGCGTAGGCGGTTTCGTAA
GTCGGATGTGAAAGCCCCGGGCTCAACCTGGGAATTGCATTCGAGACTGCGAAGCTGGAG
TGCGGAAGAGGGAAGTGGAATTTCCGGTGTAGCGGTGAAATGCGTAGATATCGGAAGGAA
CATCAGTGGCGAAAGCGACTTCCTGGTCCAGCACTGACGCTCAGGCACGAAAGCGTGGGG
AGCAAACAGG
>OTU216
GTAGGGAATATTGGGCAATGGATGCAAGTCTGACCCAGCCATGCCGCGTGGAGGAAGAAG
GTCCTCTGGATTGTAAACTCCTTTTTTGGGGGAAGAATAGTTCTCTTGCGAGGGAATGTG
ACGGTACCCTAAGAATAAGCCACGGCTAACTACGTGCCAGCAGCCGCGGTAATACGTAGG
TGGCAAGCGTTGTCCGGATTTATTGGGTTTAAAGGGTGCGTAGGTGGTTTGATAAGTCAG
TGGTGAAAGCTGGTTGCTCAACAATCAAGTTGCCATTGATACTGTCGGACTTGAGAGAAG
TGGAGGTTCATGGAATGGATGGTGTAGCGGTGAAATGCATAGATATCATCCAGAACGTCG
ATTGCGAAGGCAGTGGGCTGTACTTTATCTGACACTGAGGCACGAAAGTGTGGGGATCAA
ACAGG
>OTU217
GTGAGGAATATTGGTCAATGGTCGGGAGACTGAACCAGCCAAGCCGCGTGAGGGAGGAAG
GTACAGAGTATCGTAAACCTCTTTTGTCAGGGAACAAAGGCGGGGACGTGTCCCCGGATG
AGTGTACCTGAAGAAAAAGCATCGGCTAACTCCGTGCCAGCAGCCGCGGTAATACGGAGG
ATGCGAGCGTTATCCGGATTTATTGGGTTTAAAGGGTGCGCAGGCGGTCTGTTAAGTCAG
CGGTCAAAGCCCGGGGCTCAACCCCGGCCCGCCGTTGAAACTGGCAGTCTCGAGTTGGAG
AGAAGTATGCGGAATGCGCGGTGTAGCGGTGAAATGCATAGATATCGCGCAGAACTCCGA
TTGCGAAGGCAGCATGCCGGCTCCACACTGACGCTGAGGCACGAAAGCGTGGGTATCGAA
CAGG
>OTU218
GTGGGGAATATTGGACAATGGGCGAAAGCCTGATCCAGCAATGCCGCGTGAGTGAAGAAG
GCCTTAGGGTTGTAAAGCTCTTTTACCCGGGATGATAATGACAGTACCGGGAGAATAAGC
TCCGGCTAACTCCGTGCCAGCAGCCGCGGTAATACGGAGGGAGCTAGCGTTGTTCGGAAT
CACTGGGCGTAAAGCGCACGTAGGCGGCTTTGTAAGTTAGAGGTGAAAGCCCGGGGCTCA
ACTCCGGAACTGCCTTTAAGACTGCATCGCTTGAATCTGGGAGAGGTAAGTGGAATTCCG
AGTGTAGAGGTGAAATTCGTAGATATTCGGAAGAACACCAGTGGCGAAGGCGGCTTACTG
GACCAGAATTGACGCTGAGGTGCGAAAGCGTGGGGAGCAAACAGG
>OTU219
GCGAGGAATATTGCACAATGGAGGCAACTCTGATGCAGTAACGCCGCGTGAGGGAAGAAG
ATTTTCGGATTGTAAACCTCTTTTTGTAGAGACGAGCGAGGACGGTATCTATAGAATAAG
TCTCGGCTAACTACGTGCCAGCAGCCGCGGTAAGACGTAGGAGGCGAGCGTTATCCGGAT
TCACTGGGCGTAAAGCGCATGTAGGCGGTTGTGCAAGTCGTGTGTGAAAGTCCCCGGCTC
AACTGGGGAAGGTCATGCGAAACTGTGCGACTCGAGGGCAGGAGAGGAACGTGGAACTCC
CGGTGTAGCGGTGGAATGCGTAGAGATCGGGAAGAACACCAGTGGCGAAGGCGACGTTCT
GGTCTGCACCTGACGCTGAGATGCGAAAGTGTGGGTAGCAAACGGG
>OTU220
GTGGGGAATTTTGGACAATGGGGGCAACCCTGATCCAGCCATGCCGCGTGCGGGAAGAAG
GCCTTCGGGTTGTAAACCGCTTTTGTCGGGGAAGAAACGGTCTGCGCTAATACCGCGGAC
TAATGACGGTACCCGAAGAATAAGCACCGGCTAACTACGTGCCAGCAGCCGCGGTAATAC
GTAGGGTGCAAGCGTTAATCGGAATTACTGGGCGTAAAGCGTGCGCAGGCGGCTTTGCAA
GACAGATGTGAAATCCCCGGGCTCAACCTGGGAACTGCATTTGTGACTGCATGGCTGGAG
TGCGGCAGAGGGGGATGGAATTCCGCGTGTAGCAGTGAAATGCGTAGATATGCGGAGGAA
CACCGATGGCGAAGGCAATCCCCTGGGCCTGCACTGACGCTCATGCACGAAAGCGTGGGG
AGCAAACAGG
>OTU222
GTGGGGAATATTGGACAATGGGCGAAAGCCTGATCCAGCCATGCCGCGTGAGTGATGAAG
GTCTTCGGATCGTAAAGCTCTGTGGGAAGGGACGAAAAAAGCCGACCTAATACGTCGGAG
CTTGACGGTACCTTCTTAGCAAGCACCGGCTAACTCCGTGCCAGCAGCCGCGGTAATACG
GAGGGTGCAAACGTTGCTCGGAATTATTGGGCGTAAAGCGCACGTAGGCGGCCCGTTAAG
TCGGATGTGAAATCCCTCGGCTCAACCGAGGAAGTGCATCCGAAACTGGCAGGCTTGAGT
ACGGAAGAGGGTCTCGGAATTCCCGGTGTAGAGGTGAAATTCGTAGATATCGGGAGGAAC
ACCAGTGGCGAAGGCGGAGACCTGGGCCGATACTGACGCTGAGGTGCGAAAGCGTGGGGA
GCAAACAGG
>OTU223
GCAAGGAATTTTCCGCAATGGGCGCAAGCCTGACGGAGCAACGCCGCGTGCGGGATGACG
CCCTTCGGGGTGTAAACCGCTTTTCAGGGGGACGAAGGAAGTGACGGTACCCCTGGAAGA
AGGCCCGGCTAACTACGTGCCAGCAGCCGCGGTAAGACGTAGGGGCCGAGCGTTGTCCGG
AGTTACTGGGCGTAAAGGGCGCGCAGGCGGCCGATCGCATCGGCGGTGAAAGCCCCCCGC
TCAACGGGGGAGGGTCCGTCGAGATGGATTGGCTGGAGGCAGGGAGAGGGCGGTGGAATT
CCGGGTGTAGTGGTGAAATGCGTAGAGATCCGGAGGAACACCAGTGGCGAAGGCGGCCGC
CTGGACCTGACCTGACGCTGAGGCGCGAAGGCGTGGGGAGCGAACGGG
>OTU224
GTAGGGAATATTGGGCAATGGGCGAGAGCCTGACCCAGCCATGCCGCGTGCAGGAAGACG
GCCTATTGGGTTGTAAACTGCTTTTGTCTGGGAAGAAAAGGCCCATGCGTGGGACATTGC
CGGTACCAGACGAATAAGCACCGGCTAACTCCGTGCCAGCAGCCGCGGTAATACGGAGGG
TGCAAGCGTTGTCCGGATTTATTGGGTTTAAAGGGTGCGTAGGCGGCTGTTTAAGTCAGC
GGTGAAAGACATCGGCTCAACCGATGCAGTGCCGTTGATACTGGATGGCTTGAGTGTTGG
AGGGGTACATGGAATTGATGGTGTAGCGGTGAAATGCATAGATACCATCAGGAACACCGA
TAGCGAAGGCATTGTACTGGCCAACAACTGACGCTGAGGCACGAAAGCATGGGGAGCGAA
CAGG
>OTU225
GTGAGGAATATTGGTCAATGGGCGGGAGCCTGAACCAGCCAAGTCGCGTGAAGGAAGAAG
GATCTATGGTTCGTAAACTTCTTTTGCAGGGGAATAAAGTGCAGGACGTGTCCTGTTTTG
TATGTACCCTGAGAATAAGGATCGGCTAACTCCGTGCCAGCAGCCGCGGTAATACGGAGG
ATCCGAGCGTTATCCGGATTTATTGGGTTTAAAGGGTGCGTAGGTGGTTTGATAAGTCAG
CGGTGAAAGTTTGCAGCTTAACTGTAAAAATGCCGTTGAAACTGTCGGACTTGAGTGTAA
ATGAGGTAGGCGGAATGCGTGGTGTAGCGGTGAAATGCATAGATATCACGCAGAACTCCG
ATTGCGAAGGCAGCTTACTAAGCTACAACTGACACTGAAGCACGAAAGCGTGGGGATCAA
ACAGG
>OTU226
GTGGGGAATTTTGGACAATGGGGGCAACCCTGATCCAGCCATGCCGCGTGCGGGAAGAAG
GCCTTCGGGTTGTAAACCGCTTTTAGCCGGGAAGAAAAGGCGCAGGCTAATACCCTGCGT
TCTTGACGGTACCGGCGGAATAAGCACCGGCTAACTACGTGCCAGCAGCCGCGGTAATAC
GTAGGGTGCGAGCGTTAATCGGAATTACTGGGCGTAAAGCGTGCGCAGGCGGTTCGTTAA
GTCAGATGTGAAAGCCCCGGGCTCAACCTGGGAACGGCATTTGAAACTGGCGGGCTGGAG
TGTGGCAGAGGGGGGTGGAATTCCGCGTGTAGCAGTGAAATGCGTAGAGATGCGGAGGAA
CACCGATGGCGAAGGCAGCCCCCTGGGCTGACACTGACGCTCAGGCACGAAAGCGTGGGG
AGCAAACAGG
>OTU227
GTGGGGAATCTTGCGCAATGGGGGGAACCCTGACGCAGCGACGCCGCGTGCGGGACGGAG
GCCTTCGGGTCGTAAACCGCTTTCAGCAGGGAAGAGTCAAGACTGTACCTGCAGAAGAAG
CCCCGGCTAACTACGTGCCAGCAGCCGCGGTAATACGTAGGGGGCGAGCGTTATCCGGAT
TCATTGGGCGTAAAGCGCGCGTAGGCGGCCCGGCAGGCCGGGGGTCGAAGCGGGGGGCTC
AACCCCCCGAAGCCCCCGGAACCTCCGCGGCTTGGGTCCGGTAGGGGAGGGTGGAACACC
CGGTGTAGCGGTGGAATGCGCAGATATCGGGTGGAACACCGGTGGCGAAGGCGGCCCTCT
GGGCCGAGACCGACGCTGAGGCGCGAAAGCTGGGGGAGCGAACAGG
>OTU228
GTGGGGAATTTTGGACAATGGGCGCAAGCCTGATCCAGCCATGCCGCGTGCGGGAAGAAG
GCCTTCGGGTTGTAAACCGCTTTTGTCAGGGAAGAAATCTTTTGAGTTAATACCTCGAGA
GGATGACGGTACCTGAAGAATAAGCACCGGCTAACTACGTGCCAGCAGCCGCGGTAATAC
GTAGGGTGCGAGCGTTAATCGGAATTACTGGGCGTAAAGCGTGCGCAGGCGGTTGTGCAA
GACAGGTGTGAAATCCCCGGGCTTAACCTGGGAACTGCACTTGTGACTGCACGGCTGGAG
TGCGGCAGAGGGGGATGGAATTCCGCGTGTAGCAGTGAAATGCGTAGATATGCGGAGGAA
CACCGATGGCGAAGGCAATCCCCTGGGCCTGCACTGACGCTCATGCACGAAAGCGTGGGG
AGCAAACAGG
>OTU229
GTAAGGAATATTGGACAATGGAGGCAACTCTGATCCAGCCATGCCGCGTGAAGGATTAAG
GCCCTATGGGTTGTAAACTTCTTTTAGACGGGACAAAACCCCTTTACGTGTAAAGGGTTG
ATGGTACTGTCAGAATAAGCATCGGCTAACTTCGTGCCAGCAGCCGCGGTAATACGAAGG
ATGCAAGCGTTATCCGGAATTATTGGGTTTAAAGGGTGCGTAGGCGGACTAATAAGTCAG
TGGTGAAAGCCTGCAGCTTAACTGCAGAATTGCCGTTGATACTGTTAGTCTTGAGTACAG
TTGAGGTAGGCGGAATGTGTCATGTAGCGGTGAAATGCTTAGATATGACACAGAACACCG
ATTGCGAAGGCAGCTTGCTAAGCTGTAACTGACGCTGAGGCACGAAAGCGTGGGGAGCAA
ACAGG
>OTU230
GTGGGGAATTTTGGACAATGGGGGCAACCCTGATCCAGCCATGCCGCGTGTGCGAAGAAG
GCCTTCGGGTTGTAAAGCACTTTTGGCGGGAAAGAAACGGCGCCGGATAATACCTGGCGT
AACTGACGGTACCCGCAGAATAAGCACCGGCTAACTACGTGCCAGCAGCCGCGGTAATAC
GTAGGGTGCAAGCGTTAATCGGAATTACTGGGCGTAAAGCGTGCGCAGGCGGTTCGGAAA
GAAAGATGTGAAATCCCAGGGCTCAACCTTGGAACTGCATTTTTAACTCCCGAACTAGAG
TATGTCAGAGGGGGGTGGAATTCCACGTGTAGCAGTGAAATGCGTAGATATGTGGAGGAA
CACCGATGGCGAAGGCAGCCCCCTGGGATAATACTGACGCTCATGCACGAAAGCGTGGGG
AGCAAACAGG
>OTU231
GTGAGGAATATTGGTCAATGGGCGCAAGCCTGAACCAGCCATCCCGCGTGCAGGAAGACG
GCGCTATGCGTTGTAAACTGCTTTTCCAGGGAGAGAAACTTGCGCACGTGTTGCGCAATT
GACGGTACCCTGGGAATAAGCATCGGCTAACTCCGTGCCAGCAGCCGCGGTAATACGGAG
GATGCGAGCGTTATCCGGATTCATTGGGTTTAAAGGGTGCGTAGGCGGACTATTAAGTCA
GTGGTGAAATCCTGCAGCTTAACTGCAGAACTGCCATTGATACTGATAGCCTTGAGTTTG
GTTAAGGTAGGCGGAATGTGTAATGTAGCGGTGAAATGCTTAGATATTACACAGAACACC
AATTGCGTAGGCAGCTTACTGAGCCGACACTGACGCTGAGGCACGAAAGCGTGGGGATCG
AACAGG
>OTU232
GTGGGGGATATTGCACAATGGGGGAAACCCTGATGCAGCGACGCCGCGTGGAGGAAGAAG
GTTTTCGGATTGTAAACTCCTGTCGTTAGGGACGATAATGACGGTACCTAACAAGAAAGC
ACCGGCTAACTACGTGCCAGCAGCCGCGGTAAAACGTAGGGTGCAAGCGTTGTCCGGAAT
TACTGGGTGTAAAGGGAGCGCAGGCGGACCGGCAAGTTGGAAGTGAAAACTATGGGCTCA
ACCCATAAATTGCTTTCAAAACTGCTGGCCTTGAGTAGTGCAGAGGTAGGTGGAATTCCC
GGTGTAGCGGTGGAATGCGTAGATATCGGGAGGAACACCAGTGGCGAAGGCGACCTACTG
GGCACCAACTGACGCTGAGGCTCGAAAGCATGGGTAGCAAACAGG
>OTU233
GTGGGGAATATTGGACAATGGGCGGAAGCCTGATCCAGCCATGCCGCGTGTGTGAAGAAG
GCCTTTTGGTTGTAAAGCACTTTAAGCGAGGAGGAGGCTACTTAGATTAATACTCTAGGA
TAGTGGACGTTACTCGCAGAATAAGCACCGGCTAACTCTGTGCCAGCAGCCGCGGTAATA
CAGAGGGTGCGAGCGTTAATCGGATTTACTGGGCGTAAAGCGTGCGTAGGCGGCTTTTTA
AGTCGGATGTGAAATCCCCGAGCTTAACTTGGGAATTGCATTCGATACTGGGAAGCTAGA
GTATGGGAGAGGATGGTAGAATTCCAGGTGTAGCGGTGAAATGCGTAGAGATCTGGAGGA
ATACCGATGGCGAAGGCAGCCATCTGGCCTAATACTGACGCTGAGGTACGAAAGCATGGG
GAGCAAACAGG
>OTU234
GCAAGGAATTTTCCGCAATGGGGGAAACCCTGACGGAGCAACGCCGCGTGCGGGATGACG
CGTTTCGGCGTGTAAACCGCTGTTCGGGGGGACGAAGCACTGACGGTACCCCCGGAGGAA
GGCCCGGCTAACTACGTGCCAGCAGCCGCGGTAATACGTAGGGGCCAAGCGTTGTCCGGA
GTTACTGGGCGTAAAGCGTGCGCAGGCGGCTCGTTGCGCCCGACGTGAAAGCCCCCGGCT
CAACCGGGGAGGGTCGTCGGGGACGGGCGAGCTTGAGGGTATCAGGGGCTGGTGGAACTC
CCGGTGTAGTGGTGAAATGCGTAGAGATCGGGAAGAACACCCGTGGCGAAGGCGGCCAGC
TGGGATACACCTGACGCTGAGGCACGAAGGCGTGGGGAGCGAACGGG
>OTU235
GTGGGGAATATTGCGCAATGGGCGAAAGCCTGACGCAGCAACGCCGCGTGCGGGATGACG
GCCTTCGGGTTGTAAACCGCTTTCAGCAGGGACGAAACTGACGGTACCTGCAGAAGAAGC
ACCGGCTAACTACGTGCCAGCAGCCGCGGTGATACGTAGGGTGCGAGCGTTGTCCGGAAT
TATTGGGCGTAAAGAGCTCGTAGGCGGTCTGTCGCGTCGGAAGTGAAAACTCGGGGCTCA
ACCCCGAGCCTGCTTTCGATACGGGCAGACTTGAGGAATGTAGGGGAGAACGGAATTCCT
GGTGGAGCGGTGGAATGCGCAGATATCAGGAGGAACACCAGTGGCGAAGGCGGTTCTCTG
GACATTAACTGACGCTGAGGAGCGAAAGCGTGGGGAGCAAAC
>OTU236
GTGGGGAATATTGGACAATGGGCGCAAGCCTGATCCAGCCATACCGCGTGGGTGAAGAAG
GCCTTCGGGTTGTAAAGCCCTTTTGTTGGGAAAGAAATCCAGCTGGCTAATACCCGGTTG
GGATGACGGTACCCAAAGAATAAGCACCGGCTAACTTCGTGCCAGCAGCCGCGGTAATAC
GAAGGGTGCAAGCGTTACTCGGAATTACTGGGCGTAAAGCGTGCGTAGGTGGTCGTTTAA
GTCCGTTGTGAAAGCCCTGGGCTCAACCTGGGAACTGCAGTGGATACTGGATGACTAGAA
TGTGGTAGAGGGTAGCGGAATTCCTGGTGTAGCAGTGAAATGCGTAGAGATCAGGAGGAA
CATCCATGGCGAAGGCAGCTACCTGGACCAACATTGACACTGAGGCACGAAAGCGTGGGG
AGCAAACAGG
>OTU237
GTTGGGAATCTTGCACAATGGGGGAAACCCTGATGCAGCGACGCCGCGTGGAGGATGAAG
GATTTAGGTCTGTAAACTCCTTTTTCAGGGAAAGACTTAGGACGGTACCCTGAGAATAAG
CTCCGGCTAACTACGTGCCAGCAGCCGCGGTAAGACGTAGGGAGCAAGCGTTGTCCGGAT
TTACTGGGCGTAAAGAGCTCGTAGGCGGTCTGTTAAGTGAGAAGTGAAATTTCCAGCGCT
CAACGCGGAAACTGCTTTTCATACTGGCAGACTTGAGGAATGCAGAGGTTAGTAGAATTC
CTGGTGTACCGGTGACATGGGTTGATATCAGGAGGAATACCAAAGGCGAAGGCAGCTAAC
TGGGCATTTTCTGACGCTGAGGAGCGAAAGCGTGGGTAGCAAACAGG
>OTU238
GTGAGGAATCTTCCACAATGGGGGCAACCCTGATGGAGCAACGCCGCGTGCAGGATGAAG
GCCTTCGGGTCGTAAACTGCTTTTATAAGTGAGGAATATGACGGTAACTTATGAATAAGG
ATCGGCTAACTACGTGCCAGCAGCCGCGGTCATACGTAGGATCCGAGCGTTATCCGGAGT
GACTGGGCGTAAAGAGTTGCGTAGGCGGTCTGCAAAGCGAATAGTGAAATCTGGTGGCTC
AACCATCAACCCATTATTCGAACTTGTAGACTCGAGAGTGGTAGAGGTAACTGGAATTTC
TTGTGTAGGAGTGAAATCCGTAGATATAAGAAGGAACACCAATGGCGTAGGCAGGTTACT
GGACCATTTCTGACGCTAAGGCACGAAAGCGTGGGGAGCGAACCGG
>OTU239
GTGGGGGATATTGCGCAATGGGGGAAACCCTGACGCAGCAACGCCGCGTGAAGGATGAAG
GTCTTCGGATTGTAAACTTCTTTTATTAAGGACGAAGAAAGTGACGGTACTTAATGAATA
AGCTCCGGCTAACTACGTGCCAGCAGCCGCGGTAATACGTAGGGAGCAAGCGTTGTCCGG
ATTTACTGGGTGTAAAGGGTGCGTAGGCGGCTTTGCAAGTCAGATGTGAAATCTATGGGC
TCAACCCATAGCCTGCATTTGAAACTGCAGAGCTTGAGTGAAGTAGAGGCAGGCGGAATT
CCCCGTGTAGCGGTGAAATGCGTAGAGATGGGGAGGAACACCAGTGGCGAAGGCGGCCTG
CTGGGCTTTAACTGACGCTGAGGCACGAAAGCGTGGGTAGCAAACAGG
>OTU240
GTGGGGAATATTGCACAATGGGCGAAAGCCTGATGCAGCGACGCCGCGTGAGGGATGACG
GCCTTCGGGTTGTAAACCTCTTTCAGCAGGGAAGAAGCGAAAGTGACGGTACCTGCAGAA
GAAGCGCCGGCTAACTACGTGCCAGCAGCCGCGGTAATACGTAGGGCGCAAGCGTTGTCC
GGAATTATTGGGCGTAAAGAGCTCGTAGGCGGCTTGTCACGTCGGTTGTGAAAGCCCGGG
GCTTAACCCCGGGTCTGCAGTCGATACGGGCAGGCTAGAGTTCGGTAGGGGAGATCGGAA
TTCCTGGTGTAGCGGTGAAATGCGCAGATATCAGGAGGAACACCGGTGGCGAAGGCGGAT
CTCTGGGCCGATACTGACGCTGAGGAGCGAAAGCGTGGGGAGCGAACAGG
>OTU241
GTGAGGAATATTGCGCAATGGAGGCAACTCTGACGCAGCCATGCCGCGTGCAGGAAGAAG
GCGCTACGCGTTGTAAACTGCTTTTATCCGGGAAGAAACCCCAGGACGTGTCCTGGGTTG
ACGGTACCGGAGGAATAAGCACCGGCTAACTTCGTGCCAGCAGCCGCGGTAATACGAAGG
GTGCAAGCGTTATCCGGATTCATTGGGTTTAAAGGGTGCGTAGGTGGGGCGATAAGTCAG
CGGTGAAATCCTGCAGCTCAACTGCAGAATTGCCGTTGATACTGTCGCTCTTGAGTACGC
TTGACGTGGGCGGAATGTGCCGTGTAGCGGTGAAATGCTTAGATATGGCACAGAACACCG
ATAGTGAAGACAGCTCACGAAGGCGAAACTGACACTGAGGCACGAAAGCGTGGGGATCGA
ACAGG
>OTU243
GTTGGGAATCTTGGACAATGGGGGAAACCCTGATCCAGCCATGCCGCGTGAGTGATGAAG
GCCTTCGGGTTGTAAAACTCTTTCGACGGGGACGATAATGACGGTACCCGTAGAAGAAGC
TCCGGCTAACTTCGTGCCAGCAGCCGCGGTAATACGAAGGGGGCTAGCGTTGTTCGGAAT
TACTGGGCGTAAAGCGCGCGCAGGCGGCTATCCAAGTCAGTGGTGAAAGCCCGGAGCTCA
ACTCCGGAACTGCCATTGAAACTGTTTAGCTTGAGGACGAGAGAGGTGAGTGGAATTCCC
AGTGTAGAGGTGAAATTCGTAGATATTGGGAAGAACACCAGTGGCGAAGGCGGCTCACTG
GCTCGTATCTGACGCTCAGGCGCGATAGCGTGGGGATCAAACAGG
>OTU244
GTGGGGAATATTGCACAATGGGCGGAAGCCTGATGCAGCAACGCCGCGTGCGGGATGACG
GCCTTCGGGTTGTAAACCGCTTTCACCTGTGACGAAGTTTTTTTGACGGTAGCAGGAGAA
GAAGCACCGGCTAACTACGTGCCAGCAGCCGCGGTGATACGTAGGGTGCGAGCGTTGTCC
GGATTTATTGGGCGTAAAGAGCTCGTAGGTGGTTTGTTGCGTCGGAAGTGAAAACACGGG
GCTTAACTTCGTGCTTGCTTTCGATACGGGCAGACTTGAGGAAGGTAGGGGAGAACGGAA
TTCCTGGTGGAGCGGTGGAATGCGCAGATATCAGGAGGAACACCGGTGGCGAAGGCGGTT
CTCTGGACCTTTCCTGACGCTGAGGAGCGAAAGCGTGGGGAGCAAAC
>OTU245
GTTGGGAATCTTGCACAATGGGGGAAACCCTGATGCAGCGACGCCGCGTGGAGGATGAAG
GGTCTAGGCTCGTAAACTCCTTTTTCAGGGAAAGACTTAGGACGGTACCCTGAGAATAAG
CTCCGGCTAACTACGTGCCAGCAGCCGCGGTAAGACGTAGGGAGCGAGCGTTGTCCGGAT
TTACTGGGCGTAAAGAGCACGTAGGCGGTCTGTTAAGTGAGAAGTGAAATCTCCAGCGCT
CAACGCGGAAACGGCTTTTCATACTGGCAGACTCGAGGGATGCAGAGGCAAGTAGAATTC
CTGGTGTACCGGTGACATGGGTTGATATCAGGAGGAATACCAATGGCGAAGGCAGCTTGC
TGGGCATCATCTGACGCTGAGGTGCGAAAGCGTGGGTAGCAAACAGG
>OTU246
GTGGGGAATATTGGACAATGGGCGCAAGCCTGATCCAGCCATGCCGCGTGTGTGAAGAAG
GCCCTCGGGTTGTAAAGCACTTTTGTTGGGAAAGAAATCTTGTCGGCCAATACCCGGCAA
GGATGACGGTACCCAAAGAATAAGCACCGGCTAACTTCGTGCCAGCAGCCGCGGTAATAC
GAAGGGTGCAAGCGTTACTCGGAATTACTGGGCGTAAAGCGTGCGTAGGCGGTTCGTTAA
GTCTGTCGTGAAAGCCCTGGGCTCAACCTGGGAATTGCGATGGATACTGGCGGGCTAGAG
TACGGTAGAGGATGGTGGAATTCCCGGTGTAGCGGTGAAATGCGTAGAGATCGGGAGGAA
CACCCGTGGCGAAGGCGGCCATCTGGACCAGTACTGACGCTGAGGCACGAAAGCGTGGGG
AGCAAACAGG
>OTU247
GTAGGGAATATTGCACAATGGAGGAAACTCTGATGCAGCGACGCCGCGTGAGTGATGAAG
GCCTTCGGGTCGTAAAGCTCTGTCGCAGGGGAATAACACAATGAATGTACCCTGTAAGAA
AGGATCGGCTAACTTCGTGCCAGCAGCCGCGGTAAGACGAGGGATCCTAGCGTTGTTCGG
AATCATTGGGCGTAAAGCGGATGTAGGTGGCTTTGTAAGTCAGGTGTGAAAGCCTGGGGC
TCAACCCCAGAAGTGCATTTGATACTGCGAAGCTTGAGTGTCGGAGAGGTTACTAGAATT
GTTGGTGTAGTGGTGAAATACGTAGATATCAACAGGAATACCGGAGGCGAAGGCGGGTAA
CTGGCCGAACACTGACACTGAGATCCGAAAGCGTGGGGATCAAACAGG
>OTU248
GTAAGGAATCTTCCACAATGGGGGCAACCCTGATGGAGCAATGCCGCGTGCAGGATGAAG
CGTTTCGGCGTGTAAACTGCTTTTATCACCGAAGATTATGACGGTAGGTGAAGAATAAGG
ACCGGCTAACTACGTGCCAGCAGCCGCGGTAATACGTAGGGTCCAAGCGTTATCCGGAAT
TACTGGGCGTAAAGCGTCTGTAGGCGGTTTTTCAAGTCGGGTGCGAAATCTTGTGGCTCA
ACCATATAGATGTTGCCCGAAACTGAAAGACTAGAGGTAGGTAGAGGCAAGTGGAACTTG
CGGTGTAGGAGTGACATCCGTAGATATCGCAAAGAACACCAATGGCGAAGGCAGCTTGCT
GGGCCTTACCTGACGCTCAGAGACGAAAGCGTGGGGAGCGAACGGG
>OTU249
GTGGGGAATTTTGGACAATGGGCGCAAGCCTGATCCAGCCATGCCGCGTGAGTGAAGAAG
GCCTTCGGGTTGTAAAGCTCTTTCGGACGGGAAGAAATGGCGGGCTCTAACATAGCCTGT
CGATGACGGTACCGTAAGAAGAAGCACCGGCTAACTACGTGCCAGCAGCCGCGGTAATAC
GTAGGGTGCGAGCGTTAATCGGAATTACTGGGCGTAAAGCGTGCGCAGGCGGTTTTGTAA
GACAGATGTGAAATCCCCGGGCTTAACCTGGGAACTGCGTTTGTGACTGCAAGGCTGGAG
TACGGCAGAGGGGGGTGGAATTCCACGTGTAGCAGTGAAATGCGTAGAGATGTGGAGGAA
CACCGATGGCGAAGGCAGCCCCCTGGGCCTGTACTGACGCTCATGCACGAAAGCGTGGGG
AGCAAACAGG
>OTU250
GTGGGGAATATTGCGCAATGGGCGGAAGCCTGACGCAGCGACGCCGCGTGGGGGATGACG
GCCTTCGGGTTGTAAACCTCTTTCGCCAGGGACGAAGCGTGAGTGACGGTACCTGGATAA
GAAGCACCGGCCAACTACGTGCCAGCAGCCGCGGTAACACGTAGGGTGCGAGCGTTGTCC
GGAATTATTGGGCGTAAAGAGCTCGTAGGCGGTCTGTCGCGTCGGTCGTGAAAACCTGCA
GCTTAACTGTGGGCTTGCGGTCGATACGGGCATGACTGGAGTTCGGCAGGGGAGACTGGA
ATTCCTGGTGTAGCGGTGAAATGCGCAGATATCAGGAGGAACACCGGTGGCGAAGGCGGG
TCTCTGGGCCGATACTGACGCTGAGGAGCGAAAGCGTGGGGAGCGAACAGG
>OTU251
GTAGGGAATATTGGGCAATGGGTGCAAGCCTGACCCAGCCATCCCGCGTGCCGGATGAAG
GCCCTCTGGGTCGTAAACGGCTTTTGACGGTGAAGAACCGAAAGGGTGCGCCCTTTTTTG
ACGGTAGCCGTTGAATAAGCACCGGCTAACTCCGTGCCAGCAGCCGCGGTAATACGGAGG
GTGCGAGCGTTGTCCGGATTTATTGGGTTTAAAGGGTGCGTAGGCTGGAGGGACAGTCAG
CGGTGAAAAGCAGTTGCTCAACAATTGTCTTGCCGCAGATACTACCTTTCTTGGATTGGG
AGGAGGTTACCGGAACGGATGGTGTAGCGGTGAAATGCATAGATATCATCCAGAACGCCA
ATTGCGAAGGCAGGTAACTGTACCTATATCGACGCTGATGCACGAAAGCATGGGTAGCGA
ACAGG
>OTU252
GTCGAGAATTTTTCTCAATGGGGGAAACCCTGAAGGAGCGACGCCGCGTGGGGGATGAAG
GGCTTCGGCTCGTAAACCCCTGTCATTTGTGAGCAAGTGTTATTGTTTAAGAGATGATGA
CATTGATAGTAGCAAAAGAGGAAGGGACGGCTAACTCTGTGCCAGCAGCCGCGGTAATAC
AGAGGTCCCAAGCGTTGTTCGGAATCACTGGGCGTAAAGGGTGCGTAGGCGGTATAGTAA
GACTTGGGTGAAATCTCCATGCTTAACGTGGAGGGAGCCTGGGAGACTGCTGTGCTAGAG
GATTGGAAGGGAGACTGGAATTCTTGGAGTAGCAGTGAAATGCGTAGATATCAAGAGGAA
CACCAGTGGCGAAGGCGAGTCTCTGGACAAGACCTGACGCTGAGGCACGAAGGCCAGGGG
ATCAAACGGG
>OTU253
GTGAGGGATATTGGGCAATGGGCGCAAGCCTGACCCAGCGACGCCGCGTGGAGGACGACG
GGCTTCGGCTCGTAAACTCCTTTTCCCGGGGACGAGACAAGGACGGTACCCGGGGAATAA
GTCTCGGCTAACTACGTGCCAGCAGCCGCGGTAATACGTAGGAGGCAAGCGTTATCCGGA
ATTACTGGGCGTAAAGGGCGTCTAGGTGGGACGTCAAGCGGGGTGTGAAAGCTCCTGGCT
TAACTGGGAGAGTGCGCTCTGAACTGACGACCTAGAGGGCAGGCGACGGAGGTGGAATTC
CCGGTGGAGTGGTGAAATGCGTAGAGATCGGGAGGAACACCAGTGGCGAAGGCGGCCTCC
GAGCCTGAACCTGACGCTGAAGCGCGAGAGCGTGGGGAGCAAACGGG
>OTU254
GTAAGGAATATTGGTCAATGGACGAAAGTCTGAACCAGCCATGCCGCGTGAAGGATGAAG
GCCCTCTGGGTTGTAAACTTCTTTTATAGGGGACGAAAAAAGGGAATTCCTTCCCACTTG
ACGGTACCCTAGGAATAAGCACCGGCTAACTCCGTGCCAGCAGCCGCGGTAATACGGAGG
GTGCAAGCGTTATCCGGATTCACTGGGTTTAAAGGGTGCGTAGGTGGGCAGTTAAGTCAG
TGGTGAAATCTCCGGGCTTAACCCGGAAACTGCCATTGATACTATCTGTCTTGAATATCC
TGGAGGTGAGCGGAATATGTCATGTAGCGGTGAAATGCTTAGATATGACATAGAACACCG
ATTGCGAAGGCAGCTCGCTACGGGATTATTGACACTGAGGCACGAAAGCGTGGGGATCAA
ACAGG
>OTU255
GTAAGGAATATTGGACAATGGTCGCAAGACTGATCCAGCCATGCCGCGTGCAGGATGAAC
GATCTATGATCTGTAAACTGCTTTTGTTCGGGAATAAACCCCTTCACGTGTGGAGGGCTG
AATGTACCGAAAGAATAAGGGTCGGCTAACTTCGTGCCAGCAGCCGCGGTAAGACGAAGG
ACCCAAGCGTTATCCGGATTTATTGGGTTTAAAGGGTGCGTAGGCGGGTTGTTAAGTCAG
TGGTGAAAGCCTAGAGCTTAACTCTAGAATTGCCATTGATACTGACGATCTTGAGGATAG
TTGAGGTGGGCGGAATGTATCATGTAGCGGTGAAATGCTTAGAGATGATACAGAACACCG
ATTGCGAAGGCAGCTCACTAAGCTATTTCTGACGCTGAGGCACGAAAGCGTGGGGATCAA
ACAGG
>OTU256
GTGGGGAATATTGGACAATGGGCGCAAGCCTGATCCAGCCATGCCGCGTGAGTGATGACG
GCCTTAGGGTTGTAAAGCTCTTTTACCTGGGAAGATAATGACGGTACCAGGAGAATAAGC
CCCGGCTAACTTCGTGCCAGCAGCCGCGGTAATACGAAGGGGGCTAGCGTTGTTCGGAAT
CACTGGGCGTAAAGCGCACGTAGGCGGATCTTTAAGTCAGGGGTGAAATCCCAGAGCTCA
ACTCTGGAACTGCCTTTGATACTGGGGATCTTGAGTCCGGAAGAGGTAAGTGGAACTGCG
AGTGTAGAGGTGAAATTCGTAGATATTCGCAAGAACACCAGTGGCGAAGGCGGCTTACTG
GTCCGGAACTGACGCTGAGGTGCGAAAGCGTGGGGAGCAAACAGG
>OTU257
GTAGGGAATATTGGGCAATGGGCGGAAGCCTGACCCAGCCATGCCGCGTGCGGGAAGAAG
GCCCTTTGGGTCGTAAACCGCTTTTCCGGGGGAAGAAAAGGCCCGTGCGCGGGACATTGC
CGGTACCCCGGGAATAAGCACCGGCTAACTCCGTGCCAGCAGCCGCGGTAATACGGAGGG
TGCGAGCGTTGTCCGGATTTATTGGGTCTAAAGGGTGCGTAGGCGGCCCGATAAGTCAGC
GGTGAAAGACCCCGGCTCAACCGGGGGGTTGCCGTTGATACTGTCGGGCTTGGGTACGGT
CTGGGTACATGGAATTGGTGGTGTAGCGGTGAAATGCATAGATACCATCAGGAACACCGA
TAGCGTAGGCATTGTACTGGTCCGTCACCGACGCTGATGCACGAAAGCGCGGGTATCGAA
CAGG
>OTU258
GTGAGGAATATTGGACAATGGATGGAAATCTGATCCAGCCATGCCGCGTGCAGGAAGACG
GCCCTATGGGTTGTAAACTGCTTTTGTATGGGAGCAATAAGGGCTACGTGTAGTCCGATG
AGAGTACCATACGAATAAGCACCGGCTAACTCCGTGCCAGCAGCCGCGGTAATACGGAGG
GTGCAAGCGTTATCCGGATTTATTGGGTTTAAAGGGTGCGTAGGCGGTTTGATAAGTCAG
CGGTGAAATATTTCAGCTTAACTGGAAGGGTGCCGTTGATACTGTCGAGCTTGAATTTAG
TTGCTGTGGGTGGAATGTGTGGTGTAGCGGTGAAATGCATAGATATCACACAGAATATCG
ATTGCGAAGGCAGCTCACAAAGCTAATATTGACGCTGATGCACGAAAGTGTGGGGATCAA
ACAGG
>OTU259
GTGAGGAATATTGGTCAATGGAGGCAACTCTGAACCAGCCAAGTCGCGTGAAGGATGAAG
GTCTTATGGATTGTAAACTTCTTTTGCAAGGGAATAAAGTGGGGGACGTGTCCTCCTTTG
CATGTACCTTGCGAATAAGGATCGGCTAACTCCGTGCCAGCAGCCGCGGTAATACGGAGG
ATCCGAGCGTTATCCGGATTTATTGGGTTTAAAGGGTGCGCAGGCGGGATGTTAAGTCGG
CGGTGAAATTTTGCAGCTCAACTGTAAAAGTGCCTTCGATACTGGCTTTCTTGAGTGTGG
ATGAAGTAGGCGGAATTTGTGGTGTAGCGGTGAAATGCTTAGATATCACGAGGAACTCCG
ATTGCGCAGGCAGCTTACTAAACCACTACTGACGCTCATGCACGAAGGCGTGGGGATCAA
ACAGG
>OTU260
GTGGGGAATATTGGTCAATGGGCGAAAGCCTGAACCAGCAACGCCGCGTGTGCGATGAAG
GCCTTCGGGTCGTAAAGCACTTTTCGAGAGGATGAGGAAGGACAGTACTCTCGGAATAAG
TCACGGCTAACTACGTGCCAGCAGCCGCGGTAAAACGTAGGTGGCTAACGTTATCCGGAT
TTACTGGGCGTAAAGCGCGCGCAGGCGGCTTCGCAAGTCGGGCATGAAATCTCCTCGCCT
AACGGGGAGAGGCTGTTCGATACTGCGGGGCTTGAGGGCAGTAGAGGGTGGTGGAATTCC
GCATGTAGTGGTGAAATGCGTAGAGATGCGGAGGAACACCAGTGGCGAAGGCGGCCACCT
GGACTGCTCCTGACGCTAAAGCGCGAAAGCTAGGGTAGCAAACGGG
>OTU261
GTTGGGAATCTTGCACAATGGGGGAAACCCTGATGCAGCGACGCCGCGTGGAGGATGACG
GATTTAGGTCTGTAAACTCCTTTTATCGGGAAAGACTTAGGACGGTACCCGATGAATAAG
GACCGGCTAACTACGTGCCAGCAGCCGCGGTAAGACGTAGGGTCCAAGCGTTGTCCGGAT
TTACTGGGCGTAAAGAGCGCGTAGGCGGTCTGTTAAGTGTGAAGTGAAATCTCCAGAGCT
CAACTCGGAAACTGCTTCGCATACTGGCAGACTTGAGGAATGCAGAGGTAAGTAGAATTC
CTGGTGTAGCGGTGACATGCATTGATATCAGGAGGAATACCCATGGCGAAGGCAGCTTAC
TGGGCATTATCTGACGCTGAGGCGCGAAAGCGTGGGGAGCAAACAGG
>OTU262
GTAAGGAATCTTCCACAATGGGCGAAAGCCTGATGGAGCAATGCCGCGTGCAGGAAGACG
CTTTTCGGAGTGTAAACTGCTTTTCTGAAGGAAGATTATGACGGTACTTCAGGAATAAGG
ATCGGCTAACTACGTGCCAGCAGCCGCGGTAATACGTAGGATCCAAGCGTTATCCGGAAT
TACTGGGCGTAAAGCGTGCGCAGACGGTTTGATAGGTCGATTGCGAAATCCCGTGGCTCA
ACCATGTGGACTGTAATCGAAACCATCTGACTAGAGGTAGGTAGAGGCAAGTGGAATTTC
TGGTGTAGGGGTGACATCCGTAGATATCAGAAGGAACACCAATGGCGAAGGCAGCTTGCT
GGGCCTTACCTGACGTTCAGGCACGAAAGCGTGGGGAGCAAACAGG
>OTU263
GTGGGGAATATTGCACAATGGGGGAAACCCTGATGCAGCAACGCCGCGTGAAGGATGACG
GTTTTCGGATTGTAAACTTCTTTTCTTAGTGACGAAGACAGTGACGGTAGCTAAGGAATA
AGCATCGGCTAACTACGTGCCAGCAGCCGCGGTAATACGTAGGATGCAAGCGTTATCCGG
ATTTACTGGGTGTAAAGGGAGCGCAGGCGGGACTGCAAGTTGGATGTGAAATACCGTGGC
TTAACCACGGAACTGCATCCAAAACTGTAGTTCTTGAGTGAAGTAGAGGCAAGCGGAATT
CCGAGTGTAGCGGTGAAATGCGTAGATATTCGGAGGAACACCAGTGGCGAAGGCGGCTTG
CTGGGCTTTAACTGACGCTGAGGCTCGAAAGTGTGGGGAGCAAACAGG
>OTU264
GTGAGGAATATTGCTCAATGGGCGAAAGCCTGAAGCAGCAACGCCGCGTGCGCGATGAAG
GTCTTCGGATCGTAAAGCGCTTTTGAGAGGGACGAGATAGGACGGTACCTCTTGAATAAG
TCACGGCTAACTACGTGCCAGCAGCCGCGGTAAAACGTAGGTGGCAAGCGTTATCCGGAT
TCACTGGGCGTAAAGCGAGTGCAGGTGGTTGTGTAAGTTGGATGTGAAATTTCCAAGCCT
AACTTGGAAGGGTCATTCAATACTGCGCGACTTGAGGGCAGAAGAGGGGGGTGGAATTGC
CGGTGTAGTGGTGAAATGCGTAGATATCGGCAGGAACACCTGTGGCGAAAGCGGCCCCCT
GGTCTGATCCTGACACTCAGACTCGAAAGCTAGGGTAGCGAACGGG
>OTU265
GTGGGGAATATTGGACAATGGGCGCAAGCCTGATCCAGCCATGCCGCGTGTGTGAAGAAG
GCCTTATGGTTGTAAAGCACTTTAAGCGAGGAGGAGGCTACTTTAGATAATACCTAGAGA
TAGTGGACGTTACTCGCAGAATAAGCACCGGCTAACTCTGTGCCAGCAGCCGCGGTAATA
CAGAGGGTGCAAGCGTTAATCGGATTTACTGGGCGTAAAGCGCGCGTAGGCGGCTAATTA
AGTCAAATGTGAAATCCCCGAGCTTAACTTGGGAATTGCATTCGATACTGGTTAGCTAGA
GTGTGGGAGAGGATGGTAGAATTCCAGGTGTAGCGGTGAAATGCGTAGAGATCTGGAGGA
ATACCGATGGCGAAGGCAGCCATCTGGCCTAACACTGACGCTGAGGTGCGAAAGCATGGG
GAGCAAACAGG
>OTU266
GTGGGGAATCTTCCGCAATGGACGAAAGTCTGACGGAGCGACGCCGCGTGAGTGAAGAAG
GCCTTCGGGTCGTAAAGCTCTGTCATCAGGGACGAACGGCCGGTGGAGTGGAAAGCCACC
GGATTGACGGTACCTGAGAAGGAAGCCACGGCTAACTACGTGCCAGCAGCCGCGGTAATA
CGTAGGTGGCAAGCGTTGTCCGGAATTATTGGGCGTAAAGCGCGCGCAGGTGGGATCTTA
AGTCCATTTTGAAAGTTCGGAGCTCAACTCCGTGATGGGATGGAAACTGGGATTCTTGAG
TACCGGAGAGGAAAGCGGAATTCCCCGTGTAGCGGTGAAATGCGTAGATATGGGGAGGAA
CACCAGTGGCGAAGGCGGCTTTCTGGACGGTGTCTGACACTGAGGCGCGAAAGCTAGGGG
AGCGAACGGG
>OTU267
GTGAGGAATATTGGACAATGGGCGCAAGCCTGATCCAGCCATGCCGCGTGAGTGATGAAG
GCCCTAGGGTTGTAAAGCTCTTTCGACGGGGATGATAATGACCGTACCCGTAGAAGAAGC
CACGGCTAAATTCGTGCCAGCAGCCGCGGTAATACGAATGTGGCAAGCGTTGTTCGGAAT
CACTGGGCGTAAAGAATGCGTAGGCGGCTTGACAAGTCAGGAGTGAAATCCCAAGGCTCA
ACCTTGGAACTGCTTTTGAAACTGTCTTGCTAGAGTCCCGGAGGGGTTGGCGGAATTCCG
AGTGTAGAGGTGAAATTCGCAGATATTCGGAGGAACACCAGTGGCGTAGGCGGCCAACTG
GACGGGAACTGACGCTGAGGCATGAAAGTGTGGGGAGCAAACAGG
>OTU268
GTAGGGAATATTGGTTAATGGGCGAAAGCCTGACCCAGCAACGCCGCGTGCGCGATGAAG
GCCTTCGGGTTGTAAAGCGCTTTTAAGTGGGATGAGGAAGGACAGTACCACTAGAATAAG
TCTCGGCTAACTACGTGCCAGCAGCCGCGGTAACACGTAGGAGACGAGCGTTATCCGGAT
TTACTGGGTGTAAAGCGCGTGCAGGCGGTATGGAAAGTTGGATGTGAAAGCTCCCGGCTT
AACTGGGAGAGGTCGTTCAAAACTACCAAACTAGAGTACAGCAGAGGGGAGTGGAATTCC
GAGTGTAGCGGTAAAATGCATAGATATTCGGAAGAACACCAGTGGCGAAGGCGGCTCCCT
GGGCTGAAACTGACGCTCAGACGCGAAAGCTAGGGTAGCGAACGGG
>OTU269
GTGGGGAATATTGGACAATGGGCGGAAGCCTGATCCAGCAATGCCGCGTGGGTGAAGACG
GCCTGCGGGTTGTAAAGCCCTTTAGGTGGGGAAGAAGGCCTTGCTGCGAAGAGTGGTGAG
GATTGACATTACCCACGGAATAAGCACCGGCTAACTCCGTGCCAGCAGCCGCGGTAATAC
GGAGGGTGCGAGCGTTAATCGGAATGACTGGGCGTAAAGCGTGCGTAGGCGGTAGAGTCA
GTCAGTCGTGAAAGGCCTGGGCTTAACCTGGGAACGGCGGTTGAGACGGCGCTACTGGAG
TGGGCCAGAGGATCGTGGAATTCCGGGTGTAGCGGTGAAATGCGTAGAGATCCGGAGGAA
CACCGATGGCGAAGGCAGCGGTCTGGAGCCACACTGACGCTGAGGCACGAAAGCGTGGGG
AGCAAACAGG
>OTU270
GTGAGGGATATTGGGCAATGGGCGCAAGCCTGACCCAGCGACGCCGCGTGGAGGACGAAG
GGCTTCGGCTCGTAAACTCCTTTTCCCGTGGACGAGAAGCGGACGGTACACGGGGAATAA
GTCTCGGCTAACTACGTGCCAGCAGCCGCGGTAAAACGTAGGAGGCGAGCGTTATCCGGA
ATCACTGGGCGTAAAGGGCGTCTAGGCGGCGCGACAAGTGAGGTGTGAAAGCTCCTGGCT
CAACTAGGAGAGTGCGCTTCAGACTGTCGCGCTTGGAGGGCAGGCGAAGGGGGTGGAATT
CCCGGTGGAGTGGTGGAATGCGTAGAGATCGGGAGGAACACCAGTGGCGAAAGCGGCCCC
CTGGCCTGTTGCTGACGCTGAAGCGCGAAAGCGTGGGGAGCAAACGGG
>OTU271
GTGGGGAATATTGCGCAATGGGCGAAAGCCTGACGCAGCGACGCCGCGTGTGGGATGACG
GCCTTCGGGTTGTAAACCACTGTCGGGAGGGACGAAGCTCTGACGGTACCTCCAAAGGAA
GCACCGGCTAACTCTGTGCCAGCAGCCGCGGTAATACAGAGGGTGCAAGCGTTGTCCGGA
ATCACTGGGCGTAAAGGGCGCGTAGGCGGCCTGATAAGTCGGGGGTGAAACGCTGCGGCT
CAACCGCAGCACTGCCTTCGAGACTGTTGGGCTTGAGCACGGTAGAGGCTGGTGGAATTC
CCGGTGTAGCGGTGGAATGCGTAGAGATCGGGAAGAACATCGGTGGCGAAGGCGGCCAGC
TGGGCCGTTGCTGACGCTGAGGCGCGACAGCGTGGGGAGCAAACAGG
>OTU272
GTAGGGAATCTTCCGCAATGGACGAAAGTCTGACGGAGCAACGCCGCGTGAGTGATGAAG
GCTTTCGGGTCGTAAAACTCTGTTGTTAGGGAAGAACAAGTACAAGAGTAACTGCTTGTA
CCTTGACGGTACCTAACCAGAAAGCCACGGCTAACTACGTGCCAGCAGCCGCGGTAATAC
GTAGGTGGCAAGCGTTATCCGGAATTATTGGGCGTAAAGCGCGCGCAGGCGGTTTCTTAA
GTCTGATGTGAAAGCCCACGGCTCAACCGTGGAGGGTCATTGGAAACTGGGGAACTTGAG
TGCAGAAGAGAAAAGCGGAATTCCACGTGTAGCGGTGAAATGCGTAGAGATGTGGAGGAA
CACCAGTGGCGAAGGCGGCTTTTTGGTCTGTAACTGACGCTGAGGCGCGAAAGCGTGGGG
AGCAAACAGG
>OTU273
GTAGGGAATATTGGACAATGGGCGCAAGCCTGATCCAGCCATGCCGCGTGATAGATGAAG
GCCCTCTGGGTTGTAAATATCTTTTATCTGGGAAGAAACTCCTCTATTCTTAGAGGCCTG
ACGGTACCAGAGGAATAAGCACCGGCTAACTCCGTGCCAGCAGCCGCGGTAATACGGAGG
GTGCAAGCGTTATCCGGATTCACTGGGTTTAAAGGGTGCGTAGGCGGGCTGATAAGTCAG
TGGTGAAAGCTCCGAGCTTAACTTGGAAACTGCCATTGATACTGCCAGTCTTGAATGTCG
TAGAGGTAAGCGGAATGTTGCATGTAGCGGTGAAATGCTTAGATATGTTACAGAACACCA
ATTGCGAAGGCAGCTTACTATGCGATGATTGACGCTGAGGCACGAAAGCGTGGGGAGCAA
ACAGG
>OTU274
GTGGGGAATATTGGACAATGGGCGCAAGCCTGATCCAGCAATGCCGCGTGGGTGAAGACG
GCCTGCGGGTTGTAAAGCCCTTTAGGCGGGGAGGAACGGTCGGGTGCCAATACCACTCGG
CGCTGACGTTACCCGCAGAATAAGCACCGGCTAACTCCGTGCCAGCAGCCGCGGTAATAC
GGAGGGTGCGAGCGTTAATCGGAATTACTGGGCGTAAAGCGTGCGTAGGCGGTAGCGTCA
GTCAGCCGTGAAAGCCCCGGGCTTAACCTGGGAACGGCGGTTGAGACGGCGCGACTCGAG
TGGGCTAGAGGATCGTGGAATTCCGGGTGTAGCGGTGAAATGCGTAGAGATCCGGAGGAA
CACCGATGGCGAAGGCAGCGGTCTGGGGCCACACTGACGCTGAGGCACGACAGCGTGGGG
AGCAAACAGG
>OTU275
GTAGGGAATATTGGGCAATGGACGGAAGTCTGACCCAGCCACGCCGCGTGCAGGAGGAAG
GCGCTCTGCGTTGTAAACTGCTTTAGCAGGGGAAGAAAAGACTCATGCGTGAGGAATTGA
CGGTACCCTGAGAATAAGCACCGGCTAACTACGTGCCAGCAGCCGCGGTAATACGTAGGG
TGCAAGCGTTGTCCGGATTTATTGGGTTTAAAGGGTGCGTAGGCGGTCTATTAAGTCAGT
GTTTAAATTTTGCAGCTTAACTGTAGGTATGGCATTGATACTGGTGGACTTGAATATCAT
GGAGGTAGCTAGAATTTATGGTGTAGCGGTGAAATGCATAGATACCATAAGGAACACCGA
TAGCGGAGGCAGGTTACCACGTGATGATTGACGCTGAGGCACGAAAGCGTGGGGATCAAA
CAGG
>OTU276
GTGGGGAATTTTTCGCAATGGGCGCAAGCCTGACGAAGCAACGCCGCGTGGGGGATGAAG
GTCTTCGGATTGTAAACCCCTGTCGACCGGGACGAAGGTACCCGACCTAACACGTCGGAG
TATTGACTGTACCGGTGGAGGAAGCCACGGCTAACTCTGTGCCAGCAGCCGCGGTAATAC
AGAGGTGGCAAGCGTTGTTCGGAATTACTGGGCGTAAAGGGCGCGTAGGCGGCCCGATAA
GTCCCGCGTGAAATCCCCCGGCTCAACCGGGGAACTGCGCGGGAAACTGTCGAGCTTGAG
TTCGGGAGAGGGAAGCGGAATTCCGGGTGTAGCGGTGAAATGCGCAGATATCCGGAGGAA
CACCGGTGGCGAAGGCGGCTTCCTGGACCGACACTGACGCTGAGGCGCGAAAGCTAGGGG
AGCAAACGGG
>OTU277
GTAGGGAATATTGGGCAATGGACGCAAGTCTGACCCAGCCATGCCGCGTGCAGGATGACG
GTCCTCTGGATTGTAAACTGCTTTTTTATGGGAAGAAACCTTCGGATGCGTCCGAAGCTG
ACGGTACCATAAGAATAAGGATCGGCTAACTTCGTGCCAGCAGCCGCGGTAAGACGAAGG
ATTCAAGCGTTGTCCGGATTTACTGGGTTTAAAGGGTGCGTAGGCGGAAAATTAAGTCAG
TGGTGAAATCCCGCAGCTCAACTGCGGAACTGCCATTGAAACTGATTTTCTTGAATACAG
TTGAGGTAGATGGAATATAACATGTAGCGGTGAAATGCTTAGATATGTTATAGAACACCA
ATTGCGAAGGCAGTCTGCTAAGCTGTGATTGACGCTGAGGCACGAAAGCGTGGGGAGCGA
ACAGG
>OTU278
GTGGGGAATCTTGGACAATGGGCGCAAGCCTGATCCAGCCATGCCGCGTGAGTGAAGAAG
GCCTTCGGGTTGTAAAGCTCTTTTGCCAGGGACGATAATGACGGTACCTGGAGAATAAGC
CCCGGCAAACTTCGTGCCAGCAGCCGCGGTAATACGAAGGGGGCTAGCGTTGTTCGGAAT
TACTGGGCGTAAAGCGCACGTAGGCTGATAGTTAAGTGAGGGGTGAAATCCCGAGGCTCA
ACCTCGGAACTGCCTTTCATACTGGCTGTCTCGAGTCCGGAAGAGGTTAGTGGAATTCCT
AGTGTAGAGGTGAAATTCGTAGATATTAGGAAGAACACCAGTGGCGAAGGCGGCTAACTG
GTCCGGTACTGACGCTGAGGTGCGAAAGCGTGGGGAGCAAACAGG
>OTU279
GTGGGGAATATTGCGCAATGGGCGAAAGCCTGACGCAGCAACGCCGCGTGCGGGATGACG
GCCTTCGGGTTGTAAACCGCTTTCAGCAGGGACGAAGGGTTTCTGACGGTACCTGCAGAA
GAAGCACCGGCTAACTACGTGCCAGCAGCCGCGGTGATACGTAGGGTGCGAGCGTTGTCC
GGAATTATTGGGCGTAAAGAGCTTGTAGGCGGTCCGTTGCGTCGGAAGTGAAAACTCGGG
GCTTAACCCCGAGCCTGCTTTCGATACGGGCGGACTTGAGGGATGTAGGGGAGAACGGAA
TTCCTGGTGGAGCGGTGGAATGCGCAGATATCAGGAGGAACACCAGTGGCGAAGGCGGTT
CTCTGGACATTTCCTGACGCTGAGAAGCGAAAGCGTGGGGAGCAAAC
>OTU280
GTGGGGAATTTTGGACAATGGGCGAAAGCCTGATCCAGCAATGCCGCGTGTGTGAAGAAG
GCCTTCGGGTTGTAAAGCACTTTTGTCCGGAAAGAAATCCGCCTGGCTAATACCCGGGCG
GGATGACGGTACCGGAAGAATAAGCACCGGCTAACTACGTGCCAGCAGCCGCGGTAATAC
GTAGGGTGCGAGCGTTAATCGGAATTACTGGGCGTAAAGCGTGCGCAGGCGGTTATGCAA
GACAGGTGTGAAATCCCCGGGCTCAACCTGGGAACTGCACTTGTGACTGCATGACTAGAG
TGCGTCAGAGGGAGGTGGAATTCCGCGTGTAGCAGTGAAATGCGTAGAGATGCGGAGGAA
CACCGATGGCGAAGGCAGCCTCCTGGGATGACACTGACGCTCATGCACGAAAGCGTGGGG
AGCAAACAGG
>OTU281
GTGGGGAATATTGCACAATGGGCGCAAGCCTGATGCAGCCATGCCGCGTGTATGAAGAAG
GCCTTCGGGTTGTAAAGTACTTTCAGCGGGGAGGAAGGTGTTGTGGTTAATAACCACAGC
AATTGACGTTACCCGCAGAAGAAGCACCGGCTAACTCCGTGCCAGCAGCCGCGGTAATAC
GGAGGGTGCAAGCGTTAATCGGAATTACTGGGCGTAAAGCGCACGCAGGCGGTCTGTCAA
GTCGGATGTGAAATCCCCGGGCTCAACCTGGGAACTGCATTCGAAACTGGCAGGCTAGAG
TCTTGTAGAGGGGGGTAGAATTCCAGGTGTAGCGGTGAAATGCGTAGAGATCTGGAGGAA
TACCGGTGGCGAAGGCGGCCCCCTGGACAAAGACTGACGCTCAGGTGCGAAAGCGTGGGG
AGCAAACAGG
>OTU282
GTGGGGAATCTTGGACAATGGGCGCAAGCCTGATCCAGCAATGCCGCGTGGGTGAAGACG
GCCTGCGGGTTGTAAAGCCCTTTAGGCGGGGAGGAACGACCGGACGATAAGACCGTCTGG
AAGTGACGTTACCCGCGGAATAAGCACCGGCTAACTCCGTGCCAGCAGCCGCGGTAATAC
GGAGGGTGCGAGCGTTAATCGGAATTACTGGGCGTAAAGCGTGCGTAGGCGGAGGGGTCA
GTCGGCCGTGAAAGCCCCGGGCTCAACCTGGGAACGGCGGTCGAGACGGCCCGTCTCGAG
TGGGCTAGAGGATCGTGGAATTCCGGGTGTAGCGGTGAAATGCGTAGAGATCCGGAGGAA
CACCGATGGCGAAGGCAGCGGTCTGGGGCCACACTGACGCTGAGGCACGAAAGCGTGGGG
AGCAAACAGG
>OTU283
GTGGGGAATATTGCACAATGGGGGAAACCCTGATGCAGCAACGCCGCGTGAGTGAAGAAG
TATTTCGGTATGTAAAGCTCTATCAGCAGGGAAGATAATGACGGTACCTGACTAAGAAGC
TCCGGCTAAATACGTGCCAGCAGCCGCGGTAATACGTATGGAGCAAGCGTTATCCGGATT
TACTGGGTGTAAAGGGTGCGTAGGTGGCAGTGCAAGTCAGATGTGAAAGGCCGGGGCTCA
ACCCCGGAGCTGCATTTGAAACTGCTCGGCTAGAGTACAGGAGAGGCAGGCGGAATTCCT
AGTGTAGCGGTGAAATGCGTAGATATTAGGAGGAACACCAGTGGCGAAGGCGGCCTGCTG
GACTGTTACTGACACTGAGGCACGAAAGCGTGGGGAGCAAACAGG
>OTU284
GTGGGGAATATTGGACAATGGGCGCAAGCCTGATCCAGCAATGCCGCGTGGGTGAAGACG
GCCTGCGGGTTGTAAAGCCCTTTAGGTGGGGAAGAACGGTGTCGGGTGAATAGCCAGGCA
TTATGACATTACCCACGGAATAAGCACCGGCTAACTCCGTGCCAGCAGCCGCGGTAATAC
GGAGGGTGCGAGCGTTAATCGGAATGACTGGGCGTAAAGCGTGCGTAGGTGGTAGCGTTA
GTCGGCCGTGAAAGCCCTGGGCTTAACCTGGGAATGGCGGTTGAAACGGCGCAACTTGAG
TGGGTTAGAGGACTGTGGAACTCCTGGTGTAGCGGTGAAATGCGTAGAGATCAGGAAGAA
CACCGATGGCGAAGGCAGCGGTCTGGGGCCACACTGACACTGAGGCACGAAAGCGTGGGG
AGCAAACAGG
>OTU285
GTGGGGAATATTGGACAATGGGCGCAAGCCTGATCCAGCAATGCCGCGTGTGTGAAGAAG
GCCTGCGGGTTGTAAAGCACTTTTGTCCGGAAAGAAATCATCCGAGTTAATACCTTGGAT
GGATGACGGTACCGGAAGAATAAGCACCGGCTAACTTCGTGCCAGCAGCCGCGGTAATAC
GAAGGGTGCAAGCGTTAATCGGACTTACTGGGCGTAAAGGGTGCGTAGGCGGTCTGTTAA
GTCGGATGTGAAAGCCCCGGGCTCAACCTGGGAACTGCATCCGATACTGGCGGACTTGGA
GTCTTGGAGAGGGTGGTGGAATTCCTGGTGTAGCGGTGAAATGCGTAGAGATCAGGAGGA
ACACTAGTGGCGAAGGCGGCCACCTGGCCAAAGACTGACGCTGAGGCACGAAAGCGTGGG
GAGCAAACAGG
>OTU286
GTGGGGAATATTGCACAATGGGCGCAAGCCTGATGCAGCGACGCCGCGTGGGGGATGACG
GCCTTCGGGTTGTAAACCTCTTTCAGTATCGGCGAAGCTCCAAGATTCTTCTTGGGGTGA
CGGTAGGTACAGAAGAAGCACCGGCCAACTACGTGCCAGCAGCCGCGGTAATACGTAGGG
TGCGAGCGTTGTCCGGAATTACTGGGCGTAAAGAGCTCGTAGGTGGTTTGTCACGTTGTC
CGTGAAAACTCACAGCTTAACTGTGGGCGTGCGGGCGATACGGGCAGACTAGAGTACTGT
AGGGGAGACTGGAATTCCTGGTGTAGCGGTGGAATGCGCAGATATCAGGAGGAACACCGG
TGGCGAAGGCGGGTCTCTGGGCAGTAACTGACGCTGAGGAGCGAAAGCGTGGGGAGCGAA
CAGG
>OTU287
GTGGGGAATCTTGGACAATGGGCGCAAGCCTGATCCAGCAATGCCGCGTGGGTGAAGACG
GCCTGCGGGTTGTAAAGCCCTTTAGGCGGGGAGGAACGACCGGGTACGAAGACTGCCTGG
AAGTGACGTTACCCGCGGAATCAGCACCGGCTAACTCCGTGCCAGCAGCCGCGGTAATAC
GGGGGGTGCGAGCGTTAATCGGAATTACTGGGCGTAAAGCGTGCGTAGGCGGATGGGTCA
GTCAGCCGTGAAAGCCCCGGGCTCAACCTGGGAACGGCGGTTGAGACGGCCCGTCTCGAG
TGGGCTAGAGGATTGTGGAATTCCGGGTGTAGCGGTGAAATGCGTAGAGATCCGGAGGAA
CACCGATGGCGAAGGCAGCGGTCTGGGGCCACACTGACGCTGAGGCACGAAAGCGTGGGG
AGCAAACAGG
>OTU289
GTGAGGAATATTGGTCAATGGGCGGGAGCCTGAACCAGCCAAGCCGCGTGAAGGAAGAAG
GCGCCAGGCGTCGTAAACTTCTTTTGTCGGGGAACAAAGGGCGCCACGCGTGGCGTTGTG
AGTGTACCCGAAGAAAAAGCATCGGCTAACTCCGTGCCAGCAGCCGCGGTAATACGGAGG
ATGCGAGCGTTATCCGGATTTATTGGGTTTAAAGGGTGCGTAGGCGGTCCGGAAAGTCAG
CGGTAAAAGCCCGGGGCTCAACCCCGGCGAGCCGTTGAAACTGTCGGACTAGAGACGGCG
AGAAGTACGCGGAATGCGCGGTGTAGCGGTGAAATGCATAGATATCGCGCAGAACTCCGA
TTGCGAAGGCAGCGTACCGGCGCCGGACTGACGCTGAGGCACGAAAGCGTGGGTATCGAA
CAGG
>OTU290
GTGAGGAATATTGGTCAATGGGCGAGAGCCTGAACCAGCCACGTCGCGTGCAGGACGACT
GCCCTATGGGTTGTAAACTGCTTTTGTATGAGAGTAAAATGGGGTACGTGTACCGTCATT
GCAAGTATCATACGAATAAGGATCGGCTAACTCCGTGCCAGCAGCCGCGGTAATACGGAG
GATCCGAGCGTTATCCGGATTTATTGGGTTTAAAGGGTGCGTAGGCGGACATGTAAGTCA
GCGGTGAAATTTTGCAGCTCAACTGCAAACGTGCCGTTGAAACTGTGTGTCTTGAGTGTA
GATAAGGTAGGCGGAATGTGTTGTGTAGCGGTGAAATGCATAGATATAACACAGAACCCC
AATTGCGAAGGCAGCTTACCGGGCTATAACTGACGCTGATGCACGACAGCGTGGGGATCA
AACAGG
>OTU291
GTGGGGAATATTGGACAATGGGCGCAAGCCTGATCCAGCAATGCCGCGTGGGTGAAGAAG
GCCTTCGGGTTGTAAAGCCCTTTTGTACGGGAAGAAATCATCCGGGTTAATACCCTGGGT
GGATGACGGTACCGTAAGAATAAGCACCGGCTAACTTCGTGCCAGCAGCCGCGGTAATAC
GAAGGGTGCAAGCGTTAATCGGAATTACTGGGCGTAAAGCGTGCGTAGGTGGTTGTTTAA
GTCTGTCGTGAAAGCCCTGGGCTCAACCTGGGAATGGCGATGGATACTGGGCGACTGGAG
TGCGGTAGAGGATGGCGGAATTCCCGGTGTAGCGGTGAAATGCGTAGAGATCGGGAGGAA
CATCCGTGGCGAAGGCGGCCATCTGGACCAGCACTGACACTGAGGCACGAAAGCGTGGGG
AGCAAACAGG
>OTU292
GTGAGGAATATTGGTCAATGGGAGCAATCCTGAACCAGCAATGCCGCGTGTGGGATGACG
GGGCTCAGCCCTGTAAACCACTGTCGGACGGGACGAAAGGAGCCTTCAGGGCTCTGGGAC
GGTACCGTCAAAGGAAGGGTCGGCTAACTACGTGCCAGCAGCCGCGGTAATACGTAGGAC
CCGAGCGTTGTCCGGAATTACTGGGTATAAAGGGTGCGCAGGCGGCCGTGTGCGTCAGAG
GTGAAATCTCCGGGCTTAACCCGGAGGGTGCCTTTGATACGGCATGGCTTGAGTCCGAGA
GAGGGTGATGGAATTCCTGGTGTAGCAGTGAAATGCGTAGATATCAGGAGGAACACCGGT
GGCGAAGGCGGTCACCTGGCTCGGCACTGACGCTTAGGCACGAAAGCGTGGGGATCAAAC
AGG
>OTU293
GTCGAGAATAGTCTACAATGGTCGAAAGACTGATAGTGCGACGCCGCGTGAACGAAGAAG
CCCTTCGGGGTGTAAAGTTCTTTTATATGTGAGCAATGCCTTTTATGTGAATAGCATGAG
AGGAGCGATATTAGCATATGAATAAGCAACGGCTAACTCCGTGCCAGCAGCCGCGGTAAC
ACGGGGGTTGCAAGCGTTGTCCGGAATTACTAGGCGTAAAGGGCAGGTAGGCGGATAGAT
AAGTTTTTTGTCAAAGGCGACGGCTCACCCGTCGTATGGCAGGAGATACTGTTTATCTGG
AATGCGGTTGGGGAAGACAGAATTCCTGGTGTAGCGGTGGAATGCGCAGAGATCAGGAGG
AATACCGAAGGCGAAGGCAGTCTTCTAAGCCGTTATTGACGCTAAACTGCGAAGGTGTGG
GTATCAAACAGG
>OTU294
GTGGGGAATCTTGGACAATGGGCGCAAGCCTGATCCAGCCATGCCGCGTGAGTGAAGAAG
GCCTTAGGGTTGTAAAACTCTTTCGCCGGAGAAGATAATGACGGTATCCGGAGAAGAAGC
CCCGGCTAACTTCGTGCCAGCAGCCGCGGTAATACGAAGGGGGCTAGCGTTGTTCGGAAT
TACTGGGCGTAAAGCGCACGTAGGCGGGTTTGTAAGTAGAGGGTGAAATCCCAGAGCTCA
ACTCTGGAACTGCCTTCTAGACTGCAAGCCTGGAGGTCAGGAGAGGCGAGTGGAATACCG
AGTGTAGAGGTGAAATTCGTAGATATTCGGTGGAACACCAGTGGCGAAGGCGACTCGCTG
GACTGATACTGACGCTGAGGTGCGAAAGCGTGGGGAGCAAACAGG
>OTU295
GTGAGGAATATTGGACAATGGATGGAAATCTGATCCAGCCATGCCGCGTGCAGGAAGAAT
GTCCTATGGATTGTAAACTGCTTTTGTATGGGAGCAATAAGGTCTTCGTGAAGGCCGATG
AGAGTACCATACGAATAAGCACCGGCTAACTCCGTGCCAGCAGCCGCGGTAATACGGAGG
GTGCAAGCGTTATCCGGATTTATTGGGTTTAAAGGGTGCGTAGGCGGTTATATAAGTCAG
CGGTGAAATTTTTCGGCTCAACCGGAAACATGCCGTTGATACTGTATAGCTTGAATATGG
TTGCTGTGAGTGGAATGTGTAGTGTAGCGGTGAAATGCTTAGATATTACACAGAATATCG
ATTGCGAAGGCAACTCACAAAGCCATTATTGACGCTGAGGCACGAAAGTGTGGGGATCAA
ACAGG
>OTU296
GTAAGGAATATTGGACAATGCTCGCAAGAGTGATCCAGCCATGCCGCGTGCAGGAAGACG
GCCCTATGGGTTGTAAACTGCTTTTGAACTAGAGAAAACCCCCCTTCGTGAAGGGGGCTG
ATAGTATAGTTAGAATAAGCATCGGCTAACTTCGTGCCAGCAGCCGCGGTAAGACGAAGG
ATGCAAGCGTTATCCGGATTCATTGGGTTTAAAGGGAGCGTAGGTGGATTTGTAAGTCAG
TGGTGAAAGCCGGCAGCTTAACTGTCGAACTGCCATTGATACTGCGGATCTTGAGTATGG
TTGCTGTGGGCGGAATATGACATGTAGAGGTGAAATTCATAGAGATGTCATAGAACACCG
ATTGCGAAGGCAGCTCACAAAGCCATTACTGACACTGAGGCTCGAAAGTGCGGGGATCAA
ACAGG
>OTU297
GTGGGGAATATTGGACAATGGGGGCAACCCTGATCCAGCGATGCCGCGTGTGTGAAGAAG
GCCTGAGGGTTGTAAAGCACTTTAGTTGGGGAGGAAAGCCAGAGGATGAATAAGCTTCTG
GGGAGACGTTACCCAAAGAATAAGCACCGGCTAACTCTGTGCCAGCAGCCGCGGTAATAC
AGAGGGTGCAAGCGTTAATCGGAATGACTGGGCGTAAAGAGCTCGTAGGCGGCCATATGT
GTCACAGGTGAAATCCCCGGGCTTAACCTGGGAACTGCCTGTGAAACTGTATGGCTAGAA
TATAAGAGAGGTAAGTGGAATTTCCGGTGTAGCGGTGAAATGCGTAGATATCGGAAAGAA
CACCAGTGGCGAAGGCGACTTACTGGCTTAATATTGACGCTGAGGAGCGAAAGCGTGGGG
AGCAAACAGG
>OTU298
GTGGGGAATTTTGGACAATGGGCGAAAGCCTGATCCAGCAATGCCGCGTGCAGGATGAAG
GCCTTCGGGTTGTAAACTGCTTTTGTACGGAACGAAAAGGCTCTGGCTAATACCTGGGGC
ACATGACGGTACCGTAAGAATAAGCACCGGCTAACTACGTGCCAGCAGCCGCGGTAATAC
GTAGGGTGCGAGCGTTAATCGGAATTACTGGGCGTAAAGCGTGCGCAGGCGGTTTTGTAA
GACAGAGGTGAAATCCCCGGGCTCAACCTGGGAACTGCCTTTGTGACTGCAAAGCTGGAG
TGCGGCAGAGGGGGATGGAATTCCGCGTGTAGCAGTGAAATGCGTAGATATGCGGAGGAA
CACCGATGGCGAAGGCAATCCCCTGGGCCTGCACTGACGCTCATGCACGAAAGCGTGGGG
AGCAAACAGG
>OTU299
GTGGGGAATATTGCGCAATGGGCGAAAGCCTGACGCAGCCATACCGCGTGTGTGAAGAAG
GCCTTCGGGTTGTAAAGCACTTTCAGTGGGGAGGAAAAGCTGGCGGCTAATATCCGCCGG
CCGTGACGCTACCCACAGAAGAAGCACCGGCTAATTCCGTGCCAGCAGCCGCGGTAATAC
GGAAGGTGCGAGCGTTAATCGGAATTACTGGGCGTAAAGCGCACGTAGGCGGCTTGGTAA
GTCGGATGTGAAAGCCCCGGGCTCAACCTGGGAACTGCATTCGATACTGCTGGGCTAGAG
TACGAAAGAGGGGGGTGGAATTCCAGGTGTAGCGGTGAAATGCGTAGAGATCTGGAGGAA
CACCGGTGGCGAAGGCGGCCCCCTGGTTCGATACTGACGCTGAGGTGCGAAAGCGTGGGG
AGCAAACAGG
>OTU300
GTGAGGAATATTGGTCAATGGTCGGGAGACTGAACCAGCCAAGCCGCGTGAGGGAAGAAG
GTACAGCGTATCGTAAACCTCTTTTGCCGGGGAACAAGAGCTTCCACGAGTGGGAGTGTG
AGCGTACCCGGAGAAAAAGCATCGGCTAACTCCGTGCCAGCAGCCGCGGTAATACGGAGG
ATGCGAGCGTTATCCGGATTTATTGGGTTTAAAGGGTGCGTAGGCGGCGAGTTAAGTCAG
CGGTAAAAGCCCGGGGCTCAACCCCGGCCCGCCGTTGAAACTGGCTGGCTTGAGTTGGGG
AAAGGCAGGCGGAATGCGCGGTGTAGCGGTGAAATGCATAGATATCGCGCAGAACCCCGA
TTGCGAAGGCAGCCTGCCGGCCCCACACTGACGCTGAGGCACGAAAGCGTGGGTATCGAA
CAGG
>OTU301
GTAAGGAATATTGGTCAATGGACGCAAGTCTGAACCAGCCATGCCGCGTGGAGGATGAAG
GTCCTCTGGATTGTAAACTTCTTTTATCTGGGACGAAAAAAGGGAATTCTTTCTCGTCTG
ACGGTACCAGATGAATAAGCACCGGCTAACTCCGTGCCAGCAGCCGCGGTAATACGGAGG
GTGCAAGCGTTATCCGGATTCACTGGGTTTAAAGGGTGCGTAGGCGGGTATGTAAGTCCG
TGGTGAAATCTCCGAGCTTAACTCGGAAACTGCCATGGGTACTGCGTATCTTGAATGTTG
TGGAGGTGAGCGGAATATGTCATGTAGCGGTGAAATGCTTAGATATGACATAGAACACCA
ATTGCGAAGGCAGCTCACTACACAAATATTGACGCTGAGGCACGAAAGCGTGGGGATCAA
ACAGG
>OTU302
GTGAGGAATATTGGGCAATGCCCGAAAGGGTGACCCAGCAACGCCGCGTGGAGGATGAAG
GTCGTAAGATTGTAAACTCCTGTTAGAGGGGAAGAATAACTAAGTTTGGAGCTTAGTATG
ACTGTACCCTCAGAGAAAGCCCCGGCTAACTACGTGCCAGCAGCCGCGGTAATACGTAGG
GGGCAAGCGTTGTCCGGATTTACTGGGTGTAAAGGGCGCGCAGGCGGAATGGAAAGTCAG
TGGTGAAATCCTACAGCTTAACTGTAGAACTGCCTTTGATACTTTCATTCTTGAGTTCGG
GAGAGAGAGACGGAATTCCAGGTGTAGTGGTGAAATACGTAGATATCTGGAAGAACACCA
GTTGCGAAGGCGGTCTCTTGGTCCGATACTGACGCTGAGGCGCGAAAGCGTGGGGAGCAA
ACAGG
>OTU303
GTGAGGAATATTGGACAATGGATGGAAATCTGATCCAGCCATGCCGCGTGAAGGACGACG
GTCCTATGGATTGTAAACTTCTTTTGTATGGGAGCAATAAGGTCTACGTGTAGATCGATG
AGAGTACCATACGAATAAGCATCGGCTAACTCCGTGCCAGCAGCCGCGGTAATACGGAGG
ATGCGAGCGTTATCCGGATTTATTGGGTTTAAAGGGTGCGTAGGCGGTTGTATAAGTCAG
CGGTGAAATTTTCCGGCTTAACCGGGAGACTGCCGTTGATACTGTATAGCTTGAATACGG
TTGCTGTGAGTGGAATGTGTGGTGTAGCGGTGAAATGCATAGATATCACACAGAATATCG
ATTGCGAAGGCAGCTCACAAAGCCGTTATTGACGCTGATGCACGAAAGTGTGGGGATCAA
ACAGG
>OTU304
GTGGGGAATATTGCACAATGGGCGGAAGCCTGATGCAGCAACGCCGCGTGCGGGATGAAG
GCCTTCGGGTTGTAAACCGCTTTCAGTCGGGACGAAGTTGACGGTACCGACAGAAGAAGC
ACCGGCTAACTACGTGCCAGCAGCCGCGGTGATACGTAGGGTGCGAGCGTTGTCCGGATT
TATTGGGCGTAAAGAGCTCGTAGGTGGTTTGTTGCGTCGGAAGTGAAAACTTGGGGCTTA
ACCCTAAGCTTGCTTTCGATACGGGCGGACTTGAGGGAGGTAGGGGAGAACGGAATTCCT
GGTGGAGCGGTGGAATGCGCAGATATCAGGAGGAACACCGGTGGCGAAGGCGGTTCTCTG
GACCTTTCCTGACGCTGAGGAGCGAAAGCGTGGGGAGCAAAC
>OTU305
GTGGGGAATATTGCGCAATGGGGGCAACCCTGACGCAGCAACGCCGCGTGCAGGAAGAAG
GTCTTCGGATTGTAAACTGTTGTCGCAAGGGAAGAAGACAGTGACGGTACCTTGTGAGAA
AGTCACGGCTAACTACGTGCCAGCAGCCGCGGTAATACGTAGGTGACAAGCGTTGTCCGG
ATTTACTGGGTGTAAAGGGCGCGTAGGCGGACTGTCAAGTCAGTCGTGAAATACCGGGGC
TTAACCCCGGGGCTGCGATTGAAACTGACAGCCTTGAGTATCGGAGAGGAAAGCGGAATT
CCTAGTGTAGCGGTGAAATGCGTAGATATTAGGAGGAACACCAGTGGCGAAGGCGGCTTT
CTGGACGACAACTGACGCTGAGGCGCGAAAGTGTGGGGAGCAAACAGG
>OTU306
GTAAGGAATATTGGTCAATGGAGGCAACTCTGAACCAGCCATGCCGCGTGCAGGAAGACG
GCCCTATGGGTTGTAAACTGCTTTTATACGGGAATAAACCTCTCTACGTGTAGGGAGTTG
AATGTACTGTAAGAATAAGGATCGGCTAACTCCGTGCCAGCAGCCGCGGTAATACGGAGG
ATCCAAGCGTTATCCGGATTTATTGGGTTTAAAGGGTGCGTAGGCGGCCTATTAAGTCAG
GGGTGAAAGACGGTGGCTCAACCATCGCAGTGCCCTTGATACTGATGGGCTTGATTACAC
TTGAGGTAGGCGGAATGTGACAAGTAGCGGTGAAATGCATAGATATGTCACAGAACACCA
ATTGCGAAGGCAGCTTACTAAGGTGTCAATGACGCTGAGGCACGAAAGCGTGGGGATCAA
ACAGG
>OTU308
GTGAGGAATATTGGGCAATGGGCGAAAGCCTGACCCAGCAACGCCGCGTGGAGGAAGACG
GCCCTTGGGTTGTAAACTCCTTTTGACGGGGAAGAGGAAGGACGGTACCCGTCGAATAAG
TCACGGCTAACTACGTGCCAGCAGCCGCGGTAATACGTAGGTGACAAGCGTTATCCGGAT
TTACTGGGCGTAAAGCGCACGCAGGCGGCTGATTAAGTCTGACGTGAAATCTCCTGGCTT
AACTGGGAGGGGTCGTTGGAAACTGGTTGGCTTGAGGTGGTGAGAGGGGTGTGGAATTCC
CGGTGTAGTGGTGGAATGCGTAGATATCGGGAGGAACACCAGTGGCGAAAGCGGCACCCT
GGCACTGACCTGACGCTCATGTGCGAAAGCGTGGGGAGCAAACGGG
>OTU309
GTAGGGAATATTGCACAATGGGGGAAACCCTGATGCAGCGACGCCGCGTGAGTGATGAAG
GCCTTCGGGTCGTAAAGCTCTGTCGTATGGGACTAACACAATGAAGGTACCATGCAAGAA
AGGATCGGCTAACTTCGTGCCAGCAGCCGCGGTAAGACGAGGGATCCTAGCGTTGTTCGG
AATCATTGGGCGTAAAGCGGGTGTAGGCGGACTTATAAGTCAGATGTGAAATCCCAGGGC
TCAACCCTGGACGTGCATTTGATACTGTAAGTCTTGAGTGTGGTAGAGGTTACTGGAATT
CCTGGTGTAGTGGTGAAATACGTAGATATCAGGAGGAATACCGGAGGCGAAGGCGGGTAA
CTGGGCCAACACTGACGCTGAGATCCGAAAGCGTGGGGATCAAACAGG
>OTU310
GTGGGGAATATTGCACAATGGGCGGAAGCCTGATGCAGCAACGCCGCGTGCGGGATGACG
GCCTTCGGGTTGTAAACCGCTTTCACCAGGGGCGAATTTGGACGGTACCTGGGGAAGAAG
CACCGGCTAACTACGTGCCAGCAGCCGCGGTGATACGTAGGGTGCGAGCGTTGTCCGGAT
TTATTGGGCGTAAAGGGCTCGTAGGTGGTTTGTTGCGTCGGAAGTGAAAACCTGCAGCTT
AACTGTGGGCTTGCTTTCGATACGGGCAGACTTGAGGAAGGTAGGGGAGAACGGAATTCC
TGGTGGAGCGGTGGAATGCGCAGATATCAGGAGGAACACCGGTGGCGAAGGCGGTTCTCT
GGACCTTTCCTGACGCTGAGGAGCGAAAGCGTGGGGAGCAAAC
>OTU311
GTGGGGAATATTGGACAATGGGCGCAAGCCTGATCCAGCAATGCCGCGTGTGTGAAGAAG
GCCTGCGGGTTGTAAAGCACTTTTGTTCGGGAAGAAAACGGATCGGTTAATACCCGGTTC
GGATGACGGTACCGAAAGAATAAGCACCGGCTAACTTCGTGCCAGCAGCCGCGGTAATAC
GAAGGGTGCAAGCGTTAATCGGAATTACTGGGCGTAAAGCGTGCGTAGGCGGCTTTTTAA
GTCGGATGTGAAATCCCCGGGCTCAACCTGGGAATGGCATCCGATACTGGGGAGCTAGAG
TTTGGGAGAGGGTGGTGGAATTCCCGGTGTAGCGGTGAAATGCGTAGAGATCGGGAGGAA
CATCAGTGGCGAAGGCGGCCACCTGGCCTAAAACTGACGCTGAGGCACGAAAGCGTGGGG
AGCAAACAGG
>OTU312
GTGGGGAATATTGGACAATGGGCGCAAGCCTGATCCAGCAATGCCGCGTGGGTGAAGACG
GCCTGCGGGTTGTAAAGCCCTTTAGGCGGGGAGGAACGACGGGGCGTTAACACCGTTCCG
AAGTGACGTTACCCGCGGAATAAGCACCGGCTAACTCCGTGCCAGCAGCCGCGGTAATAC
GGAGGGTGCGAGCGTTAATCGGAATTACTGGGCGTAAAGCGTGCGTAGGCGGTGGCGTCA
GTCAGCCGTGAAAGCCCTGGGCTCAACCTGGGAACGGCGGTTGAGACGGCGCGACTGGAG
TGGGCTAGAGGATCGTGGAATTCCGGGTGTAGCGGTGAAATGCGTAGAGATCCGGAGGAA
CACCGATGGCGAAGGCAGCGGTCTGGGGCCACACTGACGCTGAGGCACGAAAGCGTGGGG
AGCAAACAGG
>OTU313
GTAGGGAATATTGGTAATCTGGGAAACCGGGAACCAGCAACGCCGCGTGCGCGATGACGG
CCTTCGGGTTGTAAAGCGCTTTTTAAAGGGATGAGGAAGGACAGTACCTTTAGAATAAGC
CTCGGCTAACTACGTGCCAGCAGCCGCGGTAAAACGTAGGAGGCGAGCGTTATCCGGATT
TACTGGGCGTAAAGCGTGTGTAGGCGGTTTGATAAGTTGGATGTGAAAGCTCCCGGCTTA
ACTGGGAGAGGTCGTTCAAAACTGTCAGACTTGAGAGTGGTAGAGGGAGATGGAATTCCG
CGTGTAGTGGTGAAATGCGTAGATATGCGGAGGAACACCAGTGGCGAAAGCGGTCTCCTG
GCCCACTTCTGACGCTCAGACACGAAAGCTAAGGTAGCAAACGGG
>OTU316
GTGAGGGATATTGGGCAATGGGCGCAAGCCTGACCCAGCGACGCCGCGTGGAGGACGAAG
GGCTTCGGCTCGTAAACTCCTTTTCCTGCGGACGAGACAAGGACGGTACGCAGGGAATAA
GTCTCGGCTAACTACGTGCCAGCAGCCGCGGTAAAACGTAGGAGGCGAGCGTTATCCGGA
ATCACTGGGCGTAAAGGGCGTCTAGGCGGAAGGGCAAGCGAGGTGTGAAAGCTCCCGGCT
CAACTGGGAGAGTGCGCTTCGAACTGCCCATCTCGAGGGAAGCAGAAGGGGGTGGAATTC
CCGGTGGAGTGGTGAAATGCGTAGAGATCGGGAGGAACACCAGTGGCGAAAGCGGCCCCC
TAGGCTTTACCTGACGCTGAAGCGCGAAAGCGTGGGGAGCAAACGGG
>OTU317
GTGGGGAATATTGGACAATGGGCGCAAGCCTGATCCAGCAATGCCGCGTGGGTGATGAAG
GCCTTCGGGTTGTAAAGCCCTTTTGGCGGGGACGATGATGACGGTACCCGCCGAATAAGC
TCCGGCTAACTTCGTGCCAGCAGCCGCGGTAATACGAAGGGAGCTAGCGTTGTTCGGAAT
TACTGGGCGTAAAGGGCGCGTAGGCGGCTTCGATAGTCAGGCGTGAAATCCCCAGGCTCA
ACCTGGGAATTGCGCTTGATACTGCGAGGCTTGAGTGAGGGAGAGGATAGTGGAATTCCC
AGTGTAGAGGTGAAATTCGTAGATATTGGGAAGAACACCAGTGGCGAAGGCGGCTATCTG
GACCTCAACTGACGCTGAGGCGCGAAAGCGTGGGGAGCAAACAGG
>OTU318
ATCAGGAATCTTGCGCAATGGGGGAAACCCTGACGCAGCGACGTCGCGTGGAGGAAGACG
GCCTTCGGGTTGTAAACTCCTTTTATGAGGGACGAGCAAGGACGGTACCTCATGAATAAG
CCCCGGCTAACTCCGTGCCAGCAGCCGCGGTAATACGGAGGGGGCGAGCGTTGTCCGAAT
TTATTGGGCGTAAAGCGCGTGTAGGCGGATCGCCAAGCCTGGGGTGAAAGGTTGGGGCTC
AACCCCAAGAGTGCCCTGGGGACTGGCGGTCTGGAGGCAGGCAGAGGAGTGTGGAATTCC
TGGTGTAGCGGTGGAATGCGTAGATATCAGGAAGAACACCCATGGCGAAGGCAGCACTCT
GGGCCTGTACTGACGCTGAGACGCGAAAGCGTGGGTAGCGAACGGG
>OTU319
GTAACGAATCTTCCGCAATGGGCGAAAGCCTGACGGAGCAATGCCGCGTGTGGGATGAAG
CGTCTCTGACGTGTAAACCACTGTCAGGGGTCGGAACCAACGATTGACCCCAGAGGAAGT
GGCGACTAACTCTGTGCCAGCAGTCGCGGTAATACAGAGGCCACAAGCGTTATTCGGAAT
CACTGGGCTTAAAGGGTGCGTAGGCGGATCCGCAAGTGTCCTGTGAAATCCCACGGCTCA
ACCGTGGAACAGCAGGGCATACTGCGGATCTCGAGGCAAGTAGGGGCGGGCAGAACAGTA
GGTGGAGCGGTGAAATGCGTAGATATCTACTGGAATGCCGATGGGGAAGCCGGCCCGCTG
GGCTTGTCCTGACGCTGAGGCACGAAAGCGTGGGGAGCAAACAGG
>OTU320
GTAAGGAATATTGCTCAATGGCCGAAAGGCTGAAGCAGCAACGCCGCGTGGAGGACGAAA
TACTTTTGTATGTAAACTCCTGTAAGAAGGGAAAAATATTCCGATTTATCGGGATTGATT
GTACCTTCAGAGTAAGCCCCGGCTAACTACGTGCCAGCAGCCGCGGTAATACGTAGGGGG
CAAGCGTTGTCCGGATTTACTGGGTGTAAAGGGTGCTCAGGTGGACTTTTAAGTCAGAGG
TGAAATCCCAAAGCTTAACTTTGGAGCTGCCTTTGATACTGAAAGTCTAGAGTTTGAGAG
AGGGCAATGGAATATCTGGTGTAGCAGTGAAATGCGTAGATATCAGATAGAACACCAATG
GCGAAGGCAGTTGCCTGGCTCAAAACTGACGCTAAAGCACGAAAGTGTGGGGAGCAAACA
GG
>OTU321
GTGGGGAATATTGCGCAATGGGGGAAACCCTGACGCAGCGACGCCGCGTGGGTGATGAAG
GCCTTCGGGTCGTAAAGCCCTGTCGGAGGGGAAGAAGGACTCTCGTGCAAATAGTTCGAG
GGTTTGACGGTACCCTTAGAGGAAGCACCGGCTAACTCCGTGCCAGCAGCCGCGGTAATA
CGGAGGGTGCAAGCGTTGCTCGGAATTACTGGGCGTAAAGGGCGTGTAGGCGGTTTCGTA
TGTCTGGCGTGAAAGCCCCGGGCTCACCTCGGGAAGTGCGTCGGAAACTGCGAGACTAGA
GTCCCGGAGAGGGAGGTGGAATTCCAGGTGTAGCGGTGAAATGCGTAGATATCTGGAAGA
ACACCGGTGGCGAAAGCGGCCTCCTGGACGGTGACTGACGCTGAGACGCGAAAGCGTGGG
GAGCAAACAGG
>OTU322
GTGGGGAATTTTGGACAATGGGGGCAACCCTGATCCAGCCATTCCGCGTGAGTGAAGAAG
GCCTTCGGGTTGTAAAGCTCTTTTGTCCGGAGCGAAACGGTGTCGGTGAATATCCGACGC
TACTGACGGTACCGGAAGAATAAGCACCGGCTAACTACGTGCCAGCAGCCGCGGTAATAC
GTAGGGTGCGAGCGTTAATCGGAATTACTGGGCGTAAAGCGTGCGCAGGCGGTTTTGTAA
GCCAGTCGTGAAATCCCCGGGCTTAACCTGGGAATGGCGATTGGGACTGCAAGGCTGGAG
TATGGCAGAGGGGACTGGAATTCCTGGTGTAGCAGTGAAATGCGTAGATATCAGGAGGAA
TACCGATGGCGAAGGCAGGTCCCTGGGCTGATACTGACGCTCATGCACGAAAGCGTGGGG
AGCAAACAGG
>OTU323
GTGGGGAATATTGGACAATGGGCGCAAGCCTGATCCAGCCATGCCGCGTGAGTGATGAAG
GCCTTAGGGTTGTAAAGCTCTTTCGGCGGGGAAGATAATGACGGTACCCGCAGAAGAAGC
CCCGGCTAACTTCGTGCCAGCAGCCGCGGTAATACGAAGGGGGTTAGCGTTGCTCGGAAT
CACTGGGCGTAAAGCGCACGTAGGCGGGTTGCTAAGTCAGGGGTGAAATCCTGGAGCTCA
ACTCCAGAACTGCCTTTGATACTGGCGACCTTGAGTCCGGGAGAGGTGAGTGGAACTGCG
AGTGTAGAGGTGAAATTCGTAGATATTCGCAAGAACACCAGTGGCGAAGGCGGCTCACTG
GCCCGGTACTGACGCTGAGGTGCGAAAGCGTGGGGAGCAAACAGG
>OTU324
GTGAGGAATTTTGGTCAATGGGGGAAACCCTGAACCAGCGACGCCGTGTGTGGGATGAAT
GGGCTCTGCCCTGTAAACCACTGTCAGATGGGAAAAAAAGAATCTTCGGGGTTCTGGGAT
TGTACCATCAAAGGAAGGACCGGCTAACTACGTGCCAGCAGCCGCGGTAATACGTAGGGT
CCGAGCGTTGTCCGGAATTACTGGGTATAAAGGGTGCGCAGGCGGGCTTTTGCGTCGAGG
GTTAAAGACCAAAGCTTAACTTTGGGAATGCCTTCGAAACGGAAAGTCTTGAATATGAGA
GAGGTAGGTAGAATTCCTGGTGTAGCGGTGAAATGCGTAGATATCAGGAGGAATACCAGT
GGCGAAGGCGGCCTACTGGCTCATTATTGACGCTCAGGCACGAAAGCGTGGGGAGCAAAC
AGG
>OTU326
GTAGGGAATATTGGACAATGGGTGCAAGCCTGATCCAGCCATGCCGCGTGCAGGAAGAAA
GCCTTCTGGGTTGTAAACTGCTTTTAACTGGGGATAAAAGATCCCTGCGGGGAGCATTGA
AAGTACCAGTTGAATAAGCCACGGCTAACTACGTGCCAGCAGCCGCGGTAATACGTAGGT
GGCAAGCGTTGTCCGGATTTATTGGGTTTAAAGGGTGCGTAGGCGGTCCATTAAGTCAGC
AGTGAAATACGGCAGCTTAACTGTCGAGGTGCTGTTGATACTGGTGGACTTGAGTACTGA
TGAGGTAGGCGGAATGGACGGTGTAGCGGTGAAATGCTTAGAGATCGTCCAGAACACCGA
TAGCGAAGGCAGCTTACTAAGGAGTAACTGACGCTGAGGCACGAAAGTGTGGGGATCAAA
CAGG
>OTU327
GTAAGGAATATTGCTCAATGGCCGAAAGGCTGAAGCAGCAACGCCGCGTGGAGGATGAAA
TACTTTTGTATGTAAACTCCTGTGAGAAGGGAAAAATATGCAGATTTTCTGCGTTGATTG
TACCTTCAGAGGAAGCCCCGGCTAACTACGTGCCAGCAGCCGCGGTAATACGTAGGGGGC
GAGAGTTGTCCGGATTTACTGGGTGTAAAGGGTGCTCAGGTGGATTTGTAAGTCAGAGGT
GAAATCCCAAAGCTTAACTTTGGAGCTGCCTTTGATACTGCAAGTCTGGAGTTTGGAAGA
GGGTAATGGAATATCTGGTGTAGCAGTGAAATGCGTAGATATCAGATAGAACACCAATGG
CGAAGGCAGTTGCCTGGTCCAAAACTGACACTAAAGCACGAAAGTGTGGGGAGCAAACAG
G
>OTU328
GTTAGGAATCTTCCACAATGGGGGCAACCCTGATGGAGCAACACCGCGTGCTGGATGAAG
GCTTTCGAGTTGTAAACAGCTTTTATTTGCGAAGAATATGACGGTAACAAATGAATAAGG
GTCGGCTAACTACGTGCCAGCAGCCGCGGTCATACGTAGGACCCAAGCGTTATCCGGAGT
GACTGGGCGTAAAGAGTTGCGTAGGCGGCTATTTAAGTGAGTAGTGAAATCTGATGGCTC
AACCATCAACCCATTACTCAAACTGGGTAGCTTGAGAATGGTAGAGGTAGTTGGAATTTC
TTGTGTAGGAGTGAAATCCGTAGATATAAGAAGGAACACCAATGGCGTAGGCAGACTACT
GGACCATTTCTGACGCTGAGGCACGAAAGCGTGGGGAGCGAACCGG
>OTU329
GTGAGGAATATTGGTCAATGGGCGCAGGCCTGAACCAGCCAAGTAGCGTGAAGGATGACT
GCCCTATGGGTTGTAAACTTCTTTTATATGGGAATAAAGTTTTCCACGTGTGGAATTTTG
TATGTACCATATGAATAAGGATCGGCTAACTCCGTGCCAGCAGCCGCGGTAATACGGAGG
ATCCGAGCGTTATCCGGATTTATTGGGTTTAAAGGGAGCGTAGGTGGACAGTTAAGTCAG
TTGTGAAAGTTTGCGGCTCAACCGTAAAATTGCAGTTGATACTGGCTGTCTTGAGTACAG
TAGAGGTGGGCGGAATTCGTGGTGTAGCGGTGAAATGCTTAGATATCACGAAGAACTCCG
ATTGCGAAGGCAGCTCACTGGACTGCAACTGACACTGATGCTCGAAAGTGTGGGTATCAA
ACAGG
>OTU330
GTGAGGAATATTGGTCAATGGGCGGGAGCCTGAACCAGCCAAGTCGCGTGAGGGATGACG
GCCCTATGGGTTGTAAACCTCTTTTGCCGGGGAGCAAAGTGCCGCACGTGTGCGGTTTGG
AGAGTACCCGGAGAAAAAGCATCGGCTAACTCCGTGCCAGCAGCCGCGGTAATACGGAGG
ATGCGAGCGTTATCCGGATTTATTGGGTTTAAAGGGTGCGTAGGCGGACGCTTAAGTCAG
CGGTAAAATTGCGGGGCTCAACCTCGTCGAGCCGTTGAAACTGGGTGCCTTGAGTGGGCG
AGAAGTACGCGGAATGCGTGGTGTAGCGGTGAAATGCATAGATATCACGCAGAACTCCGA
TTGCGAAGGCAGCGTACCGGCGCCCAACTGACGCTGAAGCACGAAGGCGTGGGTATCGAA
CAGG
>OTU331
GTGGGGAATCTTGCGCAATGGGCGAAAGCCTGACGCAGCAACGCCGCGTGCGGGAAGAAG
GCTCTCGGGTTGTAAACCGCTTTCAGAAGGAACGAAACTGACGGTACTTTCAGAAGAAGG
TGCGGCCAACTACGTGCCAGCAGCCGCGGTGACACGTAGGCACCAAGCGTTGTCCGGATT
TATTGGGCGTAAAGAGCTCGTAGGCGGTTCAGTAAGTCGGGTGTGAAAACTTTGGGCTTA
ACCCAAAGCCTGCATCCGATACTGCTGTGACTTGAGTACGGTAGGGGAGCGGGGAATTTC
TAGTGTAGCGGTGAAATGCGCAGATATTAGAAGGAACACCGGTGGCGAAGGCGCCGCTCT
GGGCCGTAACTGACGCTGAGGAGCGAAAGCGTGGGTAGCAAACAGG
>OTU332
GTGGGGAATCTTAGACAATGGGGGCAACCCTGATCTAGCCATGCCGCGTGAGTGATGAAG
GCCCTAGGGTTGTAAAGCTCTTTCAGCTGGGAAGATAATGACGGTACCAGCAGAAGAAGC
CCCGGCTAACTCCGTGCCAGCAGCCGCGGTAATACGGAGGGGGCTAGCGTTGTTCGGAAT
TACTGGGCGTAAAGCGCACGTAGGCGGACCGGAAAGTTGGGGGTGAAATCCCGGGGCTCA
ACCTCGGAACTGCCTTCAAAACTATCGGTCTGGAGTTCGAGAGAGGTGAGTGGAATTCCG
AGTGTAGAGGTGAAATTCGTAGATATTCGGAGGAACACCAGTGGCGAAGGCGGCTCACTG
GCTCGATACTGACGCTGAGGTGCGAAAGCGTGGGGAGCAAACAGG
>OTU333
GCAAGGAATCTTCCGCAATGGGCGAAAGCCTGACGGAGCAACGCCGCGTGTGGGATGACG
CCTTTCGGGGTGTAAACCACTTTTCTCAGGGAAGAAGCACTGACGGTACCTGAGGAAGAA
GGACCGGCTAACTACGTGCCAGCAGCCGCGGTAATACGTAGGGTCCGAGCGTTGTCCGGA
GTTACTGGGCGTAAAGCGCGCGCAGGCGGCGGTGTAAGCATGGCGTGAAAGCCCCTGGCT
TAACCAGGGAGGGTCGTCGTGGACTGCACCGCTTGAGGGCGGTAGGGGCTGGTGGAATGC
CTGGTGTAGTGGTGAAATGCGTAGAGATCAGGCGGAACACCCGTGGCGAAGGCGGCCAGC
TGGGCCGTCCCTGACGCTGAGGCGCGAAGGCGTGGGGAGCGAACGGG
>OTU336
GTGAGGAATATTGGGCAATGCCCGCAAGGGTGACCCAGCAACGCCGCGTGGAGGATGAAG
GCCGTAAGGTTGTAAACTCCTGTTAGAGGAGAAGAACAGTACCGATTGGATCGGTATTTG
ACTGTACCCTCAGAGAAAGCCCCGGCTAACTACGTGCCAGCAGCCGCGGTAATACGTAGG
GGGCAAGCGTTGTCCGGATTTACTGGGTGTAAAGGGCGCGCAGGCGGGATAGCAAGTCAG
AGGTGAAATCCTACAGCTTAACTGTAGAACTGCCTTTGATACTGTTATTCTTGAGTTCGG
GAGAGAGAGACGGAATTCCAGGTGTAGTGGTGAAATACGTAGATATCTGGAAGAACACCA
GTTGCGAAGGCGGTCTCTTGGTCCGATACTGACGCTGAGGCGCGAAAGCGTGGGGAGCAA
ACAGG
>OTU338
GTGAGGAATATTGCACAATGGGCGAAAGCCTGATGCAGCGACGCCGCGTGGGCGATGAAG
GTTTTCGGATCGTAAAGCCCTTTTCTGTGTGACGAGGAAGGACGGTAGCACAGGAATAAG
TGTCGGCTAACTACGTGCCAGCAGCCGCGGTAATACGTAGGACGCAAGCGTTATCCGGAA
TTACTGGGCGTAAAGAGCGTGTAGGCGGTTGTCCAAGTCACCCGTGAAAGCTCCCGGCTA
AACTGGGAGAGGTCGGGTGAGACTGGATGGCTAGAGGGTTGTAGAGGGGTATGGAATTCC
GGGTGTAGTGGTGAAATGCGTAGATATCCGGAGGAACACCAGAGGCGAAGGCGGTACCCT
GGACAACACCTGACGCTGAGACGCGAAAGCGCGGGGAGCAAACGGG
>OTU339
GTGGGGAATTTTGGACAATGGGCGCAAGCCTGATCCAGCCATGCCGCGTGAGTGAAGAAG
GCCTTCGGGTTGTAAAGCTCTTTCAGGTGGAAAGAAAACGCATGGGTCAATACCCTGTGT
GGATGACGGTACCATCAGAAGAAGCACCGGCTAACTACGTGCCAGCAGCCGCGGTAATAC
GTAGGGTGCGAGCGTTAATCGGAATTACTGGGCGTAAAGCGTGCGCAGGCGGTGATGTAA
GACAGATGTGAAATCCCCGGGCTCAACCTGGGAACTGCGTTTGTGACTGCATCACTCGAG
TACGGCAGAGGGAGGTGGAATTCCGCGTGTAGCAGTGAAATGCGTAGATATGCGGAGGAA
CACCGATGGCGAAGGCAGCCTCCTGGGCCAGTACTGACGCTCATGCACGAAAGCGTGGGG
AGCAAACAGG
>OTU341
GTGAGGAATATTGGTCAATGGGCGCAAGCCTGAACCAGCCATGCCGCGTGCAGGAAGACG
GTCCTATGGATTGTAAACTGCTTTTATTTGGGAATAAACCCCTTTACGTGTAGAGGGCTG
AAGGTACCAAATGAATAAGCACCGGCTAACTCCGTGCCAGCAGCCGCGGTAATACGGAGG
GTGCAAGCGTTATCCGGAATCATTGGGTTTAAAGGGTCCGCAGGCGGTCTTATAAGTCAG
TGGTGAAAGCCTACAGCTCAACTGTAGAACTGCCATTGATACTGTGAGACTTGAATTCGA
TCGAAGTGGGCGGAATATGACATGTAGCGGTGAAATGCTTAGATATGTCATAGAACACCG
ATAGCGAAGGCAGCTCACTAGGTCTGGATTGACGCTCAGGGACGAAAGCGTGGGGAGCAA
ACAGG
>OTU342
GTGGGGAATTTTACGCAATGGGGGAAACCCTGACGTAGCGACACCGCGTGAGCGAAGAAG
CCCCTTGGGGTGTAAAGCTCTGTCAGCTGGAACGAAAAAAATGACGGTACCAGCAGAGGA
AGCATCGGCTAACTACGTGCCAGCAGCCGCGGTAAGACGTAGGATGCGAGCGTTGTCCGG
ATTTATTGGGCGTAAAGAGTTCGTAGGTGGTTTGTCAAGTCTGATGTTAAAGATCGGGGC
TCAACCCTGGGACTGCATTGGATACTGGCAGACTTGAGTGTGGTAGAGGCTAGTGGAATT
CCCAGTGTAGCGGTGAAATGCGTAGATATTGGGAAGAACACCGGTGGCGTAGGCGACTAG
CTGGGCCATAACTGACACTGAGGAACGAAAGCCAGGGTAGCGAATGGG
>OTU343
GTGAGGAATATTGCACAATGGGCGAAAGCCTGATGCAGCGACGCCGCGTGGGTGAAGAAG
GTTTTCGGATCGTAAAACCCTTTTCTGTGTGACGAGAACGGACGGTAGCACAGGAATAAG
TCTCGGCTAACTACGTGCCAGCAGCCGCGGTAAAACGTAGGAGACAAACGTTATCCGGAG
TTACTGGGCGTAAAGGGCGTGTAGGTGGTTTCGTAAGTCTGGCGTGAAATTTCTCGGCTT
AACCGAGGCAGGTCGTCGGATACTGCGGAGCTAGAGGACGGTAGAGGCGTGTGGAATTCC
GGGTGTAGTGGTGAAATGCGTAGAGATCCGGAGGAACACCAGTGGCGAAGGCGACACGCT
GGGCCGTACCTGACACTGATGCGCGACAGCATGGGGAGCAAACAGG
>OTU345
GTGGGGAATATTGGACAATGGGCGCAAGCCTGATCCAGCAATGCCGCGTGGGTGAAGACG
GCCTGCGGGTTGTAAAGCCCTTTAGGTGGGGAAGAAGGAGGCTGGGTGAATAGCCGAGTC
TTTTGACATTACCCACGGAATAAGCACCGGCTAACTCCGTGCCAGCAGCCGCGGTAATAC
GGAGGGTGCGAGCGTTAATCGGAATGACTGGGCGTAAAGCGTGCGTAGGCGGTAACGTCA
GTCAGTCGTGAAAGCCCTGGGCTTAACCTGGGAATGGCGATTGAGACGGCGTAACTCGAG
TGGGCTAGAGGACTGTGGAACTCCCGGTGTAGCGGTGAAATGCGTAGAGATCGGGAAGAA
CACCGATGGCGAAGGCAGCGGTCTGGGGCCACACTGACGCTGAGGCACGAAAGCGTGGGG
AGCAAACAGG
>OTU346
GTGAGGAATATTGGTCAATGGGCGGAAGCCTGAACCAGCCATCCCGCGTGCAGGAAGACG
GCCCTATGGGTTGTAAACTGCTTTTCCAGGGGGAGAAACTTTCCGATGTATCGGGATTTG
ACGGTACCCTGGGAATAAGCATCGGCTAACTCCGTGCCAGCAGCCGCGGTAATACGGAGG
ATGCGAGCGTTATCCGGATTTATTGGGTTTAAAGGGTGCGTAGGCGGGTTAATAAGTCAG
TGGTGAAAACCTACAGCTTAACTGTAGACTTGCCGTTGATACTGTTAGTCTTGAGTATGG
TCAAGGTAGGCGGAATGTGTAATGTAGCGGTGAAATGCTTAGATATTACACAGAACACCG
ATTGCGAAGGCAGCTTACTGGGCCATTACTGACGCTGATGCACGAAAGCGTGGGGATCAA
ACAGG
>OTU347
GTGGGGAATTTTGGACAATGGGGGCAACCCTGATCCAGCAATGCCGCGTGCAGGAAGAAG
GCCTTCGGGTTGTAAACTGCTTTTGTACGGAACGAAACGGCTCTGGTTAATACCCGGAGC
TAATGACGGTACCGTAAGAATAAGCACCGGCTAACTACGTGCCAGCAGCCGCGGTAATAC
GTAGGGTGCGAGCGTTAATCGGAATTACTGGGCGTAAAGCGTGCGCAGGCGGTGCTGTAA
GACAGGCGTGAAATCCCCGGGCTTAACCTGGGAATGGCGCTTGTGACTGCAGTGCTGGAG
TGCGGCAGAGGGGGATGGAATTCCGCGTGTAGCAGTGAAATGCGTAGATATGCGGAGGAA
CACCGATGGCGAAGGCAATCCCCTGGGCCTGCACTGACGCTCATGCACGAAAGCGTGGGG
AGCAAACAGG
>OTU348
GTGGGGAATATTGGACAATGGGCGCAAGCCTGATCCAGCCATGCCGCGTGAGTGATGACG
GCCTTAGGGTTGTAAAGCTCTTTCGCCAGGGACGATAATGACGGTACCTGGATAAGAAGC
CCCGGCTAACTTCGTGCCAGCAGCCGCGGTAATACGAAGGGGGCTAGCGTTGTTCGGAAT
CACTGGGCGTAAAGCGCACGTAGGCGGATCTTTAAGTCAGGGGTGAAATCCCGAGGCTCA
ACCTCGGAACTGCCTTTGATACTGGGGATCTCGAGTTCGGGAGAGGTGAGTGGAACTGCG
AGTGTAGAGGTGAAATTCGTAGATATTCGCAAGAACACCAGTGGCGAAGGCGGCTCACTG
GCCCGATACTGACGCTGAGGTGCGAAAGCGTGGGGAGCAAACAGG
>OTU349
GTGGGGAATATTGGACAATGGGCGCAAGCCTGATCCAGCAATGCCGCGTGGGTGAAGAAG
GTCTTCGGATTGTAAAGCCCTTTCGACGGGGACGATGATGACGGTACCCGTAGAAGAAGC
CCCGGCTAACTTCGTGCCAGCAGCCGCGGTAATACGAAGGGGGCTAGCGTTGCTCGGAAT
TACTGGGCGTAAAGGGCGCGTAGGCGGCCCTGCAAGTCAGGCGTGAAATTCCCGGGCTCA
ACCTGGGGGCTGCGCTTGAGACTGCGGGGCTAGAGGCCGAGAGAGGGTGGTGGAATTCCC
AGTGTAGAGGTGAAATTCGTAGATATTGGGAAGAACACCGGTGGCGAAGGCGGCCACCTG
GCTCGGTACTGACGCTGAGGCGCGACAGCGTGGGGAGCAAACAGG
>OTU350
GTGGGGAATCTTGCGCAATGGGCGAAAGCCTGACGCAGCGACGCCGCGTGAGTGATGAAG
GCCTTCGGGTTGTAAAGCTCTGTGGAGGGAGACGAATAAGGCGTGGCGAATACCCACGTT
GATGACTGTATCCCTTTAGCAAGCACCGGCTAACTCTGTGCCAGCAGCCGCGGTAAGACA
GAGGGTGCAAACGTTGTTCGGAATTACTGGGCGTAAAGCGCGTGTAGGCGGCTTGGCAAG
TCGGGTGTGAAAGCCCTGGGCTCAACCTAGGAAGTGCACTCGAAACTGCCTCGCTAGAGT
GTCGGAGAGGGTAGTGGAATTCTCGGTGTAGAGGTGAAATTCGTAGATATCGAGAGGAAC
ACCGGTGGCGAAGGCGGCTACCTGGACGACGACTGACGCTGAGACGCGAAAGCGTGGGGA
GCAAACAGG
>OTU351
GTGGGGAGTATTGGACAATGGGGGCAACCCTGATCCAGCAATGCCGCGTGGGTGATGAAG
GCCTTCGGGTTGTAAAGCCCTTTCGGCGGGGACGATGATGACGGTACCCGCAGAAGAAGC
CCCGGCTAACTTCGTGCCAGCAGCCGCGGTAATACGAAGGGGGCTAGCGTTGTTCGGAAT
GACTGGGCGTAAAGGGCGCGTAGGCGGCGATTTTAGTCAGGCGTGAAAGCCCTGGGCTCA
ACCTAGGAACTGCGTTTGATACTGGATCGCTTGAGTGTGGGAGAGGATGGTGGAATTCCC
AGTGTAGAGGTGAAATTCGTAGATATTGGGAAGAACACCGGTGGCGAAGGCGGCCATCTG
GACCACTACTGACGCTGAGGCGCGAAAGCGTGGGGAGCAAACAGG
>OTU352
GTGAGGAATATTGCCCAATGGAGGAAACTCTGAGGCAGCGACGCCGCGTGGGTGAAGAAG
GCCTTCGGGTCGTAAAGCCCTTTTCTGCGTGACGAGGAAGGACGGTAGCGCAGGAAAAAG
TCTCGGCTAACTACGTGCCAGCAGCCGCGGTAAAACGTAGGAGGCAAGCGTTATCCGGAG
TTACTGGGCGTAAAGCGCGCGCAGGCGGACGGGTAAGTGGGTTGTGAAAGCGCTCGGCTA
AACCGGGCGAGGACAAATCAGACTGCCGGTCTAGAGGCGGATAGAGGAGCGTGGAATTCC
GGGTGTAGCGGTGAAATGTGTAGAGATCCGGAGGAACACCAGTGGTGCAAACGACGCTCT
GGGTCCGAACTGACGCTGAGGCGCGAAAGCGTGGGGAGCGAACGGG
>OTU353
GTAGGGAATCTTCCACAATGGGCGAAAGCCTGATGGAGCAACGCCGCGTGAGTGAAGAAG
GTTTTCGGATCGTAAAGCTCTGTTGTTGGTGAAGAAGGATAGAGGTAGTAACTGGCCCCT
ATTTGACGGTAATCAACCAGAAAGTCACGGCTAACTACGTGCCAGCAGCCGCGGTAATAC
GTAGGTGGCAAGCGTTGTCCGGATTTATTGGGCGTAAAGCGAGCGCAGGCGGAAAGATAA
GTCTGATGTGAAAGCCCCCGGCTTAACCGAGGAATTGCATCGGAAACTGTGTTTCTTGAG
TGCAGAAGAGGAGAGTGGAACTCCATGTGTAGCGGTGGAATGCGTAGATATATGGAAGAA
CACCAGTGGCGAAGGCGGCTCTCTGGTCTGTAACTGACGCTGAGGCTCGAAAGCATGGGT
AGCGAACAGG
>OTU354
GTGAGGAATCTTGCACAATGGGCGAAAGCCTGATGCAGCGACGCCGCGTGAGGGACGAAG
GCCTTCGGGTTGTAAACCTCTGTCAGTAGGGAAGAAGAATGACGGTACCTACTGAGGAAG
CTTCGGCTAACTACGTGCCAGCAGCCGCGGTAATACGTAGGAAGCAAGCGTTGCCCGGAA
TTACTGGGCGTAAAGAGCTCGTAGGCGGGGGCGTGCGTCCGGGAAGAAATCTCAAGGCTC
AACCTTGGGGCTATCTCGGATACGGCGCTTCTTGAGGGTGAGAGAGGAAAGTAGAATTCC
CGGTGTAGCGGTGAAATGCGTAGATATCGGGAGGAATACCAGCGGCGAAGGCGACTTTCT
GGCTCATTCCTGACGCTGAGGAGCGAAAGCGTGGGTAGCGAACGGG
>OTU355
GTAAGGAATATTGGTCAATGGAGGGAACTCTGAACCAGCCATGCCGCGTGCAGGAAGACG
GCCCTATGGGTTGTAAACTGCTTTTGTACCGGAATAACCCCCCGAACGAGTTCGGGGCTG
AATGTACGGTAAGAATAAGGATCGGCTAACTCCGTGCCAGCAGCCGCGGTAATACGGAGG
ATCCGAGCGTTATCCGGATTTATTGGGTTTAAAGGGAGCGTAGGCGGCATATTAAGTCAG
GGGTGAAAGACGGTGGCTCAACCATCGCAGTGCCTTTGATACTGATGTGCTGGAATGTAG
CTGAGGTAGGCGGAATGTGACAAGTAGCGGTGAAATGCATAGATATGTCACAGAACACCG
ATTGCGAAGGCAGCTTACCAAACTATGATTGACGCTGAGGCTCGAAAGCGTGGGGATCGA
ACAGG
>OTU356
GTGGGGAATATTGGGCAATGGGCGCAAGCCTGACCCAGCAACGCCGCGTGAAGGAAGAAG
GCTTTCGGGTTGTAAACTTCTTTTCTGAGGGACGATAGTGACGGTACCTCAGGAATAAGC
CACGGCTAACTACGTGCCAGCAGCCGCGGTAATACGTAGGTGGCAAGCGTTATCCGGATT
TACTGGGTGTAAAGGGCGTGTAGGCGGGATGGTAAGTCAGATGTGAAAACTATGGGCTCA
ACCCATAGCCTGCATTTGAAACTATCGTTCTTGAGTGTTGGAGAGGCAGGCGGAATTCCG
TGTGTAGCGGTGAAATGCGTAGATATACGGAGGAACACCAGTGGCGAAGGCGGCCTGCTG
GACAATAACTGACGCTGAGGCGCGAAAGCGTGGGGAGCAAACAGG
>OTU357
GTAAGGAATATTGGTCAATGGGCGGAAGCCTGAACCAGCCACGCCGCGTGCAGGAAGAAG
GCCCTACGGGTTGTAAACTGCTTTTATACGGGAAGAACCGCCCTCCTGCGGGGGGGTATG
ACGGTACCGTAGGAATAAGCATCGGCTAACTCCGTGCCAGCAGCCGCGGTAATACGGAGG
ATGCAAGCGTTATCCGGATTCATTGGGTTTAAAGGGTGCGTAGGTGGGTCCATAAGTCAG
TGGTGAAATCCGGCAGCTCAACTGTCGCACTGCCTCTGATACTGTGGGTCTTGAGTTAAG
TTGAAGCAGGCGGAATATGACATGTAGCGGTGAAATGCATAGATATGTCATAGAACACCG
ATAGCGAAGGCAGCCTGCTAAACTTACACTGACACTGATGCACGAAAGCGTGGGTAGCGA
ACAGG
>OTU358
GTCGGGAGTCTTGCACAATGGGGGAAACCCTGATGCAGCGACGTCGCGTGTGGGATGAAG
TATTTCGGTATGTAAACCACTTTTGCGGGGGGCGAACACAATGACGGTACCCCGCGAATA
AGCCCCGGCTAACTACGTGCCAGCAGCCGCGGTAATACGTAGGGGGCGAGCGTTGCTCGG
ATTGACTGGGCGTAAAGCGCGCGTAGGCGGTCCATTAAGTGTGTGGTGAAATGCAGAGGC
TCAACCTCTGTCCCGCCGCGCAAACTGGTGGTCTTGAGATTGGGAGGGGGATGCGGAATT
CCTGGTGTAGCGGTGAAATGCATTGATATCAGGAGGAACACCGGCGGCGAAGGCGGCATC
CTGGCTTATATCTGACGCTGAGGCGCGAAAGCGTGGGTAGCAAACGGG
>OTU359
GCGACGAATCTTCCGCAATGGGCGAAAGCCTGACGGAGCGACGCCGCGTGCGGGATGAAG
CACCTTTGGTGTGTAAACCGCTGTCAGGAGATAGAAACACTGATCATCTCCAAAGGAAGG
GGCGACTAACTCTGTGCCAGCAGTCGCGGTAAGACAGAGGCCCCGAGCGTTAATCGGAAT
CACTGGGCTTAAAGGGTGCGTAGGCGGGCCGCTAAGTGTCGTGTGAAATCCCAGGGCTCA
ACCCTGGAACCGCACGGCAAACTGGTGGTCTCGAGGAATCTAGAGGCCGGTGGAACGATT
GGTGGAGCGGTGGAATGCGTAGATATCAATCGGAACGCCCAAGGTGAAGACAGCCGGCTG
GGGATTTCCTGACGCTGAGGCACGAAAGCGTGGGGAGCAAACAGG
>OTU360
GTGAGGAATATTGGTCAATGGGCGCAAGCCTGAACCAGCCATGCCGCGTGCAGGAAGACG
GTCCTATGGATTGTAAACTGCTTTTATTCGGGGATAAACCTCTTTACGTGTAGAGAGCTG
AAGGTACCGAAAGAATAAGCACCGGCTAACTCCGTGCCAGCAGCCGCGGTAATACGGAGG
GTGCAAGCGTTATCCGGAATCATTGGGTTTAAAGGGTCCGCAGGCGGGATTGTAAGTCAG
TGGTGAAATCCGGCAGCTCAACTGTCGCACTGCCATTGATACTGCAGTCCTTGAATTTGA
TTGGAGTGGGCGGAATATGTCATGTAGCGGTGAAATGCTTAGATATGACATAGAACACCG
ATAGCGAAGGCAGCTCACTAAGTCTGAATTGACGCTCATGGACGAAAGCGCGGGTAGCAA
ACAGG
>OTU361
GTAGGGAATATTGCGCAATGGACGAAAGTCTGACGCAGCGACGCCGCGTGAGTGATGAAG
GCCTTAGGGTCGTAAAGCTCTGTTGAATGGGAAGAAAAAAATGACGGTACCATTCGAGGA
AGGACCGGCTAACTTCGTGCCAGCAGCCGCGGTAATACGAGGGGTCCTAGCGTTGTTCGG
AATCATTGGGCGTAAAGGGTGTGTAGGTGGCCATGTAAGTCAGGTGTGAAAGCCCCGGGC
TCAACCCGGGAAGTGCACTTGATACTGCGTGGCTTGAGTACCGAAGAGGGTAGTGGAATT
CCAGGTGTAGTGGTGAAATACGTAGATATCTGGAGGAACACCGGTGGCGAAGGCGGCTAC
CTGGTCGAGTACTGACACTGAGACACGAAAGCATGGGGATCAAACAGG
>OTU362
GTCGGGAATATTGGACAATGGGCGAAAGCCTGATCCAGCAATACCGCGTGTGTGAAGAAG
GCCTGCGGGTTGTAAAGCACTTTCAGTTGGGAAGATAATGACGTTACCAACAGAAGAAGC
ACCGGCTAACTCCGTGCCAGCAGCCGCGGTAATACGGAGGGTGCAAGCGTTAATCGGAAT
TACTGGGCGTAAAGCGCACGTAGGCGGTTTACTAAGTCGGATGTGAAATCCCCGGGCTCA
ACCTGGGAACTGCACCCGATACTGGTAGACTAGAATTTGGGAGAGGTGAGTGGAATTTCC
GGTGTAGCGGTGAAATGCATAGAGATCGGAAGGAACACCAGTGGCGAAGGCGACTCACTG
GACCAAAATTGACGCTGAGGTGCGAAAGCGTGGGTAGCAAACAGG
>OTU363
GTGGGGAATATTGGACAATGGGCGAAAGCCTGATCCAGCAATGCCGCGTGAGTGAAGAAG
GCCTTAGGGTTGTAAAGCTCTTTCGCCTGCGACGATGATGACGGTAGCAGGAGAAGAAGC
CCCGGCTAATTCCGTGCCAGCAGCCGCGGTAATACGGAAGGGGCTAGCGTTGTTCGGAAT
TACTGGGCGTAAAGCGCGCGTAGGCGGCTTGGCAAGTGAGGCGTGAAAGTCCTGGGCTCA
ACCTGGGGACGGCGCTTCAGACTGCTTGGCTTGAGTCCGGAAGAGGGTGGTGGAATTCCG
AGTGTAGAGGTGAAATTCGTAGATATTCGGAGGAACACCGGTGGCGAAGGCGGCCACCTG
GTCCGGAACTGACGCTGAAGTGCGAAAGCGTGGGGAGCAAACAGG
>OTU364
GTGGGGAATCTTGCGCAATGGGCGAAAGCCTGACGCAGCCATGCCGCGTGAATGATGAAG
GTCTTAGGATTGTAAAGTTCTTTCGCTCGTGACGATGATGACGGTAACGAGAGAAGAAGC
CCCGGCTAACTTCGTGCCAGCAGCCGCGGTAATACGAAGGGGGCTAGCGTTGTTCGGAAT
TACTGGGCGTAAAGCGCGCGTAGGCGGTTTTGCAAGCCAGAGGTGAAATGCCCGAGCTCA
ACTTGGGAATTGCCTTTGGGACTGCGAGGCTTTGAGGACGAGAGAGGTGAGTGGAATTCC
CAGTGTAGAGGTGAAATTCGTAGATATTGGGAAGAACACCGGTGGCGAAGGCGGCTCACT
GGCTCGTTTCTGACGCTAAAGCGCGAAAGCGTGGGGATCAAACAGG
>OTU366
GTGGGGAATATTGGACAATGGGCGCAAGCCTGATCCAGCCATGCCGCGTGTGTGAAGAAG
GCCTTCGGGTTGTAAAGCACTTTCAGTGGGGAGGAAGGGGTTGTAGTTAATAGCTGCAAC
TTTTGACGTTACCCACAGAAGAAGCACCGGCTAACTCCGTGCCAGCAGCCGCGGTAATAC
GGAGGGTGCAAGCGTTAATCGGAATTACTGGGCGTAAAGCGCACGCAGGCGGCTTTTTAA
GTCGGATGTGAAAGCCCCGGGCTCAACCTGGGAATTGCATCTGATACTGGGAAGCTAGAG
TATGTGAGAGGGGGGTAGAATTCCAAGTGTAGCGGTGAAATGCGTAGAGATTTGGAGGAA
TACCAGTGGCGAAGGCGGCCCCCTGGCACAATACTGACGCTCAGGTGCGAAAGCGTGGGG
AGCAAACAGG
>OTU367
GTGAGGAATATTGGTCAATGGGCGCAAGCCTGAACCAGCAATGCCGCGTGTGGGATGACG
GGGCTCTGCCTTGTAAACCACTGTCGGACGGGACGAAAAGGGATATCAATCCCTGGGACG
GTACCGTCAAAGGAAGGGTCGGCTAACTACGTGCCAGCAGCCGCGGTAATACGTAGGACC
CGAGCGTTGTCCGGATTCACTGGGTATAAAGGGTGCGTAGGCGGCCTTGTGCGTCAGAGG
TGAAATCTCCGGGCTTAACCCGGAGGGTGCCTTTGATACGGCGAGGCTTGAGTACGAGAG
AGGATGATGGAATTCCTGGTGTAGCGGTGAAATGCGTAGATATCAGGAGGAACACCGGTG
GCGAAGGCGGTCATCTGGCTCGTAACTGACGCTGAGGCACGAAAGCGCGGGGATCAAACA
GG
>OTU369
GTGGGGAATATTGCACAATGGACGAAAGTCTGATGCAGCAACGCCGCGTGGAGGATGACA
CATTTCGGTGCGTAAACTCCTTTTATATAAGAAGATAATGACGGTATTATATGAATAAGC
ACCGGCTAACTCCGTGCCAGCAGCCGCGGTAATACGGAGGGTGCAAGCGTTACTCGGAAT
CACTGGGCGTAAAGAGCGTGTAGGCGGATTGATAAGTTTGAAGTGAAATCCTATAGCTTA
ACTATAGAACTGCTTTGAAAACTGTTAATCTAGAATGTGGGAGAGGTAGATGGAATTTCT
GGTGTAGGGGTAAAATCCGTAGAGATCAGAAGGAATACCGATTGCGAAGGCGATCTACTG
GAACAATATTGACGCTGAGACGCGAAAGCGTGGGGAGCAAACAGG
>OTU371
GTAAGGAATATTGGTCAATGGACGCAAGTCTGAACCAGCCATGCCGCGTGGAGGATGAAG
GCCCTCTGGGTTGTAAACTTCTTTTATCTGGGAAGAAACCCATCTTTTCTAAGGTGGTTG
ACGGTACCAGATGAATAAGCACCGGCTAACTCCGTGCCAGCAGCCGCGGTAATACGGAGG
GTGCAAGCGTTATCCGGATTCACTGGGTTTAAAGGGTGCGTAGGTGGGCAGGTAAGTCAG
TGGTGAAATCTCTGGGCTTAACCCAGAAACTGCCGTTGATACTATCTGTCTTGAATATAG
TGGAGGTGAGCGGAATATGTCATGTAGCGGTGAAATGCTTAGATATGACATAGAACACCC
ATTGCGAAGGCAGCTCGCTACACTATTATTGACACTGAGGCACGAAAGCGTGGGGATCAA
ACAGG
>OTU372
GTGGGGAATATTGGACAATGGGCGCAAGCCTGATCCAGCAATGCCGCGTGGGTGAAGACG
GCCTGCGGGTTGTAAAGCCCTTTAGGCGGGGAAGAACGGCCGGGCGCAAATAGCGCGCGG
CTCTGACGTTACCCGCAGAATAAGCACCGGCTAACTCCGTGCCAGCAGCCGCGGTAATAC
GGAGGGTGCGAGCGTTAATCGGAATTACTGGGCGTAAAGCGTGCGTAGGCGGTTCGGTCA
GTCAGCCGTGAAAGCCCCGGGCTCAACCTGGGAACGGCGGTTGAGACGGCCGGACTAGAG
TGGGCTAGAGGATCGTGGAATTCCCGGTGTAGCGGTGAAATGCGTAGAGATCGGGAGGAA
CACCGATGGCGAAGGCAGCGGTCTGGGGCCACACTGACGCTGAGGCACGAAAGCGTGGGG
AGCAAACAGG
>OTU373
GTGGGGAATTTTGGACAATGGGGGCAACCCTGATCCAGCCATGCCGCGTGCGGGAAGAAG
GCCTTCGGGTTGTAAACCGCTTTTAGTCGGGAAGAAAAGGCCAGGCCTAATACGTCTGGT
TCTTGACGGTACCGGCGGAATAAGCACCGGCTAACTACGTGCCAGCAGCCGCGGTAATAC
GTAGGGTGCGAGCGTTAATCGGAATTACTGGGCGTAAAGCGTGCGCAGGCGGTTCGTTAA
GTCTGATGTGAAAGCCCCGGGCTCAACCTGGGAATGGCATTGGAAACTGGCGGGCTGGAG
TGTGGCAGAGGGGGGTGGAATTCCGCGTGTAGCAGTGAAATGCGTAGAGATGCGGAGGAA
CACCGATGGCGAAGGCAGCCCCCTGGGCTGACACTGACGCTCAGGCACGAAAGCGTGGGG
AGCAAACAGG
>OTU374
GTGGGGAATATTGGACAATGGGGGCAACCCTGATCCAGCCATGCCGCGTGAGTGAAGAAG
GCCTTCGGGTTGTAAAGCTCTTTCGACGGGGACGATGATGACGGTACCCGTATAAGAAGC
CCCGGCTAACTTCGTGCCAGCAGCCGCGGTAATACGAAGGGGGCTAGCGTTGTTCGGAAT
TACTGGGCGTAAAGCGCGCGTAGGCGGTGATCCATGTCAGAGGTGAAATCCCGGAGCTCA
ACTCCGGAACTGCCTTTGAAACGGGATCGCTAGAGTCCGAGAGAGGATGGCGGAATTCCT
AGTGTAGAGGTGAAATTCGTAGATATTAGGAAGAACACCGGTGGCGAAGGCGGCCATCTG
GCTCGGTACTGACGCTCAGGCGCGAAAGCGTGGGGATCAAACAGG
>OTU375
GTGAGGAATATTGGGCAATGGGCGAGAGCCTGACCCAGCAACGCCGCGTGGAGGAAGACG
GCCTTCGGGTTGTAAACTCCTTTTGACGGGGAAGAGAGAGGACGGTACCCGTCGAATAAG
TCACGGCTAACTACGTGCCAGCAGCCGCGGTAATACGTAGGTGACAAGCGTTATCCGGAA
TTACTGGGCGTAAAGCGCACGCAGGCGGCAGATTAAGTCTGACGTGAAATCTCCTGGCTT
AACTGGGAGGGGTCGTTGGAAACTGGTCAGCTTGAGGTGGTGAGAGGGGTGTAGAATTCC
CGGTGTAGTGGTGGAATGCGTAGATATCGGGAGGAATACCAGTGGCGAAAGCGACACCCT
GGCACTAGCCTGACGCTCATGTGCGAAAGCGTGGGGAGCAAACGGG
>OTU376
GTGAGGAATATTGCCCAATGGACGCAAGTCTGAGGCAGCGACGCCGCGTGGGTGAAGAAG
GCCTTCGGGTCGTAAAGCCCTTTTCTGTGTGACGAGAACGGACGGTAGCACAGGAAAAAG
TCTCGGCTAACTACGTGCCAGCAGCCGCGGTAAAACGTAGGAGGCAAGCGTTATCCGGAG
TTACTGGGCGTAAAGCGTGCGTAGGCGGGTCGGTAAGTGGGTCGTGAAAGCGCCGGGCTA
AACCGGGCGAGGACGAACTAGACTGCCGGTCTAGAGGCGGATAGAGGGGTGCGGAATTCC
GGGTGTAGCGGTGAAATGTGTAGAGATCCGGAGGAACACCAGTGGTGCAAACGGCGCCCT
GGGTCCGAACTGACGCTGAGGCACGAAAGCGTGGGGAGCGAACGGG
>OTU377
GTTGGGAATCTTGCACAATGGGGGAAACCCTGATGCAGCGACGCCGCGTGGAGGATGAAG
GCCTTAGGGTTGTAAACTCCTTTTGCAGGGAAAGACTTAGGACGGTACCCTGCGAATAAG
CCCCGGCTAACTACGTGCCAGCAGCCGCGGTAAGACGTAGGGGGCGAGCGTTGTCCGGAT
TTACTGGGCGTAAAGAGCGCGTAGGCGGCCTGTTAAGTGAGAACTGAAATCTCCAGAGCT
CAACTCGGAAACTGGTTTTCATACTGGCAGGCTAGAGGGATGCAGAGGTAAGTAGAATTC
CTGGTGTAGCGGTGACATGCATTGATATCAGGAGGAATACCCGTGGCGAAGGCGGCTTAC
TGGGCATCATCTGACGCTGAGGCGCGAAAGCGTGGGTAGCAAACAGG
>OTU379
GTCGAGAATATTCGTCAATGGGCGAAAGCCTGAACGAGCGATGCCGCGTGTAGGATGAAG
GCCCTCGGGTCGTAAACTACTTTTCTCAGGGAAGAATTTCGATGACGGTACCTGAGGAAT
AAGAGGTTACTAACTCTGTGCCAGCAGTAGCGGTAATACAGAGACCTCAAGCGTTATCCG
GATTTATTGGGCGTAAAGAGTGGGTAGGTGGTCGTGTTAGTCAGATGTCAAATCCTTCGA
CTCAATCGAAGAACTGCATTTGAAACGGCACGACTTGAGGCGGTGAGAGACCAGTGGAAT
TCACGGTGTAGTAGTGAAATGCGTTGATATCGTGAAGAACACCAAAGGCGAAGGCAGCTG
GTTGGCACCGATCTGACACTGAGCCACGAAAGCGTGGGGAGCGAATGGG
>OTU380
GTAAGGAATATTGGACAATGGCCGCAAGGCTGATCCAGCCATGCCGCGTGAAGGATGAAG
GTGCTATGCATTGTAAACTTCTTTTGTCCCGGAATAAACCCCTGATTTCTATCGGGGCTG
AATGTACGGGAAGAATAAGGGACGGCTAACTTCGTGCCAGCAGCCGCGGTAATACGAAGG
TCCCAAGCGTTATCCGGATTTATTGGGTTTAAAGGGTGCGTAGGCGGGTTGTTAAGTCAG
TGGTGAAAGCCTACAGCTTAACTGTAGAATTGCCATTGATACTGACGATCTTGAGTATGG
TTGAGGAGGGCGGAATGTGTCATGTAGCGGTGAAATGCTTAGATATGACACAGAACACCG
ATTGCGAAGGCAGCTCTCTAAGCCAATACTGACGCTGATGCACGAAAGCGTGGGGAGCAA
ACAGG
>OTU381
GTGGGGAATATTGCACAATGGGCGAAAGCCTGATGCAGCGACGCCGCGTGAAGGATGAAG
TATTTCGGTATGTAAACTTCTATCAGCAGGGAAGAAAATGACGGTACCTGACTAAGAAGC
CCCGGCTAACTACGTGCCAGCAGCCGCGGTAATACGTAGGGGGCAAGCGTTATCCGGATT
TACTGGGTGTAAAGGGAGCGTAGACGGCTGTGCAAGTCTGAAGTGAAAGGCATGGGCTCA
ACCTGTGGACTGCTTTGGAAACTGTGCAGCTAGAGTGTCGGAGAGGTAAGTGGAATTCCT
AGTGTAGCGGTGAAATGCGTAGATATTAGGAGGAACACCAGTGGCGAAGGCGGCTTACTG
GACGATGACTGACGTTGAGGCTCGAAAGCGTGGGGAGCAAACAGG
>OTU382
GTGGGGAATCTTGCGCAATGGGGGCAACCCTGACGCAGCCATGCCGCGTGAACGATGAAG
GCCTTAGGGTTGTAAAGTTCTTTTACCCGTGACGATGATGACGGTAACGGGGGAATAAGC
TCCGGCTAACTTCGTGCCAGCAGCCGCGGTAATACGAAGGGGGCTAGCGTTGTTCGGAAT
TACTGGGCGTAAAGCGCGCGCAGGCGGTTCGATAAGTTGGGGGTGAAATCCCCGGGCTCA
ACCCGGGAATGGCCTTCAAGACTGTCGAGCTAGAGGACGAGAGAGGTGAGTGGAATTCCC
AGTGTAGAGGTGAAATTCGTAGATATTGGGAAGAACACCGGTGGCGAAGGCGGCTCACTG
GCTCGTTTCTGACGCTGAGGCGCGAAAGCGTGGGGAGCAAACAGG
>OTU383
GCGAGGGATTTTCGGCAATGGGCGCAAGCCTGACCGAGCAACGCCGCGTGCGGGACGAGG
CCCTTCGGGGTGTAAACCGCTTTTGGGCGGGACGATGGTGACGGTACCGCCCGAATCAGC
CTCGGCTAACTACGTGCCAGCAGCCGCGGTAAGACGTAGGAGGCGAGCGTTGTCCGGAGT
CACTGGGCGTAAAGCGCGCGCGGGCGGCCGCGTGGGCCATCGCGTGAAAGCCCCCGGCTC
AACCGGGTGGTAGCGGGTGGGACCGCGCGGCTGGAGGGTGGTAGGGGCCGGTGGAATTCC
CGGTGTAGTGGTGAAATGCGTAGAGACCGGGAGGAACACCCGCGGCGAAGGCGGCCGGCT
GGGCCACACCTGACGCTGAGGCGCGAAGGCCAGGGGAGCGAACGGG
>OTU384
GTGGGGAATCTTAGACAATGGGCGCAAGCCTGATCTAGCCATGCCGCGTGAGTGATGAAG
GCCTTAGGGTCGTAAAGCTCTTTCGCCAGGGATGATAATGACAGTACCTGGTAAAGAAAC
CCCGGCTAACTCCGTGCCAGCAGCCGCGGTAATACGGAGGGGGTTAGCGTTGTTCGGAAT
TACTGGGCGTAAAGCGCGCGTAGGCGGACTAGTCAGTCAGAGGTGAAATCCCAGGGCTCA
ACCCTGGAACTGCCTTTGATACTGCTAGTCTTGAGTTCGAGAGAGGTGAGTGGAATTCCG
AGTGTAGAGGTGAAATTCGTAGATATTCGGAGGAACACCAGTGGCGAAGGCGGCTCACTG
GCTCGATACTGACGCTGAGGTGCGAAAGCGTGGGGAGCAAACAGG
>OTU385
GTGCTGAATCATTCGCTAATGCGCGAAAGCGTGACGGTGCGACGCCGCGTGAGGGATGAA
GGTCCTCGGATTGTAAACCTCTGTCAGTTACTCTAAAACCTTCCGGAATAATACTTCGGA
AGCTGATTGGTAGCAAAGGAAGCACAGGCTAACCTCGTGCCAGCAGCCGCGGTAATACGA
GGTGTGCGAGCGTTGTTCGGAATCACTGGGCATAAAGGGTTCGTAGGTGGCTTTGTAAGT
TGGTTGTGAAATCCCTCGGCTCAACCGGGGAATTGCTGCCACTACTGCAAGGCTTGAGTG
CGAAAGGGGCAGGTGGAATTCCAGGTGTAGCGGTGGAATGCGTAGATATCTGGGAGAACG
CCAAAGGCGAAGGCAGCCTGCTGGGTCGCAACTGACACTGAGGAACGAAAGCTAGGGGAG
CAAACAGG
>OTU386
GTGGGGAATATTGCGCAATGGACGAAAGTCTGACGCAGCGACGCCGCGTGTGGGATGAAG
CCTTTCGGGGCGTAAACCACTGTTGCCCGGGACGAAACTCCCCTTTCGAGGGGATTGACG
GTACCGGGTGAGGAAGCACCGGCTAACTCTGTGCCAGCAGCCGCGGTAATACAGAGGGTG
CGAGCGTTGTCCGGAATCACTGGGCGTAAAGGGCGCGTAGGTGGCTTGGTAAGCGTGTGG
TGAAAGTCCGGGGCTCAACCCCGGATCTGCCGTGCGAACTGCTGAGCTTGAGCACTGTAG
AGGCAGGTGGAATTTCGGGTGTAGCGGTGGAATGCGTAGATATCCGAAAGAACACCAGTG
GCGAAGGCGGCCTGCTGGGCAGTAGCTGACACTGAGGCGCGACAGCGTGGGGAGCAAACA
GG
>OTU387
GTGGGGAATATTGCGCAATGGACGAAAGTCTGACGCAGCGACGCCGCGTGAGGGATGAAG
GTTTTCGGATCGTAAACCTCTGTCAGGAGGGAAGAAAGCGCATGGCGCCAATCAGCCATG
CGTTGACGGTACCTCCAAAGGAAGCGCCGGCTAACTCCGTGCCAGCAGCCGCGGTAATAC
GGAGGGCGCGAGCGTTAATCGGAATTACTGGGCGTAAAGCGCGCGTAGGCTGTTGTGTAA
GTTGGGGGTGAAATCCCACGGCTCAACCGTGGAACAGCCCTTGATACTGCGCGACTTGAA
TCCGGGAGAGGGTGGCGGAATTCCAGGTGTAGGAGTGAAATCCGTAGATATCTGGAGGAA
CATCAGTGGCGAAGGCGGCCACCTGGACCGGTATTGACGCTGAGGCGCGAAAGCGTGGGG
AGCAAACAGG
>OTU388
GTGGGGAATCTTGCACAATGGGGGAAACCCTGATGCAGCGACGCCGCGTGAGCGATGAAG
CCTTTCGGGGTGTAAAGCTCTTACGCCAGGGACGATAGTGACGGTACCTGGAGAAGCAGC
TGCGGCTAACTACGTGCCAGCAGCCGCGGTAATACGTAGGCAGCAAGCGTTGTTCGGAAT
TACTGGGCGTAAAGGGTGCGTAGGCGGTGCTCTAAGTTTGGTGTGAAATCTCCCGGCTTA
ACTGGGAGGGTGCGCCGAAAACTGGAGTGCTTGAGTGTGGGAGAGGAAAGCGGAATTCCT
GGTGTAGCGGTGAAATGCGTAGAGATCAGGAGGAACACCTGCGGTGTAGACGGCTTTCTG
GACCATAACTGACGCTGAGGCACGAAAGCGTGGGTAGCAAACAGG
>OTU389
GTGGGGAATCTTCCGCAATGGACGAAAGTCTGACGGAGCAACGCCGCGTGAGTGATGACG
GCCTTCGGGTTGTAAAGCTCTGTGATCGGGGACGAATGGCTGGTATGCTAATACCATATC
AGAGTGACGGTACCCGAATAGCAAGCCACGGCTAACTACGTGCCAGCAGCCGCGGTAATA
CGTAGGTGGCAAGCGTTGTCCGGAATTATTGGGCGTAAAGCGCGCGCAGGCGGCTTCTTA
AGTCCATCTTAAAAGTGCGGGGCTTAACCCCGTGATGGGATGGAAACTGGGAGGCTGGAG
TATCGGAGAGGAAAGTGGAATTCCTAGTGTAGCGGTGAAATGCGTAGAGATTAGGAAGAA
CACCGGTGGCGAAGGCGACTTTCTGGACGACAACTGACGCTGAGGCGCGAAAGCGTGGGG
AGCAAACAGG
>OTU390
GTGGGGAATATTGCACAATGGGCGCAAGCCTGATGCAGCGACGCCGCGTGGGGGATGACG
GCCTTCGGGTTGTAAACCTCTTTCAGTATCGGCGAAGCTTGCGGGTTTTCTCGCAGGTGA
CGGTAGGTACAGAAGAAGCACCGGCCAACTACGTGCCAGCAGCCGCGGTAATACGTAGGG
TGCGAGCGTTGTCCGGAATTACTGGGCGTAAAGAGCTCGTAGGTGGTTTGTCGCGTTGTC
CGTGAAAACTCACAGCTCAACTGTGGGCGTGCGGGCGATACGGGCAGACTGGAGTACTGT
AGGGGAGACTGGAATTCCTGGTGTAGCGGTGGAATGCGCAGATATCAGGAGGAACACCGG
TGGCGAAGGCGGGTCTCTGGGCAGTAACTGACGCTGAGGAGCGAAAGCGTGGGGAGCGAA
CAGG
>OTU391
GTAGGGAATATTGGTCAATGGAGGAAACTCTGAACCAGCCATGCCGCGTGCAGGATGACG
GCCCTCTGGGTTGTAAACTGCTTTTATACGGGAAGAAAAAGAGCTACGTGTAGCTTATTG
ACGGTACCGTAAGAATAAGGATCGGCTAACTCCGTGCCAGCAGCCGCGGTAATACGGAGG
ATCCAAGCGTTGTCCGGATTTATTGGGTTTAAAGGGTGCGTAGGCGGATCTTTAAGTCAG
TGGTGAAAGCCTGCAGCTTAACTGTAGAACAGCCATTGAAACTGAAGATCTTGAATGTGG
TTAAAGTAGGCGGAATGTATCATGTAGCGGTGAAATGCTTAGATATGATACAGAACACCG
ATAGCGAAGGCAGCTTGCTGAACCATTATTGACGCTGAGGCACGAAAGCGTGGGGAGCGA
ACAGG
>OTU392
GTGGGGAATATTGGACAATGGGGGCAACCCTGATCCAGCAATGCCGCGTGTGTGAAGAAG
GCCTGCGGGTTGTAAAGCACTTTCAGTAGGGAAGAAAAGCCTGGGGCTAATACCTCCGGG
TCTTGACGTTACCTAAAGAAGAAGCACCGGCTAACTCCGTGCCAGCAGCCGCGGTAATAC
GGAGGGTGCGAGCGTTAATCGGAATTACTGGGCGTAAAGCGCACGTAGGCGGTCTGGTAA
GTCGGATGTGAAAGCCCCGGGCTTAACCTGGGAATTGCATTCGATACTGCCTGACTGGAG
TATGGGAGAGGGAAGCGGAATTTCCGGTGTAGCGGTGAAATGCGTAGATATCGGAAGGAA
CATCAATGGCGAAGGCAGCTTCCTGGCCCAATACTGACGCTGAGGTGCGAAAGCGTGGGG
ATCAAACAGG
>OTU393
GTGGGGAATCTTGGACAATGGGGGCAACCCTGATCCAGCCATGCCGCGTGAGTGATGAAG
GCCTTAGGGTCGTAAAGCTCTTTCGCCTGTGAAGATAATGACGGTAGCAGGTAAAGAAAC
CCCGGCTAACTCCGTGCCAGCAGCCGCGGTAATACGGAGGGGGTTAGCGTTGTTCGGAAT
TACTGGGCGTAAAGCGCACGTAGGCGGATCGGAAAGTTGGGGGTGAAATCCCGGGGCTCA
ACCCCGGAACGGCCTCCAAAACTATCGGTCTAGAGTTCGAGAGAGGTGAGTGGAATTCCG
AGTGTAGAGGTGAAATTCGTAGATATTCGGAGGAACACCAGTGGCGAAGGCGGCTCACTG
GCTCGATACTGACGCTGAGGTGCGAAAGTGTGGGGAGCAAACAGG
>OTU394
GTGGGGAATTTTGGACAATGGGGGCAACCCTGATCCAGCCATTCCGCGTGAGTGAAGAAG
GCCTTCGGGTTGTAAAGCTCTTTCGGCAGGAACGAAACGGCTCGCTCTAACATAGCGGGC
TACTGACGGTACCTGAAGAAGAAGCACCGGCTAACTACGTGCCAGCAGCCGCGGTAATAC
GTAGGGTGCGAGCGTTAATCGGAATTACTGGGCGTAAAGCGTGCGCAGGCGGCTTTTTAA
GCCAGATGTGAAATCCCCGGGCTTAACCTGGGAACTGCATTTGGAACTGGAAGGCTAGAG
TGCGGCAGAGGGGGGTAGAATTCCACGTGTAGCAGTGAAATGCGTAGAGATGTGGAGGAA
TACCGATGGCGAAGGCAGCCCCCTGGGTCGACACTGACGCTCATGCACGAAAGCGTGGGG
AGCAAACAGG
>OTU396
GTGGGGAATTTTGGACAATGGGGGCAACCCTGATCCAGCCATGCCGCGTGAGTGAAGAAG
GCCTTCGGGTTGTAAAGCTCTTTCGGCTGGGAAGAAATCGCATCTCCTAATACGGGGTGT
GGATGACGGTACCAGCATAAGAAGCACCGGCTAACTACGTGCCAGCAGCCGCGGTAATAC
GTAGGGTGCGAGCGTTAATCGGAATTACTGGGCGTAAAGCGTGCGCAGGCGGTTTCGTAA
GACAGACGTGAAATCCCCGGGCTCAACCTGGGAACTGCGTTTGTGACTGCGAGGCTAGAG
TTTGGCAGAGGGGGGTGGAATTCCACGTGTAGCAGTGAAATGCGTAGAGATGTGGAGGAA
CACCGATGGCGAAGGCAGCCCCCTGGGCCAATACTGACGCTCATGCACGAAAGCGTGGGG
AGCAAACAGG
>OTU397
GTAAGGAATATTGGTCAATGGGCGGAAGCCTGAACCAGCCATCCCGCGTGCAGGATGAAG
GCCCTATGGGTTGTAAACTGCTTTAGACTGAGAAGAAACCCCTCAATGCGTTGGGGGCTG
ACGGTATCAGTAGAATAAGCACCGGCTAACTCCGTGCCAGCAGCCGCGGTAATACGGAGG
GTGCAAGCGTTATCCGGAATCACTGGGTTTAAAGGGTGCGTAGGCGGCTTGATAAGTCAG
AGGTGAAAGCCCGCAGCTTAACTGCGGAACTGCCTTTGATACTGTTGAGCTTGAAACAGG
ACGAGGTTGGCGGAATGTGGCATGTAGCGGTGAAATGCATAGATATGCCATAGAACACCG
ATTGCGAAGGCAGCTGGCTAGACCTGATTTGACGCTGAGGCACGAAAGCGTGGGGAGCGA
ACAGG
>OTU398
GTGGGGAATCTTGCGCAATGGGCGAAAGCCTGACGCAGCAACGCCGCGTGGGGGACGAAG
GCTCTCGGGTTGTAAACCCCTTTCAGGAGGGACGAAATTGACGGTACCTCCAGAAGAAGC
CCCGGCCAACTACGTGCCAGCAGCCGCGGTAACACGTAGGGGGCGAGCGTTGTCCGGATT
TATTGGGCGTAAAGAGCTCGTAGGTGGCTCGGTAAGTCGGGTGTGAAATTTCGAGGCTCA
ACCTCGAAACGCCACCCGATACTGCTGTGGCTAGAGTCCGGTAGGGGAGCGTGGAATTCC
TGGTGTAGCGGTGAAATGCGCAGATATCAGGAGGAACACCAGCGGCGAAGGCGGCGCTCT
GGGCCGGTACTGACACTGAGGAGCGAAAGCGTGGGGATCAAACAGG
>OTU399
GTGGGGAATCTTGCGCAATGGGCGGAAGCCTGACGCAGCAACGCCGCGTGTGGGAAGACG
GCTTTCGGGTTGTAAACCACTTTCAGGGGGGACGAAGCTTCCGGGGTTAATAGCCCACGG
GGTGACGGTACCCCCAGAAGAAGCCCCGGCTAACTACGTGCCAGCAGCCGCGGTAATACG
TAGGGGGCGAGCGTTGTCCGGAATCATTGGGCGTAAAGCGCGTGTAGGCGGCTTGGTAAG
TCTGGTGTGAAACCTTGGGGCTCAACCCTAAGCGTGCACTGGATACTGCCTAGCTTGAGT
CCGGGAGGGGAGAGCGGAATTCCTAGTGTAGCGGTGAAATGCGCAGATATTAGGAAGAAC
ACCGGTGGCGAAGGCGGCTCTCTGGAACGGTACTGACGCTGAGACGCGAAAGCGTGGGGA
GCGAACAGG
>OTU400
GTAAGGAATATTGGTCAATGGACGAAAGTCTGAACCAGCCATGCCGCGTGAAGGATGAAG
GTCCTCTGGATTGTAAACTTCTTTTATAGGGGACGAAAAAAGGGAATTCTTTCTCACTTG
ACGGTACCCTAGGAATAAGCACCGGCTAACTCCGTGCCAGCAGCCGCGGTAATACGGAGG
GTGCAAGCGTTATCCGGATTCACTGGGTTTAAAGGGAGCGTAGGTGGGCAGGTAAGTCAG
TGGTGAAATCTCCGGGCTTAACCCGGAAACTGCCATTGATACTATTTGTCTTGAATATTC
TGGAGGTAAGCGGAATATGTCATGTAGCGGTGAAATGCTTAGATATGACATAGAACACCC
ATTGCGAAGGCAGCTTACTACGGAATTATTGACACTGAGGCTCGAAAGCGTGGGGATCAA
ACAGG
>OTU401
GTAGGGAATATTGCACCATGGGCGAAAGCCTGATGCAGCAACGCCGCGTGAGTGAAGAAG
GCCCTCGGGTCGTAAAACTCTTTTCAAGAGGAAGAGGAAGGACGGTACTCTTGGAATAAG
CCTCGGCTAACTACGTGCCAGCAGCCGCGGTAACACGTAGGAGGCGAGCGTTATTCGGAT
TTACTGGGCGTAAAGCGCGTGTAGGCGGCTCAATAAGTTGGATGTGAAAGCTCCCGGCTT
AACTGGGAGAGGACGTTCAAAACTATAGAGCTTGAGTGTGAGAGAGGAAAATGGAATTCC
GGGTGTAGTGGTGAAATGCGTAGATATCCGGAGGAACACCAGTGGCGAAGGCGATTTTCT
GGCTCGCAACTGACGCTCAGACGCGAAAGCTAGGGTAGCAAACGGG
>OTU402
GTGAGGAATTTTCCGCAATGGGCGCAAGCCTGACGGAGCGACGCCGCGTGAGGGATGACG
GCCTTCGGGTTGTAAACCTCTTTTATTAAGGAAAAAGGCAATCGTGCTAATACCACGGTT
GTTTGATGGTACTTATTGAATAAGCCCCGGCTAACTACGTGCCAGCAGCCGCGGTAATAC
GTAGGGGGCGAGCGTTGTCCGGAGTTACTGGGCGTAAAGAGCGTGTAGGCGGTTGGAAAA
GTCAGGTGTGAAATTTTTCGGCTCAACCGAGAGACTGCGCCTGAAACTTTCCGACTGGAG
TTTGGGAGGGGCAACTGGAATTCCTGGTGTAACGGTGAAATGTGTAGATATCAGGAGGAA
CACCCGTGGCGAAGGCGGGTTGCTGGACCAAAACTGACGCTGAGACGCGAAAGCGTGGGT
AGCAAACAGG
>OTU403
GTGGGGAATATTGGACAATGGGCGCAAGCCTGATCCAGCAATGCCGCGTGGGTGAAGACG
GCCTGCGGGTTGTAAAGCCCTTTAGGCGGGGAGGAACGACCGGACGCGAACACCGTCTGG
AAGTGACGTTACCCGCGGAATAAGCACCGGCTAACTCCGTGCCAGCAGCCGCGGTAATAC
GGAGGGTGCGAGCGTTAATCGGAATTACTGGGCGTAAAGCGTGCGTAGGCGGTTTGGTCA
GTCAGCCGTGAAAGCCCCGGGCTCAACCTGGGAACGGCGGTTGAGACGGCCAAACTCGAG
TGGGCTAGAGGATCGTGGAATTCCGGGTGTAGCGGTGAAATGCGTAGAGATCCGGAGGAA
CACCGATGGCGAAGGCAGCGGTCTGGGGCCACACTGACGCTGAGGCACGACAGCGTGGGG
AGCAAACAGG
>OTU404
GTGGGGAATTTTACGCAATGGGGGAAACCCTGACGTAGCGACACCGCGTGAACGAAGAAG
CCTTTTGGGGTGTAAAGTTCTGTCAGCAGGAACGAAATAAATGACGGTACCTGCAGAGGA
AGCATCGGCTAACTACGTGCCAGCAGCCGCGGTAAGACGTAGGATGCAAGCGTTGTCCGG
ATTCATTGGGCGTAAAGAGTTCGTAGGCGGTTCATTAAGTCTGGTGTTAAAGACTGGGGC
TCAACCCTGGAACAGCACTGGATACTGGTGGGCTGGAGTGTGGTAGAGGCAAGCGGAATT
CCTGGTGTAGCGGTGAAATGCGTAGATATCAGGAAGAACACCGGTGGCGTAAGCGGCTTG
CTGGGCCATAACTGACGCTGAGGAACGAAAGCTAGGGTAGCGAATGGG
>OTU405
GTAGGGAATTTTCGTCAATGGGCGCAAGCCTGAACGAGCAATGCCGCGTGAACGAGGAAG
GTCTTCGGATCGTAAAGTTCTGTTGAAGGGGAAAAAGAGCGGAGAGAGGAAATGGTCTCT
GATTGATATTACCCTTCGAGGAAGTCACGGCTAACTACGTGCCAGCAGCCGCGGTAATAC
GTAGGTGGCGAGCGTTATCCGGAATGATTGGGCGTAAAGGGTGCGTAGGCGGCCTGCTAA
GTCTGGAGTGAAAGGTACCGGCTCAACCGGTACAGGCTCTGGAAACTGGCGGGCTAGAGA
GCAGGAGAGGGCGGTGGAACTCCATGTGTAGCGGTAAAATGCGTAGATATATGGAAGAAC
ACCAGTGGCGAAGGCGGCCGCCTGGCCTGTTGACTGACGCTGAGGCACGAAAGCGTGGGG
AGCAAATAGG
>OTU406
GTGGGGAATTTTGGACAATGGGCGAAAGCCTGATCCAGCAATGCCGCGTGAGTGAAGAAG
GCCTTCGGGTTGTAAAGCTCTTTCAGTTGAGAAGAAAAAAACGTGAATAATACTCACGTT
TCATGACGGTATCAACAGAAGAAGCACCGGCTAACTACGTGCCAGCAGCCGCGGTAATAC
GTAGGGTGCGAGCGTTAATCGGAATTACTGGGCGTAAAGGGTGCGCAGGCGGTTCTGAAA
GTCAGATGTGAAATCCCTGGGCTTAACCTAGGAATTGCGTTTGAAACTACAGAACTAGAG
TGTGGCAGAGGGGGGTGGAATTCCATGTGTAGCAGTGAAATGCGTAGAGATATGGAAGAA
CATCGATGGCGAAGGCAACCCCCTGGGTTAACACTGACGCTCAGGCACGAAAGCGTGGGG
AGCAAACAGG
>OTU407
GTGAGGGATATTGGGCAATGGACGCAAGTCTGACCCAGCGACGCCGCGTGGAGGAGAAGG
GCTTCGGCTCGTAAACTCCTTTTCCCGAGGACGAGAACAGGACGGTACTCGGGGAATAAG
TCTCGGCTAACTACGTGCCAGCAGCCGCGGTAATACGTAGGAGGCAAGCGTTATCCGGAA
TTACTGGGCGTAAAGGGCGTCTAGGTGGCAGCCCAAGCGGGGTGTGAAAGCTCCTGGCTT
AACTGGGAGAGTGCGCTCCGAACTGGGCAGCTAGAGGGCAGGCGACGGAGGTGGAATACC
CGGTGGAGTGGTGAAATGCGTAGAGATCGGGTGGAACACCAGTGGCGAAGGCGGCCTTCG
AGCCTGTGCCTGACACTGAAGCGCGAGAGCGTGGGGAGCAAACGGG
>OTU408
GTGAGGAATATTGGACAATGGAGGCAACTCTGATCCAGCCATGCCGCGTGCAGGAAGACT
GCCCTATGGGTTGTAAACTGCTTTTATACAGGAAGAAACCCTTTCACGTGTGGAAGATTG
ACGGTACTGTATGAATAAGCACCGGCTAACTCCGTGCCAGCAGCCGCGGTAATACGGAGG
GTGCAAGCGTTATCCGGAATCATTGGGTTTAAAGGGTCCGTAGGCGGGCGATTAAGTCAG
AGGTGAAATCCCACAGCTTAACTGTGGAACTGCCTTTGATACTGGTTGTCTTGAGTTATA
GTGAAGTAGATAGAATGTGTAGTGTAGCGGTGAAATGCATAGATATTACACAGAATACCG
ATTGCGAAGGCAGTTTACTAACTATTGACTGACGCTAATGGACGAAAGCGTGGGGAGCGA
ACAGG
>OTU409
GTAACGAATCTTCCGCAATGGGCGAAAGCCTGACGGAGCAATGCCGCGTGCGGGATGAAG
CGGCTTCGCCGTGTAAACCGCTGTCAGGAAGCAGAAACACTGATCGCTTCCAGAGGAAGG
GGCGACTAACTCTGTGCCAGCAGTCGCGGTAATACAGAGGCCCCGAGCGTTAATCGGAAT
CACTGGGCTTAAAGGGTGCGCAGGCGGACCCGTAAGTGTTCTGTGAAATCCCCCGGCTCA
ACCGGGGAACAGCAGGGCAAACTGCGGGTCTTGAGACAGGTAGGGGTCGATGGAACCATG
GGTGGAGCGGTGAAATGCGTAGATATCCATGGGAACGCCAATGGCGAAGGCAGTCGACTG
GGCCTGTTCTGACGCTCAGGCACGAAAGCGTGGGGAGCAAACAGG
>OTU410
GTCGAGAATAATTCACAATGGGGGAAACCCTGATGGTGCAACGCCGCGTGGAGGATGAAG
GCCCTAGGGTCGTAAACTCCTGTCATTCGAGAGTAAGACCTGGCGGTCAACAGCCGACAG
GGTTGATAGTATCGAAAGAGGAAGGGACGGCTAACTTCGTGCCAGCAGCCGCGGTAATAC
GAAGGTCCCGAGCGTTGTTCGGAATCACTGGGCGTAAAGGGAGCGTAGGCGGTCTGGTAA
GTCAGATGTGAAATCCCGGGGCTCAACCCCGGAACTGCATCCGATACTGCCTGACTCGAG
TAATGGAGGGGTAGCTGGAATTCTCGGTGTAGCAGTGAAATGCGTGGATATCGAGAGGAA
CACTCGTGGCGAAGGCGAGCTACTGGACATTTACTGACGCTGAGGCTCGAAGGCCAGGGG
AGCGAAAGGG
>OTU412
GTGGGGAATATTGGACAATGGGCGCAAGCCTGATCCAGCAATGCCGCGTGGGTGAAGACG
GCCTGCGGGTTGTAAAGCCCTTTGGGCGGGGAGGAACGGCGTCGCGCGAACAGGGCGGCG
CCCTGACGTTACCCGCGAAACAAGCACCGGCTAACTCCGTGCCAGCAGCCGCGGTAATAC
GGAGGGTGCGAGCGTTAATCGGAATTACTGGGCGTAAAGCGTGCGTAGGCGGTCCGGTCA
GTCAGCCGTGAAAGCCCCGGGCTCAACCTGGGAACGGCGGTTGAGACGGCCGGACTGGAG
TGGGCTAGAGGATCGTGGAATTCCGGGTGTAGCGGTGAAATGCGTAGAGATCCGGAGGAA
CACCGATGGCGAAGGCAGCGGTCTGGGGCCACACTGACGCTGAGGCACGAAAGCGTGGGG
AGCAAACAGG
>OTU413
GTGGGGAATCTTGCGCAATGGGCGGAAGCCTGACGCAGCGACGCCGCGTGCGGGACGAAG
GCCTTCGGGTCGTAAACCGCTTTCAGCAGGGACGAGGCCCTCACGGTGACGGTACCTGCA
GAAGAAGCCCCGGCTAACTACGTGCCAGCAGCCGCGGTAATACGTAGGGGGCGAGCGTTA
TCCGGATTCATTGGGCGTAAAGCGCGCGTAGGCGGCCTGTTAGGTCGGGGGTCAAATACC
GGGGCTCAACCCCGGTCCGCCCCCGATACCGGCAGGCTTGAGTCTGGTAGGGGAAGGCGG
AATTCCCAGTGTAGCGGTGGAATGCGCAGATATTGGGAAGAACACCGGCGGCGAAGGCGG
CCTTCTGGGCCACGACTGACGCTGAGGCGCGAAAGCTAGGGGAGCGAACAGG
>OTU414
GTGAGGAATATTGCGCAATGGCCGAAAGGCTGACGCAGCGACGCCGCGTGAGGGATGAAG
TCCGTTAGGATGTAAACCTCTTTTGCAGGGGATGAATGTCTCGCTATACGCGGGATTGAC
CGTACCCTGCGAATAAGGATCGGCTAACTACGTGCCAGCAGCCGCGGTAATACGTAGGAT
CCGAGCGTTGTCCGGAATTACTGGGTGTAAAGGGCGTGTAGGTGGGTTCCTAAGTCGGTG
GTGAAATCCCGCAGCTTAACTGCGGAATTGCCTTCGATACTGGGGATCTTGAGTGCGGCA
GAGGGAGATGGAATTCATGGTGTAGCGGTGAAATGTGTAGATATCATGAAGAACACCGGT
AGCGAAGGCGGTCTCCTGGTCCGTAACTGACACTGATGCGCGAAAGCGTGGGGAGCAAAC
AGG
>OTU416
GTGGGGAATATTGGACAATGGGCGCAAGCCTGATCCAGCAATGCCGCGTGGATGAAGAAG
GTCTTCGGATTGTAAAGTCCTTTCGGCGGGGACGATGATGACGGTACCCGCAGAAGAAGC
CCCGGCTAACTTCGTGCCAGCAGCCGCGGTAATACGAAGGGGGCTAGCGTTGCTCGGAAT
GACTGGGCGTAAAGGGCGCGTAGGCGGTTTGGTCAGTTAGATGTGAAATTCCTGGGCTTA
ACCTGGGGGCTGCATTTAATACGGCCAGACTTGAGTGTGAAAGAGGGTCGTGGAATTCCC
AGTGTAGAGGTGAAATTCGTAGATATTGGGAAGAACACCGGTGGCGAAGGCGGCGACCTG
GTTCATTACTGACGCTGAGGCGCGAAAGCGTGGGGAGCAAACAGG
>OTU419
GTGGGGAATTTTGGACAATGGGCGCAAGCCTGATCCAGCGACGCCGCGTGGAGGACGAAG
GCCTTCGGGTTGTAAACTCCTTTTGGAGGGGAAGAATAAATTGACGGTACCCTCAGAAAA
AGCCACGGCTAACTACGTGCCAGCAGCCGCGGTAATACGTAGGTGGCGAGCGTTACTCGG
AATTACTAGGCGTAAAGCGTATGTAGGTGGTTAGATAAGTCTATGGTGAAATTTCCTGGC
TTAACTGGGAAGGGACATAGATACTATCTGGCTTGAGTGTGGGAGGGGGAGACGGAATTC
CTGGTGTAGCGGTGAAATGCGTAGATATCAGGAGGAACACCGATGGCGAAAGCAGTCTCC
TGGCCCAATACTGACACTGAGGTACGAAAGCTAGGGTAGCAAACAGG
>OTU420
GTAAGGAATATTGGTCAATGGACGAAAGTCTGAACCAGCCATGCCGCGTGAAGGATGAAG
GTCCTCTGGATTGTAAACTTCTTTTATCTGGGACGAAAAAAGGGAATTCTTTCTCACTTG
ACGGTACCAGAAGAATAAGCACCGGCTAACTCCGTGCCAGCAGCCGCGGTAATACGGAGG
GTGCAAGCGTTATCCGGATTCACTGGGTTTAAAGGGTGCGTAGGTGGGCAGTTAAGTCAG
TGGTGAAATCTCCGGGCTTAACCCGGAAACTGCCATTGATACTATCTGTCTTGAATACTC
TGGAGGTAAGCGGAATATGTCATGTAGCGGTGAAATGCTTAGATATGACATAGAACACCG
ATTGCGAAGGCAGCTTACTACGGAGTCATTGACACTGAGGCACGAAAGCGTGGGGATCAA
ACAGG
>OTU421
GTAGGGAATATTGGACAATGGGCGAAAGCCTGATCCAGCCATGCCGCGTGAGTGACGAAG
GTCTTCGGATTGTAAAACTCTTTTATGAGGGAAGAACCGCCTGGGGAGGAAATGCCCTGG
GTCTGACGGTACCTCAGGAATAAGGGACGGCTAACTCCGTGCCAGCAGCCGCGGTAATAC
GGAGGTCCCTAGCGTTGTTCGGAATTACTGGGCGTAAAGGGGGCGCAGGCGGACAGGTCA
GTGGAAAGTGGAAGCCCAGGGCTCAACCCTGGAACGCCTTTCCATACTGCTTGTCTTGAG
TTCGTGAGAGGAGAGCGGAATTCAGGGTGTAGCGGTGAAATGCTTAGATATCCTGAGGAA
CACCAATGGCGAAAGCAGCTCTCTGGCACGTTACTGACGCTGAGGCCCGAAAGCGTGGGG
AGCGAACGGG
>OTU422
GTGGGGAATATTGGACAATGGGGGCAACCCTGATCCAGCAATGCCGCGTGAGTGATGAAG
GCCTTAGGGTTGTAAAGCTCTTTTACCAGGGATGATAATGACAGTACCTGGAGAATAAGC
TCCGGCTAACTCCGTGCCAGCAGCCGCGGTAATACGGAGGGAGCTAGCGTTGTTCGGAAT
TACTGGGCGTAAAGCGCACGTAGGCGGTTACTCAAGTCAGAGGTGAAAGCCCGGGGCTCA
ACCCCGGAACTGCCTTTGAAACTAGGTAACTAGAATCCTGGAGAGGTGAGTGGAATTCCG
AGTGTAGAGGTGAAATTCGTAGATATTCGGAAGAACACCAGTGGCGAAGGCGGCTCACTG
GACAGGTATTGACGCTGAGGTGCGAAAGCGTGGGGAGCAAACAGG
>OTU426
GTGGGGAATATTGCACAATGGGCGAAAGCCTGATGCAGCAACGCCGCGTGAAGGATGAAG
GCCTTTGGGTCGTAAACTTCTGTCCTTGGGGAAGAAAAAAATGACGGTACCCCTGGAGGA
AGTCCCGGCTAACTACGTGCCAGCAGCCGCGGTAATACGTAGGGGGCGAGCGTTATCCGG
AATTATTGGGCGTAAAGAGTACGTAGGTGGTTTTTTAAGCGCAGGGTTTAAGGCGATGGC
TCAACTGTCGTTCGCCCTGTGAACTGGAAGACTTGAGTACAGGAGAGGAAAGCGGAATTC
CTAGTGTAGCGGTGAAATGCATAGATATTAGGAGGAACACCAGTGGCGAAGGCGGCTTTC
TGGACTGTAACTGACACTGAGGTACGAAAGCGTGGGGAGCAAACAGG
>OTU427
GTAGGGAATTTTCCACAATGGGCGAAAGCCTGATGGAGCAACGCCGCGTGCAGGATGAAG
GCCTTCGGGTTGTAAACTGCTTTTATATGTGAAGATTATGACGGTAGCATATGAATAAGG
GTCGGCTAACTACGTGCCAGCAGCCGCGGTCATACGTAGGACCCAAGCGTTATCCGGAAT
TACTGGGCGTAAAGAGTTGCGTAGGTGGCATTGTAAGTAGATAGTGAAAGCGTCCGGCTC
AACCGGATATACATTATCTAAACTGCAAAGCTAGAGGATGAGAGAGGTCACTGGAATTCC
AAGTGTAGGAGTGAAATCCGTAGATATTTGGAGGAACACCGATGGCGTAGGCAGGTGACT
GGCTCATTCCTGACACTAAGGCACGAAAGCGTGGGTAGCAAACGGG
>OTU429
GTGGGGAATATTGCACAATGGAGGAAACTCTGATGCAGCGACGCCGCGTGAAGGATGAAG
TATTTCGGTATGTAAACTTCTATCAGCAGGGAAGAAAATGACGGTACCTGACTAAGAAGC
CCCGGCTAACTACGTGCCAGCAGCCGCGGTAATACGTAGGGGGCAAGCGTTATCCGGATT
TACTGGGTGTAAAGGGAGCGTAGACGGCACGGCAAGCCAGATGTGAAAGCCCGGGGCTCA
ACCCCGGGACTGCATTTGGAACTGCTGAGCTAGAGTGTCGGAGAGGCAAGTGGAATTCCT
AGTGTAGCGGTGAAATGCGTAGATATTAGGAGGAACACCAGTGGCGAAGGCGGCTTGCTG
GACGATGACTGACGTTGAGGCTCGAAAGCGTGGGGAGCAAACAGG
>OTU430
GTCGAGAATTTTTCACAATGGGCGAAAGCCTGATGGAGCGACGCCGCGTGGGGGATGAAG
GGCTTCGGCTCGTAAACCCCTGTCATTTGCGAACAAGGGCGCCAACCTAACACGTTGTCG
CTTGATAGTAGCAGAAGAGGAAGGGACGGCTAACTCTGTGCCAGCAGCCGCGGTAATACA
GAGGTCCCAAGCGTTGTTCGGATTCACTGGGCGTAAAGGGTGCGTAGGTGGCCGATTAAG
TCGGGTGTGAAATCTCCGGGCTCAACCCGGAGGGTGCGCTCGAAACTGATCGGCTAGAGG
ATGGGAGGGGAGACTGGAATTCTCGGTGTAGCAGTGAAATGCGTAGATATCGAGAGGAAC
ACCGGTGGCGAAGGCGAGTCTCTGGACCATTCCTGACACTGAGGCACGAAAGCCGGGGGA
GCAAACAGG
>OTU431
GTGGGGAATATTGGACAATGGGCGCAAGCCTGATCCAGCCATGCCGCGTGTGTGAAGAAG
GCCTTCGGGTTGTAAAGCACTTTTGTTGGGGAAGAAAACCTGTTGGTTAATACCTGGCAG
GGATGACGGTACCCAAAGAATAAGCACCGGCTAACTTCGTGCCAGCAGCCGCGGTAATAC
GAAGGGTGCAAGCGTTACTCGGAATTACTGGGCGTAAAGCGTGCGTAGGCGGTTGGTTAA
GTCTGCTGTGAAAGCCCCGGGCTCAACCTGGGAACTGCAGTGGATACTGGCCAGCTAGAG
TGTGTCAGAGGATGGTGGAATTCCCGGTGTAGCGGTGAAATGCGTAGAGATCGGGAGGAA
CACCAGTGGCGAAGGCGGCCATCTGGGACAACACTGACGCTGAGGCACGAAAGCGTGGGG
AGCAAACAGG
>OTU432
GTAGGGAATATTGCACAATGGAGGAAACTCTGATGCAGCGACGCCGCGTGAGTGATGAAG
GCCTTCGGGTCGTAAAGCTCTGTCGCAGGGGAATAAGCAAGTGAATGTACCCTGAAAGAA
AGGATCGGCTAACTTCGTGCCAGCAGCCGCGGTAAGACGAGGGATCCTAGCGTTGTTCGG
AATTATTGGGCGTAAAGCGGGTGTAGGTGGCTTTGTAAGTCAGGTGTGAAAGCCCAGGGC
TCAACCCTGGAAGTGCATTTGATACTGCGAAGCTTGAGTGTAGGAGAGGTTACTAGAATT
CTTGGTGTAGTGGTGAAATACGTAGATATCAAGAGGAATACCGGAGGCGAAAGCGGGTAA
CTGGCCTAACACTGACACTCAGACCCGAAAGCGTGGGGATCAAACAGG
>OTU433
GTAGGGAATATTGGACAATGGGTGCAAGCCTGATCCAGCCATGCCGCGTGCAGGAAGAAA
GCCTTCTGGGTTGTAAACTGCTTTTTTCAGGGGATAAAATACCGGTGCGCCGGGAATTGC
AAGTACCTGGAGAATAAGCCACGGCTAACTACGTGCCAGCAGCCGCGGTAATACGTAGGT
GGCAAGCGTTGTCCGGATTTATTGGGTTTAAAGGGTGCGTAGGCGGTGATTTAAGTCAGT
GGTGAAATACGGCAGCTTAACTGTCGAGGTGCCATTGATACTGGGTCACTTGAGTACTGA
TGAGGTAGGCGGAATGGACGGTGTAGCGGTGAAATGCTTAGAGATCGTCCAGAACACCGA
TAGCGAAGGCAGCTTACTAAGGAGTAACTGACGCTGAGGCACGAAAGTGTGGGGATCAAA
CAGG
>OTU434
GTGGGGAATCTTGCGCAATGGGCGAAAGCCTGACGCAGCGACGCCGCGTGGGTGATGAAG
GCCTTCGGGTCGTAAAGCTCTGTGGGGAGAGACGAATAAGACGTGGCTAACATCCACGGC
GATGACGGTATCTCCTTAGCAAGCACCGGCTAACTCTGTGCCAGCAGCCGCGGTAAGACA
GAGGGTGCAAACGTTGTTCGGAATTACTGGGCGTAAAGCGTGTGTAGGCGGCCAGATAAG
TTGGGTGTGAAAGCCCGGGGCTCAACCCCGGAAGTGCACTCAATACTGTTTGGCTTGAGT
ATCGGAGAGGTTGGTGGAATTCTCGGTGTAGAGGTGAAATTCGTAGATATCGAGAGGAAC
ATCGGTGGCGAAGGCGGCCAACTGGACGAATACTGACGCTGAGACACGAAAGCGTGGGGA
GCAAACAGG
>OTU435
GTGGGGAATATTGCACAATGGGCGAAAGCCTGATGCAGCAACGCCGCGTGAGTGAAGAAG
TATCTCGGTATGTAAAGCTCTATCAGCAGGGAAGAAAATGACGGTACCTGACTAAGAAGC
CCCGGCTAACTACGTGCCAGCAGCCGCGGTAATACGTAGGGGGCAAGCGTTATCCGGATT
TACTGGGTGTAAAGGGAGCGCAGACGGCACTGCAAGTCTGAAGTGAAAGCCCGGGGCTCA
ACCCCGGGACTGCTTTGGAAACTGTAGAGCTAGAGTGCTGGAGAGGCAAGCGGAATTCCT
AGTGTAGCGGTGAAATGCGTAGATATTAGGAAGAACACCAGTGGCGAAGGCGGCTTGCTG
GACAGTAACTGACGTTCAGGCTCGAAAGCGTGGGGAGCAAACAGG
>OTU436
GTGGGGAATTGTTCGCAATGGGCGCAAGCCTGACGACGCAACGCCGCGTGGAGGATGAAG
AATTTCGGTTCGTAAACTCCTTTCGATCGAGATGAACATCCTTCGGCCTAATACGCCGGA
GGACTGACAGTATCGAGAGAAGAAGCCCCGGCTAACTCTGTGCCAGCAGCCGCGGTAATA
CAGAGGGGGCAAGCGTTGTTCGGAATTACTGGGCGTAAAGGGTTCGTAGGTGGCCGATTT
AGTCAGACGTGAAATCCCTCAGCTCAACTGGGGAACTGCGTCTGATACTGATTGGCTTGA
GTGCAGGAGAGGAACGCGGAATTCCAGGTGTAGCGGTGAAATGCGTAGATATCTGGAGGA
ACACCGGTGGCGAAGGCGGCGTTCTGGACTGTAACTGACACTGAGGAACGAAAGCCAGGG
GAGCAAACGGG
>OTU439
GACGAGAATACTCCGCAATGGGCGCAAGCCTGACGGGGCGATACAGCGTGGTGGACGAAG
TGCCTCGGCACGTAAACACCTTTTATGTGGGACGAAATTATTGACGGTACCACATGAATA
AGGGGCTCCTAACTCTGTGCCAGCAGGAGCGGTAATACAGAGGCCCCAAGCATTATCCGG
AATCATTGGGCGTAAAGGGTGTCTAGGCGGTCATGTTAGTCGTTTGTAAAATCCGGGGGC
TCAACCTCCGGCCCGCAAGCGAAACGGCATGACTAGAGGTAGGGAGAGGTGCGTGGAACT
CACGGTGTAGGGGTGAAATCCGTTGATATCGTGGGGAACACCAAAGGCGAAGGCAGCGCA
CTGGCCCTAATCTGACGCTCAAGCACGAAAGCCAGGGTAGCGAACGGG
>OTU440
GTGAGGAATATTGGGCAATGGGCGAAAGCCTGACCCAGCCACGCCGCGTGAGTGATGAAG
GCCTTCGGGTTGTAAAGCTCTGTGGGGAGGGAAGAAAAAGCGGGAGAGTAACTGCTCTCG
TGTTGACGGTACCTCCTTAGCAAGCACCGGCTAACTCTGTGCCAGCAGCCGCGGTAATAC
AGAGGGTGCAAACGTTGCTCGGAATTACTGGGCGTAAAGCGCGTGTAGGCTGACATGCAA
GTCGGGTGTGAAATCCCAGGGCTCAACCTTGGAACTGCACTCGAAACTGCACGTCTTGAG
TACTGGAGAGGGAAGCGGAATTCCGGGTGTAGAGGTGAAATTCGTAGATATCCGGAGGAA
CACCAGTGGCGAAGGCGGCTTCCTGGACAGTAACTGACGCTGAGACGCGAAAGCGTGGGG
AGCAAACAGG
>OTU441
GTAGGGAATATTGGGCAATGGATGCAAGTCTGACCCAGCCATGCCGCGTGGAGGAAGAAG
GTCCTCTGGATTGTAAACTCCTTTTTTGGGGGAAGAAGAGACACCTTGCGAGGTGTTGTG
ACGGTACCCTAAGAATAAGCCACGGCTAACTACGTGCCAGCAGCCGCGGTAATACGTAGG
TGGCAAGCGTTGTCCGGATTTATTGGGTTTAAAGGGTGCGTAGGTGGTTTAATAAGTCAG
TGGTGAAAGCTGGTTGCTCAACAATCAAGTTGCCATTGATACTGTTAGACTTGAGAGAAG
TGGAGGCTGGTGGAATGGATGGTGTAGCGGTGAAATGCATAGATATCATCCAGAACGTCA
ATTGCGAAGGCAGCTGGCTGTACTTTTTCTGACACTGAGGCACGAAAGTGTGGGGATCAA
ACAGG
>OTU442
GTGGGGAATCTTGCGCAATGCGCGAAAGCGTGACGCAGCAACGCCGCGTGAGGGAAGACG
GCCTTCGGGTTGTAAACCTCTTTCAGTTGGGACGAAGCCACGACGGTTAATACCCGTCTG
TGGTGACGGTACCTTCAGAAGAAGCTCCGGCTAACTACGTGCCAGCAGCCGCGGTAATAC
GTAGGGGGCAAGCGTTGTCCGGAATCATTGGGCGTAAAGCGCGTGTAGGCGGCTTGGTCA
GTCTGCTCTGAAAGCCCGGGGCTCAACCCCGGGAGGCGGGTGGATACTGCCAAGCTTGAG
TCCGGAAGAGGCGAGTGGAATTCCCGGTGTAGCGGTGAAATGCGCAGATATCGGGAGGAA
CACCAATGGCGAAGGCAGCTCGCTGGGACGTGACTGACGCTGAGACGCGAAAGCGTGGGG
AGCAAACAGG
>OTU443
GTAAGGGATATTGGTCAATGGGCGCAAGCCTGAACCAGCAACGCCGCGTGCAGGATGACG
GCCTTCGGGTTGTAAACTGCTTTTCTCAGGGACGAGCGAGGACGGTACCTGAGGAATAAG
TCACGGCTAACTACGTGCCAGCAGCCGCGGTAACACGTAGGTGGCGAGCGTTATCCGGAT
TTACTGGGCGTAAAGCGTGTGCAGACTGGGTAGCAAGTGGTGTATGAAAGGGTGAGGCTC
AACCTCACGAGGGTATGCCAGACTGCTGCTCTAGAGTGCGAGAGAGGGATGTGGAATTCC
GGGTGTAGTGGTGAAATGCGTAGAGATCCGGAGGAACCCCAGAGGCGCAAGCGGCGTCCT
GGCTCGCAACTGACGTTCAGACACGACAGCATGGGGAGCGAACGGG
>OTU444
GTGGGGAATTTTGGACAATGGGGGCAACCCTGATCCAGCAATGCCGCGTGTGTGAAGAAG
GCCTTCGGGTTGTAAAGCACTTTTGTCCGGAAAGAAATCGCACTTACTAATATTAGGTGT
GGATGACGGTACCGGAAGAATAAGGACCGGCTAACTACGTGCCAGCAGCCGCGGTAATAC
GTAGGGTCCAAGCGTTAATCGGAATTACTGGGCGTAAAGCGTGCGCAGGCGGTTGTGCAA
GACCGATGTGAAATCCCCGGGCTTAACCTGGGAATTGCATTGGTGACTGCACGGCTAGAG
TGTGTCAGAGGGGGGTAGAATTCCACGTGTAGCAGTGAAATGCGTAGAGATGTGGAGGAA
TACCGATGGCGAAGGCAGCCCCCTGGGATAACACTGACGCTCATGCACGAAAGCGTGGGG
AGCAAACAGG
>OTU445
GTGGGGAATATTGGACAATGGGCGCAAGCCTGATCCAGCCATGCCGCGTGAGTGATGAAG
GCCCTAGGGTTGTAAAGCTCTTTCACCGGTGAAGATAATGACGGTAACCGGAGAAGAAGC
CCCGGCTAACTTCGTGCCAGCAGCCGCGGTAATACGAAGGGGGCTAGCGTTGTTCGGATT
TACTGGGCGTAAAGCGCACGTAGGCGGATTGGTCAGTTAGGGGTGAAATCCCAGGGCTCA
ACCCTGGAACTGCCTTTAATACTGCCAGTCTTGAGTATGGAAGAGGTGAGTGGAATTCCG
AGTGTAGAGGTGAAATTCGTAGATATTCGGAGGAACACCAGTGGCGAAGGCGGCTCACTG
GTCCATTACTGACGCTGAGGTGCGAAAGCGTGGGGAGCAAACAGG
>OTU446
GTGGGGAATCTTGCGCAATGGGCGAAAGCCTGACGCAGCGACGCCGCGTGAGTGATGAAG
GCCTTCGGGTTGTAAAGCTCTGTGGGGAGAGAAGAATTAGTGTGGGCTAATCACCACATG
ATGACGGTATCTCCTTAGCAAGCACCGGCTAACTCTGTGCCAGCAGCCGCGGTAAGACAG
AGGGTGCAAACGTTGTTCGGAATTACTGGGCGTAAAGCGAGTGTAGGCGGTCTCGTAAGT
CGGATGTGAAAGCCCCGGGCTCAACCCGGGAAGTGCACTCGATACTGCGAGACTAGAGTA
CCGGAGAGGTTGGTGGAATTCTCGGTGTAGAGGTGAAATTCGTAGATATCGAGAGGAACA
CCGGTGGCGAAGGCGGCCAACTGGACGAGTACTGACGCTGAGACTCGAAAGCGTGGGGAG
CAAACAGG
>OTU448
GTGGGGAATATTGCACAATGGGCGAAAGCCTGATGCAGCAACGCCGCGTGAGCGATGAAG
GCCTTTGGGTCGTAAAGCTCTGTCCTTGGGGAAGAAACAAATGACGGTACCCTTGGAGGA
AGCCCCGGCTAACTACGTGCCAGCAGCCGCGGTAATACGTAGGGGGCGAGCGTTATCCGG
AATTATTGGGCGTAAAGAGTGCGTAGGTGGCCATGTAAGCGCGGGGTGAAAGGCAATAGC
TTAACTATTGTAAGCCTTGCGAACTGTGTGGCTTGAGTGCAGGAGAGGAAAGTGGAATTC
CTAGTGTAGCGGTGAAATGCGTAGATATTAGGAGGAACACCAGTGGCGAAGGCGACTTTC
TGGACTGTAACTGACACTGAGGCACGAAAGCGTGGGGAGCAAACAGG
>OTU449
GTGGGGAATATTGCACAATGGGGGAAACCCTGATGCAGCAACGCCGCGTGAGTGAAGAAG
GTTTTCGGATTGTAAAGCTCTGTTAGCAGGGAAGAGGAAGGACGGTACCTGCAGAGGAAG
CCACGGCTAACTACGTGCCAGCAGCCGCGGTAATACGTAGGTGGCAAGCGTTGTTCGGAA
TAACTGGGCGTAAAGGATGCGTAGGCGGTTGAGTAAGTTATGTGTTAAATATATAGGCTT
AACCTGTAGAAAGCACATAAAACTGTTTAACTAGAGTGCAGGAGAGGTAAGTGGAATTCC
TAGTGTAGCGGTGAAATGCGTAGAGATTAGGAAGAACACCAGTGGCGAAGGCGACTTACT
GGACTGTAACTGACGCTGAGGCATGAGAGCATGGGGAGCAAACAGG
>OTU450
GTGGGGAATCTTGGACAATGGGCGCAAGCCTGATCCAGCCATGCCGCGTGGATGATGAAG
GCCTTAGGGTTGTAAAATCCTTTCGTTGGGGACGATAATGACGGTACCCAAAGAAGAAGC
TCCGGCTAACTTCGTGCCAGCAGCCGCGGTAATACGAAGGGGGCTAGCGTTGTTCGGATT
TACTGGGCGTAAAGCGCGTGTAGGCGGGTCGTTAAGTTGGAGGTGAAATCCCGAGGCTCA
ACCTCGGAACTGCCTTCAAAACTGGCGACCTGGAGCAAGATAGAGGCAAGTGGAATTGCG
AGTGTAGAGGTGAAATTCGTAGATATTCGCAGGAACACCAGTGGCGAAGGCGACTTGCTG
GATCTTTGCTGACGCTGAGACGCGAAAGCGTGGGGAGCAAACAGG
>OTU451
GTGGGGAATTTTGGACAATGGGGGCAACCCTGATCCAGCCATCCCGCGTGTGCGATGAAG
GCCTTCGGGTTGTAAAGCACTTTTGGCAGGGAAGAAACAGCCTGGGCGAATACCCCGGGC
GACTGACGGTACCTGCAGAATAAGCACCGGCTAACTACGTGCCAGCAGCCGCGGTAATAC
GTAGGGTGCAAGCGTTAATCGGAATTACTGGGCGTAAAGCGTGCGCAGGCGGTTCGGAAA
GAAAGGTGTGAAATCCCAGGGCTTAACCTTGGAACTGCACTTTTAACTACCGGGCTAGAG
TACGTCAGAGGGGGGTAGAATTCCACGTGTAGCAGTGAAATGCGTAGAGATGTGGAGGAA
TACCGATGGCGAAGGCAGCCCCCTGGGATGATACTGACGCTCATGCACGAAAGCGTGGGG
AGCAAACAGG
>OTU452
GTGGGGAATTTTGGACAATGGGGGCAACCCTGATCCAGCCATGCCGCGTGAGTGAAGAAG
GCCTTCGGGTTGTAAAGCTCTTTCGGCCGGGAAGAAATCGCATAGGCTAATACCCTGTGT
GGATGACGGTACCGGAATAAGAAGCACCGGCTAACTACGTGCCAGCAGCCGCGGTAATAC
GTAGGGTGCGAGCGTTAATCGGAATTACTGGGCGTAAAGCGTGCGCAGGCGGTTTAGTAA
GACAGGCGTGAAATCCCCGGGCTCAACCTGGGAACTGCGCTTGTGACTGCTAAGCTAGAG
TACGGCAGAGGGGGGTGGAATTCCACGTGTAGCAGTGAAATGCGTAGAGATGTGGAGGAA
CACCGATGGCGAAGGCAGCCCCCTGGGCCGATACTGACGCTCATGCACGAAAGCGTGGGT
AGCAAACAGG
>OTU453
GTGGGGAATATTGGGCAATGGGAGAAATCCTGACCCAGCGACGCCGCGTGAACGAAGAAG
GCCTTCGGGTCGTAAAGTTCTTTTATGTGGGAAGAAGGAAGTGACGGTACCACATGAATA
AGCCCCGGCTAACTACGTGCCAGCAGCCGCGGTAATACGTAGGGGGCGAGCGTTGTCCGG
AATTACTGGGCGTAAAGGGCACGCAGGCTGTGCTTCAAGTCAGCTGTTAAAGGATGCGGC
TTAACCGTGTTATGCAGTTGAGACTGAGGTACTGGAGTACCGAAGAGGCAAGTGGAATTC
CCAGTGTAGCGGTGAAATGCGTAGATATTGGGAAGAACATCGGTGGCGAAGGCGACTTGC
TGGTCGGTAACTGACGCTGAGGTGCGAAAGCCAGGGGAGCAAACGGG
>OTU454
GTAGGGAATATTGCTTAATGGGCGAAAGCCTGAAGCAGCAACGCCGCGTGTACGATGAAG
GCCTTCGGGTTGTAAAGTACTTTTGCAGGGGATGAGGAAGGACAGTACCCTGAGAATAAG
TCTCGGCTAACTACGTGCCAGCAGCCGCGGTAAAACGTAGGAGACGAGCGTTATCCGGAT
TTACTGGGCGTAAAGCGCGTGCAGGCGGCACGGAAAGTTGGATGTGAAAGCTCCCGGCTT
AACTGGGAGAGGTCGTTCAAAACTACCGAGCTAGAGTATGGGAGAGGGAAGCGGAATTCC
GGGTGTAGTGGTGAAATGCGTAGATATCCGGAGGAACACCAGTGGCGAAAGCGGCTTCCT
GGCCCGAGACTGACGCTCAGACGCGAAAGCTAGGGTAGCAAACGGG
>OTU455
GTGGGGAATCTTGCACAATGGGCGAAAGCCTGATGCAGCCATGCCGCGTGAATGATGAAG
GCCTTAGGGTTGTAAAATTCTTTCGTCAGGGATGATAATGACCGTACCTGAAGAAGAAGC
CCCGGCTAACTTCGTGCCAGCAGCCGCGGTAATACGAAGGGGGCTAGCGTTGTTCGGAAT
TACTGGGCGTAAAGCGCACGTAGGCGGACTTTTAAGTCAGGTGTGAAATCCCGGGGCTCA
ACCTCGGAACTGCATTTGAAACTGGAAGTCTTGAGATCAGGAGAGGTTAGCGGAATACCG
AGTGTAGAGGTGAAATTCGTAGATATTCGGTGGAACACCAGTGGCGAAGGCGGCTAACTG
GACTGATACTGACGCTGAGGTGCGAAAGTGTGGGGAGCAAACAGG
>OTU456
GTAAGGAATATTGGACAATGGACGAAAGTCTGATCCAGCCATGCCGCGTGAAGGATTAAG
GTCCTCTGGATTGTAAACTTCTTTTATATGGGGCGAAAAAAGGGCATTCTTGCTCACTTG
ACGGTACCATATGAATAAGCACCGGCTAACTCCGTGCCAGCAGCCGCGGTAATACGGAGG
GTGCAAGCGTTATCCGGATTTACTGGGTTTAAAGGGTGCGTAGGCTGATAGGTAAGTCAG
TGGTGAAATCCTGGAGCTTAACTCCAGAACTGCCATTGATACTATCTATCTTGAATATTG
TGGAGGTTTGCGGAATATGTCATGTAGCGGTGAAATGCTTAGATATGACATGGAACACCT
ATTGCGAAGGCAGCAGGCTACACATATATTGACGCTGAGGCACGAAAGCGTGGGGATCAA
ACAGG
>OTU458
GTGGGGAATATTGGACAATGGGCGCAAGCCTGATCCAGCAATGCCGCGTGGGTGAAGACG
GCCTGCGGGTTGTAAAGCCCTTTAGGCGGGGAGGAACGACGAGACGCTAATATCGTTTCG
AAGTGACGTTACCCGCGGAATAAGCACCGGCTAACTCCGTGCCAGCAGCCGCGGTAATAC
GGAGGGTGCGAGCGTTAATCGGAATTACTGGGCGTAAAGCGTGCGTAGGCGGAGGGGTCA
GTCAGCCGTGAAAGCCCCGGGCTTAACCTGGGAACGGCGGTTGAGACGGCTCGTCTGGAG
TGGGCTAGAGGATCGTGGAATTCCGGGTGTAGCGGTGAAATGCGTAGAGATCCGGAGGAA
CACCGATGGCGAAGGCAGCGGTCTGGGGCCACACTGACGCTGAGGCACGACGGCGTGGGG
AGCAAACAGG
>OTU459
GTGGGGAATATTGGACAATGGGGGAAACCCTGATCCAGCAATGCCGCGTGTGTGAAGAAG
GCCTTCGGGTTGTAAAGCACTTTTATCAGGAAAGAAATCCGGTCGGTTAATACCCGGTCG
GGATGACGGTACCTGAGGAATAAGCACCGGCTAACTTCGTGCCAGCAGCCGCGGTAATAC
GAAGGGTGCAAGCGTTAATCGGAATTACTGGGCGTAAAGGGTGCGTAGGCGGCCTGTTAA
GTTCGATGTGAAAGCCCTGGGCTCAACCTGGGAATGGCATCGAAGACTGGCAGGCTGGAG
TGCGGTAGAGGATGGTGGAATTCCCGGTGTAGCGGTGAAATGCGTAGAGATCGGGAGGAA
CATCGGTGGCGAAGGCGGCCATCTGGACCAGCACTGACGCTGAGGCACGAAAGCGTGGGG
AGCAAACAGG
>OTU460
GTAGGGAATCTTGGACAATGGGCGCAAGCCTGATCCAGCCATGCCGCGTGAGTGACGAAG
GCCTTAGGGTTGTAAAACTCTTTCGCACGTGACGATAATGACGGTAACGTGAGAAGAAGC
TCCGGCTAACTTCGTGCCAGCAGCCGCGGTAATACGAAGGGGGCTAGCGTTGTTCGGATT
TACTGGGCGTAAAGCGCGTGTAGGCGGGCCGTTAAGATGGGGGTGAAAGCCCGGAGCTCA
ACTCCGGAATTGCCTTCATGACTGGCGGCCTGGACTCAAGGAGAGGCAAGTGGAATTGCG
AGTGTAGAGGTGAAATTCGTAGATATTCGCAGGAACACCAGTGGCGAAGGCGACTTGCTG
GACTTGTAGTGACGCTGAGACGCGAAAGCGTGGGGAGCAAACAGG
>OTU461
GTGGGGAATATTGGACAATGGGCGAAAGCCTGATCCAGCCACGCCGCGTGAGTGATGAAG
GCCTTCGGGTCGTAAAGCTCTGTGGGGAGGGACGAACGAGCCGCTGAAGAGGCGGAAATG
ACGGTACCTCCTTAGCAAGCACCGGCTAACTTCGTGCCAGCAGCCGCGGTAATACGAAGG
GTGCAAACGTTGCTCGGAATCATTGGGCGTAAAGCGCACGTAGGCGGCCTCATAAGTCGG
ATGTGAAATCCCTCGGCTCAACCGAGGACGTGCATCCGAAACTGTGAAGCTCGAGTATGG
AAGAGGGTCGCGGAATTCCCGGTGTAGAGGTGAAATTCGTAGATATCGGGAGGAACACCA
GTGGCGAAGGCGGCGACCTGGGCCAATACTGACGCTGAGGTGCGAAAGCGTGGGGAGCAA
ACAGG
>OTU462
GTGGGGAATATTGGACAATGGGCGCAAGCCTGATCCAGCCACGCCGCGTGAGTGATGAAG
GCCTTCGGGTCGTAAAGCTCTGTGGGGAGGGACGAACCGCTGTGCGTTCATAGCGCGCAG
CATGACGGTACCTCCTTAGCAAGCACCGGCTAACTTCGTGCCAGCAGCCGCGGTAATACG
AAGGGTGCAAACGTTGCTCGGAATTATTGGGCGTAAAGCGCACGTAGGCGGCTTTGTGTG
TCGGATGTGAAATCCCTCGGCTCAACCAAGGAAGTGCATTCGAAACTGCAAAGCTTGAGT
ACTTAAGAGGATCGCGGAATTCCCGGTGTAGAGGTGAAATTCGTAGATATCGGGAGGAAC
ACCAGTGGCGAAGGCGGCGATCTGGGAAGATACTGACGCTGAGGTGCGAAAGCGTGGGGA
GCAAACAGG
>OTU463
GTGGGGAATATTGGACAATGGGCGAAAGCCTGATCCAGCAATGCCGCGTGGGTGAAGACG
GCCTGCGGGTTGTAAAGCCCTTTAGGCGGGGAGGAACGACGGGACGTGAATAGCGTTTCG
GAGTGACGTTACCCGCGGAATAAGCACCGGCTAACTCCGTGCCAGCAGCCGCGGTAATAC
GGAGGGTGCGAGCGTTAATCGGAATTACTGGGCGTAAAGCGTGCGTAGGCGGATGGGTCA
GTCAGCCGTGAAAGCCCCGGGCTTAACCTGGGAACGGCGGTTGAGACGGCCCGTCTTGAG
TGGGCTAGAGGATCGTGGAACTCCCGGTGTAGCGGTGAAATGCGTAGAGATCGGGAAGAA
CACCGATGGCGAAGGCAGCGATCTGGGGCCACACTGACGCTGAGGCACGACGGCGTGGGG
AGCAAACAGG
>OTU466
GTAAGGAATATTGCTCAATGGGGGAAACCCTGAAGCAGCAACGCCGTGTGAGGGATGAAG
GGCTTTTGCTTGTAAACCTCTGTAGTGAGGGAAAAAACTTCCACTCTGTGGAATATGATG
GTACCTCAAAAGTAAGCCCCGGCTAACTACGTGCCAGCAGCCGCGGTAATACGTAGGGGG
CAAACGTTGTCCGGATTTACTGGGTGTAAAGGGTGCTCAGGCGGTTTTGTAAGTCAGAAG
TGAAATCCTAGGGCTTAACTCTGGAACTGCTTTTGATACTGCAAGGCTTGAATGTGGAAG
AGGAGGATGGAATTTCTGGTGTAGCAGTGAAATGCGTAGATATCAGAAAGAACACCAGTG
GCGAAGGCGGTCCTCTGGTCCACTATTGACGCTAAAGCACGAAAGCGTGGGGAGCAAACA
GG
>OTU467
GTAAGGAATATTGGTCAATGGACGAAAGTCTGAACCAGCCATGCCGCGTGAAGGATGACG
GCCCTCTGGGTTGTAAACTTCTTTTATCTGGGACGAAAAAAGATCATTCCTGATCACTTG
ACGGTACCAGAGGAATAAGCACCGGCTAACTCCGTGCCAGCAGCCGCGGTAATACGGAGG
GTGCAAGCGTTATCCGGATTTACTGGGTTTAAAGGGTGCGTAGGTGGGTCTGTAAGTCAG
TGGTGAAATCTTCGAGCTTAACTCGGAAACTGCCATTGATACTATAGGTCTTGAATATTC
TGGAGGTGAGCGGAATATGTCATGTAGCGGTGAAATGCTTAGATATGACATAGAACACCG
ATTGCGAAGGCAGCTCACTACGGAATCATTGACACTGAGGCACGAAAGCGTGGGGATCAA
ACAGG
>OTU470
GTGGGGAATATTGGACAATGGGCGCAAGCCTGATCCAGCAATGCCGCGTGTGTGAAGAAG
GCCTGCGGGTTGTAAAGCACTTTCAGTGGGGAGGAAGGCCTCAATATTAATACTATTGAG
GATTGACGTTACCCACAGAAGAAGCACCGGCTAACTCTGTGCCAGCAGCCGCGGTAATAC
AGAGGGTGCAAGCGTTAATCGGAATTACTGGGCGTAAAGGGTGCGTAGGTGGTTTTTTAA
GTCAGATGTGAAATCCCTGGGCTCAACCTAGGAATTGCATTTGATACTGAATAACTTGAG
TATGGTAGAGGGAAGTGGAATTTCCAGTGTAGCGGTGAAATGCGTAGATATTGGAAGGAA
CATCAGTGGCGAAGGCGACTTCCTGGACCATTACTGACACTGAGGCACGAAAGCGTGGGG
AGCGAACAGG
>OTU471
GTGAGGAATATTGGTCAATGGACGAGAGTCTGAACCAGCCAAGTAGCGTGAAGGATGACT
GCCCTATGGGTTGTAAACTTCTTTTATATGGGAATAAAATGTTCCACGTGTGGGATTTTG
TATGTACCATATGAATAAGGATCGGCTAACTCCGTGCCAGCAGCCGCGGTAATACGGAGG
ATCCGAGCGTTATCCGGATTTATTGGGTTTAAAGGGAGCGTAGGTGGATTGTTAAGTCAG
TTGTGAAAGTTTGCGGCTCAACCGTAAAATTGCAGTTGAAACTGGCAGTCTTGAGTACAG
TAGAGGTGGGCGGAATTCGTGGTGTAGCGGTGAAATGCTTAGATATCACGAAGAACTCCG
ATTGCGAAGGCAGCTCACTGGACTGCAACTGACACTGAGGCTCGAAAGTGTGGGTATCAA
ACAGG
>OTU474
GTGGGGAATTTTGGACAATGGGGGAAACCCTGATCCAGCCATGCCGCGTGCAGGATGAAG
GCCTTCGGGTTGTAAACTGCTTTTGTACGGAACGAAAAGGTCCTTTCTAATAAAGAGGGC
TCATGACGGTACCGTAAGAATAAGCACCGGCTAACTACGTGCCAGCAGCCGCGGTAATAC
GTAGGGTGCGAGCGTTAATCGGAATTACTGGGCGTAAAGCGTGCGCAGGCGGTTATATAA
GACAGATGTGAAATCCCCGGGCTCAACCTGGGAACTGCATTAGTGACTGTATAGCTGGAG
TGCGGCAGAGGGGGATGGAATTCCGCGTGTAGCAGTGAAATGCGTAGATATGCGGAGGAA
CACCGATGGCGAAGGCAATCCCCTGGGCCTGCACTGACGCTCATGCACGAAAGCGTGGGG
AGCAAACAGG
>OTU475
GTGAGGGATATTGCACAATGGGGGAAACCCTGATGCAGCGACGCCGCGTGGGTGACGAAG
GGCTTCGGCTCGTAAAACCCTTTTCTGCGTGACGAGGACAAGGACGGTAGCGCAGGAATA
AGTCTCGGCTAACTACGTGCCAGCAGCCGCGGTAAAACGTAGGAGACAAACGTTATCCGG
AGTTACTGGGCGTAAAGGGCGTGCAGGCGGCTGACTAAGTCTGGCGTGAAAGTTCCCGGC
TCAACCGGGGGAGTGCGTCGGATACTGGTCGGCTCGAGGGCGGTAGAGGCGTGTGGAATT
CCGGGTGTAGTGGTGAAATGCGTAGAGATCCGGAGGAACACCAGTGGCGAAGGCGACACG
CTGGGCCGCACCTGACGCTAAGACGCGACAGCATGGGGAGCGAACGGG
>OTU476
GTGGGGAATTTTCCGCAATGGGCGAAAGCCTGACGGAGCGACGCCGCGTGGAGGATGAAG
GATTTCGGTCTGTAAACTCCTGTCAGGGGGGACGATGATGACGGTACCCCCAAAGGAAGC
ATCGGCTAACTACGTGCCAGCAGCCGCGGTAAGACGTAGGATGCGAGCGTTGTTCGGAAT
TATTGGGCGTAAAGCGTGCGTAGGCGGCTTGTTAAGTCTGGTGTGAAAGCTAGGGGCTCA
ACCCCTGTGTTGCACTGGAAACTGGCAGGCTTGAGTGCGGTAGGGGAAGGTGGAATTCCG
AGTGTAGCGGTGAAATGCGTAGATATTCGGAAGAACACCGGTGGCGAAGGCGACCTTCTG
GGCCGCCACTGACGCTGAGGCACGAAAGCGTGGGGAGCAAACGGG
>OTU477
GTGGGGAATATTGCACAATGGGCGCAAGCCTGATGCAGCGACGCCGCGTGAGGGATGACG
GCCTTCGGGTTGTAAACCTCTTTCACCAGGGACGAAGCGTGAGTGACGGTACCTGGAGAA
GAAGCACCGGCCAACTACGTGCCAGCAGCCGCGGTAATACGTAGGGTGCGAGCGTTGTCC
GGAATTACTGGGCGTAAAGAGCTCGTAGGCGGTTTGTCGCGTCGTCTGTGAAATTCTGCA
ACTCAATTGTAGGCGTGCAGGCGATACGGGCAGACTTGAGTACTACAGGGGAGACTGGAA
TTCCTGGTGTAGCGGTGAAATGCGCAGATATCAGGAGGAACACCGGTGGCGAAGGCGGGT
CTCTGGGTAGTAACTGACGCTGAGGAGCGAAAGCGTGGGTAGCGAACAGG
>OTU479
GTGGGGAATATTGCACAATGGGGGAAACCCTGATGCAGCGACGCCGCGTGAAGGAAGAAG
TATCTCGGTATGTAAACTTCTATCAGCAGGGAAGAAAATGACGGTACCTGACTAAGAAGC
CCCGGCTAACTACGTGCCAGCAGCCGCGGTAATACGTAGGGGGCAAGCGTTATCCGGATT
TACTGGGTGTAAAGGGAGCGTAGACGGAAGAGCAAGTCTGATGTGAAAGGCTGGGGCTTA
ACCCCAGGACTGCATTGGAAACTGTTTTTCTAGAGTGCCGGAGAGGTAAGCGGAATTCCT
AGTGTAGCGGTGAAATGCGTAGATATTAGGAGGAACACCAGTGGCGAAGGCGGCTTACTG
GACGGTAACTGACGTTGAGGCTCGAAAGCGTGGGGAGCAAACAGG
>OTU480
GTAGGGAATCTTCCACAATGGACGCAAGTCTGATGGAGCAACGCCGCGTGAGTGAAGAAG
GGTTTCGGCTCGTAAAGCTCTGTTGTTGGTGAAGAAGGACAGGGGTAGTAACTGACCTTT
GTTTGACGGTAATCAATTAGAAAGTCACGGCTAACTACGTGCCAGCAGCCGCGGTAATAC
GTAGGTGGCAAGCGTTGTCCGGATTTATTGGGCGTAAAGCGAGTGCAGGCGGCTCGATAA
GTCTGATGTGAAAGCCTTCGGCTCAACCGGAGAATTGCATCAGAAACTGTCGAGCTTGAG
TACAGAAGAGGAGAGTGGAACTCCATGTGTAGCGGTGAAATGCGTAGATATATGGAAGAA
CACCGGTGGCGAAGGCGGCTCTCTGGTCTGTTACTGACGCTGAGGCTCGAAAGCATGGGT
AGCGAACAGG
>OTU481
GTAGGGAATATTGGACAATGGACGCAAGTCTGATCCAGCCATCCCGCGTGAAGGATTAAG
GTCCTATGGATTGTAAACTTCTTTTCTCTGGGAATAAAAACCGGCATTCATGTTGGCTTG
AAGGTACCAGAGGAATAAGCACCGGCTAACTCCGTGCCAGCAGCCGCGGTAATACGGAGG
GTGCAAGCGTTATCCGGATTCACTGGGTTTAAAGGGTGCGTAGGTGGCTTTGTAAGTCAG
TGGTGAAAGCCCGGAGCTTAACTCCGGAACTGCCATTGATACTGCTTAGCTTGAATCAGG
TCGAGGTGGATGGAATATTACATGTAGCGGTGAAATGCTTAGAGATGTAATAGAACACCG
ATTGCGAAGGCAGTTCACTAGGCCTGTATTGACACTGAGGCACGAAAGCGTGGGGATCAA
ACAGG
>OTU482
GTGGGGAATATTGGACAATGGGGGAAACCCTGATCCAGCAATGCCGCGTGTGTGAAGAAG
GCCTGCGGGTTGTAAAGCACTTTTGTCCGGGAAGAAAGGACCTGACCTAATACGTTGGGG
GGATGACGGTACCGGAAGAATAAGCACCGGCTAACTTCGTGCCAGCAGCCGCGGTAATAC
GAAGGGTGCAAGCGTTAATCGGAATTACTGGGCGTAAAGGGTGCGTAGACGGCCTGTTAA
GTCGACTGTGAAAGTCCTGGGCTCAACCTGGGGACTGCAGTTGATACTGGGAGGCTTTGA
GTTTGGGAGAGGGTGGTGGAATTCCCGGTGTAGCGGTGAAATGCGTAGAGATCGGGAGGA
ACATCCGTGGCGAAGGCGGCCACCTGGCCTGAAACTGACGTTGAGGCACGAAAGCGTGGG
GAGCAAACAGG
>OTU484
GTGGGGAATATTGGACAATGGGCGCAAGCCTGATCCAGCAATGCCGCGTGTGTGAAGAAG
GCCTTCGGGTTGTAAAGCACTTTCAGTGGGGAGGAAAGCCTCAAGGTTAATAACCTTGAG
GGGTGACGTTACCTACAGAAGAAGCACCGGCTAACTCTGTGCCAGCAGCCGCGGTAATAC
AGAGGGTGCAAGCGTTAATCGGAATTACTGGGCGTAAAGCGCTCGTAGGCGGGTGCCTAA
GTCGATTGTGAAAGCCCTGGGCTTAACCTGGGAACTGCAGTCGATACTGGGTATCTAGAG
TATGGTAGAGGATAGTGGAATTCCCGGTGTAGCAGTGAAATGCGTAGATATCGGGAGGAA
CACCAGTGGCGAAGGCGACTTTCTGGACCAATACTGACGCTGAGGAGCGAAAGCGTGGGG
AGCAAACAGG
>OTU486
GTGGGGAATTTTGGACAATGGGCGCAAGCCTGATCCAGCCATTCCGCGTGCAGGATGAAG
GCCCTCGGGTTGTAAACTGCTTTTGTACGGAACGAAACGGCTCTCTCTAATACAGGGGGC
TAATGACGGTACCGTAAGAATAAGCACCGGCTAACTACGTGCCAGCAGCCGCGGTAATAC
GTAGGGTGCAAGCGTTAATCGGAATTACTGGGCGTAAAGCGTGCGCAGGCGGTTATGTAA
GACAGTTGTGAAATCCCCGGGCTCAACCTGGGAACTGCATCTGTGACTGCATAGCTAGAG
TACGGCAGAGGGGGATGGAATTCCGCGTGTAGCAGTGAAATGCGTAGATATGCGGAGGAA
CACCGATGGCGAAGGCAATCCCCTGGGCCTGTACTGACGCTCATGCACGAAAGCGTGGGG
AGCAAACAGG
>OTU487
GTAAGGAATATTCCACAATGGGGGAAACCCTGATGGAGCAATGCCGCGTGCAGGAAGACG
CGTTTCGGCGTGTAAACTGCTTTTAAACAGGATGATTATGACAGTACTGTTAGAATAAGG
ACCGGCTAATTACGTGCCAGCAGCCGCGGTAATACGTAAGGTCCAAGCGTTATCCGGATT
TACTGGGCGTAAAGCGTCTGTAGGCGGCCAAGCAAGTTGGGTGCGAAATTTTGTGGCTCA
ACCATGAAACTGTATTCAAAACTGCTAGGCTCGAGGTTGGTAGAGGTACGTGGAACGTGC
GGTGTAGGGGTGACATCCGTAGATATCGCACAGAACACCAATGGCGAAGGCAGCGTACTG
GGCCACACCTGACGCTCAGAGACGAAAGCGTGGGGAGCGAACGGA
>OTU488
GTAGGGAATATTGGACAATGGGCGCAAGCCTGATCCAGCCATGCCGCGTGAGTGAAGAAG
GCCCTCGGGTTGTAAAGCTCTTTTGTCCGGAAAGAAAAGCGCCGGGTTAATACCCTGGTG
TCCTGACGGTACCGGAAGAATAAGCACCGGCTAACTTCGTGCCAGCAGCCGCGGTAATAC
GAAGGGTGCAAGCGTTACTCGGAATTACTGGGCGTAAAGCGTGCGTAGGTGGTTCGTTAA
GTCTGATGTGAAAGCCCTGGGCTCAACCTGGGAATTGCATTGGATACTGGCGGGCTAGAG
TGCGGTAGAGGATAGTGGAATTCCCGGTGTAGCAGTGAAATGCGTAGAGATCGGGAGGAA
CATCTGTGGCGAAGGCGACTATCTGGACCAGCACTGACACTGAGGCACGAAAGCGTGGGG
AGCAAACAGG
>OTU489
GTGGGGAATCTTCCGCAATGGGCGAAAGCCTGACGGAGCAACGCCGCGTGAGTGATGACG
GCCTTCGGGTTGTAAAACTCTGTGATCCGGGACGAAAAGGCAGAGTGCGAAGAACAAACT
GCATTGACGGTACCGGAAAAGCAAGCCACGGCTAACTACGTGCCAGCAGCCGCGGTAATA
CGTAGGTGGCAAGCGTTGTCCGGAATTATTGGGCGTAAAGCGCGCGCAGGCGGCTTCCCA
AGTCCCTCTTAAAAGTGCGGGGCTTAACCCCGTGATGGGAAGGAAACTGGGAAGCTGGAG
TATCGGAGAGGAAAGTGGAATTCCTAGTGTAGCGGTGAAATGCGTAGAGATTAGGAAGAA
CACCGGTGGCGAAGGCGACTTTCTGGACGAAAACTGACGCTGAGGCGCGAAAGCGTGGGG
AGCAAACAGG
>OTU491
GTGGGGAATATTGCACAATGGGGGAAACCCTGATGCAGCCATGCCGCGTGTGTGAAGAAG
GCCTTCGGGTTGTAAAGCACTTTCAGTAGGGAGGAAGGTAGTGTAGTTAACACCTGCATT
ATTTGACGTTACCTACAGAAGAAGCACCGGCTAACTCCGTGCCAGCAGCCGCGGTAATAC
GGAGGGTGCGAGCGTTAATCGGAATTACTGGGCGTAAAGCGCATGCAGGCGGCCTGTTAA
GTCAGATGTGAAAGCCCGGGGCTTAACCTCGGAATTGCATTTGAAACTGGCAGGCTAGAG
TCTTGTAGAGGGGGGTAGAATTTCAGGTGTAGCGGTGAAATGCGTAGAGATCTGAAGGAA
TACCAGTGGCGAAGGCGGCCCCCTGGACAAAGACTGACGCTCAGATGCGAAAGCGTGGGG
AGCAAACAGG
>OTU492
GTGAGGAATATTGGTCAATGGACGCAAGTCTGAACCAGCCATGCCGCGTGGAGGATGACA
GCCTTCTGGGTTGTAAACTTCTTTTATATGGGAAGAAAAGTACGGTTTCTACTGTATCCG
ACGGTACCATATGAATAAGCACCGGCTAACTCCGTGCCAGCAGCCGCGGTAATACGGAGG
GTGCAAGCGTTATCCGGATTTACTGGGTTTAAAGGGTGTGTAGGCGGACATTTAAGTCAG
AGGTGAAATCTCCGGGCTCAACCCGGAAACTGCCTTTGATACTATTTGTCTTGAATTTCG
TTGAGGTTGGCGGAATATATCATGTAGCGGTGAAATGCATAGATATGATATAGAACACCG
ATTGCGAAGGCAGCTGGCTGAACGACGATTGACGCTGAGGCACGAAAGCGTGGGTAGCGA
ACAGG
>OTU493
GTAGGGAATTTTCCACAATGGACGAAAGTCTGATGGAGCAACGCCGCGTGCAGGATGAAG
GCCTTCGGGTTGTAAACTGCTTTTATCTGTGAAGATTATGACGGTAGCAGATGAATAAGG
ATCGGCTAACTCCGTGCCAGCAGCCGCGGTCATACGGAGGATCCAAGCGTTATCCGGAAT
TACTGGGCGTAAAGAGTTGCGTAGGCGGCATAGTAAGCAGAGTGTGAAATCGTGTGGCTC
AACCATACACCCATGCTCTGAACTGCTAAGCTAGAGAATGGAAGAGGTCGCTAGAATTCC
TGGTGTAGGGGTGAAATCCGTAGATATCAGGAGGAATACCGATGGCGTAGGCAGGCGACT
GGTCCATTTCTGACGCTCAGGCACGAAAGCGTGGGGAGCGATCGGG
>OTU495
GTGGGGAATATTGCACAATGGGGGAAACCCTGATGCAGCGACGCAGCGTGCGGGATGACG
GCCTTCGGGTTGTAAACCGCTTTCAGCAGGGAAGAAGCGCAAGTGACGGTACCTGCAGAA
GAAGTACCGGCTAACTACGTGCCAGCAGCCGCGGTAATACGTAGGGTACGAGCGTTGTCC
GGAATTATTGGGCGTAAAGAGCTCGTAGGTGGTTGGTCACGTCTGCTGTGGAAACGCAAC
GCTTAACGTTGCGCGTGCAGTGGGTACGGGCTGACTAGAGTGCAGTAGGGGAGTCTGGAA
TTCCTGGTGTAGCGGTGAAATGCGCAGATATCAGGAGGAACACCGGTGGCGAAGGCGGGA
CTCTGGGCTGTAACTGACACTGAGGAGCGAAAGCATGGGGAGCGAACAGG
>OTU496
GTGGGGAATTTTGGACAATGGGCGAAAGCCTGATCCAGCAATGCCGCGTGCAGGATGAAG
GCCTTCGGGTTGTAAACTGCTTTTGTACAGAACGAAACAGTCTCTCCTAATACGGGGGGC
GAATGACGGTACTGTAAGAATAAGCACCGGCTAACTACGTGCCAGCAGCCGCGGTAATAC
GTAGGGTGCAAGCGTTAATCGGAATTACTGGGCGTAAAGCGTGCGCAGGCGGTTTTGTAA
GACAGATGTGAAATCCCCGGGCTCAACCTGGGACCTGCATTTGTGACTGCAAAGCTAGAG
TACGGCAGAGGGGGATGGAATTCCGCGTGTAGCAGTGAAATGCGTAGATATGCGGAGGAA
CACCGATGGCGAAGGCAATCCCCTGGGCCTGTACTGACGCTCATGCACGAAAGCGTGGGG
AGCAAACAGG
>OTU501
GTGGGGAATTTTGCGCAATGGGCGAAAGCCTGACGCAGCAACGCCGCGTGGAGGATGAAG
GTTCTCTGAATCGTAAACTCCTGTCGGCCGGGAAGAATGGGCGGGGCGCTAATCAGCTCC
GTCTTGACTGTACCGGCAAAGGAAGCCCCGGCTAACTCCGTGCCAGCAGCCGCGGTAATA
CGGAGGGGGCAAGCGTTACTCGGAATTATTGGGCGTAAAGGGCGCGTAGGCGGCCGCGTG
CGTCAGAGGTGAAATCCCCGGGCTTAACCCGGGACCTGCCTCTGATACGGCGCGGCTTGA
GTCCGGGAGAGGGGAGCAGAATTCCCAGTGTAGCGGTGAAATGCGTAGATATTGGGAGGA
ATACCGGTGGCGAAGGCGGCTCCCTGGACCGGTACTGACGCTGAGGCGCGAAAGCGTGGG
TAGCAAACAGG
>OTU502
GTGAGGAATCTTCCACAATGGGCGAAAGCCTGATGGAGCAACGCCGCGTGCAGGATGAAG
GCCTTCGGGTTGTAAACTGCTTTTATAAGTGAGGAATATGACGGTAACTTATGAATAAGG
ATCGGCTAACTACGTGCCAGCAGCCGCGGTCATACGTAGGATCCGAGCGTTATCCGGAGT
GACTGGGCGTAAAGAGTTGCGTAGGTGGTTTGTTAAGTAGATAGTGAAATCTGGCGGCTC
AACCGTACAGGCTATTATCTAAACTGACAAACTCGAGAATGGTAGAGGTTACTGGAATTT
CTAGTGTAGGAGTGAAATCCGTAGATATTAGAAGGAACACCAATGGCGTAGGCAGGTAAC
TGGACCATTTCTGACACTAAGGCACGAAAGCGTGGGGAGCGAACCGG
>OTU504
GTAAGGGATATTGCGCAATGGGCGAAAGCCTGACGCAGCAACGCCGCGTGGAGGATGACG
GCCTTCGGGTTGTAAACTCCTTTGGACAGGGACGAGCAAGGACGGTACCTGTCAAACAAG
TCACGGCTAACTACGTGCCAGCAGCCGCGGTAAAACGTAGGTGGCAAGCGTTATCCGGAT
TTACTGGGCGTAAAGCGTGTGCAGACGGAGCGTCAAGTGGTGTATGAAATCGCTCGGCTC
AACCGGGCGCGGTTATGCCAGACTGGCGTTCTAGAGACAGAGAGAGGGACGTGGAATTCC
GGGTGTAGTGGTGAAATGCGTAGAGATCCGGAGGAACCCCTGAGGCGAAGGCGGCGTCCT
GGCTCTGGTCTGACGTTCAGACACGACAGCATGGGGAGCGAACGGG
>OTU505
GTGGGGAATATTGCACAATGGGCGCAAGCCTGATGCAGCAACGCCGCGTGAGGGATGACG
GCCTTCGGGTTGTAAACCTCTTTTAGTAGGGAAGAAGCGCAAGTGACGGTACCTGCAGAA
AAAGCACCGGCTAACTACGTGCCAGCAGCCGCGGTAATACGTAGGGTGCAAGCGTTGTCC
GGAATTATTGGGCGTAAAGAGCTCGTAGGCGGCTTGTCGCGTCTGCCGTGAAAACCCGAG
GCTCAACCTCGGGCGTGCGGTGGGTACGGGCAGGCTAGAGTGCGGTAGGGGAGATTGGAA
TTCCTGGTGTAGCGGTGGAATGCGCAGATATCAGGAGGAACACCGATGGCGAAGGCAGAT
CTCTGGGCCGTAACTGACGCTGAGGAGCGAAAGCATGGGGAGCGAACAGG
>OTU506
GTGGGGAATATTGGACAATGGGCGCAAGCCTGATCCAGCAATGCCGCGTGTGTGAAGAAG
GCCTTCGGGTTGTAAAGCACTTTTATCAGGAACGAAAAGCGTTGGATTAATACTCTGACG
TGCTGACGGTACCTGAGGAATAAGCACCGGCTAACTTCGTGCCAGCAGCCGCGGTAATAC
GAAGGGTGCAAGCGTTAATCGGAATTACTGGGCGTAAAGCGTGCGTAGATGGTTCGCTAA
GTCGGATGTGAAAGCCCCGGGCTCAACCTGGGAACTGCATCCGATACTGGCGGACTAGAG
TGTGATAGAGGATGGCGGAATTCCCGGTGTAGCGGTGAAATGCGTAGAGATCGGGAGGAA
CATCCGTGGCGAAGGCGGCCATCTGGATCAACACTGACGTTGAGGCACGAAAGCGTGGGG
AGCAAACAGG
>OTU508
GTCGAGAATAATTCACAATGGGCGAAAGCCTGATGGTGCAACGCCGCGTGGAGGATGAAG
GTCTTCGGATTGTAAACTCCTGTCATCGGGGAGCAAGACCTGGGCGTGAATAGCGCACAG
GGTTGATAGTACCCGAAGAGGAAGGGACGGCTAACTTCGTGCCAGCAGCCGCGGTAATAC
GAAGGTCCCGAGCGTTGTTCGGAATCACTGGGCGTAAAGGGAGCGTAGGCGGTTTGGTAA
GTCAGGTGTGAAATCCCGGGGCTCAACCCCGGAACTGCACCCGATACTGCCGGACTTGAG
TAATGGAGGGGTAGCTGGAATTCTCGGTGTAGCAGTGAAATGCGTGGATATCGAGAGGAA
CACTCGTGGCGAAGGCGAGCTACTGGACATTTACTGACGCTGAGGCTCGAAGGCCGGGGG
AGCGAAAGGG
>OTU509
GTGGGGAATATTGGACAATGGGCGCAAGCCTGATCCAGCCATACCGCGTGAGTGAAGAAG
GCCCTCGGGTTGTAAAGCTCTTTTGTTGGGAAAGAAATCCTGTTGGTTAATACCTGGCAG
GGATGACGGTACCCAAAGAATAAGCACCGGCTAACTTCGTGCCAGCAGCCGCGGTAATAC
GAAGGGTGCAAGCGTTACTCGGAATTACTGGGCGTAAAGCGTGCGTAGGTGGTTGTTTAA
GTCTGTCGTGAAAGCCCTGGGCTCAACCTGGGAATTGCGATGGATACTGGGCGACTAGAA
TGTGGTAGAGGGTGGCGGAATTCCCGGTGTAGCAGTGAAATGCGTAGAGATCGGGAGGAA
CATCCGTGGCGAAGGCGGCCACCTGGACCAACATTGACACTGAGGCACGAAAGCGTGGGG
AGCAAACAGG
>OTU510
GTGAGGAATATTGCACAATGGACGCAAGTCTGATGCAGCAACGCCGCGTGGAGGATGAAG
GTCTTTGGATTGTAAACTCCTTTTCTCAGGGAAGAGAATGGACGGTACCTGAGGAATAAG
TCACGGCTAACTACGTGCCAGCAGCCGCGGTAATACGTAGGTGGCGAGCGTTATCCGGAA
TTACTGGGCGTAAAGCGCACGCAGGCGGTCTTTTAAGTTTGACGTGAAAGCTCCCGGCTT
AACTGGGAGAGGTCGTTGAATACTGGGAGACTTGAGGCAATGAGAGGGGTGTAGAATTCC
CGGTGTAGTGGTGGAATGCGTAGATATCGGGAGGAATACCAGTGGCGAAAGCGGCACCCT
AGCGTTGTACTGACGCTCATGTGCGAAAGCGTGGGGAGCGAACGGG
>OTU511
GTAGGGAATTTTCCACAATGGGGGCAACCCTGATGGAGCAACGCCGCGTGCAGGATGAAG
GCCTTCGGGTTGTAAACTGCTTTTATTGGTGAAGACTTCCGACAGTAACCAATGAATAAG
GATCGGCTAACTACGTGCCAGCAGCCGCGGTCATACGTAGGATCCAAGCGTTATCCGGAA
TTACTGGGCGTAAAGAGTTGCGTAGGTGGCAGAGTAAGTAGGGAGTGAAAGCGTTTGGCT
CAACCGAATATACATTTTCTAAACTGCTCAGCTAGAGAACGAGAGAGGTAGATGGAATTC
CCAGTGTAGGAGTGAAATCCGTAGATATTGGGAGGAACACCGATGGCGTAGGCAGTCTAC
TGGCTCGTTTCTGACACTAAGGCACGAAAGCGTGGGGAGCAAACAGG
>OTU512
GTAGGGAATATTGGACAATGGGCGAAAGCCTGATCCAGCAATGCCGCGTGAGCGATGAAG
GCCTTAGGGTTGTAAAGCTCTTTTACCCGAGATGATAATGACAGTATCGGGAGAATAAGC
CCCGGCTAACTCCGTGCCAGCAGCCGCGGTAATACGGAGGGGGCTAGCGTTGTTCGGAAT
TACTGGGCGTAAAGCGCACGTAGGCGGCTATTTAAGTCAGGGGTGAAAGCCCGGAGCTCA
ACTCCGGAACTGCCCTTGAGACTGGATAGCTAGAATCTTGGAGAGGCGGGTGGAATTCCG
AGTGTAGAGGTGAAATTCGTAGATATTCGGAAGAACACCAGTGGCGAAGGCGGCCCGCTG
GACAAGTATTGACGCTGAGGTGCGAAAGCGTGGGGAGCAAACAGG
>OTU513
GTCGGGAATTTTGGGCAATGGGCGAAAGCCTGACCCAGCAACGCCGCGTGAAGGATGAAG
TATTTCGGTATGTAAACTTCGAAAGAATAGGAAGAATTAATGACGGTACTATTTATAAGG
TCCGGCTAACTACGTGCCAGCAGCCGCGGTAATACGTAGGGACCAAGCGTTGTTCGGATT
TACTGGGCGTAAAGGGCGCGTAGGCGGTGTTGTAAGTCACTTGTGAAATCTCTGAGCTTA
ACTCGGAACGGCCAAGTGATACTGCAGTACTAGAGTGCGGAAGGGGCAATCGGAATTCTT
GGTGTAGCGGTGAAATGCGTAGATATCAAGAGGAACACCTGAGGTGAAGACGGGTTGCTG
GGCCGACACTGACGCTGAGGCGCGAAAGCCAGGGGAGCAAACGGG
>OTU514
GTAACGAATCTTCCGCAATGGGCGAAAGCCTGACGGAGCAATGCCGCGTGTGGGATGAAG
CGCCTTCGGCGTGTAAACCACTGTCAGGGAACGGAACCAATGATTGTTCCCAAAGGAAGT
GGCGACTAACTCTGTGCCAGCAGTCGCGGTAATACAGAGGCCACAAGCGTTAGTCGGAAT
CACTGGGCTTAAAGGGTGCGTAGGCGGGCTCGCAAGCGTCTTGTGAAATCCCATGGCTCA
ACCATGGAATTGCAGGGCGAACTGCGAGTCTTGAGGCAGGTAGGGGCCGGAAGAACAGTA
GGTGGAGCGGTGAAATGCGTAGATATCTACTGGAATGCCGATGGGGAAGCCGTCCGGCTG
GGCCTGTCCTGACGCTGAGGCACGAAAGCGTGGGGAGCAAACAGG
>OTU516
GTAGGGAATTTTCCACAATGGGCGAAAGCCTGATGGAGCAACGCCGCGTGCAGGATGAAG
GCCTTCGGGTTGTAAACTGCTTTTCTCTGTGATGATTATGACAGTAGCAGAGGAATAAGG
ATCGGCTAACTCCGTGCCAGCAGCCGCGGTCATACGGAGGATCCAAGCGTTATCCGGAAT
TACTGGGCGTAAAGAGTTGCGTAGGCGGCTTTGTAAGCAAGACATGAAATAGTGTGGCTC
AACCATACTGCTATGTTTTGAACTGCAAAGCTAGAGGATGAGAGAGGTCACTGGAATTCC
AAGTGTAGGAGTGAAATCCGTAGATATTTGGAGGAACACCGATGGCGTAGGCAGGTGACT
GGCTCATTCCTGACGCTCAGGCACGAAAGCGTGGGGAGCAAACGGG
>OTU518
GTCGAGAATCTTCGGCAATGGGCGCAAGCCTGACCGAGCGACGCCGCGTGGAGGACGAAG
GCCTTCGGGTTGTAAACTCCTGTCGAGGGGGAGGAAGGGGCAACCTTGACCGATCCCTGG
AGGAAGCACGGGCTAAGTTCGTGCCAGCAGCCGCGGTAAGACGAACCGTGCGAACGTTAT
TCGGAATCACTGGGCTTAAAGCGCGTGTAGGCGGGCCGGCACGTCGGTACCTGAAAGCCC
CCGGCTCAACCGGGGAATGGGGGCCGATACGACCGGCCTGGAGGGACGTAGGGGGACCTG
GAACTTCCGGTGGAGCGGTGAAATGCGTTGAGATCGGAAGGAACGCCCGTGGCGAAAGCG
AGGTCCTGGACGTCTGCTGACGCTGAGACGCGAAAGCCAGGGGAGCGAACGGG
>OTU519
GTGGGGAATATTGGACAATGGGCGCAAGCCTGATCCAGCCATGCCGCGTGAGTGACGAAG
GCCTTAGGGTTGTAAAGCTCTTTTGGCGGGGACGATAATGACGGTACCCGCAGAATAAGC
CCCGGCTAACTTCGTGCCAGCAGCCGCGGTAATACGAAGGGGGCTAGCGTTGTTCGGAAT
CACTGGGCGTAAAGCGCACGTAGGCGGACTTTCAAGTCAGGGGTGAAATCCCGGGGCTCA
ACCTCGGAACTGCCTTTGATACTGTTGGTCTCGAATCCGGTAGAGGTGGGTGGAATTCCT
AGTGTAGAGGTGAAATTCGTAGATATTAGGAAGAACACCGGTGGCGAAGGCGGCCCACTG
GACCGGTATTGACGCTGAGGTGCGAAAGCGTGGGGAGCAAACAGG
>OTU520
GTAACGAATCTTCCGCAATGGGCGAAAGCCTGACGGAGCAATGCCGCGTGTGGGATGAAG
CGTCTATGACGTGTAAACCACTGTCAGGGGGTAGAACCAATGATCACCCCCAAAGGAAGT
GGCGACTAACTCTGTGCCAGCAGTCGCGGTAATACAGAGGCCACGAGCGTTAGTCGGAAT
CACTGGGCTTAAAGGGTGCGTAGGCGGACCTGTAAGTGTTCTGTGAAATCCCTCGGCTCA
ACCGGGGAATTGCAGGGCATACTGCGGGTCTTGAGGCATGTAGGGGCGGGCAGAACAGTA
GGTGGAGCGGTGAAATGCGTAGATATCTACTGGAATGCCGATGGGGAAGCCGGCCCGCTG
GGCATGTCCTGACGCTGAGGCACGAAAGCGTGGGGAGCAAACAGG
>OTU522
GTGGGGAATCTTGCGCAATGGGCGAAAGCCTGACGCAGCAACGCCGCGTGCGGGATGACG
GCCCTTGGGTTGTAAACCGCTTTCAGCAGGGACGAAAATGACGGTACCTGCAGAAGAAGC
CCCGGCTAACTACGTGCCAGCAGCCGCGGTAATACGTAGGGGGCAAGCGTTGTCCGGATT
TATTGGGCGTAAAGAGCTCGTAGGCGGTTCAGCAAGTCGGGTGTGAAAAATCTGGGCTCA
ACCCAGTGGAGCACCCGATACTGCTGTGACTCGAGTCCGGTAGGGGAGTGTGGAATTCCT
GGTGTAGCGGTGAAATGCGCAGATATCAGGAGGAACACCAACGGCGAAGGCAGCACTCTG
GGCCGGTACTGACGCTGAGGAGCGAAAGCGTGGGGAGCGAACAGG
>OTU523
GTGAGGAATATTGGTCAATGGGCGAAAGCCCGAACCAGCAACGCCGCGTGGAGGATGAAG
GCCTTCGGGTTGTAAACTTCTTTTCGGGGAGACGAGCAAGGACGGTATCCCCGGAATAAG
CCACGGCAAACTACGTGCCAGCAGCCGCGGTAATACGTAGGTGGCGAGCGTTATCCGGAT
TCACTGGGCGTAAAGCGCTTGTAGGTGGTTCTGTAAGTTGGGTGTGAAATCTTCGGGCTT
AACTCGGAGTAGCCGCTCAATACTGCAGGACTTGAGGATGTCAGAGGGAGATGGAATTCC
TGGTGTAGTGGTGAAATGCGTAGATATCAGGAGGAACACCCGTGGCGAAGGCGGTCTCCT
GGGGCATTCCTGACACTGAGAAGCGACAGCTAGGGGAGCGAACGGG
>OTU524
GTAAGGGATATTGCTCAATGGGCGAAAGCCTGAAGCAGCAACGCCGCGTGGAGGATGACG
GCTTTCGGGTTGTAAACTCCTTTTGTACCGGACGAGGAAGGACGGTACGGTACGAATAAG
TCACGGCTAACTACGTGCCAGCAGCCGCGGTAAAACGTAGGTGACAAGCGTTATCCGGAT
TTACTGGGCGTAAAGCGTGTGCAGGCGGGATGGTAAGTGGTGTATGAAAGCTCCGGGCTC
AACTCGGAGAGGTTATGCCAGACTGCCAACCTAGAGGTAGCAAGAGGGACATGGAATTCC
GGGTGTAGTGGTGAAATGCGTAGAGATCCGGAGGAACTCCAGAGGCGAAGGCGGTGTCCT
GGTGCTAACCTGACGCTCAGACACGAAAGCATGGGGAGCGAACGGG
>OTU525
GTTTCGAATCATTCACAATGGGCGAAAGCCTGATGGTGCGACGCCGCGTGAGGGATGAAG
GTCTTCGGATCGTAAACCTCTGTCACCGGGGAAGAAACGCTATGCGATAATATCGCCTAG
CCTGACTTAACCCGGAGAGGAAGCAGTGGCTAACTCTGTGCCAGCAGCCGCGGTAATACA
GAGACTGCAAGCGTTATTCGGATTCACTGGGCGTAAAGGGTGCGCAGGCGGCCGTGTGTG
TGAGGTGTGAAATCCCGGAGCTTAACTCCGGAACTGCGCCTCAAACTACACGGCTAGAGC
ATTGGAGAGGGAAGTGGAATTCACGGTGTAGCAGTGAAATGCGTAGATATCGTGAGGAAC
ACCAGAGGCGAAGGCGACTTCCTGGACAATTGCTGACGCTCAGGCACGAAAGCGTGGGGA
GCAAAAGGG
>OTU528
GTAGGGAATATTGCACAATGGGCGAAAGCCTGATGCAGCAACGCCGCGTGCGCGAAGAAG
GCCTTCGGGTTGTAAAGCGCTTTTCTGGGAGATGAGGAAGGACAGTATCCCAGGAATAAG
GCTCGGCTAACTACGTGCCAGCAGCCGCGGTAAAACGTAGGAGCCAAGCGTTATCCGAAT
TCACTGGGCGTAAAGCGCGTGCAGGCGGCCTGATAAGTTGGATGTGAAATCTCCTGGCTC
AACTGGGAGAGGCCGTTCAATACTGTTGGGCTAGAGGGCGACAGAGGGAGGTGGAATTCC
GGGTGTAGTGGTGAAATGCGTAGATATCCGGAGGAACACCAGAGGCGAAGGCGACCTCCT
GGGTCGCACCTGACGCTCAGACGCGAAAGCTAGGGGAGCGAACGGG
>OTU529
GTGGGGAATCTTGCGCAATGGGCGAAAGCCTGACGCAGCAACGCCGCGTGCGGGAAGAAG
GCCTTCGGGTTGTAAACCGCTTTCAGTAGGGACGAAAACAGACGGTACCTACAGAAGAAG
CCCCGGCCAACTACGTGCCAGCAGCCGCGGTAACACGTAGGGGGCGAGCGTTGTCCGGAT
TTATTGGGCGTAAAGAGCTCGTAGGCGGCTCAGTAAGTCAGGTGTGAAACCTCCAGGCTC
AACCTGGAGACGCCACCTGATACTGCTGTGGCTAGAGTCCGGTAGAGGAGCGTGGAATTC
CTGGTGTAGCGGTGAAATGCGCAGATATCAGGAGGAACACCAACGGCGAAGGCAGCGCTC
TGGGCCGGTACTGACGCTGAGGAGCGAAAGCGTGGGTAGCAAACAGG
>OTU530
GTAGGGAATATTGGGCAATGGACGAAAGTCTGACCCAGCCATGCCGCGTGCAGGATGACT
GCCCTATGGGTTGTAAACTGCTTTTGTACGGGAAGAAACCCCTGAACGTGTTCAGGGCTG
ACGGTACTGTATGAATAAGGATCGGCTAACTTCGTGCCAGCAGCCGCGGTAATACGAAGG
ATCCAAGCGTTGTCCGGATTTACTGGGTTTAAAGGGTGCGTAGGCGGACTATTAAGTCAG
TGGTGAAAGCTGGTAGCTTAACTATCAAATTGCCATTGAAACTGATAGTCTCGAGTATAG
TTGAGGTAGCTGGAATGTATCATGTAGCGGTGAAATGCTTAGATATGATACAGAACACCA
ATTGCGAAGGCAGGTTGCTAAACTATAACTGACGCTGAGGCACGAAAGCGTGGGGAGCAA
ACAGG
>OTU531
GTGAGGAATATTGCGCAATGGAGGCAACTCTGACGCAGCCATGCCGCGTGCAGGAAGACG
GCCCTACGGGTTGTAAACTGCTTTTATCCGGGAAGAAACCCCTCGACGTGTCGAGGGTTG
ACGGTACCGGAGGAATAAGCACCGGCTAACTTCGTGCCAGCAGCCGCGGTAATACGAAGG
GTGCAAGCGTTATCCGGATTCATTGGGTTTAAAGGGTGCGTAGGCGGGGCGTTAAGTCAG
TGGTGAAATCCTGCAGCTTAACTGTAGAATTGCCATTGATACTGGCGCTCTTGAGTACGC
TTGGCGTGGGCGGAATGTGCCGTGTAGCGGTGAAATGCTTAGATATGGCACAGAACACCG
ATCGCGAAGGCAGCTCACGAAGGCGAAACTGACGCTGAGGCACGAAAGCGTGGGGATCGA
ACAGG
>OTU532
GTAACGAATCTTCCGCAATGGGCGCAAGCCTGACGGAGCAATGCCGCGTGTAGGATGAAG
CGTCTCTGACGTGTAAACTACTGTCAGGGGTTGGAAACAATGATCGACCCCAGAGGAAGT
GGCGACTAACTCTGTGCCAGCAGTCGCGGTAATACAGAGGCCACAAGCGTTAGTCGGAAT
CACTGGGCTTAAAGGGTGCGTAGGCGGGTCTGCAAGCGTCTTGTGAAATACCTCAGCTCA
ACTGAGGAACAGCAGGGCGAACTGCGGATCTTGAGGCATGTAGGGGCTGCGAGAACAGTA
GGTGGAGCGGTGAAATGCGTAGATATCTACTGGAATGCCGATGGTGAAGACGCGCAGCTG
GGCATGTCCTGACGCTGAGGCACGAAAGCGTGGGGAGCAAACAGG
>OTU533
GTGAGGAATATTGCACAATGGGCGAAAGCCTGATGCAGCGACGCCGCGTGCGGGAAGAAG
GCCTTCGGGTTGTAAACCGCTTTTCTGGGGGACGAGCAAGGACGGTACCTCAGGAATAAG
TCCCGGCTAACTACGTGCCAGCAGCCGCGGTAATACGTAGGGGGCAAGCGTTATCCGGAA
TCACTGGGCGTAAAGGGCGTCTAGGCGGCAAGGCAAGTCTCGCGTAAAAGCTCCCGGCTC
AACTGGGAGAGCGCGCGGGAAACTGCCTGGCTAGAGACTCGGAGAGGGGTGTGGAATTCC
CGGTGGAGTGGTGAAATGCGTTGAGATCGGGAGGAACACCAGTAGCGAAGGCGGCACCCT
GGCCGAGTTCTGACGCTGAAGCGCGACAGCGTGGGGAGCAAACGGG
>OTU535
GTAGGGAATCTTCCACAATGGGCGCAAGCCTGATGGAGCAACACCGCGTGAGTGAAGAAG
GGTTTCGGCTCGTAAAGCTCTGTTGTTGGAGAAGAACGTGCGTGAGAGTAACTGTTCACG
CAGTGACGGTATCCAACCAGAAAGTCACGGCTAACTACGTGCCAGCAGCCGCGGTAATAC
GTAGGTGGCAAGCGTTATCCGGATTTATTGGGCGTAAAGCGAGCGCAGGCGGTTGCTTAG
GTCTGATGTGAAAGCCTTCGGCTTAACCGAAGAAGTGCATCGGAAACCGGGCGACTTGAG
TGCAGAAGAGGACAGTGGAACTCCATGTGTAGCGGTGGAATGCGTAGATATATGGAAGAA
CACCAGTGGCGAAGGCGGCTGTCTGGTCTGCAACTGACGCTGAGGCTCGAAAGCATGGGT
AGCGAACAGG
>OTU536
GTAAGGAATATTGGTCAATGGACGCAAGTCTGAACCAGCCATGCCGCGTGAAGGATGAAG
GTCCTCTGGATTGTAAACTTCTTTTATATGGGACGAAAAAAGGGCATTCTTGCTCACTTG
ACGGTACCATAGGAATAAGCACCGGCTAACTCCGTGCCAGCAGCCGCGGTAATACGGAGG
GTGCGAGCGTTATCCGGATTTACTGGGTTTAAAGGGTGCGTAGGTGGGCAGGTAAGTCAG
TGGTGAAATCTCCGGGCTTAACCCGGAAACTGCCATTGATACTATCTGTCTTGAATATCC
TGGAGGTGAGCGGAATATGTCATGTAGCGGTGAAATGCTTAGATATGACATAGAACACCG
ATTGCGAAGGCAGCTCACTACGGGGTCATTGACACTGAGGCACGAAAGCGTGGGGATCAA
ACAGG
>OTU537
GTAGGGAATCTTCCGCAATGGACGAAAGTCTGACGGAGCAACGCCGCGTGAGTGATGAAG
GCTTTCGGGTCGTAAAACTCTGTTGTTAGGGAAGAACAAGTGCTAGTTGAATAAGCTGGC
ACCTTGACGGTACCTAACCAGAAAGCCACGGCTAACTACGTGCCAGCAGCCGCGGTAATA
CGTAGGTGGCAAGCGTTATCCGGAATTATTGGGCGTAAAGCGCGCGCAGGTGGTTTCTTA
AGTCTGATGTGAAAGCCCACGGCTCAACCGTGGAGGGTCATTGGAAACTGGGAGACTTGA
GTGCAGAAGAGGAAAGTGGAATTCCATGTGTAGCGGTGAAATGCGTAGAGATATGGAGGA
ACACCAGTGGCGAAGGCGACTTTCTGGTCTGTAACTGACACTGAGGCGCGAAAGCGTGGG
GAGCAAACAGG
>OTU538
GTGGGGAATATTGGGCAATGGGGGCAACCCTGACCCAGCGACGCCGCGTGAGGGAAGAAG
GCCTTCGGGTCGTAAACTTCTTTTGTACGTGAAGAAGCAGATGACGGTAGCGTACGAATA
AGTCCCGGCTAACTACGTGCCAGCAGCCGCGGTAATACGTAGGGGACGAGCGTTGTCCGG
AATTACTGGGCGTAAAGGGCGCGCAGGCTGCGCGTCGAGTCGGCTGTTAAAGATCCGGGC
TTAACCCGGTGAAGCGGTCGAGACCGACGAGCTGGAGTGCTGCAGAGGCAAGTGGAATTC
CCGGTGTAGCGGTGAAATGCGTAGATATCGGGAAGAACACCGGTGGCGAAGGCGACTTGC
TGGGCAGCAACTGACGCTGAGGCGCGAAAGCCAGGGGAGCAAACGGG
>OTU539
GCGAGGAATATTGCACAATGGAGGAAACTCTGATGCAGTAACGCCGCGTGTGGGAAGAAG
ACCTTCGGGTTGTAAACCACTTTTTGTAAAGACGAGTGAGGACGGTATTTATAGAATAAG
TCTCGGCTAACTACGTGCCAGCAGCCGCGGTAAGACGTAGGAGGCGAGCGTTATCCGGAT
TCACTGGGCGTAAAGCGCATGTAGGCGGTTAAGCAAGTCCGATGTTAAAGCCCCTGGCTC
AACTGGGGGAGGTCATTGGAGACTGTTTTGACTTGAGGGCAGCAGAGGCACGTGGAACTC
CCGGTGTAGCGGTGGAATGCGTAGAGATCGGGAAGAACACCCGTGGCGAAGGCGACGTGC
TGGGCTGCGACTGACGCTGAGATGCGAAAGTGTGGGGAGCAAACGGG
>OTU540
GTGGGGAATCTTAGACAATGGGCGCAAGCCTGATCTAGCCATGCCGCGTGAGCGATGAAG
GCCTTAGGGTTGTAAAGCTCTTTCAGTGGGGAAGATAATGACTGTACCCACAGAAGAAGC
CCCGGCTAACTCCGTGCCAGCAGCCGCGGTAATACGGAGGGGGCTAGCGTTGTTCGGAAT
TACTGGGCGTAAAGCGCACGTAGGCGGATGGACAAGTCAGAGGTGAAATCCCAGGGCTCA
ACCTTGGAACTGCCTTTGAAACTTTCCATCTTGAGGTCGAGAGAGGTGAGTGGAATTCCG
AGTGTAGAGGTGAAATTCGTAGATATTCGGAGGAACACCAGTGGCGAAGGCGGCTCACTG
GCTCGATACTGACGCTGAGGTGCGAAAGCGTGGGGAGCAAACAGG
>OTU541
GTAGGGAATCTTGCGCAATGGGCGAAAGCCTGACGCAGCAACGCCGCGTGCGGGAAGAAG
GCTCTCGGGTTGTAAACCGCTTTCAGTAGGAACGAATTTGACGGTACCTGCAGAAGAAGG
TGCGGCCAACTACGTGCCAGCAGCCGCGGTGACACGTAGGCACCAAGCGTTGTCCGGATT
TATTGGGCGTAAAGAGCTCGTAGGCGGTTCAGTAAGTCGGGTGTGAAAACTCAGGGCTCA
ACCCTGAGCGGCCACCCGATACTGCTGTGACTTGAGTCCGGTAGGGGAGTGGGGAATTCC
TGGTGTAGCGGTGAAATGCGCAGATATCAGGAGGAACACCGGTGGCGAAGGCGCCACTCT
GGGCCGAGACTGACGCTGAGGAGCGAAAGCGTGGGTAGCAAACAGG
>OTU542
GTTGGGAATCGTTGTCAATGGGGGAAACCCTGAACACGCGACGCCGCGTGGTGGATGAAG
GCCTTAGGGTTGTAAACACCTTTTGCACGGAAAGACTTAGGACGGTACCGTGCGAATAAG
CTCCGGCTAACTACGTGCCAGCAGCCGCGGTAAGACGTAGGGAGCAAGCGTTGTCCGGAT
TTACTGGGCGTAAAGCGCACGTAGGCGGCCTGTTAAGTGAGTAGTGAAATCTCCAGCGCT
CAACGCGGAAATAGCTTCTCATACTGGCAGGCTTGAGGGATGCAGAGGTAAGTGGAATTC
CCGGTGTAACGGTGACATGTGTTGATATCGGGAGGAACACCCATGGCGAAGGCAGCTTAC
TGGGCATTTCCTGACGCTGAGGTGCGAAAGCGTGGGTAGCAAACAGA
>OTU543
GTGAGGAATATTGGTCAATGGCCGGAAGGCTGAACCAGCCATGCCGCGTGAAGGTCAGTG
CCCTATGGGCGTTAAACTTCTTTTGTGCGGGAGCAATAATGGTCACGTGTGGCCAGACGA
GAGTACCGTACGAATAAGCATCGGCTAACTCCGTGCCAGCAGCCGCGGTAATACGGGGGA
TGCAAGCGTTATCCGGATTTATTGGGTTTAAAGGGTGCGTAGGCTGTGAGGTAAGTCAGC
GGTGAAATGCCCCCGCTCAACGGGGTGAAGTGCCATTGATACTGCCTTGCTGGAATGCGG
ATGCCGTGGGAGGAATGTGTGGTGTAGCGGTGAAATGCATAGATATCACACAGAACACCG
ATTGCGAAGGCATCTCACGAATCCGCGATTGACGCTGATGCACGAAAGCGTGGGTATCAA
ACAGG
>OTU545
GTCGGGAATATTGCGCAATGGAGGAAACTCTGACGCAGTGACGCCGCGTGCAGGAAGAAG
GTTTTCGGATTGTAAACTGCTTTAGACAGGGAAGATAATGACAGTACCTGTAGAATAAGC
TCCGGCTAACTACGTGCCAGCAGCCGCGGTAATACGTAGGGAGCAAGCGTTATCCGGATT
TATTGGGTGTAAAGGGTGCGTAGACGGGAAGACAAGTTGGTTGTGAAATCCCTCGGCTTA
ACTGAGGAACTGCAACCAAAACTATCTTTCTTGAGTGCTGGAGAGGAAAGTGGAATTCCT
AGTGTAGCGGTGAAATGCGTAGATATTAGGAGGAACACCAGTGGCGAAGGCGACTTTCTG
GACAGTAACTGACGTTGAGGCACGAAAGTGTGGGGAGCAAACAGG
>OTU547
GTGGGGAATATTGGACAATGGGCGCAAGCCTGATCCAGCAATTCCGCGTGGGTGAAGAAG
GTCTTCGGATTGTAAAGCCCTTTCGACGGGGACGATGATGACGGTACCCGTAGAAGAAGC
CCCGGCTAACTTCGTGCCAGCAGCCGCGGTAATACGAAGGGGGCTAGCGTTGCTCGGAAT
TACTGGGCGTAAAGGGCGCGTAGGCGGCACGATTAGTCAGGCGTGAAATTCCTGGGCTCA
ACCTGGGGACTGCGCTTGATACGGTCGAGCTAGAGGATGGAAGAGGGTCGCGGAATTCCC
AGTGTAGAGGTGAAATTCGTAGATATTGGGAAGAACACCGGTGGCGAAGGCGGCGACCTG
GTCCATTACTGACGCTGAGGCGCGACAGCGTGGGGAGCAAACAGG
>OTU548
GTGGGGAATCTTGCACAATGGGCGAAAGCCTGATGCAGCGACGCCGCGTGCGGGATGAAG
GCCTTCGGGTTGTAAACCGCTTTCAGCAGGGACGAGGCCGCAAGGTGACGGTACCTGCAG
AAGAAGCCCCGGCTAACTACGTGCCAGCAGCCGCGGTAATACGTAGGGGGCAAGCGTTAT
CCGGATTCATTGGGCGTAAAGCGCGCGTAGGCGGTCTGTTAGGTCAGGAGTTAAATCTGG
GGGCTCAACCCCTATCCGCTCCTGATACCGGCAGGCTTGAGTCTGGTAGGGGAAGATGGA
ATTCCAAGTGTAGCGGTGAAATGCGCAGATATTTGGAAGAACACCGGTGGCGAAGGCGGT
CTTCTGGGCCATGACTGACGCTGAGGCGCGAAAGCTAGGGGAGCGAACAGG
>OTU549
ATTAGGAATCTTGCGCAATGGGCGAAAGCCTGACGCAGCGACGCCGCGTGACTGATGAAG
TCTTTCGGGATGTAAAGGTCTTTTCTGAAGGAAGAAACAAATGACGGTACTTCAGGAATA
AGCCCCGGCTAACTACGTGCCAGCAGCCGCGGTAATACGTAGGGGGCGAGCGTTGTCCGA
ATTCACTGGGCGTAAAGCGCGCGTAGGCGGGTTATTAAGTTGGTGGTGAAATCCCGAGGC
TCAACCTCGGAACTGCCGTCAAAACTGATAGCCTTGAGGTTTGGAGAGGGAACTGGAATT
CCAGGTGTAGCGGTGAAATGCGTAGATATCTGGAGGAACACCCATGGCGAAGGCAGGTTC
CTGGCCATATCCTGACGCTGAGGTGCGAAAGCTAGGGTAGCGAACGGG
>OTU550
GTCGAGAGGCTTCGGCAATGGGGGAAACCCTGACCGAGCGACGCCGCGTGGGGGATGAAG
GCCCTTGGGTTGTAAACCCCTTTTGTTCGGGAAGAAGTGCGATCAGGTGAATAATCTGGT
CGTTTGACGGTACCGAACGAATAAGCTCCGGCTAACTCCGTGCCAGCAGCCGCGGTAATA
CGGGGGGAGCAAGCGTTGTTCGGAATCACTGGGCGTAAAGGGCGTGTAGGCGGTCAAGTA
AGTGGAACGTGAAATGCCCCGGCTCACCCGGGGACCTGCGTCCCAAACTGCTTGGCTTGA
GTATGGGAGAGGATGAGGGAATTCCTGGTGTAGCGGTGAAATGCGTAGATATCAGGAGGA
ACACCGGTGGCGAAGGCGCTCATCTGGCCCAATACTGACGCTGATGCGCGAAAGCTAGGG
GAGCAAACGGG
>OTU551
GTGGGGAATTTTGGACAATGGGCGAAAGCCTGATCCAGCAATGCCGCGTGCAGGATGAAG
GCCCTCGGGTTGTAAACTGCTTTTGTACGGAACGAAAAGCCTGGGGCTAATATCCCCGGG
TCATGACGGTACCGTAAGAATAAGCACCGGCTAACTACGTGCCAGCAGCCGCGGTAATAC
GTAGGGTGCAAGCGTTAATCGGAATTACTGGGCGTAAAGCGTGCGCAGGCGGTTTTGTAA
GACAGTGGTGAAATCCCCGGGCTCAACCTGGGAACTGCCATTGTGACTGCAAGGCTAGAG
TGCGGCAGAGGGGGATGGAATTCCGCGTGTAGCAGTGAAATGCGTAGATATGCGGAGGAA
CACCGATGGCGAAGGCAATCCCCTGGGCCTGCACTGACGCTCATGCACGAAAGCGTGGGG
AGCAAACAGG
>OTU553
GTGGGGAATATTGGGCAATGGGCGAAAGCCTGACCCAGCTATGCCGCGTGAGTGATGAAG
GCCTTAGGGTTGTAAAGCTCTTTCAGTAGGGACGATGATGACGGTACCTACAGAAGAAGC
CCCGGCTAACTTCGTGCCAGCAGCCGCGGTAATACGAAGGGGGCAAGCGTTGTTCGGATT
TACTGGGCGTAAAGGGAGTGTAGGCGGTTCTCCAAGTCAGACGTGAAAGCCCGGGGCTCA
ACCCCGGAATTGCGTTTGAGACTGTGGAACTTGAGTGTCTGAGGGGTAAGCGGAATTTCC
AGTGTAGAGGTGAAATTCGTAGATATTGGAAGGAACACCGGTGGCGTAGGCGGCTTACTG
GCAGACAACTGACGCTGAGGCTCGAAAGCGTGGGGAGCGAACAGG
>OTU557
GTTGGGAATCTTGCACAATGGGGGAAACCCTGATGCAGCGACGCCGCGTGGAGGATGAAG
GATCTAGGTCTGTAAACTCCTTTTTCAGGGAAAGACTTAGGACGGTACCCTGAGAATAAG
CTCCGGCTAACTACGTGCCAGCAGCCGCGGTAAGACGTAGGGAGCAAGCGTTGTCCGGAT
TTACTGGGCGTAAAGCGCGCGTAGGCGGCCTGTTAAGTGAGAAGTGAAATCTCCAGAGCT
CAACTCGGAAATTGCTTTTCATACTGGCAGGCTGGAGGGATGTAGAGGTGAATGGAATTC
CCGGTGTAGCGGTGAAATGCGTTGATATCGGGAGGAACACCCATGGCGAAGGCAGTTCAC
TGGACATCTCCTGACGCTGAGGCGCGAAAGCGTGGGTAGCAAACAGG
>OTU558
GTGAGGGATATTGCACAATGGGCGAAAGCCTGATGCAGCGACGCCGCGTGGGTGAAGAAG
GCCTTCGGGTCGTAAAGCCCTTTTCCCACTGAAGAGGAAGGACGGTAAGTGGGGAATAAG
TCTCGGCTAACTACGTGCCAGCAGCCGCGGTAAAACGTAGGAGGCAAGCGTTATCCGGAG
TTACTGGGCGTAAAGAGCGCGCAGGCGGTTCGATAAGTGGGTCGTGAAAGCTCCCGGCTA
AACTGGGAGAGGACGATTCAGACTGTCGGGCTAGAGGATGGTAGAGGGGCGTGGAATTCC
GGGTGTAGCGGTGAAATGTGTAGAGATCCGGAGGAACACCAGTGGTGCAGACGGCGCCCT
GGGCCACACCTGACGCTGAGGCGCGAAAGCTTGGGGAGCGAACGGG
>OTU559
GTGAGGAATATTGGTCAATGGGTGCAAGCCTGAACCAGCCATCCCGCGTGAAGGACGACT
GCCCTATGGGTTGTAAACTTCTTTTGTATAGGGATAAACCTACCCTCGTGAGGGTAGCTG
AAGGTACTATACGAATAAGCACCGGCTAACTCCGTGCCAGCAGCCGCGGTAATACGGAGG
GTGCAAGCGTTATCCGGATTTATTGGGTTTAAAGGGTCCGTAGGCGGACTTATAAGTCAG
TGGTGAAAGCCTGTCGCTTAACGATAGAACTGCCATTGATACTGTAAGTCTTGAGTATAT
TTGAGGTAGCTGGAATAAGTAGTGTAGCGGTGAAATGCATAGATATTACTTAGAACACCA
ATTGCGAAGGCAGGTTACCAAGATATAACTGACGCTGAGGGACGAAAGCGTGGGGAGCGA
ACAGG
>OTU563
GTGGGGAATATTGGACAATGGGCGCAAGCCTGATCCAGCAATGCCGCGTGTGTGAAGAAG
GCCTTCGGGTTGTAAAGCACTTTTATCGGGAGCGAAAAGCGGATGGCGAATACCCGTCCG
TGCTGACGGTACCCGAGGAATAAGCACCGGCTAACTTCGTGCCAGCAGCCGCGGTAATAC
GAAGGGTGCAAGCGTTAATCGGAATTACTGGGCGTAAAGCGTGCGTAGGCGGTTCGCTAA
GTCTGCCGTGAAAGCCCCGGGCTCAACCTGGGAATTGCGGTGGATACTGGCGAGCTGGAG
TGTGGTAGAGGAGGGTGGAATTCCCGGTGTAGCGGTGAAATGCGTAGAGATCGGGAGGAA
CATCAGTGGCGAAGGCGGCCCTCTGGACCAACACTGACGCTGAGGCACGAAAGCGTGGGG
AGCAAACAGG
>OTU564
GTGAGGGATATTGCGCAATGGGCGAAAGCCTGACGCAGCGACGCCGCGTGAGTGATGAAG
GCCTTCGGGTCGTAAAACTCTTTTCTGTGTGACGAGGAAGGACGGTAGCACAGGAATAAG
TCTCGGCTAACTACGTGCCAGCAGCCGCGGTAAAACGTAGGAGACAAACGTTATCCGGAG
TTACTGGGCGTAAAGGGCGTGCAGGTGGTTCGCTAAGTCTGGCGTGAAATATTTCGGCTT
AACCGGGATATGTCGTCGGAGACTGGCGGACTAGAGGGTGATAGAGGCGTGTGGAATTCC
GGGTGTAGTGGTGAAATGCGTAGAGATCCGGAGGAACACCAGTGGCGAAGGCGACACGCT
GGGTCACACCTGACACTGATACGCGACAGCATGGGGAGCGAACGGG
>OTU565
GTGAGGAATATTGGTCAATGGGCGCAAGCCTGAACCAGCGACGCCGCGTGGGTGAAGAAG
GCCTTCGGGTCGTAAAGCCCTTTTCTGTGTGAAGAGAGAGGACGGTAGCACAGGAATAAG
CGTCGGCTAACTACGTGCCAGCAGCCGCGGTAAAACGTAGGACGCAAGCGTTATCCGGAA
TTACTGGGCGTAAAGGGCGTGCAGGCGGTTTCCTAAGTCAGGCGTGAAAGCCACGGGCTA
AACCTGGGGAGGACGTTTGATACTGGGGGACTAGAGTGTGGTAGAGGGGTGTAGAATTCC
GGGTGTAGTGGTGAAATGCGTAGATATCCGGAGGAATACCAGTGGCGAAGGCGGCACCCT
GGGCCATAACTGACGCTAAGACGCGAAAGCATGGGTAGCGAACGGG
>OTU566
GTGGGGAATATTGGACAATGGGGGCAACCCTGATCCAGCCATGCCGCGTGAGTGATGAAG
GCCTTAGGGTTGTAAAGCTCTTTCGTCGGGGAAGATAATGACGGTACCCGAAGAAGAAGC
CTCGGCTAACTCCGTGCCAGCAGCCGCGGTAAGACGGAGGAGGCTAGCGTTGTTCGGAAT
TACTGGGCGTAAAGCGTGCGCAGGTTGTGAGTTAAGTCTGATGTGAAAGCCCGGGGCTCA
ACCTCGGATGTGCATTAGATACTGGCTCGCTGGAGGTTGGAAGAGGAGAGTGGAATTCCC
AGTGTAGAGGTGAAATTCGTAGATATTGGGAAGAACACCAGTGGCGAAGGCGGCTCTCTG
GTCCACACCTGACACTCATGCACGAAAGCGTGGGGAGCAAACAGG
>OTU567
GTGGGGAATATTGGACAATGGGCGCAAGCCTGATCCAGCCATGCCGCGTGTGTGAAGAAG
GCCTTCGGGTTGTAAAGCACTTTCAGTGGGGAGGAAGGGTGTTGTGTTAATAGTACAGCA
CTTTGACGTTACCCACAGAAGAAGCACCGGCTAACTCCGTGCCAGCAGCCGCGGTAATAC
GGAGGGTGCAAGCGTTAATCGGAATTACTGGGCGTAAAGCGCACGCAGGCGGCTTTTTAA
GTCGGATGTGAAAGCCCCGGGCTCAACCTGGGAATTGCATCTGATACTGGGAAGCTAGAG
TATGTGAGAGGGGGGTAGAATTCCAAGTGTAGCGGTGAAATGCGTAGAGATTTGGAGGAA
TACCAGTGGCGAAGGCGGCCCCCTGGCACAATACTGACGCTCAGGTGCGAAAGCGTGGGG
AGCAAACAGG
>OTU568
GTGGGGAATATTGGACAATGGGCGCAAGCCTGATCCAGCCATGCCGCGTGAGTGATGAAG
GCCTTAGGGTTGTAAAGCTCTTTTATCCGGGACGATAATGACGGTACCGGAGGAATAAGC
CCCGGCTAACTTCGTGCCAGCAGCCGCGGTAATACGAAGGGGGCTAGCGTTGCTCGGAAT
CACTGGGCGTAAAGGGCGCGTAGGCGGCGTTTTAAGTCGGGGGTGAAAGCCTGTGGCTCA
ACCACAGAATGGCCTTCGATACTGGGACGCTTGAGTATGGTAGAGGTTGGTGGAACTGCG
AGTGTAGAGGTGAAATTCGTAGATATTCGCAAGAACACCGGTGGCGAAGGCGGCCAACTG
GACCATTACTGACGCTGAGGCGCGAAAGCGTGGGGAGCAAACAGG
>OTU569
GTGGGGAATTTTGGACAATGGGGGCAACCCTGATCCAGCCATTCCGCGTGAGTGAAGAAG
GCCTTCGGGTTGTAAAGCTCTTTCGGCAGGAACGAAACGGTGGGGGCTAATATCCCCTGC
TAATGACGGTACCTGAAGAAGAAGCACCGGCTAACTACGTGCCAGCAGCCGCGGTAATAC
GTAGGGTGCGAGCGTTAATCGGAATTACTGGGCGTAAAGCGTGCGCAGGCGGTTTGATAA
GACAGATGTGAAATCCCCGGGCTTAACCTGGGAACTGCGTTTGTGACTGTCAGACTGGAG
TGCGGCAGAGGGGGGTGGAATTCCACGTGTAGCAGTGAAATGCGTAGAGATGTGGAGGAA
CACCGATGGCGAAGGCAGCCCCCTGGGTCGACACTGACGCTCATGCACGAAAGCGTGGGG
AGCAAACAGG
>OTU571
GTAAGGGATATTGGGCAATGGGCGAAAGCCTGACCCAGCAACGCCGCGTGGAGGAAGAAG
GGCTTCGGCTCGTAAACTCCTTTTAGGGGGGACGAGAAAGGACGGTACTCCCTGAATAAG
TCACGGCTAACTACGTGCCAGCAGCCGCGGTAAAACGTAGGTGACAAGCGTTATCCGGAT
TTACTGGGCGTAAAGCGTGTGCAGGCTGTGCTTCAAGTGGTGTATGAAAGCGCTCGGCTT
AACCGGGCAAGGTTATGCCAGACTGAAGTGCTAGAGGCGGAAAGAGGGACGTGGAATTCC
GGGTGTAGTGGTGAAATGCGTAGAGATCCGGAGGAACACCAGAGGCGAAGGCGGCGTCCT
AGTTCTGGCCTGACGCTCAGACACGAAAGCATGGGGAGCGAACGGG
>OTU573
GTTGGGAATCATTGGCAATGGGGGAAACCCTGACCATGCGACGCCGCGTGGAGGATGAAA
GATCTAGGTCTGTAAACTCCTTTTGCACGGAAAGACTTAGGACGGTACCGTGCGAATAAG
CACCGGCTAACTACGTGCCAGCAGCCGCGGTAAGACGTAGGGTGCAAGCGTTGTCCGGAT
TTACTGGGCGTAAAGAGCGCGTAGGCGGTCTGTTAAGTGAGAAGTGAAATCTCCAGGGCT
CAACCCGGAAACTGCTTTTCATACTGGCAGACTTGAGGGATGCAGAGGTATGTGGAATTC
CTGGTGTAGCGGTGAAATGCATTGATATCAGGAGGAACACCCATGGCGAAGGCAGCATAC
TGGGCATCATCTGACGCTGAGGCGCGAAAGCGTGGGTAGCAAACAGG
>OTU575
GTGGGGAATATTGGGCAATGGGCGCAAGCCTGACCCAGCCATGCCGCGTGAGTGATGAAG
GCCTTCGGGTCGTAAAGCTCTGTGGGGAGGGAAGAACGTCTGGGTGGTTAATACCCATCT
GGGGTGACGGTACCTCCTTAGCAAGCACCGGCTAACTCCGTGCCAGCAGCCGCGGTAATA
CGGAGGGTGCAAACGTTGCTCGGAATCATTGGGCGTAAAGCGCACGTAGGCGGCGCGAAA
AGTCAGGTGTGAAAGCCCTCGGCTTAACCGAGGAAGTGCACTTGAAACTTTCGGGCTTGA
GTACAGAAGAGGGTCTCGGAATTCCCGGTGTAGAGGTGAAATTCGTAGATATCGGGAGGA
ACACCAGAGGCGAAGGCGGAGACCTGGGCTGATACTGACGCTGAGGTGCGAAAGCGTGGG
GAGCAAACAGG
>OTU577
GTGGGGAATATTGGACAATGGGGGGAACCCTGATCCAGCCATGCCGCGTGTGTGAAGAAG
GCCTTTTGGTTGTAAAGCACTTTAAGTGGGGAGGAGGCTTACCTGGTTAATACCTGGGCT
AAGTGGACGTTACCCACAGAATAAGCACCGGCTAACTCTGTGCCAGCAGCCGCGGTAATA
CAGAGGGTGCGAGCGTTAATCGGATTTACTGGGCGTAAAGCGCGCGTAGGTGGTTAATTA
AGTCAAATGTGAAATCCCCGAGCTTAACTTGGGAATTGCATTCGATACTGGTTAGCTAGA
GTATGGGAGAGGATGGTAGAATTCCAGGTGTAGCGGTGAAATGCGTAGAGATCTGGAGGA
ATACCGATGGCGAAGGCAGCCATCTGGCCTAATACTGACACTGAGGTGCGAAAGCATGGG
GAGCAAACAGG
>OTU578
GTGAGGAATATTGGTCAATGGGCGTTAGCCTGAACCAGCCAAGTAGCGTGAAGGATGAAG
GCTCTATGGGTCGTAAACTTCTTTTATATAAGAATAAAGTGCAGTATGTATACTGTTTTG
TATGTATTATATGAATAAGGATCGGCTAACTCCGTGCCAGCAGCCGCGGTAATACGGAGG
ATCCGAGCGTTATCCGGATTTATTGGGTTTAAAGGGAGCGTAGGTGGACTGGTAAGTCAG
TTGTGAAAGTTTGCGGCTCAACCGTAAAATTGCAGTTGATACTGTCAGTCTTGAGTACAG
TAGAGGTGGGCGGAATTCGTGGTGTAGCGGTGAAATGCTTAGATATCACGAAGAACTCCG
ATTGCGAAGGCAGCTCACTGGACTGCAACTGACACTGATGCTCGAAAGTGTGGGTATCAA
ACAGG
>OTU580
GTGGGGAATCTTGCACAATGGACGAAAGTCTGATGCAGCGACGCCGCGTGAGCGATGAAG
CCCTTCGGGGTGTAAAGCTCTTTCGACAGGAACGATAATGACGGTACCTGGAGAAGAAGC
TGCGGCTAACTACGTGCCAGCAGCCGCGGTAATACGTAGGCAGCAAGCGTTGTTCGGAAT
TACTGGGCGTAAAGCGTGCGTAGGCGGTGCTTCAAGTTTGGTGTGAAATCTCCCGGCTCA
ACCGGGAGGGTGCGCCGAAAACTGAGGTGCTCGAGTGTGGGAGAGGTAGGCGGAATTCCT
GGTGTAGCGGTGAAATGCGTAGATATCAGGAGGAACACCGGCGGTGTAGACGGCTTACTG
GACCATTACTGACGCTGAGGCACGAAAGTGTGGGGAGCAAACAGG
>OTU581
GTAAGGAATATTGGTCAATGGACGCAAGTCTGAACCAGCCATGCCGCGTGGAGGATGAAG
GTCCTCTGGATTGTAAACTTCTTTTATTTGGGAAGAAACCCGGGATTTCTATTCCGGTTG
ACGGTACCAGATGAATAAGCACCGGCTAACTCCGTGCCAGCAGCCGCGGTAATACGGAGG
GTGCAAGCGTTATCCGGATTCACTGGGTTTAAAGGGTGCGTAGGCGGGCAGGTAAGTCAG
TGGTGAAATCTCCGAGCTTAACTTGGAAACTGCCATTGATACTATCTGTCTTGAATGCTG
TGGAGGTAAGCGGAATATGTCATGTAGCGGTGAAATGCTTAGATATGACATAGAACACCT
ATTGCGAAGGCAGCTTGCTACACAGATATTGACGCTGAGGCACGAAAGCGTGGGGATCAA
ACAGG
>OTU583
GTCGAGAATCTTCCGCAATGGGCGAAAGCCTGACGGAGCGATACAGCGTGATGGACGAAG
TGCTTCGGTACGTAAACATCTTTTATGTGGGACGAAATTATTGACGGTACCACATGAATA
AGGGGCTCCTAACTCTGTGCCAGCAGGAGCGGTAATACAGAGGCCCCGAGCATTATCCGG
AATCATTGGGCGTAAAGGGTGTCAAGGCGGTTATGTTAGTCGTTCGTTAAATCCGGGAGC
TCAACTTCCGGCCTGCGAGCGAAACGGCATAACTTGAGGGTGGGAGAGGTGCGTGGAACT
CACGGTGTAGGGGTGAAATCCGTTGATATCGTGGGGAACACCAAAGGCGAAGGCAGCGCA
CTGGCCCATTCCTGACGCTCACACACGAAAGCCAGGGTAGCGAACGGG
>OTU584
GTGGGGAATATTGGACAATGGGCGAAAGCCTGATCCAGCAATACCGCGTGAATGATGAAG
GCCTTAGGGTTGTAAAGTTCTTTTAGTTGGAAAGATAATGACGGTACCAACAGAAAAAGC
CCCGGCTAACTCCGTGCCAGCAGCCGCGGTAAGACGGAGGGGGCTAGCGTTGTTCGGAAT
TACTGGGCGTAAAGGGCGCGTAGGCGGATTAGTAAGTTGGGAGTGAAAGCCCGGGGCTTA
ACCTCGGAACTGCTTTCAAAACTGCTAGTCTTGAGTGAAGTAGGGGATGATGGAATTCCT
AGTGTAGAGGTGAAATTCTTAGATATTAGGAGGAACACCGGTGGCGAAGGCGGTCATCTG
GACTTCAACTGACGCTGAGGCGCGAAAGCGTGGGGAGCAAACAGG
>OTU585
GTCGGGAATTTTGCACAATGGGCGCAAGCCTGATGCAGCAATGCCGCGTGAGTGAAGAAG
GCCCTTGGGTTGTAAAGCTCTTTCGGCTGGGAAGAAGGGTTTCTATTCGAACAGGGTAGG
AATTTGACGGTACCAGAAGAAGAAGCACCTGCTAACTTCGTGCCAGCAGCAGCGGTAATA
CGAAGGGTGCAAGCGTTGTTCGGAATTATTGGGCGTAAAGGGCGCGTAGGCGGAAACGTA
TGTCGATTGTGAAATCCCCGGGCTTAACCTGGGAATTGCAGTCGAAACTGTGTTTCTTGA
ATGCCTGAGAGGATGGCGGAATTCCCGGTGTAGTAGTGAAATACGTAGATATCGGGAAGA
ACACCTGAGGCGAAGGCGGCTATCTGGCAGTGCATTGACGCTGAGGCGCGAAAGCGTGGG
GAGCAAACAGG
>OTU586
GTAGGGAATCTTGCGCAATGGGCGAAAGCCTGACGCAGCCATGCCGCGTGAATGATGAAG
GTCTTAGGATTGTAAAATTCTTTCACCGGGGAAGATAATGACGGTACCCGGAGAAGAAGC
CCCGGCTAACTTCGTGCCAGCAGCCGCGGTAATACGAAGGGGGCTAGCGTTGCTCGGAAT
TACTGGGCGTAAAGGGCGCGTAGGCGGACATTTAAGTCAGAGGTGAAAGCCCAGGGCTCA
ACCTTGGAACTGCCTTTGATACTGGATGTCTTGAGTTCGGGAGAGGTGAGTGGAATGCCG
AGTGTAGAGGTGAAATTCGTAGATATTCGGCGGAACACCAGTGGCGAAGGCGACTCACTG
GCCCGATACTGACGCTGAGGCGCGAAAGCGTGGGGAGCAAACAGG
>OTU588
GTGGGGAATATTGCACAATGGGCGAAAGCCTGATGCAGCAACGCCGCGTGAGTGATGAAG
GCCTTCGGGTTGTAAAGCTCTGTCTTTTGGGACGATAATGACGGTACCAAAGGAGGAAGC
CACGGCTAACTACGTGCCAGCAGCCGCGGTAATACGTAGGTGGCGAGCGTTGTCCGGATT
TACTGGGCGTAAAGGATGCGTAGGCGGATATTTAAGTGAGATGTGAAATACCCGAGCTTA
ACTTGGGTGCTGCATTTCAAACTGGATATCTAGAGTGCGGGAGAGGAGAATGGAATTCCT
AGTGTAGCGGTGAAATGCGTAGAGATTAGGAAGAACACCAGTGGCGAAGGCGATTCTCTG
GACCGTAACTGACGCTGAGGCATGAAAGCGTGGGTAGCAAACAGG
>OTU591
GTGAGGAATATTGGGCAATGGGCGGAAGCCTGACCCAGCAACGCCGCGTGGAGGATTGAA
GGCCTTCGGGTTGTAAACTCCTTTTGCAGGGGAAGAGGAAGGACGGTACCCTGCGAATAA
GTCACGGCTAACTACGTGCCAGCAGCCGCGGTAATACGTAGGTGACGAGCGTTATCCGGA
ATTACTGGGCGTAAAGCGCACGCAGGCGGCTGCATAAGTCTGACGTGAAATCTCTCGGCT
TAACCGGGAGGGGTCGTTGGAGACTGTGCGGCTTGAGGCGATGAGAGGGGTGTAGAATTC
CCGGTGTAGTGGTGGAATGCGTAGATATCGGGAGGAATACCAGTGGCGAAAGCGGCACCC
TGGCATTAGCCTGACGCTCATGTGCGAAAGCGTGGGGAGCAAACGGG
>OTU592
GTTTCGAATCATTCACAATGGGCGAAAGCCTGATGGTGCGACGCCGCGTGAGGGATGAAG
GTCTTCGGATTGTAAACCTCTGTCACTGGGGAAGAAACGCTTCATGTTAATAGCATGAAG
CCTGACTTAACCCAGAGAGGAAGCAGTGGCTAACTCTGTGCCAGCAGCCGCGGTAATACA
GAGACTGCAAGCGTTATTCGGATTCACTGGGCGTAAAGGGTGCGCAGGCGGCCGTGTGTG
TTAGGTGTGAAAGCCCGGGGCTTAACCCCGGAATTGCGCCTAAAACTACATGGCTAGAGC
ATTGGAGAGGGTAGCGGAATTCACGGTGTAGCAGTGAAATGCGTAGATATCGTGAGGAAC
ACCAGAGGCGAAGGCGGCTACCTGGACAATTGCTGACGCTCAGGCACGAAAGCGTGGGGA
GCAAAAGGG
>OTU593
GTCGAGAATTTTTCACAATGGGGGAAACCCTGATGGAGCGACGCCGCGTGGGGGATGAAT
GGCTTCGGCCCGTAAACCCCTGTCATTCGCGATCAATGCGTGTTGTTTAAGAGATGACAT
GTTGATAGTAGCGGAAGAGGAAGGGACGGCTAACTCTGTGCCAGCAGCCGCGGTAATACA
GAGGTCCCGAGCGTTGTTCGGATTCACTGGGCGTAAAGGGTGCGTAGGTGGTGAGGTAAG
TCGGATGTGAAAGCTCGGAGCTCAACTCCGAAATGGCATTGGAAACTACCTTGCTAGAGG
ATTGGAAGGGGGACTGGAATGCTTGGTGTAGCAGTGAAATGCGTAGATATCAAGCGGAAC
ACCAGTGGCGAAGGCGAGTCCCTGGACAACACCTGACACTGAGGCACGAAAGCTAGGGGA
GCAAACAGG
>OTU594
GTGGGGAATATTGGACAATGGGCGCAAGCCTGATCCAGCAATGCCGCGTGGGTGAAGAAG
GCCTTCGGGTTGTAAAGCCCTTTTGTACGGGAAGAAAAGCTCCGGGCTAATACCTTGGGG
TCATGACGGTACCGTAAGAATAAGCACCGGCTAACTTCGTGCCAGCAGCCGCGGTAATAC
GAAGGGTGCAAGCGTTACTCGGAATTACTGGGCGTAAAGCGTGCGTAGGCGGTTTGTTAA
GTCAGATGTGAAAGCCCCGGGCTCAACCTGGGAATTGCATTTGAAACTGGCGAGCTAGAG
TGTGGTAGAGGGTGGTGGAATTCCCGGTGTAGCAGTGAAATGCGTAGAGATCGGGAGGAA
CATCTGTGGCGAAGGCGGCCACCTGGACCAACACTGACGCTGAGGCACGAAAGCGTGGGG
AGCAAACAGG
>OTU595
GTGGGGAATATTGGACAATGGGGGCAACCCTGATCCAGCCATGCCGCGTGAGTGATGAAG
GCCTTAGGGTTGTAAAGCTCTTTCGCCGGTGAAGATAATGACGGTAACCGGAGAAGAAGC
CCCGGCTAACTTCGTGCCAGCAGCCGCGGTAATACGAAGGGGGCTAGCGTTGTTCGGAAT
TACTGGGCGTAAAGCGCACGTAGGCGGACTGTTAAGTCGGGGGTGAAATCCCAGGGCTCA
ACCCTGGAACTGCCTCCGATACTGGCTGTCTTGAGTCCGGGAGAGGTGAGTGGAATTCCG
AGTGTAGAGGTGAAATTCGTAGATATTCGGAAGAACACCAGTGGCGAAGGCGGCTCACTG
GCCCGGTACTGACGCTGAGGTGCGAAAGCGTGGGGAGCAAACAGG
>OTU596
GTGGGGAATCTTGGACAATGGGCGCAAGCCTGATCCAGCCATGCCGCGTGAGTGAAGAAG
GTCTTCGGATTGTAAAGCTCTTTTGCCAGGGACGATAATGACGGTACCTGGAGAATAAGC
CCCGGCAAACTTCGTGCCAGCAGCCGCGGTAATACGAAGGGGGCTAGCGTTGTTCGGAAT
TACTGGGCGTAAAGCGCACGTAGGCGGGTCGTTAAGTCAGGGGTGAAATCCCGGAGCTCA
ACTCCGGAACTGCCTTTGATACTGGCGATCTAGAGATCGGAAGAGGTTAGTGGAATTCCC
AGTGTAGAGGTGAAATTCGTAGATATTGGGAAGAACACCAGTGGCGAAGGCGGCTAACTG
GTCCGATACTGACGCTGAGGTGCGAAAGCGTGGGGAGCAAACAGG
>OTU597
GTCGGGAATATTGCGCAATGGAGGAAACTCTGACGCAGTGACGCCGCGTGCAGGAAGAAG
GTTTTCGGATTGTAAACTGCTTTAGACAGGGAAGAAACAAGACAGTACCTGTAGAATAAG
CTCCGGCTAACTACGTGCCAGCAGCCGCGGTAATACGTAGGGAGCAAGCGTTATCCGGAT
TTATTGGGTGTAAAGGGTGCGTAGACGGGAAATTAAGTTAGTTGTGAAATCCCTCGGCTT
AACTGAGGAACTGCAACTAAAACTGATTTTCTTGAGTGTTGGAGAGGAAAGTGGAATTCC
TAGTGTAGCGGTGAAATGCGTAGATATTAGGAGGAACACCAGTGGCGAAGGCGACTTTCT
GGACAATAACTGACGTTGAGGCACGAAAGTGTGGGGAGCAAACAGG
>OTU598
GTGAGGAATATTGGTCAATGGGCGGGAGCCTGAACCAGCCAAGCCGCGTGAGGGAATAAG
GCCCTATGGGTCGTAAACCTCTTTTGTCGGGGAACAAAAGCGGGGACGTGTCCCCGTCTG
CGTGTACCCGAAGAAAAAGCATCGGCTAACTCCGTGCCAGCAGCCGCGGTAATACGGAGG
ATGCGAGCGTTATCCGGATTTATTGGGTTTAAAGGGTGCGTAGGCGGTATGGTAAGTCAG
CGGTAAAAGCCCGGGGCTCAACCCCGGCGAGCCGTTGAAACTGCCGTGCTAGAGAGGAAG
AGAAGTAGGCGGAATGCGCAGTGTAGCGGTGAAATGCTTAGATATTGCGCAGAACTCCGA
TTGCGAAGGCAGCCTACCGGCTTCTGTCTGACGCTGAGGCACGAAAGCGTGGGTATCGAA
CAGG
>OTU600
GTGGGGAATTTTGGACAATGGACGCAAGTCTGATCCAGCCATGCCGCGTGCGGGAAGAAG
GCCTTCGGGTTGTAAACCGCTTTTGTCAGGGAAGAAAAGGCTCCGGATAATACCTGGGGC
TCATGACGGTACCTGAAGAATAAGCACCGGCTAACTACGTGCCAGCAGCCGCGGTAATAC
GTAGGGTGCAAGCGTTAATCGGAATTACTGGGCGTAAAGCGTGCGCAGGCGGTTATGTAA
GACAGAGGTGAAATCCCCGGGCTCAACCTGGGAACTGCCTTTGTGACTGCATGACTAGAG
TACGGTAGAGGGGGATGGAATTCCACGTGTAGCAGTGAAATGCGTAGATATGTGGAGGAA
CACCGATGGCGAAGGCAATCCCCTGGACCTGTACTGACGCTCATGCACGAAAGCGTGGGG
AGCAAACAGG
>OTU604
GTGGGGAATATTGCACAATGGGCGAAAGCCTGATGCAGCAACGCCGCGTGAAGGAAGACG
GTTTTCGGATTGTAAACTTCTGTTCTTAGTGAAGAATAATGACGGTAACTAAGGAGCAAG
CCACGGCTAACTACGTGCCAGCAGCCGCGGTAATACGTAGGTGGCAAGCGTTGTCCGGAA
TTACTGGGTGTAAAGGGAGCGTAGGCGGGAAGCCAAGTCAGCTGTGAAAACTACGGGCTT
AACCTGTAGACTGCAGTTGAAACTGGCTTTCTTGAGTGAAGTAGAGGTTGGCGGAATTCC
GAGTGTAGCGGTGAAATGCGTAGATATTCGGAGGAACACCGGTGGCGAAGGCGGCCAACT
GGGCTTTAACTGACGCTGAGGCTCGAAAGTGTGGGGAGCAAACAGG
>OTU605
GTGGGGAATATTGGACAATGGGGGAAACCCTGATCCAGCAATGCCGCGTGGGTGATGAAG
GCCTTCGGGTTGTAAAGCCCTTTTGGCGGGGACGATGATGACGGTACCCGCAGAATAAGC
CCCGGCTAACTTCGTGCCAGCAGCCGCGGTAATACGAAGGGGGCTAGCGTTGTTCGGAAT
TACTGGGCGTAAAGGGCGCGTAGGCGGCTTCGATAGTCAGGCGTGAAAGGCCTGGGCTCA
ACCCAGGAACTGCGCTTGATACTGTGAGGCTAGAGTGTGGGAGAGGATGGTGGAATTCCC
AGTGTAGAGGTGAAATTCGTAGATATTGGGAAGAACACCGGTGGCGAAGGCGACCATCTG
GACCACTACTGACGCTGAGGCGCGAAAGCGTGGGGAGCAAACAGG
>OTU606
GTGGGGAATATTGGACAATGGGCGCAAGCCTGATCCAGCAATGCCGCGTGGGTGAAGACG
GCCTGCGGGTTGTAAAGCCCTTTAGGTGGGGAAGAACGACGCTTGGTGAATAGCCGGGTG
TTATGACATTACCCACGGAATAAGCACCGGCTAACTCCGTGCCAGCAGCCGCGGTAATAC
GGAGGGTGCGAGCGTTAATCGGAATGACTGGGCGTAAAGCGTGCGTAGGTGGTAACGTTA
GTCGGCCGTGAAAGCCCTGGGCTTAACCTGGGAATGGCGGTTGAAACGGCGTAACTGGAG
TGGGCTAGAGGACTGTGGAACTCCCGGTGTAGCGGTGAAATGCGTAGAGATCGGGAAGAA
CACCGATGGCGAAGGCAGCGGTCTGGGGCCACACTGACGCTGAGGCACGAAAGCGTGGGG
AGCAAACAGG
>OTU608
GTAGGGAATATTGGTTAATGGGCGAAAGCCCGAACCAGCAACGCCGCGTGCACGATGAAG
GCCTTCGGGTCGTAAAGTGCTTTTTGGAGGGATGAGGAAGGACAGTACCTTCAGAATAAG
CCTCGGCTAACTACGTGCCAGCAGCCGCGGTAAGACGTAGGAGGCGAGCGTTATCCGGAT
TTACTGGGCGTAAAGCGTGTGCAGGCGGTTTGGTTAGTTGGATGTGAAAGCTCCTGGCTT
AACTGGGAGAGGTCGTTCAATACTGCCAGACTTGAGGATGGGAGAGGAAGGTGGAATTCC
GAGTGTAGTGGTGAAATGCGTAGATATTCGGAGGAACACCAGTGGCGAAAGCGGCCTTCT
GGCCCATCTCTGACGCTCATACACGAAAGCTAGGGGAGCAAACGGG
>OTU609
GTAAGGAATATTGGTCAATGGACGCAAGTCTGAACCAGCCATGCCGCGTGAAGGATGACG
GCCCTATGGGTTGTAAACTTCTTTTGTACGGGAATAAACCCAGGTACGTGTACCTGGCTG
AATGTACCGTAAGAATAAGGATCGGCTAACTCCGTGCCAGCAGCCGCGGTAATACGGAGG
ATCCAAGCGTTATCCGGATTCATTGGGTTTAAAGGGTGCGTAGGCGGATTTGTAAGTCAG
TGGTGAAAGCCTGCAGCTTAACTGTAGAACTGCCATTGATACTGCAAGTCTTGAGTACAC
TTGACGTGGGCGGAATGTGTCATGTAGCGGTGAAATGCTTAGATATGACACAGAACACCG
ATAGCGAAGGCAGCTCACGAAATTGTAACTGACGCTGAGGCACGACAGCGTGGGGATCAA
ACAGG
>OTU611
GTGAGGAATATTGGGCAATGCTCGAAAGAGTGACCCAGCAACGCCGCGTGGAGGATGAAG
GTACTCTGTATCGTAAACTCCTGTGAGAGCAGATGAAAGACTAATTATTAATTAGGATGA
CCGTATGCTCAGAGGAAGCCCCGGCTAACTACGTGCCAGCAGCCGCGGTAATACGTAGGG
GGCAAGCGTTGTCCGGATTCACTGGGTGTAAAGGGCGCGTAGGCGGGATAGCAAGTCAGT
GGTGAAATCTTGCAGCTTAACTGCAAAACTGCCGTTGATACTGCTGTTCTTGAGTGTGGA
AGAGAGAGGCGGAATTCCAGGTGTAGTAGTGAAATACGTAGATATCTGGAAGAACACCAA
TTGCGAAGGCTGCTTCTTGGTCCATAACTGACGCTGAGGCGCGAAAGCGTGGGGAGCAAA
CAGG
>OTU612
GTAGGGAATTTTCGGCAATGGGGGGAACCCTGACCGAGCAACGCCGCGTGAAGGAAGAAG
GAATTCGTTCTGTAAACTTCTGTTATAAAGGAAGAAAGACGGATGGAGGAAATGACATCC
GAGTGACGGTACTTTATGAGAAAGCCACGGCTAACTACGTGCCAGCAGCCGCGGTAATAC
GTAGGTGGCAAGCGTTATCCGGAATTATTGGGCGTAAAGAGGGAGCAGGCGGCAGCAAAG
GTCTGTGGTGAAAGACTGAAGCTTAACTTCAGTAAGCCATAGAAACCGGGCAGCTAGAGT
GCAGGAGAGGATCGTGGAATTCCATGTGTAGCGGTGAAATGCGTAGATATATGGAGGAAC
ACCAGTGGCGAAGGCGACGATCTGGCCTGCAACTGACGCTCAGTCCCGAAAGCGTGGGGA
GCAAATAGG
>OTU613
GTGGGGAATTTTGGACAATGGGGGCAACCCTGATCCAGCCATCCCGCGTGTGCGATGAAG
GCCTTCGGGTTGTAAAGCACTTTTGTCAGGGAAGAAACAGCGCGGGCTAATATTCTGCGC
GAATGACGGTACCTGAAGAATAAGCACCGGCTAACTACGTGCCAGCAGCCGCGGTAATAC
GTAGGGTGCAAGCGTTAATCGGAATTACTGGGCGTAAAGGGTGCGCAGGCGGTTTATCAA
GAAAGGTGTGAAATCCCCGGGCTCAACCTGGGAATGGCACTTTTAACTGATAGGCTAGAG
TATGTCAGAGGGGGGTAGAATTCCACGTGTAGCAGTGAAATGCGTAGAGATGTGGAGGAA
TACCGATGGCGAAGGCAGCCCCCTGGGATAATACTGACGCTCATGCACGAAAGCGTGGGG
AGCAAACAGG
>OTU614
GTAACGAATCTTCCGCAATGCGCGAAAGCGTGACGGGGCAATGCCGCGTGCAGGATGAAG
CCCTTCGGGGTGTAAACTGCTGTCAGGGTGCAGGAATGAAATGACCATACCCAAAGGAAG
CACCGGCTAACTCTGTGCCAGCAGCCGCGGTAATACAGAGGGTGCGAGCGTTAATCGGAA
TCACTGGGCTTAAAGGGTGCGTAGGCGGATGCAAAGGCGCTTTGTGAAATCCCACGGCTC
AACCGTGGAATTGCTTGGCGAACCATGCGTCTTGAGGTTGGTAGAGGTCACTGGAACGAT
AGGTGGAGCGGTGAAATGCGTAGATATCTATCGGAACGCCAAAGGCGAAGGCAGGTGACT
GGGCCAATTCTGACGCTGAGGCACGAAAGCGTGGGGAGCAAACGGG
>OTU616
GTAGGGAATATTGGTAATGGGCGAAAGCCTGAACCAGCAACGCCGCGTGTGCGATGAAGG
CCTTCGGGTTGTAAAGCACTTTTTGAGGGGATGAGGAAGGACAGTACCCTCAGAATAAGT
CTCGGCTAACTACGTGCCAGCAGCCGCGGTAACACGTAGGAGACTAGCGTTATCCGGATT
TACTGGGCGTAAAGCGCGTGCAGGTGGCTCGGAAAGTTCGATGTGAAAGCTCCCGGCTTA
ACTGGGAGAGGTCGTTGAATACTTTCGGGCTAGAGGATGGGAGAGGGAGGCGGAATTCCG
GGTGTAGTGGTGAAATGCGTAGATATCCGGAGGAACACCAGTGGCGAAAGCGGCCTCCTG
GCCCATTTCTGACACTCAGACGCGAAAGCTAGGGTAGCAAACGGG
>OTU619
GTGGGGAATATTGCACAATGGGCGAAAGCCTGATGCAGCAACGCCGCGTGAGCGATGAAG
GCCTTCGGGTCGTAAAGCTCTGTCCTATGGGAAGATAATGACGGTACCATAGGAGGAAGC
CCCGGCTAACTACGTGCCAGCAGCCGCGGTAATACGTAGGGGGCAAGCGTTATCCGGAAT
TACTGGGCGTAAAGGGTGCGTAGGCGGTTTATCAAGTCAGGGGTGAAAGGCTACGGCTCA
ACCGTAGTGAGCCTCTGAAACTGGTGAACTTGAGTGTAGGAGAGGAAAGTGGAATTCCCA
GTGTAGCGGTGAAATGCGTAGATATTGGGAGGAACACCAGTGGCGAAGGCGACTTTCTGG
ACTACAACTGACGCTGAGGCACGAAAGCGTGGGGAGCAAACAGG
>OTU623
GTGGGGAATTTTGGACAATGGGGGCAACCCTGATCCAGCCATTCCGCGTGAGTGAAGAAG
GCCTTCGGGTTGTAAAGCTCTTTCAGCTGGAGCGAAACGGTACGCTCTAACATAGCGTGC
TAATGACGGTACCAGCAGAAGAAGCACCGGCTAACTACGTGCCAGCAGCCGCGGTAATAC
GTAGGGTGCGAGCGTTAATCGGAATTACTGGGCGTAAAGCGTGCGCAGGCGGATTGTTAA
GCAAGACGTGAAATCCCCGGGCTTAACCTGGGAATGGCGTTTTGAACTGGCAGTCTAGAG
TGCGTCAGAGGGGGGTGGAATTCCACGTGTAGCAGTGAAATGCGTAGAGATGTGGAGGAA
CACCGATGGCGAAGGCAGCCCCCTGGGATGACACTGACGCTCATGTACGAAAGCGTGGGT
AGCAAACAGG
>OTU626
GTAGGGAATATTGGTTAATGGGCGAAAGCCTGACCCAGCAACGCCGCGTGAGCGATGAAG
GCCTTCGGGTTGTAAAGCTCTTTTGACAGGGATGAGGAAGGACAGTACCTGTGGAATAAG
TCTCGGCTAACTACGTGCCAGCAGCCGCGGTAACACGTAGGAGACAAGCGTTATCCGGAT
TTACTGGGTGTAAAGCGCGTGCAGGCGGTAGGATAAGTTGGATGTGAAAGCTCCTGGCTT
AACTGGGAGAGGTCGTTCAAGACTGTCTTACTAGAGTGCAGCAGAGGGGAGTGGAATTCC
GAGTGTAGCGGTAAAATGCATAGATATTCGGAAGAACACCAGTGGCGAAGGCGGCTCTCT
GGGCTGCAACTGACGCTCAGACGCGAAAGCTAGGGTAGCGAACGGG
>OTU628
GTGGGGAATATTGCGCAATGGGGGAAACCCTGACGCAGCAACGCCGCGTGAATGAAGAAG
GCCTTCGGGTTGTAAAGTTCTGTCAATTGGGAAGAAACCTCCAAGGTAAATAGTCTTGGA
GATGACGGTACCTAAAAAGGAAGCTCCGGCTAACTACGTGCCAGCAGCCGCGGTAATACG
TAGGGAGCAAGCGTTATCCGGAATTACTGGGCGTAAAGGGCGTGTAGGCGGCCAATTAAG
CTAGGTGTAAAATGTTACAGCTCAACTGTAAACCCGCATCTAGAACTGGTTGGCTAGAGG
ATGAGAGAGGAAAGTGGAATTCCTAGTGTAGCGGTGGAATGCGTAGATATTAGGAGGAAC
ACCAGTGGCGAAGGCGGCTTTCTGGCTCATACCTGACGCTGAGGCGCGAAAGCGTGGGGA
GCAAACAGG
>OTU629
GTTAGGAATCTTCCCCAATGGGCGAAAGCCTGAGGGAGCGATACCGCTTGAAGGACGAAG
CCCCTCGGGGTGTAAACTTCTGAACTTGGGACGATAATGACGGTACCAAGGTAATAGCAC
CGGCTAACTCCGTGCCAGCAGCCGCGGTAATACGGAGGGTGCAAGCGTTACCCGGATTTA
CTGGGTGTAAAGGGCGTGTAGGCGGCTTTTCAAGTCCGATGCTAAAGACTGAGGCTCAAC
CTCAGGAGTGCGTTGGATACTGTGAGGCTAGACGGTCGGAGAGGGTAGCGGAATTCTCGG
AGTAGCGGTGAAATGCGCAGATACCGAGAGGAACGCCAATAGCGAAAGCAGCTACCTGGA
CGATTAGTGACGCTGAGGCGCGAAAGCGTGGGGAGCAAACCGG
>OTU630
GTGGGGAATTTTGGACAATGGGCGCAAGCCTGATCCAGCCATGCCGCGTGCGGGAAGAAG
GCCTTCGGGTTGTAAACCGCTTTTGTCAGGGAAGAAATCCTCTGGGTTAATACCTCGGGG
GGATGACGGTACCTGAAGAATAAGCACCGGCTAACTACGTGCCAGCAGCCGCGGTAATAC
GTAGGGTGCAAGCGTTAATCGGAATTACTGGGCGTAAAGCGTGCGCAGGCGGTTGTGCAA
GACAGGTGTGAAATCCCCGAGCTCAACTTGGGAACTGCACTTGTGACTGCACGGCTAGAG
TACGGTAGAGGGGAGTGGAATTCCGCGTGTAGCAGTGAAATGCGTAGATATGCGGAGGAA
CACCGATGGCGAAGGCAGCTCCCTGGACCTGTACTGACGCTCATGCACGAAAGCGTGGGG
AGCAAACAGG
>OTU631
GTAGGGAATTTTCGGCAATGGGGGAAACCCTGACCGAGCAACGCCGCGTGAATGACGAAG
TACTTCGGTATGTAAAGTTCTTTTATCAGGGAAGAATGGCTTACGGAAAAGTAAGATTGA
CGGTACTTGATGAATAAGCCCCGGCTAACTATGTGCCAGCAGCCGCGGTAATACATAGGG
GGCAAGCGTTATCCGGAATTATTGGGCGTAAAGGGTGCGTAGGTGGTTGAGGAAGTCTTT
GGTGTAAGTGCAGTGCTTAACGCTGTGATGCTAAGGAAACTGATCGACTTGAGTGTGGTA
GAGGCAAGTGGAATTCCATGTGTAGCGGTAAAATGCGTAAATATATGGAGGAACACCGGT
GGCGAAGGCGGCTTGCTGGGCCATAACTGACACTGAGGCACGAAAGCGTGGGGAGCAAAC
AGG
>OTU633
GTGAGGAATATTGCGCAATGGGCGAAAGCCTGACGCAGCAACGCCGCGTGAAGGATGAAG
GTCCTTTGGATTGTAAACTTCTGTAGGGAGGGACGAACAACCGGCTTCCGGTTATGACGG
TACCTCCAAAGTAAGCACCGGCTAACTCCGTGCCAGCAGCCGCGGTAATACGGAGGGTGC
AAGCGTTGTCCGGATTTACTGGGTGTAAAGGGCGTGTAGGCGGAGAGATATGTCGAAAGT
GAAATCGTGCGGCTTAACCGTATCAATTGCTTTCGAAACTGTCTCCCTTGAGTATCAGAG
GGGCAGATGGAATTCCTGGTGTAGCGGTGGAATGCGTAGATATCAGGAAGAACACCGGTG
GCGAAGGCGATCTGCTGGCTGGTTACTGACGCTGAGGCGCGAAAGTGCGGGGAGCAAACA
GG
>OTU634
GTAAGGAATATTGGACAATGCCCGCAAGGGTGATCCAGCCATGCCGCGTGCAGGAAGACG
GACCTATGGTTTGTAAACTGCTTTTGAACAAGAGAAAACCCCCTTACGTGTAAGGGGCTG
ATAGTATTGTTAGAATAAGCATCGGCTAACTTCGTGCCAGCAGCCGCGGTAAGACGAAGG
ATGCAAGCGTTATCCGGATTCATTGGGTTTAAAGGGAGCGTAGGCGGCTTGATAAGTCAG
TGGTGAAATCTTCTCGCTTAACGAGAAAACTGCCATTGATACTGTCAAGCTTGAGTACAG
TTGCCGTTGGCGGAATATGACATGTAGTGGTGAAATACATAGAGATGTCATAGAACACCG
ATTGCGAAGGCAGCTAACGAAACTGTAACTGACGCTGAGGCTCGAAAGTGCGGGGATCAA
ACAGG
>OTU639
GCAAGGAATTTTCGGCAATGGGCGCAAGCCTGACCGAGCAACGCCGCGTGGAGGATGACG
GCCTTCGGGTTGTAAACTCCTTTTGCGGGGGATGATAATGACCGTACCCCGCGAATCAGG
CTCGGCTAACTCTGTGCCAGCAGCCGCGGTAAGACAGAGGAGCCAAGCGTTGTCCGGATT
GACTGGGCGTAAAGCGCACGCAGGCGGTTGCGCGCGTGGGGTGTGAAAGCGAGCCGCTTA
ACGGCTCGAGGCCATCCCATACGGCGCAACTCGAGAGTGGCAGAGGTTCGTGGAATTGCC
GGTGTAGTGGTGAAATGCGTAGAGATCGGCAGGAACACCAAGGGGGAAACCAGCGAACTG
GGCCATATCTGACGCTCAGGTGCGAAAGCGTGGGGAGCGAACCGG
>OTU641
GTGAGGAATATTGGTCAATGGGCGAGAGCCTGAACCAGCCAAGTAGCGTGAAGGATGACT
GCCCTATGGGTTGTAAACTTCTTTTATAAAGGAATAAAGTCGGGTATGGATACCCGTTTG
CATGTACTTTATGAATAAGGATCGGCTAACTCCGTGCCAGCAGCCGCGGTAATACGGAGG
ATCCGAGCGTTATCCGGATTTATTGGGTTTAAAGGGAGCGTAGATGGATGTTTAAGTCAG
TTGTGAAAGTTTGCGGCTCAACCGTAAAATTGCAGTTGATACTGGATATCTTGAGTGCAG
TTGAGGCAGGCGGAATTCGTGGTGTAGCGGTGAAATGCTTAGATATCACGAAGAACTCCG
ATTGCGAAGGCAGCCTGCTAAGCTGCAACTGACATTGAGGCTCGAAAGTGTGGGTATCAA
ACAGG
>OTU643
GTGGGGAATCTTGCGCAATGGGCGAAAGCCTGACGCAGCAACGCCGCGTGCGGGAAGAAG
GCCTTCGGGTTGTAAACCGCTTTCAGAAGGAACGAAACTGACGGTACTTTCAGAAGAAGG
TGCGGCCAACTACGTGCCAGCAGCCGCGGTGACACGTAGGCACCAAGCGTTGTCCGGATT
TATTGGGCGTAAAGAGCTCGTAGGCGGTTCGGTAAGTCGGGTGTGAAATCTTTGGGCTCA
ACCCAAAGCGTGCACTCGATACTGCCGTGACTTGAGTTCGGTAGGGGAGCGGAGAATTCC
TAGTGTAGCGGTGAAATGCGCAGATATTAGGAGGAATACCGGTGGCGAAGGCGCCGCTCT
GGGCCGAAACTGACGCTGAGGAGCGAAAGCGTGGGTAGCAAACAGG
>OTU644
GCTAAGAATATTCCGCAATGGACGAAAGTCTGACGGAGCGACGCCGCGTGGATGAAGAAG
GCCGAAAGGTTGTAAAATCCTTTTGTCGGGGAAGAATAAGCGTGGGAGGGAATGCCCGCG
TGATGACATGAACCGGCGAATAAGCCCCGGCTAACTACGTGCCAGCAGCCGCGGTAACAC
GTAGGGGGCAAGCGTTGTTCGGAATTACTGGGCGTAAAGGGCATGTAGGCGGTTTTGTAA
GCCTGGCGTGAAATTCTGCAGCTTAACTGTAGGACTGCGCTGGGAACTGCGAGACTGGAG
TCACGGAGAGGGAGCCAGAATTCCAGGTGTAGGGGTGAAATCTGTAGATATCTGGAAGAA
TACCAATGGCGAAGGCAGGCTTCTGGCCGATGACTGACGCTGAGGTGCGAAAGCGTGGGT
AGCAAACAGG
>OTU645
GTGGGGAATCTTGCACAATGGAGGAAACTCTGATGCAGCGACGCCGCGTGAGCGATGAAG
CCCTTCGGGGTGTAAAGCTCTTTCGGCAGGAACGATAATGACGGTACCTGCAGAAGAAGC
TGCGGCTAACTACGTGCCAGCAGCCGCGGTAATACGTAGGCAGCAAGCGTTGTTCGGAAT
TACTGGGCGTAAAGAGTGTGTAGGCGGTGTCGTAAGTTTGGTGTGAAATCTCCCGGCTTA
ACCGGGAGGGTGCGCCGAAGACTGCGATGCTGGAGTATGGGAGAGGAAAGCGGAATTCCT
GGTGTAGCGGTGAAATGCGTAGATATCAGGAGGAACACCTGCGGTGTAGACGGCTTTCTG
GACCATGACTGACGCTGAGACACGAAAGCGTGGGTAGCAAACAGG
>OTU647
GTGGGGAATATTGCACAATGGGCGAAAGCCTGATGCAGCGACGCCGCGTGAGGGATGACG
GCCTTCGGGTTGTAAACCTCTTTCAGCAGGGAAGAAGCGCAAGTGACGGTACCTGCAGAA
GAAGCGCCGGCTAACTACGTGCCAGCAGCCGCGGTAATACGTAGGGCGCAAGCGTTGTCC
GGAATTATTGGGCGTAAAGAGCTCGTAGGCGGTCTGTCGCGTCTGGTGTGAAATCCCATG
GCTCAACTGTGGGCTTGCATCGGGTACGGGCAGACTAGAGTACTGTAGGGGAGACTGGAA
TTCCTGGTGTAGCGGTGGAATGCGCAGATATCAGGAGGAACACCGATGGCGAAGGCAGGT
CTCTGGGCAGTTACTGACGCTGAGGAGCGAAAGCATGGGGAGCGAACAGG
>OTU648
GTGGGGAATATTGCACAATGGGCGAAAGCCTGATGCAGCAACGCCGCGTGAGTGATGACG
GTCTTCGGATTGTAAAGCTCTGTCTTTTGGGACGATAATGACGGTACCAAAGGAGGAAGC
CACGGCTAACTACGTGCCAGCAGCCGCGGTAATACGTAGGTGGCAAGCGTTGTCCGGATT
TACTGGGCGTAAAGGATGTGTAGGCGGATACTTAAGTGAGATGTGAAAGCCCCGGGCTCA
ACCTGGGGACTGCATTTCAAACTGGGTGTCTAGAGTGCAGGAGAGGAAAGCGGAATTCCT
AGTGTAGCGGTGAAATGCGTAGAGATTAGGAAGAACATCAGTGGCGAAGGCGGCTTTCTG
GACTGTAACTGACGCTGAGGCATGAAAGCGTGGGGAGCAAACAGG
>OTU649
GTGGGGAATTTTTCGCAATGGGCGCAAGCCTGACGAAGCAACGCCGCGTGGAGGATGAAG
GTCTTCGGATTGTAAACTCCTGTCGACCGGGACGAATGCACCCGACCTAATACGTCGGAG
TGTTGACGGTACCGGTGGAGGAAGCCACGGCTAACTCTGTGCCAGCAGCCGCGGTAATAC
AGAGGTGGCAAGCGTTGTTCGGAATTACTGGGCGTAAAGGGCGCGTAGGCGGCCTTGTAA
GTCTCGTGTGAAAGCCCTCGGCTTAACTGAGGATCTGCACGGGATACTGCGAGGCTTGAG
TTCGGGAGAGGAAAGCGGAATTCCGGGTGTAGCGGTGAAATGCGTAGATATCCGGAGGAA
CACCAGTGGCGAAGGCGGCTTTCTGGACCGACACTGACGCTGAGGCGCGAAAGCTAGGGG
AGCAAACGGG
>OTU652
GTGAGGAATATTGGTCAATGGCCGGAAGGCTGAACCAGCCATCCCGCGTGCAGGATGACG
GCCCTATGGGTTGTAAACTGCTTTTGTACCTGAAGAAACCTGTTTACGAGTAGACAGTTG
CCGGTAAGGTATGAATAAGCATCGGCTAACTCCGTGCCAGCAGCCGCGGTAATACGGAGG
ATGCAAGCGTTATCCGGATTCATTGGGTTTAAAGGGTGCGCAGGTGGGAAAATAAGTCAG
TGGTGAAATACTGCCGCTTAACGGTAGAATTGCCATTGATACTGTTTTTCTTGAGTATGG
TTGAGGTAGGTGGAATGTGTTGTGTAGCGGTGAAATGCATAGATATGACACAGAACGCCA
ATTGCGAAGGCAGCTTACTAAGCCATTACTGACGCTGAGGCACGAAAGCGTGGGGATCAA
ACAGG
>OTU653
GTGAGGAATATTGGTCAATGGGCGAGAGCCTGAACCAGCCATGTCGCGTGCGGGACGACG
GCCCTACGGGTTGTAAACCGCTTTTGTACGGGAAGAAAAACCCCGACGTGTCGGGGCTTG
CCGGTACCGTACGAATAAGGATCGGCTAACTCCGTGCCAGCAGCCGCGGTAATACGGAGG
ATCCGAGCGTTATCCGGATTTATTGGGTTTAAAGGGTGCGTAGGCGGGCTTTTAAGTCAG
CGGTGAAAGTTTGGCGCTCAACGTTAAAATTGCCGTTGATACTGGGGGCCTTGAGTGCGG
TTGAGGTAGGCGGAATGTGGTGTGTAGCGGTGAAATGCTTAGATATGCCACAGAACACCG
ATTGCGAAGGCAGCTTACTAAAGCGCAACTGACGCTGATGCACGAAAGCGCGGGGATCGA
ACAGG
>OTU654
GTTAGGAATCTTCCACAATGGGCGAAAGCCTGATGGAGCAACACCGCGTGCTGGATGAAT
GCCTTCGGGTTGTAAACAGCTTTTGTATACGAAGAATATGACGGTAATATACGAATAAGG
GTCGGCTAACTACGTGCCAGCAGCCGCGGTCATACGTAGGACCCAAGCGTTATCCGGAGT
GACTGGGCGTAAAGAGTTGCGTAGGCGGCCTGTTAAGTGGATAGTGAAAGCTGGTGGCTC
AACCATTCAGTCTATTATCCAAACTGGCAAGCTTGAGAATGGTAGAGGTAGTTGGAATTT
CTTGTGTAGGAGTGAAATCCGTAGATATAAGAAGGAACACCAATGGCGTAGGCAGACTAC
TGGACCATTTCTGACGCTGAGGCACGAAAGCGTGGGGAGCGAACCGG
>OTU655
GTGGGGAATATTGCGCAATGGGCGAAAGCCTGACGCAGCGACGCCGCGTGAGGGATGAAG
GTCTTCGGATCGTAAACCTCTGTCAGCAGGGAAGAACGGTCACTGTGCTAATCAGCAGTG
AATTGACGGTACCTGCAAAGGAAGCACCGGCTAACTCCGTGCCAGCAGCCGCGGTAATAC
GGAGGGTGCGAGCGTTAATCGGAATTACTGGGCGTAAAGCGCTCGTAGGCGGTATGTCAA
GTCAAGGGTGAAATCCCCGCGCTCAACGTGGGAACTGCCTTTGAAACTGGCAAACTGGAG
TGTGTGAGAGGATAGTGGAATTCCAGGTGTAGGAGTGAAATCCGTAGATATCTGGAGGAA
CATCAGTGGCGAAGGCGACTATCTGGCACATAACTGACGCTGAGGAGCGAAAGCGTGGGT
AGCAAACAGG
>OTU656
GTGAGGAATATTGCACAATGGGGGAAACCCTGATGCAGCAACGCCGCGTGGAGGAAGAAG
GCCTTCGGGTTGTAAACTCCTTTTCCAGGGGACGAGAGAGGACGGTACCCTGGGAATAAG
TCACGGCTAACTACGTGCCAGCAGCCGCGGTAATACGTAGGTGGCGAGCGTTATCCGGAA
TTACTGGGCGTAAAGCGCATGCAGGCGGCTAGTTAAGTTTGACGTGAAATCTCCCGGCTT
AACCGGGAGCAGCCGTTGAAAACTGACAAGCTTGAGGCGATGAGAGGGGTGTGGAATTCC
CGGTGTAGTGGTGGAATGCGTAGATATCGGGAGGAACACCAGAGGCGAAAGCGACACCCT
GGCATTTGCCTGACGCTGAGATGCGAAAGCGTGGGGAGCAAACGGG
>OTU657
GTGGGGAATTTTGGACAATGGGCGCAAGCCTGATCCAGCCATGCCGCGTGCGGGAAGAAG
GCCTTCGGGTTGTAAACCGCTTTTGTCAGGGAAGAAATAGCTTGGGCTAATACCCCGAGT
TGATGACGGTACCTGAAGAATAAGCACCGGCTAACTACGTGCCAGCAGCCGCGGTAATAC
GTAGGGTGCAAGCGTTAATCGGAATTACTGGGCGTAAAGCGTGCGCAGGCGGCTTCGTAA
GACAGAGGTGAAATCCCCGGGCTCAACCTGGGAACTGCCTTTGTGACTGCGAGGCTTGAG
TACGGCAGAGGGGGATGGAATTCCGCGTGTAGCAGTGAAATGCGTAGATATGCGGAGGAA
CACCGATGGCGAAGGCAGTCCCCTGGGCCTGTACTGACGCTCATGCACGAAAGCGTGGGG
AGCAAACAGG
>OTU658
GTGAGGAATATTGGTCAATGGGCGCGAGCCTGAACCAGCCAAGTAGCGTGCAGGACGACG
GCCCTATGGGTTGTAAACTGCTTTTATACGGGGATAAAGTATGCCACGTGTGGTTTATTG
CAGGTACCGTATGAATAAGGACCGGCTAATTCCGTGCCAGCAGCCGCGGTAATACGGAAG
GTCCGGGCGTTATCCGGATTTATTGGGTTTAAAGGGAGCGTAGGCCGGGTTTTAAGCGTG
CCGTGAAATGTCGGGGCTCAACCTTGACACTGCGGCGCGAACTGGAGTCCTTGAGTGCGC
GGAACGTATGCGGAATTCGTGGTGTAGCGGTGAAATGCTTAGATATCACGAAGAACCCCG
ATTGCGAAGGCAGCATACGGCAGCGCTACTGACGCTGAAGCTCGAAGGCGCGGGTATCGA
ACAGG
>OTU660
GTAACGAATCTTCCGCAATGGGCGAAAGCCTGACGGAGCAATGCCGCGTGTGGGATGAAG
CATCTCTGGTGTGTAAACCACTGTCAGGGAACGGAACCAATGATTGTTCCCAGAGGAAGT
GGCGACTAACTCTGTGCCAGCAGTCGCGGTAATACAGAGGCCACAAGCATTAGTCGGAAT
CACTGGGCTTAAAGGGTCCGCAGGCGGTCCTCCAAGCGTCTTGTGAAATCCCACGGCTCA
ACCGTGGAACAGCAGGGCGAACTGGAGGACTTGAAGAATGTAGGGGCTGCCAGAACAGTA
GGTGGAGCGGTGAAATGCGTAGATATCTACTGGAATGCCGATGGTGAAGACGGGCAGCTG
GGCATTTCTTGACGCTCAGGGACGAAAGCGTGGGGATCAAACAGG
>OTU663
GTCGGGAATTTTGCTCAATGGGGGAAACCCTGAAGCAGCAACGCCGCGTGAGGGATGAAG
GCCTTCGGGTTGTAAACCTCTTTTGTCAGGGACGATGATGACGGTACCTGGCGAATAAGC
CACGGCTAACTACGTGCCAGCAGCCGCGGTAATACGTAGGTGGCAAGCGTTGTCCGGATT
TACTGGGCGTAAAGAGCGCGCAGGCGGTCTTGTAAGTCGAATGTGAAAGCCCCTGGCTCA
ACCAGGGAGGGTCATTCGATACTGCTTGACTCGAAGGCAGGAGAGGGAAGTGGAATTCCG
GGTGTAGTGGTGAAATGCGTAGATATCCGGAGGAACACCAGTGGCGAAGGCGACTTTCTG
GCCTGTTCTTGACGCTGAGGCGCGAAAGCTAGGGGAGCAAACGGG
>OTU664
GTGGGGAATATTGCACAATGGGCGAAAGCCTGATGCAGCAACGCCGCGTGAGCGATGAAG
GCCTTTGGGTCGTAAAGCTCTGTCCTTGGGGAAGAAACAAATGACGGTACCCAAGGAGGA
AGCCCCGGCTAACTACGTGCCAGCAGCCGCGGTAATACGTAGGGGGCAAGCGTTATCCGG
AATTATTGGGCGTAAAGAGTACGTAGGTGGTCTTTTAAGCGCAGGGTTTAAGGCAATGGC
TTAACCATTGTTCGCCCTGTGAACTGGAAGACTTGAGTGTAGGAGAGGAAAGTGGAATTC
CTAGTGTAGCGGTGAAATGCGTAGATATTAGGAGGAACATCAGTGGCGAAGGCGACTTTC
TGGACTATTACTGACACTGAGGTACGAAAGCGTGGGGAGCAAACAGG
>OTU665
GTGGGGAATTTTGCGCAATGGGCGAAAGCCTGACGCAGCGACGCCGCGTGTGCGATGAAG
GCCTTTGGGTCGTAAAGCACTGTCGGTCGGGACGAAATCTCATACGATAACACCGTATGA
GTTTGACGGTACCGGCAAAGGAAGCACCGGCTAACTCTGTGCCAGCAGCCGCGGTAATAC
AGAGGGTGCAAACGTTGCTCGGAATTATTGGGCGTAAAGCGCGTGTAGGCGGTCTCGTAA
GTCGACTGTGAAAGCCCTTGGCTCAACCAAGGAAGTGCAGTCGAAACTGCGAGACTAGAG
TGCTGAAGAGGATAGCGGAATGGCCAGTGTAGAGGTGAAATTCGTAGATATTGGCTAGAA
CACCGGTGGCGAAGGCGGCTATCTGGGAAGTTACTGACGCTGAGACGCGAAAGCGTGGGG
AGCAAACAGG
>OTU668
GTGGGGAATATTGCACAATGGGCGCAAGCCTGATGCAGCCATGCCGCGTGTGTGAAGAAG
GCCTTCGGGTTGTAAAGCACTTTCAGTCGTGAGGAAGGTAGTGTAGTTAATAGCTGCATT
ATTTGACGTTAGCGACAGAAGAAGCACCGGCTAACTCCGTGCCAGCAGCCGCGGTAATAC
GGAGGGTGCGAGCGTTAATCGGAATTACTGGGCGTAAAGCGCATGCAGGTGGTTTGTTAA
GTCAGATGTGAAAGCCCGGGGCTCAACCTCGGAATTGCATTTGAAACTGGCAGACTAGAG
TACTGTAGAGGGGGGTAGAATTTCAGGTGTAGCGGTGAAATGCGTAGAGATCTGAAGGAA
TACCGGTGGCGAAGGCGGCCCCCTGGACAGATACTGACACTCAGATGCGAAAGCGTGGGG
AGCAAACAGG
>OTU669
GTGGGGAATATTGCACAATGGGCGCAAGCCTGATGCAGCAACGCCGCGTGAGTGATGAAG
GCCTTCGGGTTGTAAAACTCTGTCCTATGGGAAGAAACAAATGACGGTACCATGGGAGGA
AGCCCCGGCTAACTACGTGCCAGCAGCCGCGGTAATACGTAGGGGGCAAGCGTTATCCGG
AATCACTGGGCGTAAAGGGTGCGTAGGTGGCTTATCAAGCCAGAGGTGAAAGGCAGTGGC
TCAACCATTGTAAGCCTTTGGAACTGATTAGCTTGAGTGCAGGAGAGGTAAGTGGAATTC
CTAGTGTAGAGGTGAAATTCGTAGATATTAGGAGGAACACCAGTGGCGAAGGCGACTTAC
TGGACTGTAACTGACACTGAGGCACGAAAGCGTGGGTAGCGAACAGG
>OTU670
GTGGGGAATATTGCGCAATGGGCGGAAGCCTGACGCAGCGACGCCGCGTGAGGGATGACG
GCCTTCGGGTTGTAAACCTCTTTCAGCAGGGACGAAGCGCAAGTGACGGTACCTGCAGAA
GAAGCGCCGGCTAACTACGTGCCAGCAGCCGCGGTAATACGTAGGGCGCAAGCGTTGTCC
GGAATTATTGGGCGTAAAGAGCTCGTAGGCGGTTTGTCGCGTCTGTCGTGAAAGCCCACG
GCTTAACCGTGGGTCTGCGGTGGATACGGGCAGACTAGAGGCAGGTAGGGGAGAATGGAA
TTCCCGGTGTAGCGGTGAAATGCGCAGATATCGGGAGGAACACCGGTGGCGAAGGCGGTT
CTCTGGGCCTGTACTGACGCTGAGGAGCGAAAGCGTGGGGAGCGAACAGG
>OTU672
GTGGGGAATATTGCGCAATGGCCGAAAGGCTGACGCAGCGACGCCGCGTGGGGGATGAAG
CATTTCGGTGTGTAAACCCCTGTTGCCCGGGACGAACAAGCAGATTTTTCTGCTCTGACG
GTACCGGGTGAGGAAGCACCGGCTAACTCCGTGCCAGCAGCCGCGGTAATACGGAGGGTG
CGAGCGTTGTCCGGAATCACTGGGCGTAAAGGGCGCGTAGGCGGTCTGCTAAGCGTGCGG
TGAAAGCCCGGGGCTCAACCCCGGGTCTGCCGTGCGAACTGGTGGACTAGAGCACTGTAG
AGGCAGGTGGAATTCCGGGTGTAGCGGTGGAATGCGTAGAGATCCGGAAGAACACCGGTG
GCGAAGGCGGCCTGCTGGGCAGTAGCTGACGCTGAGGCGCGACAGCGTGGGGAGCAAACA
GG
>OTU673
GTGGGGAATATTGCGCAATGGGGGAAACCCTGACGCAGCGACGCCGTGTGAGGGAAGAAG
GCTTTCGGGTCGTAAACCTCTGTCGGGAGGGAAGAACCTTCCAGGTCTGAATAAGCCCTG
GAACTGACGGTACCTCCAAAGGAAGCACCGGCTAACTCCGTGCCAGCAGCCGCGGTAATA
CGGAGGGTGCAAGCGTTAATCGGAATCACTGGGCGTAAAGCGCGCGTAGGCCGCCTTCTA
AGTCGGACGTGAAAGCCCTCGGCTCAACCGAGGAACTGCGTTCGAAACTGGGAGGCTTGA
GTCCTGGAGAGGGTGGCGGAATTCCGGGTGTAGGAGTGAAATCCGTAGATATCCGGAGGA
ACACCGGTGGCGAAGGCGGCCACCTGGACAGGTACTGACGCTGAGGCGCGAAAGCGTGGG
GAGCAAACAGG
>OTU674
GTAAGGAATATTGCGCAATGGACGAAAGTCTGACGCAGCAACGCCGCGTGCAGGATGAAG
GCCCTTTGGGTTGTAAACTGCTGTAGAAAGGGAATAATAGTTTGCCACGGGTGAACTTGA
AGGTACCTTTAAAGTAAGCGCCGGCTAACTACGTGCCAGCAGCCGCGGTAATACGTAGGG
CGCAAGCGTTGTCCGGATTCACTGGGTGTAAAGGGTGCGCAGGCGGATTGGCAAGTCAGA
GGTGAAATCTCACGGCTCAACCGTGAAACTGCCTTTGATACTGCTTATCTTGAGTTCGGG
AGAGGTTGATGGAATTCCAGGTGTAGCGGTGAAATGCGTAGATATCTGGAAGAACACCAG
TGGCGAAGGCGGTCAACTGGCCCGCAACTGACGCTCATGCACGAAAGCGTGGGGATCAAA
CAGG
>OTU675
GTAAGGAATATTGGTCAATGGGCGCAAGCCTGAACCAGCCATGCCGCGTGCAGGAAGACG
GCCCTATGGGTTGTAAACTGCTTTTGTCAGGGAATAAACCTGCCTACGAGTAGGCAGCTG
AAGGTACCTGAAGAATAAGCATCGGCTAACTCCGTGCCAGCAGCCGCGGTAATACGGAGG
ATGCAAGCGTTATCCGGATTCATTGGGTTTAAAGGGTGCGCAGGCGGATTATTAAGTCAG
GGGTGAAATCCCACGGCTCAACCGTGGAACTGCCTTTGATACTGATAGTCTAGAGTATAG
TTGAAGTTGGCGGAATGTGTCATGTAGCGGTGAAATGCTTAGATATGACACAGAACACCG
ATCGCGAAGGCAGCTAGCTAAGCTATAACTGACGCTCATGCACGAAAGCGTGGGGATCAA
ACAGG
>OTU678
GTGAGGAATATTGCACAATGGGGGGAACCCTGATGCAGCGACGCCGCGTGGGTGATGACG
GCCTTCGGGTTGTAAAGCCCTTTTGCCATTGACGAGAACGGACGGTAGATGGCGAATAAG
CCTCGGCTAACTACGTGCCAGCAGCCGCGGTAAAACGTAGGAGGCGAGCGTTATCCGGAG
TTACTGGGCGTAAAGCGTGCGCAGGCGGTGCCATAAGTCAGGTGTGAAAGGTTCCGGCTC
AACCGGGAAAACGCGCTTGAGACTGTGGGACTAGAGTGGGATAGAGGGACGTGGAATTCC
GGGTGGAGCGGTGAAATGTGTAGAGATCCGGAGGAACACCAGAGGCGCAAGCGGCGTCCT
GGGTCCCAACTGACGCTGAGGCACGAAAGCTTGGGGAGCGAACGGG
>OTU680
GTGGGGAATATTGGACAATGGGGGCAACCCTGATCCAGCGACGCCGCGTGTGTGAAGAAG
GCCTGCGGGTTGTAAAGCACTTTTAGTGGGGATGAAAAGCCGAAGGCTAATACCTTTCGG
TCTTGACCTAACCCAAAGAAAAAGCACCGGCTAACTCTGTGCCAGCAGCCGCGGTAATAC
AGAGGGTGCAAGCGTTAATCGGAATTACTGGGCGTAAAGCGTGCGTAGTCGGTTATCTAA
GTCGGATGTGAAATCCCCGGGCTCAACCTGGGAATTGCATTCGATACTGGATAGCTAGAG
TTCGGCAGAGGGAAGCGGAATTTCGGGTGTAGCGGTGAAATGCGTAGATATCCGAAGGAA
CATCAGTGGCGAAAGCGGCTTCCTGGACCAGAACTGACGATCAGGCACGAAAGCGTGGGG
AGCAAACAGG
>OTU683
GTAAGGGATATTGGGCAATGGGCGAAAGCCTGACCCAGCAACGCCGCGTGGAGGATGACG
GCCTTCGGGTTGTAAACTCCTTTTGTCGGGGACGAGACAAGGACGGTACCCGGCGAAGAA
GTCACGGCTAACTACGTGCCAGCAGCCGCGGTAAAACGTAGGTGGCAAGCGTTATCCGGA
TTTACTGGGCGTAAAGCGTGTGCAGGCGGATGGCCAAGTGGTGTATGAAAGCTCCAGGCT
TAACCTGGAGAGGTTATGCCAGACTGGCCGTCTTGAGGCAGAGAGAGGGACATGGAATTC
CGGGTGTAGTGGTGAAATGCGTAGAGATCCGGAGGAACTCCAGAGGCGAAGGCGGTGTCC
TGGCTCTGACCTGACGCTCAGACACGAAAGCATGGGGAGCGAACGGG
>OTU685
GCTAAGAATATTCCGCAATGGACGAAAGTCTGACGGAGCGACGCCGCGTGGATGAAGAAG
GCCGAAAGGTTGTAAAGTCCTTTTGTTGGGGAAGAATAAGCGCGGGAGGGAATGCCCGCG
TGATGACATGAACCGACGAATAAGCCCCGGCTAACTACGTGCCAGCAGCCGCGGTAACAC
GTAGGGGGCGAGCGTTGTTCGGAATTACTGGGCGTAAAGGGCATGTAGGCGGCCTTGTAA
GCCTGGCGTGAAAGTCACCGGCTTAACCGGTGGATTGCGTCGGGAACTGCAGGGCTTGAG
TCACGGAGAGGGAGCTAGAATTCCTGGTGTAGGGGTGAAATCTGTAGAGATCAGGAAGAA
TACCAATGGCGAAGGCAAGCTCCTGGCCGATGACTGACGCTGAGGTGCGAAAGTGTGGGG
ATCAAACAGG
>OTU686
GTGGGGGATATTGCACAATGGGCGAAAGCCTGATGCAGCAACGCCGCGTGAGGGAAGACG
GTTTTCGGATTGTAAACCTCTGTCTTTGGTGAAGAAAGAAATGACGGTAGCCAAGGAGGA
AGCCACGGCTAACTACGTGCCAGCAGCCGCGGTAATACGTAGGTGGCAAGCGTTGTCCGG
AATTACTGGGTGTAAAGGGAGCGCAGGCGGGGAGACAAGTCCGCTGTGAAAACTATGGGC
TTAACCCATAGACGGCAGTGGAAACTGTATCTCTTGAGTGGAGTAGAGGCAGGCGGAATT
CCGAGTGTAGCGGTGAAATGCGTAGATATTCGGAGGAACACCAGTGGCGAAGGCGGCCTG
CTGGGCTCTAACTGACGCTGAGGCTCGAAAGTGTGGGGAGCAAACAGG
>OTU687
GTGAGGAATATTGGTCAATGGGCGAGAGCCTGAACCAGCCAAGTAGCGTGAAGGATGAAG
GTCCTACGGATTGTAAACTTCTTTTATACGGGAATAAAGTTTCCTACGTGTAGGATTTTG
TATGTACCGTATGAATAAGCATCGGCTAACTCCGTGCCAGCAGCCGCGGTAATACGGAGG
ATGCGAGCGTTATCCGGATTTATTGGGTTTAAAGGGAGCGCAGACGGGAGATTAAGTCAG
TTGTGAAAGTTTGCGGCTCAACCGTAAAATTGCAGTTGATACTGGTTTCCTTGAGTGCAG
TTGAGGCAGGCGGAATTCGTGGTGTAGCGGTGAAATGCTTAGATATCACGAAGAACCCCG
ATTGCGAAGGCAGCTTGCTAAACTGTAACTGACGTTCATGCTCGAAAGTGTGGGTATCAA
ACAGG
>OTU688
GTAAGGAATATTGGTCAATGGACGCAAGTCTGAACCAGCCATGCCGCGTGCAGGAAGACG
GCCTTATGGGTTGTAAACTGCTTTTGTCAGGGAATAAACCCCTCGATGCGTCGGGGGCTG
AAGGTACCTGAAGAATAAGCATCGGCTAACTCCGTGCCAGCAGCCGCGGTAATACGGAGG
ATGCAAGCGTTATCCGGATTCATTGGGTTTAAAGGGTGCGCAGGCGGGCATATAAGTCAG
AGGTGAAATGCTACGGCTCAACCGTGGAACTGCCTTTGATACTGTATGTCTTGAGTTTAA
TTGAAGTGGGCGGAATGTAGCATGTAGCGGTGAAATGCATAGAGATGCTACAGAACACCG
ATAGCGAAGGCAGCTCACTAAGTTACAACTGACGCTCATGCACGAAAGCGTGGGGATCAA
ACAGG
>OTU689
GTAAGGAATCTTCCACAATGGGCGAAAGCCTGATGGAGCAACGCCGCGTGCAGGATGAAG
GCCCTCGGGTCGTAAACTGCTTTTATGAGTGAAGAATATGACGGTAACTCATGAATAAGC
ACCGGCTAACTACGTGCCAGCAGCCGCGGTCATACGTAGGGTGCAAGCATTATCCGGAGT
GACTGGGCGTAAAGAGTTGCGTAGGTGGTTAGTAAAGTGAATAGTGAAACCTGGTGGCTC
AACCATACAGACTATTATTCAAACTCACTAACTCGAGAGTGGTAGAGGTAACTGGAATTT
CTTGTGTAGGAGTGAAATCCGTAGATATAAGAAGGAACACCAATGGCGTAGGCAGGTTAC
TGGACCATTTCTGACACTAAGGCACGAAAGCGTGGGGAGCGAACCGG
>OTU690
GTGAGGAATATTGGTCAATGGCCGGAAGGCTGAACCAGCCAAGTCGCGTGAGGGAATAAG
GCCCTACGGGTCGTAAACCTCTTTTGTCAGGGAGCAAGGCCGCCCACGTGTGGACGGAAG
GAGAGTACCTGGAGAAAAAGCATCGGCTAACTCCGTGCCAGCAGCCGCGGTAATACGGAG
GATGCGAGCGTTATCCGGATTTATTGGGTTTAAAGGGTGCGTAGGCGGCCTGCCAAGTCA
GCGGTAAAATTGCGGGGCTCAACCCCGTACAGCCGTTGAAACTGCCGGGCTCGAGTGGGC
GAGAAGTATGCGGAATGCGTGGTGTAGCGGTGAAATGCATAGATATCACGCAGAACCCCG
ATTGCGAAGGCAGCATACCGGCGCCCTACTGACGCTGAGGCACGAAAGTGCGGGGATCAA
ACAGG
>OTU691
GTGGGGAATATTGGACAATGGGCGCAAGCCTGATCCAGCCATGCCGCGTGAGTGATGAAG
GCCTTAGGGTTGTAAAGCTCTTTTGTCCGGGAAGATAATGACTGTACCGGAAGAATAAGC
CCCGGCTAACTTCGTGCCAGCAGCCGCGGTAATACGAAGGGGGCTAGCGTTGTTCGGAAT
CACTGGGCGTAAAGCGCACGTAGGCGGACTTTTAAGTCAGAGGTGAAAGCCTGGAGCTCA
ACTCCAGAACTGCCTTTGATACTGGGAGTCTCGAGTTCGGAAGAGGTTGGTGGAACTGCG
AGTGTAGAGGTGAAATTCGTAGATATTCGCAAGAACACCAGTGGCGAAGGCGGCCAACTG
GTCCGATACTGACGCTGAGGTGCGAAAGCGTGGGGAGCAAACAGG
>OTU692
GTGAGGAATTTTCTGCAATGGGCGAAAGCCTGACAGAGCAATACCGCGTGAGGGATGAAG
ACTTACTGAGTTGTAAACCTCGGTACCTTAAGGAAGAAGATCTGACGGTACTTAAGGTGG
AAAGCATCGGCTAACTCCGTGCCAGCAGCCGCGGTAAGACGGGGGATGCAAGTGTTATCC
GGATTTACTGGGCGTAAAGCGTCTGCAGGTGGTTTTCTAAGTCTACTGTTAAATCTTGAG
GCTCAACCTCAAATCTGCAGTAGAAACTAGAAGACTTGAGTATAGTAGGGGTAGAGGGAA
TTTCCAGTGGAGCGGTGAAATGCGTAGATATTGGAAAGAACACCGATGGCGAAGGCACTC
TACTGGGCTATTACTGACACTCAGAGACGAAAGCTAGGGGAGCAAATGGG
>OTU693
GTGGGGAATCTTGCGCAATGGGCGAAAGCCTGACGCAGCGACGCCGCGTGTGCGATGAAG
GTCTTCGGATCGTAAAGCACTGTCGCCCGGGACAAAGAAAGTGATGGTACCGGGAGAGGA
AGCACCGGCTAACTCTGTGCCAGCAGCCGCGGTAATACAGAGGGTGCGAGCGTTGTTCGG
AATTATTGGGCGTAAAGCGCTTGTAGGCGGCTTCGCAAGTCGCGTGTGAAAGCCCTCGGC
TCAACCGAGGAAGTGCGCGCGAAACTGCGAGGCTTGAGTGCCGGAGAGGGTGGCGGAATT
CCCGGTGTAGAGGTGAAATTCGTAGATATCGGGAGGAACACCAGAGGCGAAGGCGGCCAC
CTGGAAGGTAACTGACGCTGAGAAGCGAAAGCGTGGGGAGCAAACAGG
>OTU694
GTGAGGAATATTGCTCAATGGGCGCAAGCCTGAAGCAGCGACGCCGCGTGGACGATGAAG
GTCTTCGGATCGTAAAGTCCTTTTCTGTGTGACGAGGAAGGACGGTAGCACAGGAATAAG
TGTCGGCTAACTACGTGCCAGCAGCCGCGGTAACACGTAGGACGCAAGCGTTATCCGGAA
TTACTGGGCGTAAAGAGCGTGTAGGCGGTTCTGTAAGTCAACCGTGAAAGCTCCCGGCTA
AACTGGGAGAGGTCGGATGAGACTGCAGGGCTAGAGGGTCGTAGAGGGGTGTGGAATTCC
GGGTGTAGTGGTGAAATGCGTAGAGATCCGGAGGAACACCAGAGGCGAAGGCGGCACCCT
GGACGACACCAGACGCTGAGACGCGACAGCACGGGGAGCGAACGGG
>OTU695
GTGGGGAATCTTGCGCAATGGGCGAAAGCCTGACGCAGCAACGCCGCGTGGGGGATGAAG
GCTCTCGGGTTGTAAACCCCTTTCAGCAGGGACGAATCAAGACGGTACCTGCAGAAGAAG
CCCCGGCTAACTACGTGCCAGCAGCCGCGGTAACACGTAGGGGGCAAGCGTTGTCCGGAT
TTATTGGGCGTAAAGAGCTCGTAGGCGGCTGAGTAAGTCGGGTGTTAAATCCCCAGGCTC
AACCTGGGACACCACCCGATACTGCTCTGGCTAGAGTCCGGTAGGGGAGCGTGGAATTCC
TGGTGTAGCGGTGAAATGCGCAGATATCAGGAGGAACACCAGCGGCGAAGGCGGCGCTCT
GGGCCGGAACTGACGCTGAGGAGCGAAAGCGTGGGTAGCAAACAGG
>OTU703
GTAAGGGATATTGCGCAATGGGCGAAAGCCTGACGCAGCAACGCCGCGTGGAGGATGACG
GCCTTCGGGTTGTAAACTCCTTTGGACGCAGACGAGGCAGGACGGTATGCGTCAAACAAG
TCACGGCTAACTACGTGCCAGCAGCCGCGGTAAAACGTAGGTGGCAAGCGTTATCCGGAT
TTACTGGGCGTAAAGCGTGTGCAGACGGGGCTTCAAGTGGTGTATGAAATCGCTCGGCTC
AACCGGGCGGGGTTATGCCAGACTGGAGTGCTAGAGGGTGCGAGAGGGACGTGGAATTCC
GGGTGTAGTGGTGAAATGCGTAGAGATCCGGAGGAACCCCTGAGGCGAAGGCGGCGTCCT
GGCGCACACCTGACGTTCAGACACGACAGCATGGGGAGCGAACGGG
>OTU704
GTGAGGAATATTGGTCAATGGGCGAAAGCCCGAACCAGCAACGCCGCGTGGAGGATGAAG
GTTTTCGGACTGTAAACTTCTTTTCGGGGAGACGAGAAAGGACGGTATCCCCGGAATAAG
CCACGGCAAACTACGTGCCAGCAGCCGCGGTAATACGTAGGTGGCGAGTGTTATCCGGAT
TCACTGGGCGTAAAGCGCTTGTAGGTGGTTTTGTAAGTTGGGTGTCAAATCTTCGGGCTT
AACTCGAAGCGCCGCTCAATACTGCAGAACTGGAGGATGTCAGAGGAAGATGGAATTCCC
GGTGTAGTAGTGAAATGCGTAGATATCGGGAGGAACACCCGTGGCGAAGGCGGTCTTCTG
GGGCATTCCTGACACTGAGAAGCGAAAGCCAGGGGAGCGAACGGG
>OTU706
GTGGGGAATATTGGACAATGGGGGCAACCCTGATCCAGCAATGCCGCGTGTGTGAAGAAG
GCCTGAGGGTTGTAAAGCACTTTCAGTGGGGAGGAGTGGTTGATTGGTGAATAGCTGATT
GATTGGACGTTACCCACAGAAGAAGCACCGGCTAACTCCGTGCCAGCAGCCGCGGTAATA
CGGAGGGTGCGAGCGTTAATCGGAATTACTGGGCGTAAAGGGTGCGTAGGTGGTTTGATA
AGTTAGTTGTGAAAGCCCTGGGCTCAACCTGGGAACTGCAACTAAGACTGTTAGACTCGA
GTATAGGAGAGGGTAGTGGAATTTCCGGTGTAGCGGTGAAATGCGTAGAGATCGGAAGGA
ACACCAGTGGCGAAGGCGGCTACCTGGCCAAATACTGACACTGAGGCACGAAAGCGTGGG
GAGCAAACAGG
>OTU707
GTGAGGAATATTGGTCAATGGTCGCAAGACTGAACCAGCCATGCCGCGTGCAGGAAGACG
GTCCTATGGATTGTAAACTGCTTTTATACAGGAAGAAACCCTCCCACGTGTGGGAGCTTG
ACGGTACTGTAGGAATAAGGATCGGCTAACTCCGTGCCAGCAGCCGCGGTAATACGGAGG
ATCCAAGCGTTATCCGGAATCATTGGGTTTAAAGGGTCCGTAGGCGGTCTTATAAGTCAG
TGGTGAAAGCCCATCGCTCAACGATGGAACTGCCATTGATACTGTAAGACTTGAATGCTT
AGGAAGTAACTAGAATATGTAGTGTAGCGGTGAAATGCTTAGATATTACATGGAATACCA
ATTGCGAAGGCAGGTTACTACTAAGTGATTGACGCTGATGGACGAAAGCGTGGGGAGCGA
ACAGG
>OTU710
GTAGGGAATCTTCGGCAATGGGCGAAAGCCTGACCGAGCAACGCCGCGTGAATGAAGAAG
GCCTTCGGGTTGTAAAATTCTGTTATAAGGGAAGAAAGGTGATAGGAGGAAATGACTATC
AATTGACGGTACCTTATGAGAAAGCCACGGCTAACTACGTGCCAGCAGCCGCGGTAATAC
GTAGGTGGCAAGCGTTATCCGGAATTATTGGGCGTAAAGAGCGCGCAGGTGGTTAATTAA
GTCTGATGTGAAAGCCCACGGCTTAACCGTGGAGGGTCATTGGAAACTGGTTGACTTGAG
TGCAGAAGAGGGAAGTGGAATTCCATGTGTAGCGGTGAAATGCGTAGAGATATGGAGGAA
CACCAGTGGCGAAGGCGGCTTCCTGGTCTGCAACTGACACTGAGGCGCGAAAGCGTGGGG
AGCAAACAGG
>OTU712
GTGAGGAATATTGGTCAATGGGCGCAAGCCTGAACCAGCCATCCCGCGTGAAGGAAGAAG
GCGCTATGCGTTGTAAACTTCTTTTCCAGGGGGAGAATTTTTCCGTCGTGACGGGAATTG
ACGGTACTCTGGGAATAAGCATCGGCTAACTCCGTGCCAGCAGCCGCGGTAATACGGAGG
ATGCGAGCGTTATCCGGATTTATTGGGTTTAAAGGGTGCGTAGGCGGATAGATAAGTCAG
TGGTGAAATTCTGCAGCTTAACTGTAGACTTGCCGTTGATACTGTCAGTCTTGAGTATGG
TCAAGGCAGGCGGAATGTGTAATGTAGCGGTGAAATGCTTAGATATTACACAGAACACCG
ATTGCGAAGGCAGCTTGCTGGGCCATTACTGACGCTGATGCACGAAAGCGTGGGGATCGA
ACAGG
>OTU713
GTGGGGAATTTTGCGCAATGGAGGAAACTCTGACGCAGCAACGCCGCGTGGGTGATGAAG
GTCTTCGGATTGTAAAACCCTGTCGTCGGGGACGAAGGTGGGGGGGTTAATAGCCTCTTT
GCTTGACGGTACCCGGAGAGGAAGCCCCGGCTAACTCTGTGCCAGCAGCCGCGGTAATAC
AGAGGGGGCAAGCGTTATTCGGAATTATTGGGCGTAAAGGGCGCGTAGGCGGTGATTCAA
GTTGGATGTGTAATCCCCGGGCTCAACCTGGGAACTGCATCCAAGACTGGATTGCTAGAG
TGCTGGAGAGGGTGGTGGAATTCCTCGTGTAGCGGTGAAATGCGTAGAGATGAGGAGGAA
CACCAGTGGCGAAGGCGGCCACCTGGACAGTAACTGACGCTGAGGCGCGAAAGTGTGGGG
AGCAAACAGG
>OTU715
GTCGAGAATCTTGGGCAATGCGCGAAAGCGTGACCCAGCAATGCCGCGTGCGGGACGAAG
GTCTTCGGATTGTAAACCGCTGTCACTCGGGACGAAACAAATGACGGTACCGAGGGAGGA
AGCCACGGCTAACTACGTGCCAGCAGCCGCGGTAATACGTAGGTGGCGAGCGTTGTTCGG
ATTTATTGGGCGTAAAGGGTCCGCAGGAGGTTTGTTAAAATTGGGGTGAAATCCCGGAGC
TCAACTCCGGAACTGCCTTGATGACTGACGAACTAGAGTGCTGGAGAGGTAAGCGGAATA
CCAGGTGTAGCGGTGGAATGCGTAGATATCTGGTAGAACACCGAAAGCGAAGGCAGCTTA
CTGGCCAGCAACTGACTCTCAGGGACGAAAGCGTGGGGAGCAAACAGG
>OTU719
GTGGGGAATATTGCGCAATGGGCGAAAGCCTGACGCAGCAACGCCGTGTGAGGGATGAAG
GCTTTCGGGTCGTAAACCTCTGTCGGAAGGGAAGAACGGGTGAGGGTCTAATAGGCCTTC
ATTTTGACGGTACCTTTAGAGGAAGCACCGGCTAACTCCGTGCCAGCAGCCGCGGTAATA
CGGAGGGTGCAAGCGTTATTCGGAATTACTGGGCGTAAAGCGCACGTAGGCCGCTTTGTA
AGTCAGGGGTGAAATCCCACGGCTCAACCGTGGAACTGCCCTTGAAACTGCAGAGCTTGA
ATCCTGGAGAGGGTGGCGGAATTCCTGGTGTAGGAGTGAAATCCGTAGATATCAGGAGGA
ACACCGGTGGCGAAGGCGGCCACCTGGACAGGCATTGACGCTGAGGTGCGAAAGTGTGGG
GAGCAAACAGG
>OTU720
GTGGGGAATTTTGGACAATGGACGCAAGTCTGATCCAGCAATGCCGCGTGCAGGACGAAG
GCCTTCGGGTTGTAAACTGCTTTTGTACAGAACGAAAGGGCTCTGGTTAATACCTGGGGC
AGATGACGGTACTGTAAGAATAAGCACCGGCTAACTACGTGCCAGCAGCCGCGGTAATAC
GTAGGGTGCGAGCGTTAATCGGAATTACTGGGCGTAAAGCGTGCGCAGGCGGTTTTGTAA
GACCGATGTGAAATCCCCGGGCTCAACCTGGGAACTGCATTGGTGACTGCAAGGCTGGAG
TGCGGCAGAGGGGGATGGAATTCCGCGTGTAGCAGTGAAATGCGTAGATATGCGGAGGAA
CACCGATGGCGAAGGCAATCCCCTGGGCCTGCACTGACGCTCATGCACGAAAGCGTGGGG
AGCAAACAGG
>OTU724
GTTTCGAATCATTCACAATGGGCGAAAGCCTGATGGTGCGACGCCGCGTGAGGGATGAAG
GTCTTCGGATTGTAAACCTCTGTCACTGGGGAGAAAACGCTTTGAGTTAATAGTTCAAAG
CCTGATTTAACCCGGAGAGGAAGCAGTGGCTAACTCTGTGCCAGCAGCCGCGGTAATACA
GAGACTGCAAGCGTTATTCGGATTCACTGGGCGTAAAGGGTGCGCAGGCGGCCATGTGTG
TAAGGTGTGAAATCCCGGGGCTTAACCCCGGAACTGCGCCTTAAACTACATGGCTAGAGT
ATTGGAGAGGGTAGTGGAATTCACGGTGTAGCAGTGAAATGCGTAGATATCGTGAGGAAC
ACCAGAGGCGAAGGCGACTACCTGGACAATTACTGACGCTCAGGCACGAAAGCGTGGGGA
GCAAAAGGG
>OTU725
GTAGGGAATATTGGACAATGGGTGAGAGCCTGATCCAGCCATGCCGCGTGCAGGAAGACG
GCCTTCTGGGTTGTAAACTGCTTTTATCTGGGGATAAAACGTCCATGCGTGGATAACTGA
AGGTACCAGATGAATAAGCCACGGCTAACTACGTGCCAGCAGCCGCGGTAATACGTAGGT
GGCAAGCGTTGTCCGGATTTATTGGGTTTAAAGGGTGCGTAGGTTGTTTAGTAAGTCAGT
GGTGAAATCCGGCAGCTTAACTGTCGATGTGCCATTGATACTGCTGAACTTGAGTACAGA
CGAGGTAGGCGGAATTGACGGTGTAGCGGTGAAATGCTTAGATATCGTCAAGAACACCGA
TAGCGAAGGCAGCTTACTAGACTGTAACTGACACTGATGCACGAAAGTGTGGGGATCAAA
CAGG
>OTU726
GTCGAGAATTTTTCACAATGGGGGAAACCCTGATGGAGCGACGCCGCGTGGAGGACGAAG
GCCTTCGGGTCGTAAACTCCTGTCATGCGGGAACAAGAAAGTGATAGTACCGCAAGAGGA
AGAGACGGCTAACTCTGTGCCAGCAGCCGCGGTAATACAGAGGTCTCAAGCGTTGTTCGG
ATTCATTGGGCGTAAAGGGTGCGTAGGTGGCGATGCAAGTCTGGTGTGAAATCTTGGGGC
TCAACCTCAAAATTGCACCGGATACTGCGTTGCTCGAGGATTGTAGAGGAGAGTGGAATT
CACGGTGTAGCAGTGAAATGCGTAGATATCGTGAGGAAGACCAGTTGCGAAGGCGACTCT
CTGGGCAATTCCTGACACTGAGGCACGAAGGCCAGGGGAGCAAACGGG
>OTU727
GTGGGGAATATTGGACAATGGGCGAAAGCCTGATCCAGCAATGCCGCGTGAGTGATGAAG
GCCTTAGGGTTGTAAAGCTCTTTTACCCGGGATGATAATGACAGTACCGGGAGAATAAGC
CCCGGCTAACTCCGTGCCAGCAGCCGCGGTAATACGGAGGGGGCTAGCGTTGTTCGGAAT
TACTGGGCGTAAAGCGCGCGTAGGCGGCTTTGTAAGTTAGAGGTGAAAGCCCGGAGCTCA
ACTCCGGAACTGCCTTTAAGACTGCATCGCTAGAATTGTGGAGAGGTAAGTGGAATTCCG
AGTGTAGAGGTGAAATTCGTAGATATTCGGAAGAACACCAGTGGCGAAGGCGACTTACTG
GACACATATTGACGCTGAGGTGCGAAAGCGTGGGGAGCAAACAGG
>OTU728
GTTGGGAATATTGGACAATGGGGGAAACCCTGATCCAGCAATCCCGCGTGAGGGATGAAG
GCCCTCGGGTCGTAAACCTCTTTCAGCAGGAAAGAATACATGACGGTACCTGCAGAAGAA
GCACCGGCTAACTCCGTGCCAGCAGCCGCGGTAATACGGAGGGTGCAAGCGTTGTTCGGA
ATCATTGGGCGTAAAGAGCGTGTAGGCGGCCAATTAAGTCTGATGTGAAAGCCCGGGGCT
TAACCCCGGAAGTGCATTGGATACTGGTTGGCTAGAGGACGAGAGGGGAAGGCGGAATTC
CTGGTGTAGGGGTGAAATCCGTAGATATCAGGAGGAACACCGGAGGCGAAGGCGGCTTTC
TGGCTCGTAACTGACGCTGAGACGCGAAAGCGTGGGGAGCAAACAGG
>OTU730
GTGAGGAATATTGGTCAATGGCCGCAGGGCTGAACCAGCCAAGTCGCGTGAGGGATGACG
GTCCTATGGATTGTAAACCTCTTTTGTCAGGGAGCAAAGGGCGCCACGTGTGGCGCTTTG
CGAGTACCTGAAGAAAAAGCATCGGCTAACTCCGTGCCAGCAGCCGCGGTAATACGGAGG
ATGCGAGCGTTATCCGGATTTATTGGGTTTAAAGGGTGCGCAGGCGGAATGTCAAGTCAG
CGGTAAAATTTCGGGGCTCAACCCCGTCGTGCCGTTGAAACTGGCGTTCTTGAGTGAGCG
AGAAGTATGCGGAATGCGTGGTGTAGCGGTGAAATGCATAGATATCACGCAGAACTCCGA
TTGCGAAGGCAGCATACCGGCGCTCAACTGACGCTCATGCACGAAAGCGTGGGTATCGAA
CAGG
>OTU731
GTGAGGAATATTGGTCAATGGCCGGAAGGCTGAACCAGCCAAGCCGCGTGAAGGACGAAG
GTGCCAAGCATTGTAAACTTCTTTTGTCAAGGGACAAAATCAGGCTCGAGAGCCTGACCG
AGGGTACTTGAAGAAAAAGCATCGGCTAACTCCGTGCCAGCAGCCGCGGTAATACGGAGG
ATGCGAGCGTTATCCGGATTTATTGGGTTTAAAGGGTGCGTAGGCGGGCTGTTAAGTCAG
CGGTAAAAGCCCGGGGCTCAACCCCGGCGAGCCGTTGAAACTGGCTGTCTTGAGATGTCG
AGAGGTATGCGGAATGCGCAGTGTAGCGGTGAAATGCTTAGATATTGCGCAGAACTCCGA
TTGCGAAGGCAGCATACCGGCGGCGATCTGACGCTGAGGCACGAAAGCGTGGGTATCGAA
CAGG
>OTU732
GTGGGGAATATTGGACAATGGGGGAAACCCTGATCCAGCGACGCCGCGTGTGTGAAGAAG
GCCTGCGGGTTGTAAAGCACTTTCGGTGGGAACGAAATATGCCGGGCCAATACCCCGGCA
GGCTGACGTTACCCAATGAAGAAGCACCGGCTAACTCTGTGCCAGCAGCCGCGGTAATAC
AGAGGGTGCGAGCGTTAATCGGAATTACTGGGCGTAAAGCGCACGTAGGCGGCTTCGTAA
GTCGGATGTGAAATCCCCGGGCTCAACCTGGGAACTGCATTCGAGACTGCGATGCTCGAG
TATGGGAGAGGACAGCGGAATTCCGGGTGTAGCGGTGAAATGCGTAGATATCCGGAGGAA
CATCAGTGGCGAAGGCGGCTGTCTGGCCCAATACTGACGCTCAGGTGCGAAAGCGTGGGG
AGCAAACAGG
>OTU733
ATTAGGAATCTTGCGCAATGGGGGCAACCCTGACGCAGCGACACAGTGTGGAGGAGGAAG
GTCTTCGGATTGTAAACTCCTTTTATGAGGGAAGAATAGATGACGGTACCTCATGAATAA
GCACCTGCTAACTACGTGCCAGAAGCATCGGTGATGCGTAGGGTGCGAACGTTATCCGGA
TTTATTGGGCGTATAGAGAAGCGTAGGTGTTTCTGTAAGTCTTTAGTTAAAGACCACGGC
TCAACCGTGGAGAAGCTTTGGAAACTACAGGAATAGAGACAGGAATGGGCGAATGGAATT
CCCAGTGGAGCGGTGAAATGCGTTGATATTGGGAGGAACATCAGTGGCGAAGGCGATTCG
CTGGTCCTTGTCTGACACTAAGGCTCGAAAGCGTGGGTAGCGAAACGG
>OTU734
GTGGGGAATATTGGACAATGGGGGAAACCCTGATCCAGCGACGCCGCGTGGGTGAAGAAG
GCCTGCGGGTTGTAAAGCCCTTTCGGTAGGGACGAAAGCTCTCGACCTAACACGTCGGGA
GGTTGACTTAACCTACAAAAGAAGCACCGGCTAACTCTGTGCCAGCAGCCGCGGTAATAC
AGAGGGTGCGAGCGTTAATCGGAATTACTGGGCGTAAAGCGCACGTAGGCGGCTTGGTAT
GTCGGGTGTGAAATCCCCGGGCTCAACCTGGGAACTGCATCCGAAACTGCCTTGCTCGAG
TATGGGAGAGGGAAGCGGAATTTCCGGTGTAGCGGTGAAATGCGTAGATATCGGAAGGAA
CATCAGTGGCGAAGGCGGCTTCCTGGACCAATACTGACGCTCAGGTGCGAAAGCGTGGGG
AGCAAACAGG
>OTU736
GTGGGGAATTTTGGACAATGGGGGCAACCCTGATCCAGCCATTCCGCGTGAGTGAAGAAG
GCCTTCGGGTTGTAAAGCTCTTTCGGCAGGAACGAAACGGTCTTCTCTAACATAGGAGGC
TAATGACGGTACCTGAAGAAGAAGCACCGGCTAACTACGTGCCAGCAGCCGCGGTAATAC
GTAGGGTGCGAGCGTTAATCGGAATTACTGGGCGTAAAGCGTGCGCAGGCGGTTTTGTAA
GACAGGTGTGAAATCCCCGGGCTTAACCTGGGAACTGCGCTTGTGACTGCAAGACTTGAG
TGTGGCAGAGGGGGGTGGAATTCCACGTGTAGCAGTGAAATGCGTAGAGATGTGGAGGAA
CACCGATGGCGAAGGCAGCCCCCTGGGTCAACACTGACGCTCATGCACGAAAGCGTGGGG
AGCAAACAGG
>OTU739
GTGAGGAATATTGGTCAATGGACGCGAGTCTGAACCAGCCAAGTAGCGTGAAGGATGACT
GCCCTATGGGTTGTAAACTTCTTTTATAAGGGAATAAAGTGAGGGACGTGTCCCTTTTTG
TATGTACCTTATGAATAAGGATCGGCTAACTCCGTGCCAGCAGCCGCGGTAATACGGAGG
ATCCAAGCGTTATCCGGATTTATTGGGTTTAAAGGGAGCGTAGGTTGACATATAAGTCAG
CTGTGAAAGTTTACGGCTCAACCGTGAAATTGCAGTTGATACTGTATGTCTTGAGTGTAC
AAGAGGTGGGCGGAATTCGTGGTGTAGCGGTGAAATGCTTAGATATCACGAAGAACTCCA
ATTGCGAAGGCAGCTCACTGGGGTACAACTGACACTGAGGCTCGAAAGTGTGGGTATCAA
ACAGG
>OTU740
GTGGGGAATTTTGGACAATGGGGGAAACCCTGATCCAGCCATGCCGCGTGCAGGATGAAG
GCCTTCGGGTTGTAAACTGCTTTTGTACGGAACGAAAAGTCTCTTCCTAATACGAAGGGG
TGATGACGGTACCGTAAGAATAAGCACCGGCTAACTACGTGCCAGCAGCCGCGGTAATAC
GTAGGGTGCAAGCGTTAATCGGAATTACTGGGCGTAAAGCGTGCGCAGGCGGTTATGTAA
GACAGAGGTGAAATCCCCGGGCTCAACCTGGGAACTGCCTTTGTGACTGCATAGCTGGAG
TACGGCAGAGGGGGATGGAATTCCGCGTGTAGCAGTGAAATGCGTAGATATGCGGAGGAA
CACCGATGGCGAAGGCAATCCCCTGGGCCTGTACTGACGCTCATGCACGAAAGCGTGGGG
AGCAAACAGG
>OTU741
GTGGGGAATTTTGGACAATGGGGGCAACCCTGATCCAGCAATGCCGCGTGTGTGAAGAAG
GCCTTCGGGTTGTAAAGCACTTTTGGCGGGAAAGAAACGACGCTTGCTAATACCAGGCGT
TAATGACGGTACCCGCAGAATAAGCACCGGCTAACTACGTGCCAGCAGCCGCGGTAATAC
GTAGGGTGCGAGCGTTAATCGGAATTACTGGGCGTAAAGCGTGCGCAGGCGGTTCTGTAA
GACGGATGTGAAAGCCCCGGGCTCAACCTGGGAACTGCATTCGTGACTGCAGGGCTAGAG
TGTGTCAGAGGGAGGTGGAATTCCGCGTGTAGCAGTGAAATGCGTAGAGATGCGGAGGAA
CACCGATGGCGAAGGCAGCCTCCTGGGATAACACTGACGCTCATGCACGAAAGCGTGGGG
AGCAAACAGG
>OTU742
GTGAGGAATATTGGTCAATGGACGCAAGTCTGAACCAGCCATGCCGCGTGAAGGATGAAG
GCGTTCTGCGTTGTAAACTTCTTTTATCTGGGAAGAAACCTACGATTTCTATTGTAGCCG
ACGGTACCAGAGGAATAAGCACCGGCTAACTCCGTGCCAGCAGCCGCGGTAATACGGAGG
GTGCAAGCGTTATCCGGATTCACTGGGTTTAAAGGGTGTGTAGGCGGGTATTTAAGTCAG
TGGTGAAATCTCCGGGCTCAACCCGGAAACTGCCATTGATACTATTTATCTTGAATTCTG
TTGAGGTGGGCGGAATATATCATGTAGCGGTGAAATGCTTAGATATGATATAGAACACCG
ATTGCGAAGGCAGCTCACTAAACAGACATTGACGCTGAGGCACGAAAGCGTGGGGATCAA
ACAGG
>OTU743
GTCGGGGATTTTGCTCAATGGGCGAAAGCCTGAAGCAGCAACGCCGCGTGAGGGATGAAG
GCCTTCGGGTTGTAAACCTCTTTTCTCAGGGACGATGATGACGGTACCTGAGGAATAAGT
CACGGCTAACTACGTGCCAGCAGCCGCGGTAATACGTAGGTGACCAGCGTTGTCCGGATT
TACTGGGCGTAAAGAGCGCGCAGGCGGTCGTTCAAGTCGAGTGTGAAAGCCCCCGGCTCA
ACTGGGGAGGGTCACTCGATACTGATCGACTCGAAGGCAGGAGAGGGAAGCGGAATTCCC
GGTGTAGTGGTGAAATGCGTAGATATCGGGAGGAACACCAGTGGCGAAGGCGGCTTCCTG
GCCTGTTCTTGACGCTGAGGCGCGAAAGCTAGGGGAGCAAACGGG
>OTU744
GTGGGGAATATTGGGCAATGGAGGAAACTCTGACCCAGCAACGCCGCGTGGAGGAAGAAG
GTTTTCGGATCGTAAACTCCTGTCCTTGGAGACGAGTAGAAGACGGTATCCAAGGAGGAA
GCCCCGGCTAACTACGTGCCAGCAGCCGCGGTAATACGTAGGGGGCAAGCGTTGTCCGGA
ATAATTGGGCGTAAAGGGCGCGTAGGCGGCTCGGTAAGTCTGGAGTGAAAGTCCTGCTTT
TAAGGTGGGAATTGCTTTGGATACTGTCGGGCTTGAGTGCAGGAGAGGTTAGTGGAATTC
CCAGTGTAGCGGTGAAATGCGTAGAGATTGGGAGGAACACCAGTGGCGAAGGCGACTAAC
TGGACTGTAACTGACGCTGAGGCGCGAAAGTGTGGGGAGCAAACAGG
>OTU747
GTAGGGAATATTGCGCAATGGGCGAAAGCCTGACGCAGCGATGCCGCGTGAGTGACGAAG
GTCTTCGGATTGTAAAGCTCTTTTCTGAGGGAAGAATAGGTCTGGTAGGAAATGACTGGA
TTCTGACGGTACCTCAGGAATAAGGAACGGCTAACTCCGTGCCAGCAGCCGCGGTAATAC
GGAGGTTCCAAGCGTTGTTCGGAATTACTGGGCGTAAAGGGAGCGCAGGCGGACGGGTCA
GTTTAAAGTGGAATCCCAGGGCTCAACCCTGGACGTGCTTTGGATACTGCCCGTCTTGAG
TTCGTGAGAGGAAAGTGGAATTCAGGGTGTAGCGGTGAAATGCTTAGATATCCTGAGGAA
CACCAGTGGCGAAAGCGACTTTCTGGCACGAAACTGACGCTGAGGCTCGAAAGCATGGGT
AGCGAACGGG
>OTU748
GTAGGGAATATTGCACAATGGGCGAAAGCCTGATGCAGCAACGCCGCGTGCGCGATGAAG
GCCTTCGGGTCGTAAAGCGCTTTTCGGGAGGATGAGGAAGGACAGTACTCCCGGAATAAG
TCACGGCTAACTACGTGCCAGCAGCCGCGGTAAAACGTAGGTGGCGAGCGTTATCCGGAT
TTACTGGGCGTAAAGCGCGTGCAGGCGGTCTGGTAAGTCGGGCGTGAAATCTCTCGGCTC
AACCGAGAGGGGTCGTCCGATACTGCTAGACTTGAGGGCAGTAGAGGAAGGTGGAATTCC
CGGTGTAGTGGTGAAATGCGTAGAGATCGGGAGGAACACCAGTGGCGAAGGCGGCCTTCT
GGGCTGCCCCTGACGCTCAGACGCGAAAGCTAGGGGAGCGAACGGG
>OTU752
GTGAGGAATATTGGTCAATGGGCGAAAGCCTGAACCAGCAACGCCGCGTGAGGGATGAAG
GCCTTCGGGTCGTAAACCTCTTTTCTGGGAGAAGAGACAAGGACGGTATCCCAGGAATAA
GTCTCGGCTAACTACGTGCCAGCAGCCGCGGTAAAACGTAGGAGGCAAGCGTTATCCGGA
TTTACTGGGCGTAAAGCGCACGCAGGCGGCTGCGTAAGTCGGACGTGAAAGCTCCTGGCT
CAACTGGGAGAGGTCGTTCGAAACTGCGCGGCTTGAGGTTGGAAGAGGAGAGCGGAATTC
CCGGTGTAGTGGTGGAATGCGTAGATATCGGGAGGAACACCAGTGGCGAAAGCGGCTCTC
TGGTCCACACCTGACGCTCAGGTGCGAAAGCGTGGGTAGCGAACGGG
>OTU754
GTTTCGAATCATTCACAATGGGCGAAAGCCTGATGGTGCGACGCCGCGTGAGGGATGAAG
GTCTTCGGATTGTAAACCTCTGTCACCGGGGAAGAAACGCTTTGAGTTAATAGTTCAAAG
CCTGACTTAACCCGGAGAGGAAGCAGTGGCTAACTCTGTGCCAGCAGCCGCGGTAATACA
GAGACTGCAAGCGTTATTCGGATTCACTGGGCGTAAAGGGTGCGCAGGCGGCGATGTGTG
TGAGGCGTGAAAGCCCGAGGCTTAACCTCGGAATTGCACCTCAAACTACATCGCTAGAGC
ATTGGAGAGGGTAGCAGAATTCACGGTGTAGCAGTGAAATGCGTAGATATCGTGAGGAAT
ACCAGAGGCGAAGGCGGCTACCTGGACAATTGCTGACGCTCAGGCACGAAAGCGTGGGGA
GCAAAAGGG
>OTU756
GTAGGGAATTTTCCACAATGGGCGAAAGCCTGATGGAGCAACGCCGCGTGCAGGATGAAG
GCCTTCGGGTTGTAAACTGCTTTTCTCTGTGAAGATTATGACGGTAGCAGAGGAATAAGG
ATCGGCTAACTACGTGCCAGCAGCCGCGGTCATACGTAGGATCCAAGCGTTATCCGGAAT
TACTGGGCGTAAAGAGTTGCGTAGGTGGCATAGTAAGTAGACAGTGAAAGCGTGTGGCTC
AACCATATACACATTGTCTAAACTGCTAAGCTAGAGGACGAGAGAGGTCACTGGAATTCC
AAGTGTAGGAGTGAAATCCGTAGATATTTGGAGGAACACCGATGGCGTAGGCAGGTGACT
GGCTCGTTCCTGACACTAAGGCACGAAAGCGTGGGTAGCAAACGGG
>OTU757
GTGGGGAATATTGGACAATGGGCGCAAGCCTGATCCAGCCATGCCGCGTGAGTGATGAAG
GCCTTAGGGTTGTAAAGCTCTTTTGTCCGGGAGGATAATGACCGTACCGGAAGAATAAGC
TCCGGCTAACTTCGTGCCAGCAGCCGCGGTAATACGAAGGGAGCTAGCGTTGTTCGGAAT
TACTGGGCGTAAAGCGCATGCAGGCGGATCGTTAAGTCGGGGGTGAAATCCCAGGGCTCA
ACCCTGGAACTGCCTTCGATACTGGCGACCTTGAGTCCGGGAGAGGTGAGTGGAACTCCG
AGTGTAGAGGTGAAATTCGTAGATATTCGGAAGAACACCAGTGGCGAAGGCGGCTCACTG
GCCCGGTACTGACGCTGAGATGCGAAAGCGTGGGGAGCAAACAGG
>OTU761
GTGGGGAATATTGGACAATGGGCGAAAGCCTGATCCAGCCATGCCGCGTGAGTGATGAAG
GCCCTAGGGTTGTAAAGCTCTTTCACCGATGAAGATAATGACGGTAGTCGGAGAAGAAGC
CCCGGCTAACTTCGTGCCAGCAGCCGCGGTAATACGAAGGGGGCTAGCGTTGTTCGGAAT
TACTGGGCGTAAAGCGCACGTAGGCGGATTGTTAAGTGAGGGGTGAAATCCCAGGGCTCA
ACCCTGGAACTGCCTTTCATACTGGCAATCTCGAGTCCGGAAGAGGTGAGTGGAATTCCG
AGTGTAGAGGTGAAATTCGTAGATATTCGGAGGAACACCAGTGGCGAAGGCGGCTCACTG
GTCCGGTACTGACGCTGAGGTGCGAAAGCGTGGGGAGCAAACAGG
>OTU764
GTGGGGAATATTGGGCAATGGGCGGAAGCCTGACCCAGCGACGCCGCGTGAAGGAGGAAG
GCTTTCGAGTTGTAAACTTCTTTGGGGAGGGACGAAGATGACGGTACCTCCAGAACAAGC
CACGGCTAACTACGTGCCAGCAGCCGCGGTAATACGTAGGTGGCGAGCGTTATCCGGATT
TACTGGGTGTAAAGGGCGCGCAGGCGGCCCTGGAAGTCAGATGTGAAAGATCAAGGCTTA
ACTTTGACAGGTCATCTGAAACTTTGGGGCTTGAGTATCAGAGGGGAAAGTGGAATTCCT
AGTGGAGCGGTAAAATGCACAGAGATTAGGAGGAACACCGGTGGCGAAGGCGACTTTCTG
GCTGACAACTGACGCTGAGGCGCGAAAGCGTGGGGAGCAAACAGG
>OTU767
GTAGGGAATCTTCCACAATGGGCGAAAGCCTGATGGAGCAACGCCGCGTGGGTGAAGAAG
GTCTTCGGATCGTAAAACCCTGTTGTTAGAGAAGAAAGTGCGTGAGAGTAACTGTTCACG
TTTCGACGGTATCTAACCAGAAAGCCACGGCTAACTACGTGCCAGCAGCCGCGGTAATAC
GTAGGTGGCAAGCGTTATCCGGATTTATTGGGCGTAAAGGGAACGCAGGCGGTCTTTTAA
GTCTGATGTGAAAGCCTTCGGCTTAACCGGAGTAGTGCATTGGAAACTGGGAGACTTGAG
TGCAGAAGAGGAGAGTGGAACTCCATGTGTAGCGGTGAAATGCGTAGATATATGGAAGAA
CACCAGTGGCGAAAGCGGCTCTCTGGTCTGTAACTGACGCTGAGGTTCGAAAGCGTGGGT
AGCAAACAGG
>OTU770
GTGGGGAATATTGGACAATGGGCGCAAGCCTGATCCAGCAATGCCGCGTGGGTGAAGACG
GCCTGCGGGTTGTAAAGCCCTTTAGGCGGGGAGGAACGACCGGATGCCAATACCATCTGG
AAGGGACGTTACCCGCGGAATAAGCACCGGCTAACTCCGTGCCAGCAGCCGCGGTAATAC
GGAGGGTGCGAGCGTTAATCGGAATTACTGGGCGTAAAGCGTGCGTAGGCGGTGTAGTCA
GTCGGCCGTGAAAGCCCCGGGCTCAACCTGGGAACGGCGGTCGAGACGGCTAGACTCGAG
TGGGCTAGAGGATCGTGGAATTCCCGGTGTAGCGGTGAAATGCGTAGAGATCGGGAGGAA
CACCGATGGCGAAGGCAGCGGTCTGGGGCCACACTGACGCTGAGGCACGACGGCGTGGGG
AGCAAACAGG
>OTU775
GTGGGGAATTTTGGACAATGGGCGAAAGCCTGATCCAGCAATGCCGCGTGAGTGAAGAAG
GCCTTCGGGTTGTAAAGCTCTTTCAGTTGAGAAGAAAAAATTGTGACTAATACTTGCAAT
TCATGACAGTATCAACAGAAGAAGCACCGGCTAACTACGTGCCAGCAGCCGCGGTAATAC
GTAGGGTGCAAGCGTTAATCGGAATTATTGGGCGTAAAGGGTGCGCAGGCGGTTTTGTAA
GTCAGATGTGAAATCCCCGGGCTTAACCTGGGAATTGCGTTTGAAACTACAAGACTAGAG
TGTGGCAGAGGGGGGTGGAATTCCATGTGTAGCAGTGAAATGCGTAGAGATGTGGAAGAA
CATCGATGGCGAAGGCAACCCCCTGGGTTAACACTGACGCTCAGGCACGAAAGCGTGGGG
AGCAAACAGG
>OTU776
GTGGGGAATTTTGGACAATGGGCGAAAGCCTGATCCAGCCATGCCGCGTGCGGGAAGAAG
GCCTTCGGGTTGTAAACCGCTTTAGTCCGGGAAAAAGGGGTGCGAGGATAATACCCTCGT
GCTTTGATGGTACTGGAAGAATAAGCACCGGCTAACTACGTGCCAGCAGCCGCGGTAATA
CGTAGGGTGCGAGCGTTAATCGGAATTACTGGGCGTAAAGCGTGCGCAGGCGGTCTTGTA
AGACAGTCGTGAAAGCCCCGGGCTTAACCTGGGAACTGCGATTGTGACTGCAAGGCTAGA
GTGTGTCAGAGGGGGGTGGAATTCCACGTGTAGCAGTGAAATGCGTAGAGATGTGGAGGA
ACACCGATGGCGAAGGCAGCCCCCTGGGATAACACTGACGCTCATGCACGAAAGCGTGGG
GAGCAAACAGG
>OTU777
GTAGGGAATATTGCGCAATGGGGGAAACCCTGACGCAGCGACGCCGCGTGAGTGATGAAG
GCCTTCGGGTCGTAAAGCTCTGTTGTAAGGGAAAAAGTTCTGATTGTACCTTGCGAGAAA
GGATCGGCTAACTTCGTGCCAGCAGCCGCGGTAAGACGAGGGATCCTAGCGTTGTTCGGA
ATCATTGGGCGTAAAGCGGGTGTAGGTGGCTTGGTAAGTCAGATGTGAAAGCCCAGGGCT
CAACCCTGGAAGTGCATTTGATACTGCTTAGCTTGAGTGTAGGAGAGGCTACTGGAATTC
CTGGTGTAGTGGTGAAATACGTAGATATCAGGAGGAATACCGGAGGCGAAGGCGGGTAGC
TGGCCTAACACTGACACTGAGACCCGAAAGCGTGGGGATCAAACAGG
>OTU780
GTAGGGAATATTGGACAATGGGCGAAAGCCTGATCCAGCAATGCCGCGTGAGTGATGAAG
GCCTTAGGGTTGTAAAGCTCTTTTACCCGAGATGATAATGACAGTATCGGGAGAATAAGC
TCCGGCTAACTCCGTGCCAGCAGCCGCGGTAATACGGAGGGAGCTAGCGTTGTTCGGAAT
TACTGGGCGTAAAGCGCACGTAGGCGGCGATTTAAGTCAGAGGTGAAAGCCCGGGGCTCA
ACCCCGGAATTGCCTTTGAGACTGGATTGCTAGAATCCGGGAGAGGTGAGTGGAATTCCG
AGTGTAGAGGTGAAATTCGTAGATATTCGGAAGAACACCAGTGGCGAAGGCGGCTCACTG
GACCGGCATTGACGCTGAGGTGCGAAAGCGTGGGGAGCAAACAGG
>OTU781
GTAGGGAATATTGCACAATGAGCGAAAGCTTGATGCAGCAACGCCGCGTGCGCGATGACG
GCCTTCGGGTTGTAAAGCGCTTTTCGGGGAGATGAGGAAGGACAGTATCCCCGGAATAAG
TCTCGGCTAACTACGTGCCAGCAGCCGCGGTAACACGTAGGAGGCAAGCGTTATCCGAAT
TTACTGGGCGTAAAGCGCGTGCAGGCGGTTCGGTAAGTTGGATGTGAAATCTCCCGGCTC
AACTGGGAGGGGACGTTCAATACTGTCGGACTTGAGGACGATAGAGGGAGGTGGAATTCC
CGGTGTAGTGGTGAAATGCGTAGATATCGGGAGGAACACCAGTGGCGAAAGCGGCCTCCT
GGATCGTTCCTGACGCTCAGACGCGAAAGCTAGGGGAGCGAACGGG
>OTU784
GTGGGGAATATTGCACAATGGGGGAAACCCTGATGCAGCCATGCCGCGTGTGTGAAGAAG
GCCTTCGGGTTGTAAAGCACTTTCAGCGAGGAGGAAAGGTTGGTAGCTAATAACTGCCAG
CTGTGACGTTACTCGCAGAAGAAGCACCGGCTAACTCCGTGCCAGCAGCCGCGGTAATAC
GGAGGGTGCAAGCGTTAATCGGAATTACTGGGCGTAAAGCGCACGCAGGCGGTTGGATAA
GTTAGATGTGAAAGCCCCGGGCTCAACCTGGGAATTGCATTTAAAACTGTCCAGCTAGAG
TCTTGTAGAGGGGGGTAGAATTCCAGGTGTAGCGGTGAAATGCGTAGAGATCTGGAGGAA
TACCGGTGGCGAAGGCGGCCCCCTGGACAAAGACTGACGCTCAGGTGCGAAAGCGTGGGG
AGCAAACAGG
>OTU785
GTAAGGAATATTGGACAATGGGCGGAAGCCTGATCCAGCCATGCCGCGTGAAGGATGAAG
GCGCTCAGCGTTGTAAACTTCTTTTGGATGGGAACAATAATCGAGACTTGTCTTGACTTG
AGGGTACCATCAGAATAAGCACCGGCTAACTCCGTGCCAGCAGCCGCGGTAATACGGAGG
GTGCAAGCGTTATCCGGAATCACTGGGTTTAAAGGGTGCGTAGGCGGTCCGATAAGTCAG
CCGTGAAATCGCTGGGCTTAACCCATGCAATTGCGGTTGATACTGTCGGACTTGAATGGG
GTTGAGGCTGGCGGAATGCGACATGTAGCGGTGAAATGCTTAGATATGTCGCAGAACACC
GATTGCGAAGGCAGCCAGCTGGGCCTTTATTGACGCTGAGGCACGAAAGCGTGGGGAGCA
AACAGG
>OTU789
GTGGGGAATTGTTCGCAATGGGCGCAAGCCTGACGACGCAACGCCGCGTGGAGGATGAAG
GTCTTCGGATTGTAAACTCCTGTTGATCGGGACGAAAAGCTCTGACCCAACACGTCAGAG
ACTGACGGTACCGGTTGAGGAAGCCACGGCTAACTCTGTGCCAGCAGCCGCGGTAATACA
GAGGTGGCAAGCGTTGTTCGGAATTACTGGGCGTAAAGGGCGCGTAGGCGGCCTTCTAAG
TCGGACGTGAAAGCCCCAGGCTTAACCTGGGAACTGCGTCCGATACTGGGAGGCTTGGAT
TCGGGAGAGGGATGTGGAATTCCAGGTGTAGCGGTGAAATGCGTAGATATCTGGAGGAAC
ACCGGTGGCGAAGGCGGCATCCTGGACCGAGATCGACGCTGAGGCGCGAAAGCTAGGGGA
GCAAACGGG
>OTU793
GTGGGGAATATTGGACAATGGGGGAAACCCTGATCCAGCGACGCCGCGTGGGTGAAGAAG
GCCTGCGGGTTGTAAAGCCCTTTCGGTAGGGACGAAAACTCTTGCTCTAACAGAGCAGGA
GCTTGACTTAACCTACATAAGAAGCACCGGCTAACTCTGTGCCAGCAGCCGCGGTAATAC
AGAGGGTGCGAGCGTTAATCGGAATTACTGGGCGTAAAGCGCACGTAGTCGGCTTGGCAA
GTCGGGTGTGAAATCCCCGGGCTCAACCTGGGAACTGCATCCGAAACTACCTTGCTAGAG
TATGGGAGAGGGAAGCGGAATTTCTGGTGTAGCAGTGAAATGCGTAGATATCAGAAGGAA
CATCAGTGGCGAAGGCGGCTTCCTGGACCAATACTGACGATCAGGTGCGAAAGCGTGGGG
AGCAAACAGG
>OTU795
GTGGGGAATTTTGCGCAATGGGCGAAAGCCTGACGCAGCAACGCCGCGTGAAGGATGAAG
GTGCTCTGCATTGTAAACTTCTGTCGGCCGGGAAGAATCGGCGGGGTGCTAATCAGCCTC
GTCTTGACTGTACCGGCAAAGGAAGCCCCGGCTAACTCCGTGCCAGCAGCCGCGGTAATA
CGGAGGGGGCAAGCGTTACTCGGAATTATTGGGCGTAAAGGGCGCGTAGGCGGTCTCGTG
CGTCAGGGGTGAAATCCCCGGGCTTAACCCGGGAAGTGCCTCTGATACGGCGAGACTTGA
GTCCGGGAGAGGGGAGCAGAATTCCCAGTGTAGCGGTGAAATGCGTAGATATTGGGAGGA
ATACCAGTGGCGAAGGCGGCTCCCTGGACCGGTACTGACGCTGAGGCGCGAAAGCGTGGG
TAGCAAACAGG
>OTU796
GTGGGGAATATTGGGCAATGGGCGCAAGCCTGACCCAGCAACGCCGCGTGAGGGAAGAAG
GCTTTCGGGTTGTAAACCTCTGTCCTTGGTGACGAAACAAATGACGGTAGCCAAGGAGGA
AGCCCCGGCTAACTACGTGCCAGCAGCCGCGGTAATACGTAGGGGGCGAGCGTTGTCCGG
AATTACTGGGCGTAAAGGGTGCGTAGGTGGCCTTTTAAGTTGGATGTGAAATACCCGGGC
TTAACTTGGGGGGTGCATCTAATACTGGAGGGCTAGAGTGCAGGAGAGGAAAGCGGAATT
CCTAGTGTAGCGGTGAAATGCGTAGATATTAGGAGGAACACCAGTGGCGAAGGCGGCTTT
CTGGACTGTAACTGACACTGAGGCACGAAAGCGTGGGGAGCAAACAGG
>OTU799
GTGGGGAATCTTGCGCAATGGGCGAAAGCCTGACGCAGCAACGCCGCGTGCGGGATGAAG
GCCCTCGGGTTGTAAACCGCTTTCAGCAGGGACGAAGATGACGGTACCTGCAGAAGAAGC
CCCGGCCAACTACGTGCCAGCAGCCGCGGTAACACGTAGGGGGCGAGCGTTGTCCGGATT
TATTGGGCGTAAAGAGCTCGTAGGCGGTTCCGTCAGTCGGGTGTGAAAACTCTGGGCTCA
ACCCAGAGACGCCACCCGATACTGCGGTGACTAGAGTCCGGTAGGGGAGTGCGGAATTCC
TGGTGTAGCGGTGAAATGCGCAGATATCAGGAGGAACACCAACGGCGAAGGCAGCACTCT
GGGCCGGTACTGACGCTGAGGAGCGAAAGCGTGGGGAGCGAACAGG
>OTU804
GTGAGGAATATTGGTCAATGGGCGCAAGCCTGAACCAGCCATCCCGCGTGAAGGAAGAAG
GCGCTATGCGTTGTAAACTTCTTTTGCAGGTGAAGAATGTTATCTACGAGTAGGTAATTG
CCGGTACCCTGTGAATAAGCATCGGCTAACTCCGTGCCAGCAGCCGCGGTAATACGGAGG
ATGCGAGCGTTATCCGGATTTATTGGGTTTAAAGGGTGCGTAGGCGGATTGATAAGTCAG
TGGTGAAATCCTGCAGCTTAACTGTAGCATTGCCGTTGATACTGTCAGTCTTGAGTGTGG
TTAAGGTAGGCGGAATGTGTAATGTAGCGGTGAAATGCTTAGATATTACACAGAACACCG
ATTGCGAAGGCAGCTTACTGAGCCATAACTGACGCTGAGGCACGAAAGCGTGGGGAGCGA
ACAGG
>OTU805
GTGAGGAATTATGCGCAATGGGGGAAACCCTGACGCTGCGACGCCGCGTGGGTGATGAAG
GTCTTCGGATCGTAAAACCCTGTCGAGAGGGAAGAATAGTCCGGGTGCTAACACCATCCG
GGCCTGACGGTACCTCTGGAGGAAGCCCCGGCTAACTCCGTGCCAGCAGCCGCGGTAATA
CGGAGGGGGCGAGCGTTGTTCGGAATTACTGGGCGTAAAGCGCGCGTAGGCGGCCATGTA
AGTCGGATGTGAAAGCCCTCAGCTCAACTGAGGAACTGCGTCCGATACTGCTTGGCTTGA
GTCCGGTAGGGGATGGCAGAATTCCCGGTGTAGCGGTGGAATGCGTAGATATCGGGAGGA
ATACCGATGGCGAAGGCGGCCATCTGGGCCGGAACTGACGCTGAGGCGCGAAAGCTAGGG
GAGCAAACAGG
>OTU813
GTGGGGAATATTGCACAATGGGCGAAAGCCTGATGCAGCAACGCCGCGTGAGCGATGAAG
GCCTTCGGGTCGTAAAGCTCTGTCCTCAAGGAAGATAATGACGGTACTTGAGGAGGAAGC
CCCGGCTAACTACGTGCCAGCAGCCGCGGTAATACGTAGGGGGCTAGCGTTATCCGGATT
TACTGGGCGTAAAGGGTGCGTAGGCGGTCTTTTAAGTCAGGAGTGAAAGGCTACGGCTCA
ACCGTAGTAAGCTCTTGAAACTGGAGGACTTGAGTGCAGGAGAGGAGAGTGGAATTCCTA
GTGTAGCGGTGAAATGCGTAGATATTAGGAGGAACACCAGTAGCGAAGGCGGCTCTCTGG
ACTGTAACTGACGCTGAGGCACGAAAGCGTGGGGAGCAAACAGG
>OTU814
GTAGGGAATCTTCGGCAATGGACGGAAGTCTGACCGAGCAACGCCGCGTGAGTGAAGAAG
GTTTTCGGATCGTAAAGCTCTGTTGTAAGAGAAGAACGAGTGTGAGAGTGGAAAGTTCAC
ACTGTGACGGTATCTTACCAGAAAGGGACGGCTAACTACGTGCCAGCAGCCGCGGTAATA
CGTAGGTCCCGAGCGTTGTCCGGATTTATTGGGCGTAAAGCGAGCGCAGGCGGTTAGATA
AGTCTGAAGTTAAAGGCTGTGGCTTAACCATAGTACGCTTTGGAAACTGTTTAACTTGAG
TGCAAGAGGGGAGAGTGGAATTCCATGTGTAGCGGTGAAATGCGTAGATATATGGAGGAA
CACCGGTGGCGAAAGCGGCTCTCTGGCTTGTAACTGACGCTGAGGCTCGAAAGCGTGGGG
AGCAAACAGG
>OTU817
GTGAGGAATTTTGCGCAATGGGCGAAAGCCTGACGCAGCGACGCCGCGTGGAGGAAGACG
GCCTTCGGGTTGTAAACTCCTGTCAGGGGTGAAGAAACTTCGCAAGAAGCTGACGGTAAC
CCCAGAGGAAGCCCCGGCTAACTACGTGCCAGCAGCCGCGGTAATACGTAGGGGGCGAGC
GTTGCTCGGAATTACTGGGCGTAAAGGGTGTGCAGGTGGCTGATTAAGTCAAAGATGAAA
TCCCGAGGCTCAACTTCGGAACGGTCTTTGATACTGGTCAGCTTGAGGCTAGTAAAGGAG
AGCGGAATTCCCGGTGGAGCGGTGAAATGCGTAGATATCGGGAGGAACACCAGAGGCGTA
GGCGGTTCTCTAGGCTAGTCCTGACACTGAGACACGAAAGCTAGGGGAGCAAACGGG
>OTU819
GTAGGGAATCTTCGGCAATGGACGAAAGTCTGACCGAGCAACGCCGCGTGAGTGAAGAAG
GTTTTCGGATCGTAAAACTCTGTTGTTAGAGAAGAACAAGGATGAGAGTAACTGTTCATC
CCTTGACGGTATCTAACCAGAAAGCCACGGCTAACTACGTGCCAGCAGCCGCGGTAATAC
GTAGGTGGCAAGCGTTGTCCGGATTTATTGGGCGTAAAGCGAGCGCAGGCGGTTTCTTAA
GTCTGATGTGAAAGCCCCCGGCTCAACCGGGGAGGGTCATTGGAAACTGGGAGACTTGAG
TGCAGAAGAGGAGAGTGGAATTCCATGTGTAGCGGTGAAATGCGTAGATATATGGAGGAA
CACCAGTGGCGAAGGCGGCTCTCTGGTCTGTAACTGACGCTGAGGCTCGAAAGCGTGGGG
AGCAAACAGG
>OTU822
GTGAGGAATATTGGTCAATGGACGCAAGTCTGAACCAGCCATGCCGCGTGCAGGATGAAG
GCCCTATGGGTTGTAAACTGCTTTTCTACGAGAATAAACCCCCGCTCGTGAGCGGGGCTG
AAGGTATCGTAGGAATAAGCACCGGCTAACTCCGTGCCAGCAGCCGCGGTAATACGGAGG
GTGCAAGCGTTATCCGGATTTATTGGGTTTAAAGGGTCCGTAGGCGGAATCGCAAGTCAG
AGGTGAAAGCCCACAGCTTAACTGTGGAACTGCCTTTGATACTGCCATTCTTGAGTATAG
TTGAAGTGGGCGGAATGTGCGGTGTAGCGGTGAAATGCATAGATATCGCACAGAACACCT
ATCGCGAAGGCAGCTCACTAAACTATTACTGACGCTCAGGGACGAAAGCGTGGGGAGCAA
ACAGG
>OTU823
GTGAGGAATATTGGTCAATGGCCGGAAGGCTGAACCAGCCAAGCCGCGTGAGGGAGGAAG
GCGCAGAGCGTCGCAGACCTCTTTTGCCGGGGGACAAAAGGCCGGACTCGTCCGGTCCTG
AGGGTACCCGGAGAAAAAGCATCGGCTAACTCCGTGCCAGCAGCCGCGGTAATACGGAGG
ATGCGAGCGTTATCCGGATTCATTGGGTTTAAAGGGTGCGCAGGCGGGCCTTTAAGCCGG
CGGTGAAATCGCGGGGCTCAACCCCGCCGAGCCGTCGGAACTGGGGGCCTTGAGTGCGGC
GGAGGCATGCGGAATGCGCGGTGTAGCGGTGAAATGCATAGATATCGCGCAGAACCCCGA
TTGCGAAGGCAGCGTGCCGTGCCGCCACTGACGCTGAGGCACGAAAGCGCGGGGATCGAA
CAGG
>OTU826
GTGGGGAATATTGGACAATGGGCGAAAGCCTGATCCAGCCATGCCGCGTGGATGATGACG
GCCCTAGGGTTGTAAAGTCCTTTCGACGGGGAAGATAATGACGGTACCCGTAGAAGAAGC
CCCGGCTAACTTCGTGCCAGCAGCCGCGGTAATACGAAGGGGGCTAGCGTTGCTCGGAAT
CACTGGGCGTAAAGCGCACGTAGGCGGCTTTCTAAGTCAGGGGTGAAATCCTGGAGCTCA
ACTCCAGAACTGCCTTTGATACTGGAGAGCTTGAGTTCGGGAGAGGTGAGTGGAACTGCG
AGTGTAGAGGTGAAATTCGTAGATATTCGCAAGAACACCAGTGGCGAAGGCGGCTCACTG
GCCCGATACTGACGCTGAGGTGCGAAAGCGTGGGGAGCAAACAGG
>OTU827
GTCGAGAGGCTTCGGCAATGGGGGAAACCCTGACCGAGCGACGCCGCGTGAGGGATGAAG
GCCCTTGGGTTGTAAACCTCTTTTGTTCGGGAAGAAGTGCGATCAGGTGAATAATCTGGT
CGTTTGACGGTACCGGACGAATAAGCTCCGGCTAACTCCGTGCCAGCAGCCGCGGTAACA
CGGGGGGAGCAAGCGTTGTTCGGAATCACTGGGCGTAAAGGGCGTGCAGGCGGTCAGGTA
AGTGGGATGTGAAATGCCCCGGCTCACCCGGGGACCGGCATCCCAAACTGTCTGGCTTGA
GTATGGGAGAGGATGAGGGAATTCCTGGTGTAGCGGTGAAATGCGTAGATATCAGGAGGA
ACACCGGTGGCGAAGGCGCTCATCTGGCCCAATACTGACGCTGAGGCGCGAAAGCTAGGG
GAGCAAACGGG
>OTU829
GTGGGGAATTTTGGACAATGGGGGAAACCCTGATCCAGCCATGCCGCGTGCGGGAAGAAG
GCCTTCGGGTTGTAAACCGCTTTTGTCGGGGAAGAAATCTTCTGGGCTAATACCCTGGGA
GGATGACGGTACTCGAAGAATAAGCACCGGCTAACTACGTGCCAGCAGCCGCGGTAATAC
GTAGGGTGCAAGCGTTAATCGGAATTACTGGGCGTAAAGCGTGCGCAGGCGGTCGTGCAA
GACAGATGTGAAATCCCCGGGCTTAACCTGGGAACTGCATTTGTGACTGCACGGCTGGAG
TGCGGCAGAGGGGGATGGAATTCCGCGTGTAGCAGTGAAATGCGTAGATATGCGGAGGAA
CACCGATGGCGAAGGCAATCCCCTGGGCCTGCACTGACGCTCATGCACGAAAGCGTGGGG
AGCAAACAGG
>OTU830
GTAGGGAATCTTCCGCAATGGACGAAAGTCTGACGGAGCAACGCCGCGTGAGCGATGAAG
GCCTTCGGGTCGTAAAGCTCTGTTGTTAGGGAAGAACAAGTACGAGAGTAACTGCTCGTA
CCTTGACGGTACCTAACCAGAAAGCCCCGGCTAACTACGTGCCAGCAGCCGCGGTAATAC
GTAGGGGGCAAGCGTTGTCCGGAATTATTGGGCGTAAAGGGCTCGTAGGCGGTTTCTTAA
GTCTGATGTGAAAGCCCACAGCTCAACTGTGGAGGGTCATTGGAAACTGGGGAACTTGAG
TGCAGAAGAGGAGAGTGGAATTCCACGTGTAGCGGTGAAATGCGTAGATATGTGGAGGAA
CACCAGTGGCGAAGGCGACTCTCTGGTCTGTAACTGACGCTGAGGAGCGAAAGCGTGGGG
AGCAAACAGG
>OTU838
GTGAGGAATATTGGTCAATGGGCGGAAGCCTGAACCAGCCATGCCGCGTGCAGGACGACG
GCCCTACGGGTTGTAAACTGCTTTTCCGGGGGAAGAATAAGGCCCATGCGTGGGCCGATG
CCGGTACCCCGGGAATAAGGATCGGCTAACTCCGTGCCAGCAGCCGCGGTAATACGGAGG
ATCCTAGCGTTATCCGGATTTACTGGGTTTAAAGGGTGCGTAGGCGGGCGTTTAAGTCCG
CGGTGAAAGTCTGCGGCTCAACCGTAGGACTGCCGTGGATACTGGGCGCCTTGAATTCGG
TCGAGGCGGGCGGAATGCGTGGTGTAGCGGTGAAATGCTTAGATATCACGCAGAACGCCG
ATAGCGAAGGCAGCTCGCCGGGCCGATATTGACGCTGAGGCACGAAAGCGTGGGGATCAA
ACAGG
>OTU840
GTGGGGAATATTGGGCAATGGGCGAAAGCCTGACCCAGCAACGCCGCGTGAAGGAAGAAG
GTTTTCGGATCGTAAACTTCTATCCTTGGTGAAGATAATGACGGTAGCCAAGAAGGAAGC
CCCGGCTAACTACGTGCCAGCAGCCGCGGTAATACGTAGGGGGCAAGCGTTGTCCGGAAT
GATTGGGCGTAAAGGGCGCGTAGGCGGCCTGGTAAGTCTGGAGTGAAAGTCCTGCTTTTA
AGGTGGGAATTGCTTTGGATACTGCTGGGCTTGAGTGCAGGAGAGGTAAGTGGAATTCCC
GGTGTAGCGGTGAAATGCGTAGAGATCGGGAGGAACACCAGTGGCGAAGGCGACTTACTG
GACTGTAACTGACGCTGAGGCGCGAAAGTGTGGGGAGCAAACAGG
>OTU842
GTGGGGAATATTGCACAATGGGGGAAACCCTGATGCAGCGACGCCGCGTGAGCGAAGAAG
TATTTCGGTATGTAAAGCTCTATCAGCAGGGAAGAAGAAATGACGGTACCTGACTAAGAA
GCACCGGCTAAATACGTGCCAGCAGCCGCGGTAATACGTATGGTGCAAGCGTTATCCGGA
TTTACTGGGTGTAAAGGGAGCGCAGGCGGAAGGCTAAGTCTGATGTGAAAGCCCGGGGCT
CAACCCCGGTACTGCATTGGAAACTGGTCATCTAGAGTGTCGGAGGGGTAAGTGGAATTC
CTAGTGTAGCGGTGAAATGCGTAGATATTAGGAGGAACACCAGTGGCGAAGGCGGCTTAC
TGGACGATAACTGACGCTGAGGCTCGAAAGCGTGGGGAGCAAACAGG
>OTU845
GTGGGGAATATTGCGCAATGGGGGAAACCCTGACGCAGCAACGCCGCGTGATTGAAGAAG
GCCTTCGGGTTGTAAAGATCTTTAATCAGGGACGAAACAAATGACGGTACCTGAAGAATA
AGCTCCGGCTAACTACGTGCCAGCAGCCGCGGTAATACGTAGGGAGCAAGCGTTATCCGG
ATTTACTGGGTGTAAAGGGCGCGCAGGCGGGCCGGCAAGTTGGAAGTGAAATCTATGGGC
TTAACCCATAAACTGCTTTCAAAACTGCTGGTCTTGAGTGATGGAGAGGCAGGCGGAATT
CCGTGTGTAGCGGTGAAATGCGTAGATATACGGAGGAACACCAGTGGCGAAGGCGGCCTG
CTGGACATTAACTGACGCTGAGGCGCGAAAGCGTGGGGAGCAAACAGG
>OTU846
GTGAGGAATTTTCCGCAATGGGCGCAAGCCTGACGGAGCGACGCCGCGTGAGGGATGACG
GCCTTCGGGTTGTAAACCTCTTTTATTAAGGAAAAAGGTTTTCGTGCTAACACCACGGAA
ATTTGATGGTACTTATTGAATAAGCCCCGGCTAACTACGTGCCAGCAGCCGCGGTAATAC
GTAGGGGGCGAGCGTTGTCCGGAGTTACTGGGCGTAAAGAGCGTGTAGGCGGTTGGAAAA
GTCAGGTGTGAAATTCTTCGGCTCAACCGGGGGACTGCGCCTGAAACTTTCCGACTGGAG
TTCGGGAGGGGCAACTGGAATTCCTGGTGTAACGGTGAAATGTGTAGATATCAGGAGGAA
CACCGGTGGCGAAGGCGGGTTGCTGGACCGAAACTGACGCTGAGACGCGAAAGCGTGGGT
AGCAAACAGG
>OTU850
GTCGAGAATCTTCGGCAATGAGCGCAAGCTTGACCGAGCGACGCCGCGTGCGGGATGAAG
GCCTTCGGGTTGTAAACCGCTTTGGTCCGAGAGAAAGGGCAACTTGATCGATCGGAGAAA
CAAGGACGGGCTAAGTTCGTGCCAGCAGCCGCGGTAAGACGAACCGTCCAAACGTTATTC
GGAATCACTGGGCTTAAAGGGCGCGTAGGCGGCCGAGCGGGTCGCGGGTGAAATCCCCCA
GCTTAACTGGGGAACTGCCCTCGATACCACTGCGGCTCGAGGAAGGAAGGGGCAATCGGA
ACTGTCGGTGGAGCGGTGAAATGCGTTGATATCGACAGGAACGCCGGTGGCGAAAGCGGA
TTGCTGGTCCTTTTCTGACGCTGAGGCGCGAAAGCCAGGGGAGCAAACGGG
>OTU853
GTGGGGAATCTTGCGCAATGGGCGAAAGCCTGACGCAGCGACGCCGCGTGAGTGATGAAG
GCCTTCGGGTTGTAAAGCTCTGTGGGGAGAGAAGAATTAGTGCAGCCTAATACGTTGCAT
GATGACGGTATCTCCTTAGCAAGCACCGGCTAACTCTGTGCCAGCAGCCGCGGTAAGACA
GAGGGTGCAAACGTTGTTCGGAATTACTGGGCGTAAAGCGAGTGTAGGCGGTCTCATAAG
TCAGGTGTGAAAGCCCCGGGCTCAACCCGGGAAGTGCACTTGAAACTGCGAGGCTAGAGT
ATCGGAGAGGTTGGTGGAATTCTCGGTGTAGAGGTGAAATTCGTAGATATCGAGAGGAAC
ACCGGTGGCGAAGGCGGCCAACTGGACGAATACTGACGCTGAGACTCGAAAGCGTGGGGA
GCAAACAGG
>OTU858
GTGGGGAATATTGGACAATGGGCGAAAGCCTGATCCAGCAATGCCGCGTGAGTGATGAAG
GCCCTAGGGTTGTAAAGCTCTTTTACCAGGGATGATAATGACAGTACCTGGAGAATAAGC
TCCGGCTAACTCCGTGCCAGCAGCCGCGGTAATACGGAGGGAGCTAGCGTTGTTCGGAAT
CACTGGGCGTAAAGCGCACGTAGGCGGCTACTCAAGTCGGGGGTGAAAGCCCGGGGCTCA
ACCCCGGAACTGCCCTCGAAACTAGGTAGCTAGAATCTTGGAGAGGCGAGTGGAATTCCG
AGTGTAGAGGTGAAATTCGTAGATATTCGGAAGAACACCAGTGGCGAAGGCGACTCGCTG
GACAAGTATTGACGCTGAGGTGCGAAAGCGTGGGGAGCAAACAGG
>OTU862
GTAGGGAATCTTCCACAATGGGCGAAAGCCTGATGGAGCAACGCCGCGTGTGTGATGAAG
GGTTTCGGCTCGTAAAACACTGTTGTAAGAGAAGAATGACATTGAGAGTAACTGTTCAAT
GTGTGACGGTATCTTACCAGAAAGGAACGGCTAAATACGTGCCAGCAGCCGCGGTAATAC
GTATGTTCCAAGCGTTATCCGGATTTATTGGGCGTAAAGCGAGCGCAGACGGTTATTTAA
GTCTGAAGTGAAAGCCCTCAGCTCAACTGAGGAATTGCTTTGGAAACTGGATGACTTGAG
TGCAGTAGAGGAAAGTGGAACTCCATGTGTAGCGGTGAAATGCGTAGATATATGGAAGAA
CACCAGTGGCGAAGGCGGCTTTCTGGACTGTAACTGACGTTGAGGCTCGAAAGTGTGGGT
AGCAAACAGG
>OTU864
GTGAGGAATATTGGTCAATGGACGCAAGTCTGAACCAGCCATGCCGCGTGCAGGATGAAG
CATCTATGGTGTGTAAACTGCTTTTGTACGGGAAGAAACACTCCTACGTGTAGGAGCTTG
ACGGTACCGTAAGAATAAGGATCGGCTAACTCCGTGCCAGCAGCCGCGGTAATACGGAGG
ATCCAAGCGTTATCCGGAATCATTGGGTTTAAAGGGTCCGTAGGCGGCTTTATAAGTCAG
TGGTGAAAGCCCATCGCTTAACGATGGAACGGCCATTGATACTGTAGAGCTTGAATTACT
TGGAAGTAACTAGAATATGTAGTGTAGCGGTGAAATGCTTAGATATTACATGGAATACCA
ATTGCGAAGGCAGGTTACTACAAGTGGATTGACGCTGATGGACGAAAGCGTGGGGAGCGA
ACAGG
>OTU868
GCGAGGGATTTTCGGCAATGGGCGCAAGCCTGACCGAGCAACGCCGCGTGCGGGACGACG
CCCTTCGGGGTGTAAACCGCTTTTGGGTGGGACGAAGATGACGGTACCACTCGAATAAGT
CTCGGCTAACTACGTGCCAGCAGCCGCGGTAAGACGTAGGAGACGAGCGTTGTCCGGATT
TACTGGGCGTAAAGGGCGCGCAGGCGGTCGCGCGCGTCGGGCGTGAAAGCCCCCGGCTCA
ACCGGGGCGGGTCGTCCGAGACGGCGTGACTGGAGGGCGGCAGAGGCTGGTGGAATTCCC
GGTGTAGTGGTGAAATGCGTAGAGATCGGGAGGAACACCCGTGGCGAAGGCGGCCAGCTG
GGCCGGCCCTGACGCTGAGGCGCGAAGGCGCGGGGAGCGAACGGG
>OTU870
GTCGGGAATATTGCGCAATGGAGGAAACTCTGACGCAGTGACGCCGCGTATAGGAAGAAG
GTTTTCGGATTGTAAACTATTGTCGTTAGGGAAGATAAAAGACTGTACCTAAGGAGGAAG
CCCCGGCTAACTATGTGCCAGCAGCCGCGGTAATACATAGGGGGCAAGCGTTATCCGGAA
TTATTGGGTGTAAAGGGTGCGTAGACGGAAGAACAAGTTGGTTGTGAAATCCCTCGGCTC
AACTGAGGAACTGCAACCAAAACTATTCTCCTTGAGTGTCGGAGAGGAAAGTGGAATTCC
TAGTGTAGCGGTGAAATGCGTAGATATTAGGAGGAACACCAGTGGCGAAGGCGACTTTCT
GGACGATAACTGACGTTGAGGCACGAAAGTGTGGGGAGCAAACAGG
>OTU871
GTGGGGAATATTGCACAATGGAGGGAACTCTGATGCAGCGACGCCGCGTGAGTGAAGAAG
GTCTTCGGATCGTAAAACTCTGTCCTTGGTGAAGAAAAGGACGGTAGCCAAGGAGGAAGC
CCCGGCTAACTACGTGCCAGCAGCCGCGGTAATACGTAGGGGGCGAGCGTTGTCCGGATT
TACTGGGCGTAAAGGGTGAGTAGGCGGTTATATATGTCAGGTGTAAAAAGCTATGGCTTA
ACCATAGTAAGCACTTGAAACTGTATGACTTGAGTGCAGGAGAGGTAAGCGGAATTCCTA
GTGTAGCGGTGAAATGCGTAGATATTAGGAGGAACACCGGTGGCGAAGGCGGCTTACTGG
ACTGTAACTGACGCTGAGTCACGAAAGCGTGGGTAGCAAACAGG
>OTU882
GTCGGGAATTTTGGGCAATGGGCGAAAGCCTGACCCAGCAACGCCGCGTGAGGGATGAAG
GCCTTCGGGTCGTAAACCTCTTTTCTCAGGGACGATTATGACGGTACCTGAGGAAGAAGC
CACGGCTAACTACGTGCCAGCAGCCGCGGTAATACGTAGGTGGCGAGCGTTGTCCGGATT
TACTGGGCGTAAAGAGCGCGCAGGCGGTCGTACAAGTCGAATGTGAAAGCCCCCGGCTCA
ACTGGGGAGGGTCATTCGATACTGTTCGACTCGAAGGCAGGAGAGGGAAGCGGAATTCCC
GGTGTAGTGGTGAAATGCGTAGATATCGGGAGGAACACCAGTGGCGAAGGCGGCTTCCTG
GCCTGTTCTTGACGCTGAGGCGCGAAAGCTAGGGGAGCAAACGGG
>OTU883
GTGAGGAATATTGCTCAATGGGCGAAAGCCTGAAGCAGCAACGCCGCGTGCGCGATGAAG
GTCTTCGGATCGTAAAGCGCTTTTGAGAGGGACGAGATAGGACGGTACCTCTTGAATAAG
TCACGGCTAACTACGTGCCAGCAGCCGCGGTAAAACGTAGGTGGCAAGCGTTATCCGGAT
TCACTGGGCGTAAAGCGCGTGCAGGTGGCTTCGTAAGTTGGACGTTAAATCTTTCGGCCT
AACCGGGAGTGGTCGTTCAATACTGCGGGGCTTGAGGGCAGAAGAGGGGGGTGGAATTGC
TGGTGTAGTGGTGAAATGCGTAGATATCAGCAGGAACACCTGTGGCGAAAGCGGCCCCCT
GGTCTGCTCCTGACACTCAGACGCGAAAGCTAGGGGAGTGAACGGG
>OTU884
GTGGGGAATATTGCGCAATGGGCGAAAGCCTGACGCAGCGACGCCGCGTGAGGGATGAAG
GTTTTCGGATCGTAAACCTCTGTCAGAAGGGAAGAAACTACGTTGTGCTAATCAGCAGCG
TACTGACGGTACCTTCAAAGGAAGCACCGGCTAACTCCGTGCCAGCAGCCGCGGTAATAC
GGAGGGTGCAAGCGTTAATCGGAATTACTGGGCGTAAAGCGCACGTAGGCTGTAGTGTAA
GTCAGGGGTGAAATCCCACGGCTCAACCGTGGAACTGCCTTTGATACTGCACAACTTGAA
TCCGGGAGAGGGTGGCGGAATTCCAGGTGTAGGAGTGAAATCCGTAGATATCTGGAGGAA
CATCAGTGGCGAAGGCGGCCACCTGGACCGGTATTGACGCTGAGGTGCGAAAGCGTGGGG
AGCAAACAGG
>OTU889
GTGGGGAATATTGGACAATGGGGGAAACCCTGATCCAGCGACGCCGCGTGTGTGAAGAAG
GCCTGCGGGTTGTAAAGCACTTTTAGTGGGGACAAAAAGCCAGGGGCTAACACCATCTGG
TCTTGATTTAACCCACAGAAAAAGCACCGGCTAACTCTGTGCCAGCAGCCGCGGTAATAC
AGAGGGTGCAAGCGTTAATCGGAATTACTGGGCGTAAAGCGCGCGTAGACGGTTTTGTAA
GTCAGATGTGAAATCCCCGGGCTCAACCTGGGAACTGCATTTGATACTGCTTGGCTAGAG
TACGGTAGAGGGAAGTGGAATTTCCGGTGTAGCGGTGAAATGCGTAGATATCGGAAGGAA
CACCAGTGGCGAAAGCGACTTCCTGGACCAGTACTGACGTTCATGTGCGAAAGCGTGGGG
AGCAAACAGG
>OTU892
GTGGGGAATTTTGCGCAATGGGGGAAACCCTGACGCAGCAACGCCGCGTGCGGGACGAAG
GCCCTCGGGCTGTAAACCGCTTTCAGCAGGGAAGACATCGACGGTACCTGCAGAAGAAGC
TCCGGCTAACTACGTGCCAGCAGCCGCGGTAATACGTAGGGGGCGAGCGTTATCCGGATT
CATTGGGCGTAAAGCGCGCGTAGGCGGCCGCCTAAGCGGAACCTCTAACCCCGGGGCTCA
ACCTCGGGCCGGGTTCCGGACTGGGCGGCTCGAGTGCGGTAGAGGAGAGCGGAATTCCCG
GTGTAGCGGTGGAATGCGCAGATATCGGGAAGAACACCGATGGCGAAGGCAGCTCTCTGG
GCCGTCACTGACGCTGAGGCGCGAAAGCTGGGGGAGCGAACAGG
>OTU893
GTGAGGAATATTGGTCAATGGGAGAGATCCTGAACCAGCCAAGCCGCGTGAGGGAAGACG
GCCCTATGGGTTGTAAACCTCTTTTGTCGGAGAACAAAACCCGGGACGTGTCCCGGACTG
CGTGTATCCGAAGAAAAAGCATCGGCTAACTCCGTGCCAGCAGCCGCGGTAATACGGAGG
ATGCGAGCGTTATCCGGATTTATTGGGTTTAAAGGGTGCGTAGGCGGTCCGTTAAGTCAG
CGGTAAAATTGCGGGGCTCAACCCCGTCGAGCCGTTGAAACTGGCAGACTTGAGTTGGCG
AGAAGTACGCGGAATGCGCGGTGTAGCGGTGAAATGCATAGATATCGCGCAGAACTCCGA
TTGCGAAGGCAGCGTACCGGCGCCAGACTGACGCTGAGGCACGAAAGCGTGGGGATCGAA
CAGG
>OTU898
GTGGGGAATATTGGACAATGGGCGAAAGCCTGATCCAGCCATGCCGCGTGAGTGATGAAG
GCCCTAGGGTTGTAAAGCTCTTTTGTGCGGGAAGATAATGACGGTAACCGTAGAAGAAGC
CCCGGCTAACTTCGTGCCAGCAGCCGCGGTAATACGAAGGGGGCTAGCGTTGTTCGGAAT
TACTGGGCGTAAAGCGCACGTAGGCGGATATTTAAGTCAGGGGTGAAATCCCGGGGCTCA
ACCCCGGAACTGCCTTTGATACTGGGTATCTTGAGTTCGAGAGAGGTGAGTGGAATTCCG
AGTGTAGAGGTGAAATTCGTAGATATTCGGAGGAACACCAGTGGCGAAGGCGGCTCACTG
GCTCGATACTGACGCTGAGGTGCGAAAGCGTGGGGAGCAAACAGG
>OTU904
GTAACGAATCTTCCGCAATGGGCGAAAGCCTGACGGAGCAATGCCGCGTGTGGGATGAAG
CGTCTATGACGTGTAAACCACTGTCAGGGGTCGGAACCAATGATTGACCCCAGAGGAAGT
GGCGACTAACTCTGTGCCAGCAGTCGCGGTAATACAGAGGCCACGAGCGTTAGTCGGAAT
CACTGGGCTTAAAGGGTGCGTAGGCGGGTCGGTAAGTGTTCCGTGAAAGCCCCCGGCTCA
ACCGGGGAACAGCGGGGCATACTGCCGATCTTGAGGCAGGTAGGGGTCGCGAGAACTGTA
GGTGGAGCGGTGAAATGCGTAGATATCTACAGGAATGCCGATGGTGAAGACGCGCGACTG
GGCCTGTCCTGACGCTGAGGCACGAAAGCGTGGGGAGCAAACAGG
>OTU917
GTGGGGAATCTTCCGCAATGGACGAAAGTCTGACGGAGCGACGCCGCGTGAGTGAAGAAG
GCCCTCGGGTCGTAAAGCTCTGTCATCAGGGACGAATGGCCGGATCAGGAAATGGGTTCG
GATTGACGGTACCTGAGAAGGAAGCCACGGCTAACTACGTGCCAGCAGCCGCGGTAATAC
GTAGGTGGCGAGCGTTGTCCGGAATTATTGGGCGTAAAGCGCGCGCAGGTGGGATCTTAA
GTCCATTTTGAAAGTTCGGAGCTCAACTCCGTGAGGGGATGGAAACTGAGATTCTTGAGT
ACCGGAGAGGAAAGCGGAATTCCCCGTGTAGCGGTGAAATGCGTAGATATGGGGAGGAAC
ACCAGTGGCGAAGGCGGCTTTCTGGACGGTGTCTGACACTGAGGCGCGAAAGCCAGGGGA
GCAAACGGG
>OTU919
GTGAGGAATATTGGTCAATGGACGAGAGTCTGAACCAGCCAAGTAGCGTGAAGGATGACT
GCCCTATGGGTTGTAAACTTCTTTTATACGGGAATAAAGTGAGGCACGTGTGCCTTTTTG
TATGTACCGTATGAATAAGGATCGGCTAACTCCGTGCCAGCAGCCGCGGTAATACGGAGG
ATCCGAGCGTTATCCGGATTTATTGGGTTTAAAGGGAGCGTAGGCGGACGCTTAAGTCAG
TTGTGAAAGTTTGCGGCTCAACCGTAAAATTGCAGTTGATACTGGGTGTCTTGAGTACAG
TAGAGGCAGGCGGAATTCGTGGTGTAGCGGTGAAATGCTTAGATATCACGAAGAACTCCG
ATTGCGAAGGCAGCTTGCTGGACTGTAACTGACGCTGATGCTCGAAAGTGTGGGTATCAA
ACAGG
>OTU926
GTGGGGAATTTTGGACAATGGGCGCAAGCCTGATCCAGCTATTCCGCGTGTGGGATGACG
GCCTTCGGGTTGTAAACCACTTTTGTAGAGAACGAAAAGTCTATTGATAATACCGATAGA
TGATGACGGTACTCTAAGAATAAGCACCGGCTAACTACGTGCCAGCAGCCGCGGTAATAC
GTAGGGTGCGAGCGTTAATCGGAATTACTGGGCGTAAAGGGTGTGCAGGCGGTTTTGCAA
GATGGATGTGAAAGCCCCGGGCTTAACCTGGGAAAGCCATACATGACTGCAAGACTAGAG
TGCGTCAGAGGGGGGTGGAATTCCAAGTGTAGCAGTGAAATGCGTAGATATTTGGAAGAA
CACCGATGGCGAAGGCAGCCCCCTGGGACGCAACTGACGCTCATACACGAAAGCGTGGGG
AGCAAACAGG
>OTU930
GTAGGGAATCTTCCGCAATGGGCGAAAGCCTGACGGAGCAACGCCGCGTGAGTGATGAAG
GTCTTCGGATCGTAAAACTCTGTTATTAGGGAAGAACAAATGTGTAAGTAACTGTGCACG
TCTTGACGGTACCTAATCAGAAAGCCACGGCTAACTACGTGCCAGCAGCCGCGGTAATAC
GTAGGTGGCAAGCGTTATCCGGAATTATTGGGCGTAAAGCGCGCGTAGGCGGTTTCTTAA
GTCTGATGTGAAAGCCCACGGCTCAACCGTGGAGGGTCATTGGAAACTGGGAAACTTGAG
TGCAGAAGAGGAAAGTGGAATTCCATGTGTAGCGGTGAAATGCGCAGAGATATGGAGGAA
CACCAGTGGCGAAGGCGACTTTCTGGTCTGTAACTGACGCTGATGTGCGAAAGCGTGGGG
ATCAAACAGG
>OTU939
GTGGGGAATTTTCCACAATGGGCGAAAGCCTGATGGAGCAACGCCGCGTGTGTGATGAAG
GTCTTCGGATCGTAAAGCACTTTCGACCGGGACGAAAAACCTCTGGCTAACATCCAGGGG
CCTGACGGTACCGGGAGAAGAAGCACCGGCTAACTCTGTGCCAGCAGCCGCGGTAATACA
GAGGGTGCAAGCGTTGTTCGGAATTATTGGGCGTAAAGCGCGTGTAGGCGGCTTGGCAAG
TCAGATGTGAAAGCCCTCGGCTTAACCGAGGAAGTGCGTCTGAAACTGCTGAGCTTGAGT
CTCGGAGAGGATGGCGGAATTCCGCAAGTAGAGGTGAAATTCGTAGATATGCGGAGGAAC
ACCGGTGGCGAAGGCGGCCATCTGGACGAGCACTGACGCTGAGACGCGAAAGCGTGGGGA
GCAAACAGG
>OTU944
GTGGGGAATATTGGACAATGGGCGCAAGCCTGATCCAGCAATGCCGCGTGGATGAAGAAG
GTCTTCGGATTGTAAAGTCCTTTCGGCGGGGACGATGATGACGGTACCCGCAGAAGAAGC
CCCGGCTAACTTCGTGCCAGCAGCCGCGGTAATACGAAGGGGGCTAGCGTTGCTCGGAAT
GACTGGGCGTAAAGGGCGCGTAGGCGGATTGATTAGTTAGGCGTGAAATTCCTGGGCTTA
ACCTGGGGGCTGCGCTTAATACAGTCAGTCTAGAGTATGGAAGAGGGTCGTGGAATTCCC
AGTGTAGAGGTGAAATTCGTAGATATTGGGAAGAACACCGGTGGCGAAGGCGGCGACCTG
GTCCATTACTGACGCTGAGGCGCGAAAGCGTGGGGAGCAAACAGG
>OTU945
GTGGGGAATATTGGTCAATGGGCGCAAGCCTGAACCAGCCATGCCGCGTGCAGGAAGACG
GCCCTATGGGTTGTAAACTGCTTTTATCAGGGAATAAACCCCCGCTCGTGAGCGGGGCTG
AAGGTACCTGAAGAATAAGCATCGGCTAACTCCGTGCCAGCAGCCGCGGTAATACGGAGG
ATGCAAGCGTTATCCGGATTCATTGGGTTTAAAGGGTGCGCAGGCGGATTGGTAAGTCAG
GGGTGAAATCCCACAGCTCAACTGTGGAACTGCCTTTGATACTGTCAGTCTAGAGTATAG
TTGAAGTTGGCGGAATGTGTCATGTAGCGGTGAAATGCTTAGATATGACACAGAACACCG
ATCGCGAAGGCAGCTAGCTAAGCTATAACTGACGCTCATGCACGAAAGCGTGGGGATCAA
ACAGG
>OTU949
GTGGGGAATATTGGACAATGGGGGAAACCCTGATCCAGCAATGCCGCGTGAGTGATGAAG
GCCTTAGGGTTGTAAAGCTCTTTCGCCCGAGACGATGATGACGGTATCGGGAGAAGAAGC
CCCGGCTAATTCCGTGCCAGCAGCCGCGGTAATACGGAAGGGGCTAGCGTTGTTCGGAAT
TACTGGGCGTAAAGCGCGCGCAGGCGGCTTGGCGAGTGAGGCGTGAAAGGCCTGGGCTCA
ACCCGGGAACGGCGCTTCAGACTGCCAGGCTTGAGTTCGGGAGAGGGTGGTGGAATTCCC
AGTGTAGAGGTGAAATTCGTAGATATTGGGAGGAACACCGGTGGCGAAGGCGGCCACCTG
GCCCGCAACTGACGCTAGAGCGCGAAAGCGTGGGGAGCAAACAGG
>OTU958
GTGAGGAATATTGGGCAATGCTCGAAAGAGTGACCCAGCAACGCCGCGTGGAGGATGAAG
GTATTCTATATCGTAAACTCCTGTGAGAGCAGACGAAAGACAGATTATTAATCTGGATGA
CTGTATGCTCAGAGGAAGCCCCGGCTAACTACGTGCCAGCAGCCGCGGTAATACGTAGGG
GGCAAGCGTTGTCCGGATTCACTGGGTGTAAAGGGCGCGTAGGCGGGATAGCAAGTCAGC
GGTGAAATCTTGCAGCTCAACTGCAAAACTGCCATTGATACTGCTGTTCTTGAATGTGGA
AGAGAGAGGCGGAATTCCAGGTGTAGTAGTGAAATACGTAGATATCTGGAAGAACACCAA
TTGCGAAGGCTGCTTCTTGGTCCATTATTGACGCTGAGGCGCGAAAGCGTGGGGAGCAAA
CAGG
>OTU959
GTGGGGAATCTTGCACAATGGGGGAAACCCTGATGCAGCGACGCCGCGTGAACGATGAAG
CCCTTCGGGGTGTAAAGTTCTTTCGGCAGGGACGATAATGACGGTACCTGCAGAAGCAGC
TGCGGCTAACTACGTGCCAGCAGCCGCGGTAATACGTAGGCAGCAAGCGTTGTTCGGAAT
TACTGGGCGTAAAGAGTGCGTAGGCGGTTGGTCAAGTTTGGTGTGAAATCTCCCGGCTCA
ACTGGGAGGGTGCGCCGAAAACTGGCCGACTAGAGTGCGGGAGAGGATAGTGGAATTCCT
GGTGTAGCGGTGAAATGCGTAGATATCAGGAGGAACACCTGAGGTGTAGACGGCTATCTG
GACCGTAACTGACGCTGAGGCACGAAAGCGTGGGTAGCAAACAGG
>OTU960
GTGGGGAATATTGGACAATGGGCGAAAGCCTGATCCAGCAATGCCGCGTGAGTGATGAAG
GCCTTAGGGTTGTAAAGCTCTTTTACCCGGGAAGATAATGACTGTACCGGGAGAATAAGC
CCCGGCTAACTCCGTGCCAGCAGCCGCGGTAATACGGAGGGGGCTAGCGTTGTTCGGAAT
TACTGGGCGTAAAGCGCACGTAGGCGGCTTTGTAAGTTAGAGGTGAAAGCCCGGGGCTCA
ACCCCGGAATAGCCTTTAAGACTGCATCGCTTGAACGTCGGAGAGGTGAGTGGAATTCCG
AGTGTAGAGGTGAAATTCGTAGATATTCGGAAGAACACCAGTGGCGAAGGCGGCTCACTG
GACGACTGTTGACGCTGAGGTGCGAAAGCGTGGGGAGCAAACAGG
>OTU961
GTCGAGAGGCTTTGGCAATGGGGGAAACCCTGACCAAGCGACGCCGCGTGGAGGATGAAG
GCCCTTGGGTTGTAAACTCCTTTTGTCGGGGAAGAAGTGCGATCAGGTGAACAATCTGGT
CGTTTGACGGTACCCGACGAATAAGCTCCGGCTAACTCCGTGCCAGCAGCCGCGGTAACA
CGGGGGGAGCAAGCGTTGTTCGGAATCACTGGGCGTAAAGGGCGTGTAGGCGGATAGGTA
AGTGGGACGTGAAATCCCTCGGCTCACCCGAGGACCTGCGTCCCAAACTGCCTGTCTTGA
GTACGGGAGAGGATGAGGGAATTCCTGGTGTAGCGGTGAAATGCGTAGATATCAGGAGGA
ACACCGGTGGCGAAGGCGCTCATCTGGCCCGATACTGACGCTGAGGCGCGAAAGCTGGGG
GAGCAAACGGG
>OTU963
GTGGGGAATATTGGGCAATGGGCGCAAGCCTGACCCAGCAACGCCGCGTGAAGGAAGAAG
GCTTTCGGGTTGTAAACTTCTTTTGTCGGGGACGAAACAAATGACGGTACCCGACGAATA
AGCCACGGCTAACTACGTGCCAGCAGCCGCGGTAATACGTAGGTGGCAAGCGTTATCCGG
ATTTACTGGGTGTAAAGGGCGTGTAGGCGGGATTGCAAGTCAGATGTGAAAACTGGGGGC
TCAACCTCCAGCCTGCATTTGAAACTGTAGTTCTTGAGTGCTGGAGAGGCAATCGGAATT
CCGTGTGTAGCGGTGAAATGCGTAGATATACGGAGGAACACCAGTGGCGAAGGCGGATTG
CTGGACAGTAACTGACGCTGAGGCGCGAAAGCGTGGGGAGCAAACAGG
>OTU965
GTGGGGAATATTGCGCAATGGGGGGAACCCTGACGCAGCGACGCCGCGTGCGGGATGAAG
GCCTTCGGGTTGTAAACCGCTTTTGATTGGGAGCAAGCCTTTTGGGTGAGTGTACCTTTC
GAATAAGCGCCGGCTAACTACGTGCCAGCAGCCGCGGTAATACGTAGGGCGCAAGCGTTA
TCCGGAATTATTGGGCGTAAAGAGCTTGTAGGCGGTTCGTCGCGTCTGGTGTGAAAGCCC
ATCGCTTAACGGTGGGTTTGCGCCGGGTACGGGCGGGCTAGAGTGCAGTAGGGGAGACTG
GAATTCTCGGTGTAACGGTGGAATGTGTAGATATCGGGAAGAACACCAATGGCGAAGGCA
GGTCTCTGGGCTGTTACTGACGCTGAGAAGCGAAAGCGTGGGGAGCGAACAGG
>OTU972
GTGGGGAATATTGGACAATGGGCGCAAGCCTGATCCAGCCATGCCGCGTGAGTGACGAAG
GCCTTAGGGTTGTAAAGCTCTTTTGGCGGGGAAGATAATGACGGTACCCGCAGAATAAGC
TCCGGCTAACTTCGTGCCAGCAGCCGCGGTAATACGAAGGGAGCTAGCGTTGTTCGGAAT
CACTGGGCGTAAAGCGCACGTAGGCGGATGTGTCAGTCAGGGGTGAAATCCCGGAGCTCA
ACTTCGGAACTGCCCTTGATACAGCACGTCTTGAGTCCGAGAGAGGTGAGTGGAATTCCT
AGTGTAGAGGTGAAATTCGTAGATATTAGGAAGAACACCAGTGGCGAAGGCGGCTCACTG
GCTCGGTACTGACGCTGAGGTGCGAAAGCGTGGGGAGCAAACAGG
>OTU984
GTGGGGAATATTGGACAATGGGGGCAACCCTGATCCAGCCATGCCGCGTGAGTGATGAAG
GCCTTCGGGTTGTAAAGCTCTTTTGGCGGGGACGATGATGACGGTACCCGCAGAATAAGC
CCCGGCTAACTTCGTGCCAGCAGCCGCGGTAAGACGAAGGGGGCTAGCGTTGTTCGGAAT
TACTGGGCGTAAAGCGAGTGTAGGTGGTTTTCCAAGTTGGATGTGAAAGCCTTGAGCTCA
ACTCAAGAAATGCATTCAGGACTGGATGACTAGAGGACCGGAGAGGATAGTGGAATTCCC
AGTGTAGTGGTGAAATACGTAGAGATTGGGAAGAACACCAGTGGCGAAGGCGGCTATCTG
GACGGTTTCTGACACTAAGACTCGAAAGCGTGGGGAGCAAACAGG
>OTU987
GTGGGGAATATTGGACAATGGGCGAAAGCCTGATCCAGCAATGCCGCGTGGGTGAAGACG
GCCTGCGGGTTGTAAAGCCCTTTAGGTGGGGAGGAAAGGCGGGACGTGAACAGCGTTTCG
CACTGACGTTACCCACGGAATAAGCACCGGCTAACTCCGTGCCAGCAGCCGCGGTAATAC
GGAGGGTGCGAGCGTTAATCGGAATTACTGGGCGTAAAGCGTGCGTAGGCGGTTTGGTCA
GTCAGCCGTGAAAGCCCCGGGCTTAACCTGGGAACGGCGGTTGAGACGGCCAGACTTGAG
TGGGCTAGAGGATCGTGGAATTCCCGGTGTAGCAGTGAAATGCGTAGAGATCGGGAGGAA
CACCGATGGCGAAGGCAGCGATCTGGGGCCACACTGACGCTGAGGCACGAAGGCGTGGGG
AGCAAACAGG
>OTU995
GTGGGGAATTTTGGACAATGGGGGCAACCCTGATCCAGCCATGCCGCGTGCGGGAAGAAG
GCCTTCGGGTTGTAAACCGCTTTTAACCGGGAAGAAAAGGCATCTCTTAATACGGGGTGT
TCTTGACGGTACCGGTGGAATAAGCACCGGCTAACTACGTGCCAGCAGCCGCGGTAATAC
GTAGGGTGCGAGCGTTAATCGGAATTACTGGGCGTAAAGCGTGCGCAGGCGGTTCGTTAA
GTTCGATGTGAAAGCCCCGGGCTCAACCTGGGAACTGCATTGGAAACTGGCGAGCTTGAG
TGTGGCAGAGGGGGGTGGAATTCCGCGTGTAGCAGTGAAATGCGTAGAGATGCGGAGGAA
CACCGATGGCGAAGGCAGCCCCCTGGGCCAACACTGACGCTCAGGCACGAAAGCGTGGGG
AGCAAACAGG
>OTU996
GTGAGGAATATTGGTCAATGGGCGCAAGCCTGAACCAGCCATCCCGCGTGAAGGAAGAAG
GCGCTATGCGTTGTAAACTTCTTTTTCAGGGGAAGAAACTTGTCTACGCGTAGACAATTG
CCGGTACCCTGTGAATAAGCATCGGCTAACTCCGTGCCAGCAGCCGCGGTAATACGGAGG
ATGCGAGCGTTATCCGGATTTATTGGGTTTAAAGGGTGCGTAGGCGGACTGGTAAGTCAG
TGGTGAAATACTGCAGCTTAACTGTAGAATTGCCGTTGATACTGTCAGTCTTGAGTATGG
TTAAGGTAGGCGGAATGTGTAATGTAGCGGTGAAATGCTTAGATATTACACAGAACACCG
ATTGCGAAGGCAGCTTACTGAACCATAACTGACGCTGAGGCACGAAAGCGTGGGGAGCGA
ACAGG
>OTU997
GTGGGGAATTTTGGACAATGGGCGAAAGCCTGATCCAGCCATACCGCGTGCGGGAAGAAG
GCCTTCGGGTTGTAAACCGCTTTTGTCAGGGAAGAAATCTTCTGGGCTAATACCTCGGGA
GGATGACGGTACCTGAAGAATAAGCACCGGCTAACTACGTGCCAGCAGCCGCGGTAATAC
GTAGGGTGCAAGCGTTAATCGGAATTACTGGGCGTAAAGCGTGCGCAGGCGGTTCCATAA
GACAGATGTGAAATCCCCGGGCTCAACCTGGGAACTGCATTTGTGACTGTGGAGCTAGAG
TACGGTAGAGGGGGATGGAATTCCGCGTGTAGCAGTGAAATGCGTAGATATGCGGAGGAA
CACCAATGGCGAAGGCAATCCCCTGGACCTGTACTGACGCTCATGCACGAAAGCGTGGGG
AGCAAACAGG
>OTU999
GTGGGGAATTTTGGACAATGGGCGCAAGCCTGATCCAGCCATTCCGCGTGAGTGAAGAAG
GCCTTCGGGTTGTAAAGCTCTTTCGGCCGGGAAGAAATCGCATCTCCTAATACGGGGTGT
GGATGACGGTACCGGAAGAAGAAGCACCGGCTAACTACGTGCCAGCAGCCGCGGTAATAC
GTAGGGTGCGAGCGTTAATCGGAATTACTGGGCGTAAAGCGTGCGCAGGCGGCTCACTAA
GACAGATGTGAAATCCCCGGGCTTAACCTGGGAACTGCGTTTGTGACTGGTGGGCTTGAG
TGCGGCAGAGGGGGGTGGAATTCCACGTGTAGCAGTGAAATGCGTAGAGATGTGGAGGAA
CACCGATGGCGAAGGCAGCCCCCTGGGTCGACACTGACGCTCATGCACGAAAGCGTGGGG
AGCAAACAGG
>OTU1012
GTGAGGAATATTGGTCAATGGGCGCAAGCCTGAACCAGCCATCCCGCGTGCAGGAAGACG
GCGCTATGCGTTGTAAACTGCTTTTCCAGAGGAAGAAAACCCCTGACGTGTCGGGGCTTG
CCGGTACTCTGGGAATAAGCATCGGCTAACTCCGTGCCAGCAGCCGCGGTAATACGGAGG
ATGCGAGCGTTATCCGGATTTATTGGGTTTAAAGGGTGCGTAGGCGGACCAATAAGTCAG
TGGTGAAAACCTTCAGCTTAACTGGAGACTTGCCATTGATACTGTTAGTCTTGAGTACGG
TCAAGGTAGGCGGAATGTGTAATGTAGCGGTGAAATGCTTAGATATTACACAGAACACCG
ATTGCGAAGGCAGCTTACTGGGCCATTACTGACGCTGATGCACGAAAGCGTGGGGAGCGA
ACAGG
>OTU1016
GTAGGGAATATTGGTTAATCTGGGAAACCGGGAACCAGCAACGCCGCGTGCACGATGAAG
GCCTTCGGGTTGTAAAGTGCTTTTTGAAAGGATGAGGAAGGACAGTACTTTCAGAATAAG
CTTCGGCTAACTACGTGCCAGCAGCCGCGGTAAAACGTAGGAAGCGAGCGTTATCCGGAT
TTACTGGGCGTAAAGCGTGTGTAGGCGGTTTGACAAGTTGGATGTGAAAGCTCCTGGCTT
AACTGGGAGAGGTCGTTCAAAACTGTCAGACTTGAGAGTGGTAGAGGGAGGTGGAATTCC
GGGTGTAGTGGTGAAATGCGTAGATATCCGGAGGAACACCAGTGGCGAAAGCGGCCTCCT
GGCCCATTTCTGACGCTCAGACACGAAAGCTAAGGTAGCAAACGGG
>OTU1017
GTGGGGAATATTGCACAATGGGGGAAACCCTGATGCAGCGACGCCGCGTGAGTGAAGAAG
TAATTCGTTATGTAAAGCTCTATCAGCAGGGAAGAAAATGACGGTACCTGAGTAAGAAGC
CCCGGCTAACTACGTGCCAGCAGCCGCGGTAATACGTAGGGGGCAAGCGTTATCCGGATT
TACTGGGTGTAAAGGGAGCGTAGACGGCAGTGCAAGTCTGGAGTGAAAGGCGGGGGCTCA
ACCCCCGGACTGCTCTGGAAACTGTACGGCTGGAGTGCAGGAGAGGTAAGTGGAATTCCT
AGTGTAGCGGTGAAATGCGTAGATATTAGGAGGAACACCAGTGGCGAAGGCGGCTTACTG
GACTGTAACTGACGTTGAGGCTCGAAAGCGTGGGGAGCAAACAGG
>OTU1019
GTGGGGAATATTGGTCAATGGCCGGGAGGCTGAACCAGCCAAGTAGCGTGCAGGATGACG
GCCCTCGTGGTTGTAAACTGCTTTTAGTCGGGAATAAAAGGGGGTTCGTGAACCCCGTAT
TGTATGTACCGTCAGAAAAAGGACCGGCTAATTCCGTGCCAGCAGCCGCGGTAATACGGA
AGGTCCGGGCGTTATCCGGATTTATTGGGTTTAAAGGGAGCGTAGGCGGGCCGTTAAGTC
AGTTGTGAAAGTTCGGGGCTCAACCCCGGAATTGCAGTTGAAACTGCCGGTCTTGAGTAC
ACGCAGGGAAGCCTGAATTCATGGTGTAGCGGTGAAATGCTTAGATATCATGAAGACGAC
CGATCGCGAAGGCAGGTTTCCGGAGTGTAACTGACGCTGAGGCTCGAAAGTGCGGGTATC
AAACAGG
>OTU1020
GTAGGGGATATTGCAAAATGGGCGAAAGCCTGATGCAGCAACGCCGCGTGAGTGATGAAG
GCCTTCGGGTCGTAAAACTCTTTTCGACGGGATGAGGAAGGACAGTACCGTTGGAATAAG
CCTCGGCTAACTACGTGCCAGCAGCCGCGGTAAAACGTAGGAGGCGAGCGTTATCCGGAT
TTACTGGGTGTAAAGCGCGTGCAGGCGGTTCAGAAAGTTGGATGTAAAAGCTCCCGGCTC
AACTGGGAGAGGTCGTTCAAAACTACTGGACTAGAGGATGGTAGAGGGAGGTGGAATTCC
GGGTGTAGTGGTGAAATGCGTAGATATCCGGAGGAACACCAGTGGCGAAAGCGGCCTCCT
GGGCCATAACTGACGCTCAGACGCGAAAGCTAGGGTAGCAAACGGG
>OTU1024
GTGGGGAATCTTCGGCAATGGACGAAAGTCTGACCGAGCAACGCCGCGTGAGTGAAGAAG
GTTTTCGGATCGTAAAACTCTGTTGGTAGAGAAGAACGTTGGTGAGAGTGGAAAGCTCAT
CAAGTGACGGTAACTACCCAGAAAGGGACGGCTAACTACGTGCCAGCAGCCGCGGTAATA
CGTAGGTCCCGAGCGTTGTCCGGATTTATTGGGCGTAAAGCGAGCGCAGGTGGTTTATTA
AGTCTGGTGTAAAAGGCAGTGGCTCAACCATTGTATGCATTGGAAACTGGTAGACTTGAG
TGCAGGAGAGGAGAGTGGAATTCCATGTGTAGCGGTGAAATGCGTAGATATATGGAGGAA
CACCGGTGGCGAAAGCGGCTCTCTGGCCTGTAACTGACACTGAGGCTCGAAAGCGTGGGG
AGCAAACAGG
>OTU1025
GTGGGGAATCTTAGACAATGGGGGAAACCCTGATCTAGCCATGCCGCGTGGACGATGAAG
GCCTTAGGGTTGTAAAGTCCTTTCAGCTGGGAAGATAATGACGGTACCAGCAGAAGAAGC
CCCGGCTAACTCCGTGCCAGCAGCCGCGGTAATACGGAGGGGGCTAGCGTTGTTCGGAAT
TACTGGGCGTAAAGCGCACGTAGGCGGACTGAAAAGTTGGAGGTGAAATCCCAGGGCTCA
ACCTTGGAACTGCCTTCAAAACTATCAGTCTGGAGTTCGAGAGAGGTGAGTGGAATTCCG
AGTGTAGAGGTGAAATTCGTAGATATTCGGAGGAACACCAGTGGCGAAGGCGGCTCACTG
GCTCGATACTGACGCTGAGGTGCGAAAGCGTGGGGAGCAAACAGG
>OTU1026
GTGGGGAATATTGCACAATGGGCGCAAGCCTGATGCAGCGACGCCGCGTGAGGGATGACG
GCCTTCGGGTTGTAAACCTCTTTCAGTAGGGAAGAAGCGAAAGTGACGGTACCTGCAGAA
GAAGCGCCGGCTAACTACGTGCCAGCAGCCGCGGTAATACGTAGGGCGCAAGCGTTATCC
GGAATTATTGGGCGTAAAGAGCTCGTAGGCGGTTTGTCGCGTCTGCCGTGAAAGTCCGGG
GCTCAACTCCGGATCTGCGGTGGGTACGGGCAGACTAGAGTGATGTAGGGGAGACTGGAA
TTCCTGGTGTAGCGGTGAAATGCGCAGATATCAGGAGGAACACCGATGGCGAAGGCAGGT
CTCTGGGCATTAACTGACGCTGAGGAGCGAAAGCATGGGGAGCGAACAGG
>OTU1031
GTGGGGAATCTTCGGCAATGGGCGCAAGCCTGACCGAGCCATGCCGCGTGAGCGATGAAG
GCCTTAGGGTTGTAAAGCTCTTTCGCCAGGGATGATAATGACAGTACCTGGTAAAGAAAC
CCCGGCTAACTCCGTGCCAGCAGCCGCGGTAATACGGAGGGGGTTAGCGTTGTTCGGAAT
TACTGGGCGTAAAGCGCGCGTAGGCGGATTGGAAAGTTGGGGGTGAAATCCCGGGGCTCA
ACCTCGGAACTGCCTCCAAAACTCCCAGTCTTGAGTTCGAGAGAGGTGAGTGGAACTCCG
AGTGTAGAGGTGAAATTCGTAGATATTCGGAAGAACACCAGTGGCGAAGGCGGCTCACTG
GCTCGATACTGACGCTGAGGTGCGAAAGTGTGGGGAGCAAACAGG
>OTU1033
GTGAGGAATATTGGTCAATGGGCGGAAGCCTGAACCAGCCAAGTCGCGTGAGGGAAGACG
GTCCTATGGATTGTAAACCTCTTTTGCCGGGGAGCAATGCCACCTTTGCGAAGGTGGAGG
GAGAGTACCCGGAGAAAAAGCATCGGCTAACTCCGTGCCAGCAGCCGCGGTAATACGGAG
GATGCGAGCGTTATCCGGATTTATTGGGTTTAAAGGGTGCGTAGGCGGGCTGTTAAGTCA
GCGGTCAAATGTCGGGGCTCAACCCCGGCCTGCCGTTGAAACTGGTGGCCTTGAGTGAGC
GAGAAGTATGCGGAATGCGTGGTGTAGCGGTGAAATGCATAGATATCACGCAGAACTCCG
ATTGCGAAGGCAGCATACCGGCGCTCAACTGACGCTGAGGCACGAAAGCGTGGGGATCGA
ACAGG
>OTU1036
GTAGGGAATCTTTCACAATGGGCGAAAGCCTGATGGAGCAACGCCGCGTGCAGGATGAAG
GCCTTCGGGTTGTAAACTGCTTTTATAAGCGAGAAATATGATGGTAACTTATGAATAAGG
ATCGGCTAACTACGTGCCAGCAGCCGCGGTCATACGTAGGATCCGAGCATTATCCGGAGT
GACTGGGTGTAAAGAGTTGCGTAGGTGGCATAGTAAGTAGCTAGTGAAATCTGGTGGCTC
AACCATTCAGACTATTAGCTAAACTGCTAAGCTCGAGACCGTTAGGGGTAACTGGAATTT
CTAGTGTAGGAGTGAAATCCGTAGATATTAGAAGGAACACCGATAGCGTAGGCAGGTTAC
TGGGACGGTTCTGACACTAAGGCACGAAAGCGTAGGGAGCAAACGGG
>OTU1053
GTAAGGAATATTGGTCAATGGGCGGAAGCCTGAACCAGCCATGCCGCGTGCAGGATGACT
GCCCTATGGGTTGTAAACTGCTTTTGTCCAGGAATAAACCTAGATACGTGTATCTAGCTG
AATGTACTGGAAGAATAAGGATCGGCTAACTCCGTGCCAGCAGCCGCGGTAATACGGAGG
ATCCGAGCGTTATCCGGATTTATTGGGTTTAAAGGGTGCGTAGGCGGCCTATTAAGTCAG
GGGTGAAATACGGTGGCTCAACCATCGCAGTGCCTTTGATACTGATGGGCTTGAATCCAT
TTGAAGTGGGCGGAATAAGACAAGTAGCGGTGAAATGCATAGATATGTCTTAGAACTCCG
ATTGCGAAGGCAGCTCACTAAGCTGGTATTGACGCTGATGCACGAAAGCGTGGGGATCGA
ACAGG
>OTU1067
GTGGGGAATATTGCACAATGGGGGAAACCCTGATGCAGCAACGCCGCGTGAGTGAAGAAG
TCATTCGTGATGTAAAGCTCTATCAGCAGGGAAGAAAATGACGGTACCTGACTAAGAAGC
CCCGGCTAACTACGTGCCAGCAGCCGCGGTAATACGTAGGGGGCAAGCGTTATCCGGATT
TACTGGGTGTAAAGGGAGCGTAGACGGCGACGCAAGTCTGAAGTGAAATGCCAGTGCTCA
ACACTGGAACTGCTTTGGAAACTGTGTAGCTAGAGTGCAGGAGAGGTAAGTGGAATTCCT
AGTGTAGCGGTGAAATGCGTAGATATTAGGAGGAACACCAGTGGCGAAGGCGGCTTACTG
GACTGTAACTGACGTTGAGGCTCGAAGGCGTGGGGAGCAAACAGG
>OTU1068
GTGAGGAATATTGGTCAATGGGCGCGAGCCTGAACCAGCCAAGTCGCGTGAGGGAAGACG
GTCCTATGGATTGTAAACCTCTTTTGTCGGGGAGCAAAAGACGCCACGCGTGGCGTTCCG
AGAGTACCCGAAGAAAAAGCATCGGCTAACTCCGTGCCAGCAGCCGCGGTAATACGGAGG
ATGCGAGCGTTATCCGGATTTATTGGGTTTAAAGGGTGCGCAGGCGGAAGATCAAGTCAG
CGGTAAAATTGAGAGGCTCAACCTCTTCGAGCCGTTGAAACTGGTTTTCTTGAGTGAGCG
AGAAGTATGCGGAATGCGTGGTGTAGCGGTGAAATGCATAGATATCACGCAGAACTCCGA
TTGCGAAGGCAGCATACCGGCGCTCAACTGACGCTCATGCACGAAAGTGTGGGTATCGAA
CAGG
>OTU1100
GTGGGGAATATTGCGCAATGGGCGAAAGCCTGACGCAGCAACGCCGCGTGAGGGATGACG
GCCTTCGGGTTGTAAACCTCTTTCAGCGGGGACGAAAATGACTGTACCCGCAGAAGAAGC
GCCGGCTAACTACGTGCCAGCAGCCGCGGTAATACGTAGGGCGCAAGCGTTGTCCGGATT
TATTGGGCGTAAAGAGCTCGTAGGCGGTCTGTCGCGTCGGATGTGAAAACCCGGAACTCA
ACTCCGGGCCTGCATTCGATACGGGCAGACTTGAGTACTGCAGGGGAGACTGGAATTCCT
GGTGTAGCGGTGGAATGCGCAGATATCAGGAGGAACACCGGTGGCGAAGGCGGGTCTCTG
GGCAGAAACTGACGCTGAGGAGCGAAAGCGTGGGGAGCGAACAGG
>OTU1106
GTGGGGAATCTTGGACAATGGGCGCAAGCCTGATCCAGCCATGCCGCGTGAGTGAAGAAG
GCCTTAGGGTTGTAAAGCTCTTTTGCCAGGGACGATAATGACGGTACCTGGAGAATAAGC
CCCGGCAAACTTCGTGCCAGCAGCCGCGGTAATACGAAGGGGGCTAGCGTTGTTCGGATT
TACTGGGCGTAAAGCGCACGTAGGCGGGTCGTTAAGTCAGGGGTGAAATCCCGGAGCTCA
ACTCCGGAACTGCCTTTGATACTGGCGACCTTGAGGCTGGAAGAGGTTAGTGGAATTCCC
AGTGTAGAGGTGAAATTCGTAGATATTGGGAAGAACACCAGTGGCGAAGGCGGCTAACTG
GTCCAGATCTGACGCTGAGGTGCGAAAGCGTGGGGAGCAAACAGG
>OTU1109
GTGAGGAATATTGCACAATGGAGGAAACTCTGATGCAGCAACGCCGCGTGGAGGATGACG
CATTTCGGTGTGTAAACTCCTTTTAAGAGGGAAGATAATGACGGTACCTCTTGAATAAGC
ACCGGCTAACTCCGTGCCAGCAGCCGCGGTAATACGGAGGGTGCAAGCGTTACTCGGAAT
CACTGGGCGTAAAGGGTGCGTAGGCTGGCTTTTAAGTCAGATGTGAAATCCAATGGCTTA
ACCATTGAACTGCATTTGAAACTGGGAGCCTAGAGTTCAGAAGGGGCAGATGGAATTAGT
GGTGTAGGGGTAAAATCCGTAGATATCACTAGGAATATCAAAAGCGAAGGCGATCTGCTG
GGATGATACTGACGCTGAGGCACGAAAGCGTGGGGAGCAAACAGG
>OTU1118
GTGGGGAATATTGGACAATGGGCGCAAGCCTGATCCAGCAATGCCGCGTGTGTGAAGAAG
GCCTTCGGGTTGTAAAGCACTTTTGTTCGGGAAGAAATCCGTGAGGTTAATACCCGTACG
GGATGACGGTACCGAAAGAATAAGCACCGGCTAACTTCGTGCCAGCAGCCGCGGTAATAC
GAAGGGTGCAAGCGTTAATCGGAATTACTGGGCGTAAAGCGTGCGTAGGCGGTTTGTTAA
GTCAGATGTGAAAGCCCCGGGCTCAACCTGGGAACTGCATTTGATACTGGCAGGCTAGAG
TACGGTAGAGGGTGGTGGAATTCCCGGTGTAGCGGTGAAATGCGTAGAGATCGGGAGGAA
CATCCGTGGCGAAGGCGGCCACCTGGACCAGTACTGACGCTGAGGCACGAAAGCGTGGGG
AGCAAACAGG
>OTU1132
GTAGGGAATATTGCACAATGGGCGAAAGCCTGATGCAGCAACGCCGCGTGCGCGATGAAG
GCCTTCGGGTTGTAAAGCGCTTTTCGGGGAGATGAGGAAGGACAGTATCCCCGGAATAAG
GCTCGGCTAACTACGTGCCAGCAGCCGCGGTAACACGTAGGAGCCAAGCGTTATCCGAAT
TCACTGGGCGTAAAGCGCGTGTAGGCGGCATACTAAGTTGGATGTGAAAGCTCCTGGCTC
AACTGGGAGAGGACGTTCAAAACTGGTAGGCTAGAGGGCGAGAGAGGGAGGTGGAATTCC
CGGTGTAGTGGTGAAATGCGTAGATATCGGGAGGAACACCAGTGGCGAAGGCGGCCTCCT
GGGTCGCACCTGACGCTCAGACGCGAAAGCTAGGGGAGCGAACGGG
>OTU1141
GTGGGGAATATTGGGCAATGGGCGCAAGCCTGACCCAGCCATGCCGCGTGAGTGATGAAG
GCCTTCGGGTCGTAAAGCTCTGTGGGGAGGGACGAACAGCTCGGGTGCTAATACCATCCG
GGTTTGACGGTACTTCCTTAGCAAGCACCGGCTAACTCCGTGCCAGCAGCCGCGGTAATA
CGGAGGGTGCAAACGTTGCTCGGAATCATTGGGCGTAAAGCGCACGTAGGCGGTCTTTTA
AGTCGGATGTGAAAGCCCCAGGCTCAACCTGGGAAGTGCATTCGAAACTGAAAGGCTGGA
GTACGGAAGAGGGTCTCGGAATTCCCGGTGTAGAGGTGAAATTCGTAGATATCGGGAGGA
ACACCAGTGGCGAAGGCGGAGACCTGGGCCGATACTGACGCTGAGGTGCGAAAGCGTGGG
GAGCAAACAGG
>OTU1148
GTGGGGAATATTGGGCAATGGGCGCAAGCCTGACCCAGCCATGCCGCGTGAGTGATGAAG
GTCTTCGGATCGTAAAGCTCTGTGGGAAGGGACGAAAAACCGGTGGTTAATACCCGCCGG
CTTGACGGTACCTTCTTAGCAAGCACCGGCTAACTCCGTGCCAGCAGCCGCGGTAATACG
GAGGGTGCAAACGTTGCTCGGAATTATTGGGCGTAAAGCGCATGTAGGCGGTTCGTTATG
TCGGATGTGAAAGCCCTCGGCTTAACTGAGGAAGTGCATCCGAAACTGGCGAGCTTGAGT
ACGGAAGAGGGTTTCGGAATTCCCGGTGTAGAGGTGAAATTCGTAGATATCGGGAGGAAC
ACCAGTGGCGAAGGCGGAGACCTGGGCCGATACTGACGCTGAGATGCGAAAGCGTGGGGA
GCAAACAGG
>OTU1152
GTGGGGAATCTTGCGCAATGGGCGAAAGCCTGACGCAGCGACGCCGCGTGGGGGATGAAG
CTTCTCGGAGTGTAAACCCCTTTCGACTGGGACGAATGCCTCGCAAGAGGAGTGACGGTA
CCAGTAGAAGAAGCCCCGGCTAACTACGTGCCAGCAGCCGCGGTAAGACGTAGGGGGCCA
GCGTTGTTCGGAATTACTGGGTGTAAAGGGTTCGTAGGCGGTGCGGCAAGTCGGGAGTGA
AATCTCTGGGCTTAACCCAGAGGCTGCTTCCGAAACTGCTGTGCTCGAGTGTGGGAGAGG
CGCGTGGAATTGCAGGTGTAGCGGTGAAATGCGTAGATATCTGCAGGAACACCCGTGGCG
AAAGCGGCGCGCTGGACCACAACTGACGCTGAGGAACGAAAGCTAGGGGAGCAAACAGG
>OTU1158
GTGGGGAATATTGGACAATGGGGGCAACCCTGATCCAGCCATGCCGCGTGAGTGATGAAG
GCCCTAGGGTTGTAAAGCTCTTTCGGCGGGGACGATAATGACGGTACCCGCAGAAGAAGC
CCCGGCTAACTTCGTGCCAGCAGCCGCGGTAATACGAAGGGGGCTAGCGTTGCTCGGAAT
CACTGGGCGTAAAGCGCACGTAGGCGGATCTTTAAGTCAGGGGTGAAATCCCAAGGCTCA
ACCTTGGAACTGCCTTTGATACTGGGGATCTCGAGTCCGGAAGAGGTTGGTGGAACTCCG
AGTGTAGAGGTGAAATTCGTAGATATTCGGAAGAACACCAGTGGCGAAGGCGGCCAACTG
GTCCGGCACTGACGCTGAGGTGCGAAAGCGTGGGGAGCAAACAGG
>OTU1161
GTAGGGAATATTGGTTAATGGGCGAAAGCCTGACCCAGCAACGCCGCGTGAACGATGAAG
GCCTTCGGGTTGTAAAGTTCTTTTTACAGGGATGAGGAAGGACAGTACCTGTAGAATAAG
TCTCGGCTAACTACGTGCCAGCAGCCGCGGTAACACGTAGGAGACGAGCGTTATCCGGAT
TTACTGGGTGTAAAGCGCGTGCAGGCGGTATGGTAAGTTGGATGTGAAAGCTCCTGGCTT
AACTGGGAGAGGTCGTACAAGACTGCCAGACTAGAGGACAGCAGAGGGGAGTGGAATTCC
GAGTGTAGCGGTAAAATGCATAGATATTCGGAAGAACACCAGTGGCGAAGGCGGCTCTCT
GGGCTGTACCTGACGCTCAGACGCGAAAGCTAGGGTAGCAAACGGG
>OTU1178
GTGGGGAATCTTCCGCAATGGGCGAAAGCCTGACGGAGCAACGCCGCGTGAACGATGAAG
GTCTTAGGATCGTAAAGTTCTGTTGTTAGGGACGAAGGGTAAGAATCATAATAAGGTTTT
TATTTGACGGTACCTAACGAGGAAGCCACGGCTAACTACGTGCCAGCAGCCGCGGTAATA
CGTAGGCGGCAAGCGTTGTCCGGAATTATTGGGCGTAAAGGGAGCGCAGGCGGGAAACTA
AGCGGATCTTAAAAGTGCGGGGCTCAACCCCGTGATGGGGTCCGAACTGGTTTTCTTGAG
TGCAGGAGAGGAAAGCGGAATTCCCAGTGTAGCGGTGAAATGCGTAGATATTGGGAAGAA
CACCAGTGGCGAAGGCGGCTTTCTGGACTGTAACTGACGCTGAGGCTCGAAAGCTAGGGT
AGCGAACGGG
>OTU1204
GTAGGGAATATTGGGCAATGGGCGAAAGCCTGACCCAGCAACGCCGCGTGCACGATGAAG
GTCTTCGGATCGTAAAGTGCTTTTCTGAGAGATGAGAAAGGACAGTATCTCAGGAATAAG
TCTCGGCTAACTACGTGCCAGCAGCCGCGGTAACACGTAGGAGGCAAGCGTTATCCGGAT
TTACTGGGCGTAAAGCGCGTGCAGGTGGTTCGGCAAGTTGGATGTGAAAGCTCCTGGCTC
AACTGGGAGAGGTCGTTCAAAACTACCGGACTTGAGAGCAGTAGAGGGAGGTGGAATTCC
CGGTGTAGTGGTGAAATGCGTAGATATCGGGAGGAACACCAGTGGCGAAAGCGGCCTCCT
GGACTGTTTCTGACACTCAGATGCGAAAGCTAGGGTAGCAAACGGG
>OTU1205
GTGGGGAATATTGCGCAATGGGCGAAAGCCTGACGCAGCGACGCCGCGTGAGGGACGAAG
GCCTTCGGGTTGTAAACCTCTTTCAGCAGGGAAGAAGCGAAAGTGACGGTACCTGCAGAA
GAAGCACCGGCTAACTACGTGCCAGCAGCCGCGGTAATACGTAGGGTGCAAGCGTTGTCC
GGAATTATTGGGCGTAAAGAGCTCGTAGGCGGTTTGTCGCGTCTGCTGTGAAAACTCGGG
GCTCAACCCCGGGCCTGCAGTGGGTACGGGCAGACTAGAGTGCGGTAGGGGAGACTGGAA
TTCCTGGTGTAGCGGTGAAATGCGCAGATATCAGGAGGAACACCGGTGGCGAAGGCGGGT
CTCTGGGCCGTAACTGACGCTGAGGAGCGAAAGCGTGGGGAGCGAACAGG
>OTU1210
GTGAGGAATCTTCCACAATGGGCGAAAGCCTGATGGAGCAACGCCGCGTGCAGGATGAAG
GCCTTCGGGTTGTAAACTGCTTTTATTTGTGAAGAATATGACGGTAACAAATGAATAAGG
GTCGGCTAACTACGTGCCAGCAGCCGCGGTCATACGTAGGACCCAAGCGTTATCCGGAGT
GACTGGGCGTAAAGAGTTGCGTAGGTGGTTTGTAAAGCGAATAGTGAAATCTGGCGGCTC
AACCGTACAGGCTATTATTCGAACTCACAAACTCGAGAATGGTAGAGGTTACTGGAATTT
CTAGTGTAGGAGTGAAATCCGTAGATATTAGGAGGAACACCAATGGCGTAGGCAGGCGAC
TGGGATATTTCTGACGCTAAGGCACGAAAGCGTGGGGAGCGAACCGG
>OTU1212
GTCGAGAATCTTCGGCAATGGGCGCAAGCCTGACCGAGCGACGCCGCGTGGAGGACGAAG
GCCTTCGGGTTGTAAACTCCTGTCGAGGGGGAGGAAGGCCGGGCGACCGGCTTGACCGAT
CCCTGGAGGAAGCACGGGCTAAGTTCGTGCCAGCAGCCGCGGTAAGACGAACCGTGCGAA
CGTTATTCGGAATCACTGGGCTTAAAGCGCGTGTAGGCGGGCCGGCACGTCGGTGCCTGA
AAGCCCCCGGCTCAACCGGGGAAGCGGGGCCGATACGGCCGGCCTGGAGGGGCGTAGGGG
GACCTGGAACTTCCGGTGGAGCGGTGAAATGCGTTGAGATCGGAAGGAACGCCCGTGGCG
AAAGCGAGGTCCTGGACGCCTGCTGACGCTGAGACGCGAAAGCCAGGGGAGCGAACGGG
>OTU1219
GTGAGGAATATTGGTCAATGGACGAGAGTCTGAACCAGCCAAGTAGCGTGCAGGAAGACG
GCCCTATGGGTTGTAAACTGCTTTTATAAGGGAATAAAGTGAGTCTCGTGAGACTTTTTG
CATGTACCTTATGAATAAGGACCGGCTAATTCCGTGCCAGCAGCCGCGGTAATACGGAAG
GTCCGGGCGTTATCCGGATTTATTGGGTTTAAAGGGAGCGTAGGCCGGAGATTAAGCGTG
TTGTGAAATGTAGATGCTCAACATCTGCACTGCAGCGCGAACTGGTTTCCTTGAGTACGC
ACAAAGTGGGCGGAATTCGTGGTGTAGCGGTGAAATGCTTAGATATCACGAAGAACTCCG
ATTGCGAAGGCAGCTCACTGGAGCGCAACTGACGCTGAAGCTCGAAAGTGCGGGTATCGA
ACAGG
>OTU1222
GTGGGGAATCTTAGACAATGGGCGCAAGCCTGATCTAGCCATGCCGCGTGAGCGATGAAG
GCCTTAGGGTTGTAAAGCTCTTTCAGTGGGGAAGATAATGACTGTACCCACAGAAGAAGC
CCCGGCTAACTCCGTGCCAGCAGCCGCGGTAATACGGAGGGGGCTAGCGTTGTTCGGAAT
TACTGGGCGTAAAGCGCACGTAGGCGGACCAGAAAGTTGGGGGTGAAATCCCGGGGCTCA
ACCTCGGAACTGCCTTCAAAACTCCTGGTCTTGAGGTCGAGAGAGGTGAGTGGAATTCCG
AGTGTAGAGGTGAAATTCGTAGATATTCGGAGGAACACCAGTGGCGAAGGCGGCTCACTG
GCTCGATACTGACGCTGAGGTGCGAAAGCGTGGGGAGCAAACAGG
>OTU1223
GTGGGGAATATTGCACAATGGGGGAAACCCTGATGCAGCGACGCCGCGTGAGTGAAGAAG
TATTTCGGTACGTAAAGCTCTATCAGCAGGGAAGAAAATGACGGTACCTGACTAAGAAGC
CCCGGCTAACTACGTGCCAGCAGCCGCGGTAATACGTAGGGGGCAAGCGTTATCCGGATT
TACTGGGTGTAAAGGGAGCGTAGACGGCAGCGCAAGTCTGGAGTGAAATCCCATGGCTTA
ACCATGGAACTGCTTTGGAAACTGTGCAGCTAGAGTGCAGGAGAGGTAAGCGGAATTCCT
AGTGTAGCGGTGAAATGCGTAGATATTAGGAGGAACACCAGTGGCGAAGGCGGCTTACTG
GACTGTAACTGACGTTGAGGCTCGAAAGCGTGGGGAGCAAACAGG
>OTU1262
GCAAGGAATAGTAGGCAATGGGCGAAAGCCTGACCTCGCGACGCCGCGTGAAGGATGAAG
GCCTTCGGGTCGTAAACTTCTTTTCTCGGGGATGAATAATGACAGTACCCGGGGAATAAG
TCACGGCTAACTACGTGCCAGCAGCCGCGGTAAGACGTAGGTGGCGAGCGTTATCCGGAT
TTACTGGGCGTAAAGCGTGCGCAGGCGGCCTTTCAAGTCAGATGTAAAATCTCCCGGCTC
AACTGGGAGGGACCATCTGATACTGTTTGGCTAGAGTACAGCAGAGGGAAGTGGAATTCC
CGGTGTAGTGGTGGAATGCGTAGATATCGGGAGGAACACCAGTGGCGAAAGCGGCTTTCT
GGGCTGTTACTGACGCTGTTGCACGAAAGCGTGGGGAGCAAACAGG
>OTU1266
GTGGGGAATATTGCACAATGGGCGAAAGCCTGATGCAGCGACGCCGCGTGAGGGATGACG
GCCTTCGGGTTGTAAACCTCTTTCAGCAGGGAAGAAGCGCAAGTGACGGTACCTGCAAAA
GAAGCACCGGCTAACTACGTGCCAGCAGCCGCGGTAATACGTAGGGTGCGAGCGTTGTCC
GGAATTATTGGGCGTAAAGAGCTTGTAGGCGGTTTGTCGCGTCTGCAGTGAAAATCCGGG
GCTCAACCCCGGACTTGCTGTGGGTACGGGCAAACTAGAGTGTGGTAGGGGAGACCGGAA
TTCCTGGTGTAGCGGTGGAATGCGCAGATATCAGGAGGAACACCGATGGCGAAGGCAGGT
CTCTGGGCCATAACTGACGCTGAGAAGCGAAAGCATGGGGAGCGAACAGG
>OTU1267
GTGGGGAATATTGGACAATGGACCAAAAGTCTGATCCAGCAATTCTGTGTGCACGATGAA
GTTTTTCGGAATGTAAAGTGCTTTCAGTTGGGAAGAAGTCAGTGACGGTACCAACAGAAG
AAGCGACGGCTAAATACGTGCCAGCAGCCGCGGTAATACGTATGTCGCAAGCGTTATCCG
GATTTATTGGGCGTAAAGCGCGTCTAGGCGGCTTAGTAAGTCTGATGTGAAAATGCGGGG
CTCAACCCCGTATTGCGTTGGAAACTGCTAAACTAGAGTACTGGAGAGGTAGGCGGAACT
ACAAGTGTAGAGGTGAAATTCGTAGATATTTGTAGGAATGCCGATGGGGAAGCCAGCCTA
CTGGACAGATACTGACGCTAAAGCGCGAAAGCGTGGGTAGCAAACAGG
>OTU1270
GTGGGGAATCTTGGACAATGGGCGCAAGCCTGATCCAGCCATGCCGCGTGAGTGATGAAG
GCCTTAGGGTTGTAAAACTCTTTCGTCAGGGACGATAATGACGGTACCTGAAGAAGAAGC
CCCGGCTAACTTCGTGCCAGCAGCCGCGGTAATACGAAGGGGGCTAGCGTTGTTCGGATT
TACTGGGCGTAAAGCGCGTGTAGGCGGGCTGGTAAGTTGGGGGTGAAATCCCGAGGCTCA
ACCTCGGAACTGCCTCCAAAACTGTCAGCCTGGACTCAAGTAGAGGCAAGTGGAATTGCG
AGTGTAGAGGTGAAATTCGTAGATATTCGCAGGAACACCAGTGGCGAAGGCGACTTGCTG
GACTTGTAGTGACGCTGAGACGCGAAAGCGTGGGGAGCAAACAGG
>OTU1288
GTGGGGAATATTGCACAATGGGGGAAACCCTGATGCAGCGACGCCGCGTGAGCGAAGAAG
TATTTCGGTATGTAAAGCTCTATCAGCAGGGAAGAAACTGACGGTACCTGACTAAGAAGC
ACCGGCTAAATACGTGCCAGCAGCCGCGGTAATACGTATGGTGCAAGCGTTATCCGGATT
TACTGGGTGTAAAGGGAGCGTAGACGGATAGGCAAGTCTGGAGTGAAAGCCCGGGGCTCA
ACCCCGGGACTGCTTTGGAAACTGTTTATCTAGAGTGCTGGAGAGGTAAGTGGAATTCCT
AGTGTAGCGGTGAAATGCGTAGATATTAGGAGGAACACCAGTGGCGAAGGCGGCTTACTG
GACAGTAACTGACGTTGAGGCTCGAAAGCGTGGGGAGCAAACAGG
>OTU1307
GTCGGGAATATTGGACAATGGGCGCAAGCCTGATCCAGCAATACCGCGTGTGTGAAGAAG
GCCTGCGGGTTGTAAAGCACTTTCAGTTGGGAAGATAATGACGTTACCAACAGAAGAAGC
ACCGGCTAACTCCGTGCCAGCAGCCGCGGTAATACGGAGGGTGCAAGCGTTAATCGGAAT
TACTGGGCGTAAAGCGCACGTAGGCGGCCTTTTAAGTCAGATGTGAAATCCCCGGGCTTA
ACCTGGGAACTGCACCTGATACTGGGAGGCTAGAATGTGGGAGAGGAGAGTGGAATTTCC
GGTGTAGCGGTGAAATGCATAGAGATCGGAAGGAACACCAGTGGCGAAGGCGGCTCTCTG
GACCAACATTGACGCTGAGGTGCGAAAGCGTGGGTAGCAAACAGG
>OTU1329
GTGGGGGATATTGGACAATGGGGGGAACCCTGATCCAGCGACGCCGCGTGAGTGAAGAAG
TATCTCGGTATGTAAAGCTCTATCAGCAGGGAAGAAAGAAATGACGGTACCTGAGTAAGA
AGCCCCGGCTAACTACGTGCCAGCAGCCGCGGTAATACGTAGGGGGCAAGCGTTATCCGG
AATTACTGGGTGTAAAGGGAGCGTAGACGGTGAAGTAAGTCTGGAGTGAAAGGCGGGGGC
CCAACCCCCGGACTGCTCTGGAAACTATTTGACTGGAGTGCAGGAGAGGTAAGCGGAATT
CCTAGTGTAGCGGTGAAATGCGTAGATATTAGGAGGAACACCAGTGGCGAAGGCGGCTTA
CTGGACTGTAACTGACGTTGAGGCTCGAAAGCGTGGGGAGCAAACAGG
>OTU1333
GTAAGGGATATTGCGCAATGGGCGAAAGCCTGACGCAGCAACGCCGCGTGGAGGATGACG
GCCTTCGGGTTGTAAACTCCTTTGGCTTCGGACGAGGAAGGACGGTACGAAGCAAACAAG
TCACGGCTAACTACGTGCCAGCAGCCGCGGTAAAACGTAGGTGGCAAGCGTTATCCGGAT
TTACTGGGCGTAAAGCGTGTGCAGACGGGTGTTCAAGTGGTGTATGAAACCGCTCGGCTC
AACCGGGCGCGGGTATGCCAGACTGGATATCTGGAGGGTGCGAGAGGGACGTGGAATTCC
GGGTGTAGTGGTGAAATGCGTAGAGATCCGGAGGAACCCCTGAGGCGAAGGCGGCGTCCT
GGCGCACACCTGACGTTCAGACACGACAGCATGGGGAGCGAACGGG
>OTU1349
GTGGGGAATTTTGGACAATGGGCGCAAGCCTGATCCAGCCATGCCGCGTGAGTGAAGAAG
GCCTTCGGGTTGTAAAGCTCTTTCGGCCGGGAAGAAATCGGATAGGTTAATACCCTTTCT
GGATGACGGTACCGGAATAAGAAGCACCGGCTAACTACGTGCCAGCAGCCGCGGTAATAC
GTAGGGTGCGAGCGTTAATCGGAATTACTGGGCGTAAAGCGTGCGCAGGCGGTTTTTTAA
GATAGGCGTGAAATCCCCGGGCTCAACCTGGGAACTGCGCTTATGACTGGAAGACTCGAG
TATGGCAGAGGGGGGTGGAATTCCACGTGTAGCAGTGAAATGCGTAGAGATGTGGAGGAA
CACCGATGGCGAAGGCAGCCCCCTGGGCCAATACTGACGCTCATGCACGAAAGCGTGGGG
AGCAAACAGG
>OTU1363
GTTGGGAATCTTAGGCAATGGACGAAAGTCTGACCTAGCGACGCCGCGTGAGGGAAGAAG
GCCTTCGGGTTGTAAACCTCTGTCATGGGGGAAGAAGGAAGTGACGGTACCCCAAGAGGA
AGCCCCTGCTAACTACGTGCCAGCAGCCGCGGTAATACGTAGGGGGCAAGCGTTATCCGG
AATTATTGGGCGTAAAGGGCGAGTAGGCGGTTTGTTAAGTCAGGTGTGAAATTTCAGGGC
TCAACCCTGAAACTGCGCTTGAAACTGGCAGGCTAGAGGACAGGAGAGGGAAGTGGAATT
CCCGGTGTAGCGGTGAAATGCGTAGATATCGGGAGGAACACCAGTGGCGAAGGCGGCTTC
CTGGACTGTACCTGACGCTGATGAGCGAAAGCTGGGGGAGCAAACAGG
>OTU1365
GTGAGGAATATTGGTCAATGGCCGGAAGGCTGAACCAGCCAAGTCGCGTGAGGGAATAAG
GCCCTATGGGTCGTAAACCTCTTTTGTCAGGGAGCAAAGGCGTCCACGTGTGGACGAAAG
GAGAGTACCTGAAGAAAAAGCATCGGCTAACTCCGTGCCAGCAGCCGCGGTAATACGGAG
GATGCGAGCGTTATCCGGATTTATTGGGTTTAAAGGGTGCGTAGGCGGAGTGTCAAGTCA
GCGGTAAAATTTCGGGGCTCAACCCCGTCGTGCCGTTGAAACTGACGCCCTTGAGTGAGT
GAGAAGTAAGCGGAATGCGTGGTGTAGCGGTGAAATGCATAGATATCACGCAGAACGCCG
ATTGCGAAGGCAGCTTGCCGGCGCTCAACTGACGCTGAGGCACGAAAGTGCGGGTATCGA
ACAGG
>OTU1372
GTGGGGAATATTGGACAATGGGCGAAAGCCTGATCCAGCCATGCCGCGTGTGTGAAGAAG
GTCTTCGGATTGTAAAGCACTTTAAGTTGGGAGGAAGGGCTGCAAGTTAATACCTTGTAG
TTTTGACGTTACCAACAGAATAAGCACCGGCTAACTTCGTGCCAGCAGCCGCGGTAATAC
GAAGGGTGCAAGCGTTAATCGGAATTACTGGGCGTAAAGCGCGCGTAGGTGGTTTGGTAA
GATGGATGTGAAATCCCCGGGCTCAACCTGGGAACTGCATCCATAACTGCCTGACTAGAG
TACGGTAGAGGGTGGTGGAATTTCCTGTGTAGCGGTGAAATGCGTAGATATAGGAAGGAA
CACCAGTGGCGAAGGCGACCACCTGGACTGATACTGACACTGAGGTGCGAAAGCGTGGGG
AGCAAACAGG
>OTU1406
GTTAGGAATCTTCCACAATGGGCGCAAGCCTGATGGAGCAACACCGCGTGCTGGATGAAG
GCCTTCGGGTCGTAAACAGCTTTTGTATACGAAGAATATGACGGTAATATACGAATAAGG
GTCGGCTAACTACGTGCCAGCAGCCGCGGTCATACGTAGGACCCAAGCGTTATCCGGAGT
GACTGGGCGTAAAGAGTTGCGTAGGCGGTCTTTCAAGCGAGTAGTGAAATCTGGTGGCTC
AACCATCAACCCATTGCTCGAACTGGGAGACTTGAGAGTGGTAGAGGTAGCTGGAATTTC
TTGTGTAGGAGTGAAATCCGTAGATATTAGGAGGAACACCAATGGCGTAGGCAGGCGACT
GGGATATTTCTGACGCTAAGGCACGAAAGCGTGGGGAGCGAACCGG
>OTU1412
GTGGGGAATCTTGGACAATGGGCGCAAGCCTGATCCAGCAATGCCGCGTGGGTGAAGACG
GCCTGCGGGTTGTAAAGCCCTTTAGGCGGGGAGGAACGACCGGGCGCTAACATCGTTCGG
AAGTGACGTTACCCGCGGAATAAGCACCGGCTAACTCCGTGCCAGCAGCCGCGGTAATAC
GGAGGGTGCGAGCGTTAATCGGAATTACTGGGCGTAAAGCGTGCGTAGGCGGTTTGGTCA
GTCGGTCGTGAAAGCCCCGGGCTTAACCTGGGAACGGCGGTCGAGACGGCCAGACTTGAG
TGGGCTAGAGGATCGTGGAATTCCGGGTGTAGCGGTGAAATGCGTAGAGATCCGGAGGAA
CACCGATGGCGAAGGCAGCGGTCTGGGGCCACACTGACGCTGAGGCACGACGGCGTGGGG
AGCAAACAGG
>OTU1425
GTGGGGAATCTTGCGCAATGGGCGAAAGCCTGACGCAGCAACGCCGCGTGCGGGAAGAAG
GCTCTCGGGTTGTAAACCGCTTTCAGCAGGAACGAAAATGACGGTACTTGCAGAAGAAGG
TGCGGCCAACTACGTGCCAGCAGCCGCGGTGACACGTAGGCACCAAGCGTTGTCCGGATT
TATTGGGCGTAAAGAGCTCGTAGGCGGTTCGGTAAGTCGGTTGTGAAAACTTGGGGCTTA
ACCCCAAGCCTGCATCCGATACTGCTGTGACTAGAGTTCGGTAGGGGAGTGGGGAATTCC
TAGTGTAGCGGTGAAATGCGCAGATATTAGGAGGAACACCGGTGGCGAAGGCGCCACTCT
GGGCCGATACTGACGCTGAGGAGCGAAAGCGTGGGTAGCAAACAGG
>OTU1440
GTGGGGAATATTGGACAATGGGGGCAACCCTGATCCAGCCATGCCGCGTGAGTGATGAAG
GCCTTAGGGTTGTAAAGCTCTTTCACCGGGGAAGATAATGACGGTACCCGGAGAAGAAGC
CCCGGCTAACTTCGTGCCAGCAGCCGCGGTAATACGAAGGGGGCTAGCGTTGTTCGGAAT
TACTGGGCGTAAAGCGCACGTAGGCGGACATTTAAGTCAGGGGTGAAATCCCGGGGCTCA
ACCTCGGAACTGCCTTTGATACTGGGTGTCTTGAGTATGGAAGAGGTAAGTGGAATTGCG
AGTGTAGAGGTGAAATTCGTAGATATTCGCAGGAACACCAGTGGCGAAGGCGGCTTACTG
GTCCATTACTGACGCTGAGGTGCGAAAGCGTGGGGAGCAAACAGG
>OTU1446
GTGAGGGATATTGCGCAATGGGGGAAACCCTGACGCAGCGACGCCGCGTGGGTGATGAAG
GCCTTCGGGTCGTAAAACCCTTTTGCCACTGACGAGGAAGGACGGTAGGTGGCGAATAAG
CCTCGGCTAACTACGTGCCAGCAGCCGCGGTAAAACGTAGGAGGCGAGCGTTATCCGGAG
TTACTGGGCGTAAAGCGCGCGCAGGCGGTCATTTAAGTCGGGCGTGAAAGCCCCATGCTA
AACGTGGGGAGGACGAACGATACTGAATGACTGGAGTAGAGCAGAGGGACATGGAATTCC
GGGTGTAGCGGTGAAATGTGCAGATATCCGGAGGAACACCAGAGGTGAAAACGGTGTCCT
GGGCTCATACTGACGCTGAGGCGCGAAAGCGTGGGGAGCGAACGGG
>OTU1453
GTGAGGAATATTGGTCAATGGGCGTAAGCCTGAACCAGCCAAGTCGCGTGAGGGATGAAG
GATCTATGGTTCGTAAACCTCTTTTATAAGGGAATAAAGTGCGGGACGTGTCCTGTTTTG
TATGTACCTTATGAATAAGGATCGGCTAACTCCGTGCCAGCAGCCGCGGTAATACGGAGG
ATCCGAGCGTTATCCGGATTTATTGGGTTTAAAGGGTGCGTAGGCGGCCTTTTAAGTCAG
CGGTGAAAGTCTGTGGCTCAACCATAGAATTGCCGTTGAAACTGGGGGGCTTGAGTATGT
TTGAGGCAGGCGGAATGCGTGGTGTAGCGGTGAAATGCATAGATATCACGCAGAACCCCG
ATTGCGAAGGCAGCCTGCCAAGCCATGACTGACGCTGATGCACGAAAGCGTGGGGATCGA
ACAGG
>OTU1471
GTGGGGAATCTTAGACAATGGGCGAAAGCCTGATCTAGCGATGCCGCGTGAGTGATGAAG
GCCCTAGGGTCGTAAAGCTCTTTCGCCAGGGATGATAATGACAGTACCTGGTAAAGAAAC
CCCGGCTAACTCCGTGCCAGCAGCCGCGGTAATACGGAGGGGGTTAGCGTTGTTCGGAAT
TACTGGGCGTAAAGCGTACGTAGGCGGATCAGAAAGTAAGGGGTGAAATCCCGGGGCTCA
ACCCCGGAACTGCCTCTTAAACTCCTGGTCTTGAGTTCGAGAGAGGTGAGTGGAATTCCG
AGTGTAGAGGTGAAATTCGTAGATATTCGGAGGAACACCAGTGGCGAAGGCGGCTCACTG
GCTCGATACTGACGCTGAGGTACGAAAGTGTGGGGAGCAAACAGG
>OTU1474
GTGGGGAATTTTGGACAATGGGGGCAACCCTGATCCAGCCATGCCGCGTGAGTGAAGAAG
GCCTTCGGGTTGTAAAGCTCTTTCGGCCGGAACGAAATCGCGTACGTGAATAACGTGCGT
GGATGACGGTACTGGAAGAAGAAGCACCGGCTAACTACGTGCCAGCAGCCGCGGTAATAC
GTAGGGTGCGAGCGTTAATCGGAATTACTGGGCGTAAAGCGTGCGCAGGCGGTTCTGCAA
GTCAGATGTGAAATCCCCGGGCTTAACCTGGGAACTGCGTTTGAAACTACGGAGCTAGAG
TACGGCAGAGGGGGGTGGAATTCCACGTGTAGCAGTGAAATGCGTAGATATGTGGAGGAA
CACCGATGGCGAAGGCAGCCCCCTGGGCCGATACTGACGCTCAGGCACGAAAGCGTGGGG
AGCAAACAGG
>OTU1494
GTGGGGAATTTTGGACAATGGGCGCAAGCCTGATCCAGCCATGCCGCGTGAGTGAAGAAG
GCCTTCGGGTTGTAAAGCTCTTTCGGCTGGGAAGAAATCGCACTCTCTAATACAGGGTGT
GGATGACGGTACCAGCATAAGAAGCACCGGCTAACTACGTGCCAGCAGCCGCGGTAATAC
GTAGGGTGCGAGCGTTATTCGGAATTACTGGGCGTAAAGCGTGCGCAGGCGGTTGTGTAA
GACAGACGTGAAATCCCCGGGCTCAACCTGGGAACTGCGTTTGTGACTGCACGGCTAGAG
TACGGCAGAGGGGGGTGGAATTCCACGTGTAGCAGTGAAATGCGTAGAGATGTGGAAGAA
CACCGATGGCGAAGGCAGCTCCCTGGGTTGACACTGACGCTCATGCACGAAAGCGTGGGG
AGCAAACAGG
>OTU1513
GTGGGGAATTTTGGACAATGGGCGCAAGCCTGATCCAGCAATGCCGCGTGCAGGAAGAAG
GCCTTCGGGTTGTAAACTGCTTTTGTCAGGGAAGAAATCTTCTGGGCTAATACCCCGGGA
GGATGACGGTACCTGAAGAATAAGCACCGGCTAACTACGTGCCAGCAGCCGCGGTAATAC
GTAGGGTGCGAGCGTTAATCGGAATTACTGGGCGTAAAGCGTGCGCAGGCGGCTTTGCAA
GACAGATGTGAAATCCCCGGGCTCAACCTGGGAACTGCATTTGTGACTGCAAGGCTAGAG
TACGGCAGAGGGGGATGGAATTCCGCGTGTAGCAGTGAAATGCGTAGATATGCGGAGGAA
CACCAATGGCGAAGGCAATCCCCTGGGCCTGTACTGACGCTCATGCACGAAAGCGTGGGG
AGCAAACAGG
>OTU1542
GTGGGGAATTTTGGACAATGGGCGCAAGCCTGATCCAGCCATGCCGCGTGAGTGAAGAAG
GCCTTCGGGTTGTAAAGCTCTTTCGGCCGGGAAGAAATCGCACGCTCTAACATAGCGTGT
GGATGACGGTACCGGACTAAGAAGCACCGGCTAACTACGTGCCAGCAGCCGCGGTAATAC
GTAGGGTGCGAGCGTTAATCGGAATTACTGGGCGTAAAGCGTGCGCAGGCGGTTATGTAA
GACAGATGTGAAATCCCCGGGCTCAACCTGGGAACTGCGTTTGTGACTGCATAACTAGAG
TACGGCAGAGGGAGGTGGAATTCCGCGTGTAGCAGTGAAATGCGTAGAGATGCGGAGGAA
CACCGATGGCGAAGGCAGCCTCCTGGGCCAGTACTGACGCTCATGCACGAAAGCGTGGGG
AGCAAACAGG
>OTU1556
GTGGGGAATATTGGACAATGGGCGAAAGCCTGATCCAGCCATGCCGCGTGAGTGATGAAG
GCCCTAGGGTTGTAAAGCTCTTTTGTGCGGGAAGATAATGACGGTACCGCAAGAATAAGC
CCCGGCTAACTTCGTGCCAGCAGCCGCGGTAATACGAAGGGGGCTAGCGTTGCTCGGAAT
CACTGGGCGTAAAGGGTGCGTAGGCGGATCTTTAAGTCAGAGGTGAAAGCCTGGAGCTCA
ACTCCAGAACTGCCTTTGATACTGAGGATCTCGAGTTCGGGAGAGGTGAGTGGAACTGCG
AGTGTAGAGGTGAAATTCGTAGATATTAGGAAGAACACCGGTGGCGAAGGCGGCCCACTG
GATCGGTACTGACGCTGAGGTGCGAAAGCGTGGGGAGCAAACAGG
>OTU1605
GTGGGGAATTTTGGACAATGGGCGAAAGCCTGATCCAGCCATGCCGCGTGCAGGATGAAG
GCCTTCGGGTTGTAAACTGCTTTTGTACGGAACGAAAAGACTCTTTCTAATAAAGAGGGT
CCATGACGGTACCGTAAGAATAAGCACCGGCTAACTACGTGCCAGCAGCCGCGGTAATAC
GTAGGGTGCAAGCGTTAATCGGAATTACTGGGCGTAAAGCGTGCGCAGGCGGTTATGTAA
GACAGATGTGAAATCCCCGGGCTCAACCTGGGAACTGCATTTGTGACTGCATAGCTAGAG
TACGGTAGAGGGGGATGGAATTCCGCGTGTAGCAGTGAAATGCGTAGATATGCGGAGGAA
CACCGATGGCGAAGGCAATCCCCTGGACCTGTACTGACGCTCATGCACGAAAGCGTGGGG
AGCAAACAGG
>OTU1624
GTGGGGAATATTGCACAATGGGCGCAAGCCTGATGCAGCAACGCCGCGTGAGGGATGACG
GCCTTCGGGTTGTAAACCTCTTTCAGTAGGGAAGAAGCGAAAGTGACGGTACCTACAGAA
GAAGCACCGGCTAACTACGTGCCAGCAGCCGCGGTAATACGTAGGGTGCGAGCGTTGTCC
GGAATTATTGGGCGTAAAGAGCTTGTAGGCGGTTTGTCGCGTCTGCTGTGAAAATCCGGG
GCTCAACCCCGGACTTGCAGTGGGTACGGGCAGACTAGAGTGTGGTAGGGGAGACTGGAA
TTCCTGGTGTAGCGGTGAAATGCGCAGATATCAGGAGGAACACCGATGGCGAAGGCAGGT
CTCTGGGCCACTACTGACGCTGAGAAGCGAAAGCGTGGGGAGCGAACAGG
>OTU1641
GTTAGGAATCTTCCACAATGGGCGAAAGCCTGATGGAGCAACACCGCGTGCTGGATGAAT
GCCTTCGGGTTGTAAACAGCTTTTGTATACGAAGAATATGACGGTAATATACGAATAAGG
GTCGGCTAACTACGTGCCAGCAGCCGCGGTCATACGTAGGACCCAAGCGTTATCCGGAGT
GACTGGGCGTAAAGAGTTGCGTAGGCGGCTTATTAAGCGAGTAGTGAAATCTGGTGGCTC
AACCATCAACACATTGCTCGAACTGATAGGCTTGAGAATGGTAGAGGTAGTTGGAATTTC
TTGTGTAGGAGTGAAATCCGTAGATATAAGAAGGAACACCAATGGCGTAGGCAGACTACT
GGACCATTTCTGACGCTGAGGCACGAAAGCGTGGGGAGCGAACCGG
>OTU1642
GTGGGGAATCTTGGACAATGGGCGAAAGCCCGATCCAGCAATATCGCGTGAGTGAAGAAG
GGCAATGCCGCTTGTAAAGCTCTTTCGTCGAGTGCGCGATCATGACAGGACTCGAGGAAG
AAGCCCCGGCTAACTCCGTGCCAGCAGCCGCGGTAAGACGGGGGGGGCAAGTGTTCTTCG
GAATGACTGGGCGTAAAGGGCACGTAGGCGGTGAATCGGGTTGAAAGTGAAAGTCGCCAA
AAAGTGGCGGAATGCTCTCGAAACCAATTCACTTGAGTGAGACAGAGGAGAGTGGAATTT
CGTGTGTAGGGGTGAAATCCGTAGATCTACGAAGGAACGCCAAAAGCGAAGGCAGCTCTC
TGGGTCCCTACCGACGCTGGGGTGCGAAAGCATGGGGAGCGAACAGG
>OTU1657
GTGGGGAATATTGGGCAATGGGCGCAAGCCTGACCCAGCAACGCCGCGTGAAGGAAGAAG
GCTTTCGGGTTGTAAACTTCTTTTCTCAGGGACGAAGCAAGTGACGGTACCTGAGGAATA
AGCCACGGCTAACTACGTGCCAGCAGCCGCGGTAATACGTAGGTGGCAAGCGTTATCCGG
ATTTACTGGGTGTAAAGGGCGTGTAGGCGGGAAAGCAAGTCAGATGTGAAAACCATGGGC
TCAACCTGTGGCCTGCATTTGAAACTGTTTTTCTTGAGTACTGGAGAGGCAGACGGAATT
CCTAGTGTAGCGGTGAAATGCGTAGATATTAGGAGGAACACCAGTGGCGAAGGCGGTCTG
CTGGACAGCAACTGACGCTGAGGCGCGAAAGCGTGGGGAGCAAACAGG
>OTU1688
GTAAGGAATATTGGTCAATGGACGCAAGTCTGAACCAGCCATGCCGCGTGGAGGATGAAG
GTCCTCTGGATTGTAAACTTCTTTTATCTGGGACGAAACACTCCTATTCTTAGGGGCCTG
ACGGTACCAGATGAATAAGCACCGGCTAACTCCGTGCCAGCAGCCGCGGTAATACGGAGG
GTGCAAGCGTTATCCGGATTCACTGGGTTTAAAGGGTGCGTAGGTGGGTGTATAAGTCAG
TGGTGAAATCCCCGAGCTTAACTTGGGAACTGCCGTTGATACTATACATCTTGAATATCG
TAGAGGTAAGCGGAATATGTCATGTAGCGGTGAAATGCTTAGAGATGACATAGAACACCA
ATTGCGAAGGCAGCTTGCTATGCGATTATTGACACTGAGGCACGAAAGCGTGGGTAGCAA
ACAGG
>OTU1689
GTGGGGAATTTTGGACAATGGGCGAAAGCCTGATCCAGCCATGCCGCGTGAGTGAAGAAG
GCCTTCGGGTTGTAAAGCTCTTTCAGACGGAAAAAAATCGCATCTTCTAATACAGGGTGT
GGATGACGGTACCGTAAGAAGAAGCACCGGCTAACTACGTGCCAGCAGCCGCGGTAATAC
GTAGGGTGCGAGCGTTAATCGGAATTACTGGGCGTAAAGCGTGCGCAGGCGGTGATGTAA
GACAGATGTGAAATCCCCGGGCTCAACCTGGGAACTGCGTTTGTGACTGCATCACTCGAG
TACGGCAGAGGGAGGTGGAATTCCGCGTGTAGCAGTGAAATGCGTAGATATGCGGAGGAA
CACCGATGGCGAAGGCAGCCTCCTGGGCCAGTACTGACGCTCATGCACGAAAGCGTGGGG
AGCAAACAGG
>OTU1715
GTGGGGAATTTTGGACAATGGGGGCAACCCTGATCCAGCCATGCCGCGTGCGGGAAGAAG
GCCTTCGGGTTGTAAACCGCTTTTAGCCGGGAAGAAAAGGTCGCGGATAACACCTGCGAT
TTTTGACGGTACCGGCGGAATAAGCACCGGCTAACTACGTGCCAGCAGCCGCGGTAATAC
GTAGGGTGCGAGCGTTAATCGGAATTACTGGGCGTAAAGCGTGCGCAGGCGGTTCGTTAA
GTCTGATGTGAAAGCCCCGGGCTCAACCTGGGAACGGCATTGGAGACTGGCGGGCTGGAG
TGTGGCAGAGGGGGGTGGAATTCCGCGTGTAGCAGTGAAATGCGTAGAGATGCGGAGGAA
CACCGATGGCGAAGGCAGCCCCCTGGGCTGACACTGACGCTCAGGCACGAAAGCGTGGGG
AGCAAACAGG
>OTU1783
GTGGGGAATATTGGACAATGGGCGCAAGCCTGATCCAGCCATGCCGCGTGAGTGATGAAG
GCCCTAGGGTTGTAAAGCTCTTTCACCGGTGAAGATAATGACGGTAACCGGAGAAGAAGC
CCCGGCTAACTTCGTGCCAGCAGCCGCGGTAATACGAAGGGGGCTAGCGTTGTTCGGAAT
TACTGGGCGTAAAGCGCACGTAGGCGGACATTTAAGTCAGGGGTGAAATCCCGGGGCTCA
ACCCCGGAACTGCCTTTGATACTGGGTGTCTAGAGTTCGAGAGAGGTGAGTGGAATTCCG
AGTGTAGAGGTGAAATTCGTAGATATTCGCAAGAACACCAGTGGCGAAGGCGGCTCACTG
GCCCGATACTGACGCTGAGGCACGAAAGCGTGGGGAGCAAACAGG
>OTU1798
GTGGGGAATATTGCACAATGGGGGAAACCCTGATGCAGCGACGCCGCGTGAAGGATGAAG
TATTTCGGTATGTAAACTTCTATCAGCAGGGAAGAAAATGACGGTACCTGACTAAGAAGC
CCCGGCTAACTACGTGCCAGCAGCCGCGGTAATACGTAGGGGGCAAGCGTTATCCGGATT
TACTGGGTGTAAAGGGAGCGTAGACGGCAGTGCAAGTCTGAAGTGAAAGCCCGAGGCTCA
ACCCCGGGACTGCTTTGGAAACTGTGCAGCTAGAGTGTCGGAGAGGCAAGCGGAATTCCT
AGTGTAGCGGTGAAATGCGTAGATATTAGGAGGAACACCAGTGGCGAAGGCGGCTTGCTG
GACGATGACTGACGTTGAGGCTCGAAAGCGTGGGGAGCAAACAGG
>OTU1844
GTGGGGAATATTGCACAATGGGCGCAAGCCTGATGCAGCAACGCCGCGTGAGGGACGACG
GCCTTCGGGTTGTAAACCTCTTTTAGTAGGGAAGAAGCGAAAGTGACGGTACCTGCAGAA
AAAGCACCGGCTAACTACGTGCCAGCAGCCGCGGTAATACGTAGGGTGCAAGCGTTATCC
GGAATTATTGGGCGTAAAGAGCTCGTAGGCGGTTTGTCACGTCTGCTGTGAAAACTGGAG
GCTCAACCTCCAGCCTGCAGTGGGTACGGGCAGACTAGAGTGCGGTAGGGGAGATTGGAA
TTCCTGGTGTAGCGGTGGAATGCGCAGATATCAGGAGGAACACCGATGGCGAAGGCAGAT
CTCTGGGCCGTAACTGACGCTGAGGAGCGAAAGCGTGGGGAGCGAACAGG
>OTU1860
GTGGGGAATTTTGGACAATGGGGGCAACCCTGATCCAGCCATGCCGCGTGAGTGAAGAAG
GCCTTCGGGTTGTAAAGCTCTTTCGGCCGGGAAGAAATCGCATCTTTTAATAGAGGGTGT
GGATGACGGTACCGGACTAAGAAGCACCGGCTAACTACGTGCCAGCAGCCGCGGTAATAC
GTAGGGTGCGAGCGTTAATCGGAATTACTGGGCGTAAAGCGTGCGCAGGCGGTTTGCCAA
GACAGGCGTGAAATCCCCGGGCTTAACCTGGGAACTGCGCTTGTGACTGGCAGGCTAGAG
TACGGCAGAGGGGGGTGGAATTCCACGTGTAGCAGTGAAATGCGTAGAGATGTGGAGGAA
CACCGATGGCGAAGGCAGCCCCCTGGGCCTGTACTGACGCTCATGCACGAAAGCGTGGGG
AGCAAACAGG
>OTU1865
GTGGGGAATTTTGGACAATGGGGGCAACCCTGATCCAGCCATTCCGCGTGAGTGAAGAAG
GCCTTCGGGTTGTAAAGCTCTTTCGGCAGGAACGAAACGGCGAGCTCTAACATAGCTTGC
TAATGACGGTACCTGAAGAAGAAGCACCGGCTAACTACGTGCCAGCAGCCGCGGTAATAC
GTAGGGTGCGAGCGTTAATCGGAATTACTGGGCGTAAAGCGTGCGCAGGCGGTTGTGTAA
GACAGGTGTGAAATCCCCGGGCTTAACCTGGGAACTGCGCTTGTGACTGCACGGCTAGAG
TATGGCAGAGGGGGGTGGAATTCCACGTGTAGCAGTGAAATGCGTAGAGATGTGGAGGAA
CACCGATGGCGAAGGCAGCCCCCTGGGCCAATACTGACGCTCATGCACGAAAGCGTGGGG
AGCAAACAGG
>OTU1904
GTGGGGAATATTGCACAATGGGGGAAACCCTGATGCAGCGACGCCGCGTGAAGGAAGAAG
TATCTCGGTATGTAAACTTCTATCAGCAGGGAAGAATTAGGACGGTACCTGACTAAGAAG
CCCCGGCTAACTACGTGCCAGCAGCCGCGGTAATACGTAGGGGGCAAGCGTTATCCGGAT
TTACTGGGTGTAAAGGGAGCGTAGACGGATGGACAAGTCTGATGTGAAAGGCTGGGGCTC
AACCCCGGGACTGCATTGGAAACTGCCCGTCTTGAGTGCCGGAGAGGTAAGCGGAATTCC
TAGTGTAGCGGTGAAATGCGTAGATATTAGGAGGAACACCAGTGGCGAAGGCGGCTTACT
GGACGGTAACTGACGTTGAGGCTCGAAAGCGTGGGGAGCAAACAGG
>OTU1944
GTGGGGGATCTTGCACAATGGGCGAAAGCCTGATGCAGCGACGCCGCGTGAGCGAAGAAG
GCCTTCGGGTTGTAAAGCTCTGTCTGGAGGGACGAAGGAAGTGACGGTACCTCCGGAGGA
AGCCACGGCTAACTACGTGCCAGCAGCCGCGGTAATACGTAGGTGGCGAGCGTTGTCCGG
AATTACTGGGCGTAAAGGGCGCGCAGGCGGCCTGTTAAGTCGGACGTGAAATCCCCTGGC
TCAACTGGGGGAGGTCGTTCGAAACTGGCGGGCTTGAGTGCGGGAGAGGGAAGCGGAATT
CCCGGTGTAGCGGTGAAATGCGTAGATATCGGGAGGAACACCAGTGGCGAAGGCGGCTTC
CTGGACCGTAACTGACGCTGAGGCGCGAAAGCTGGGGGAGCGAACAGG
>OTU1948
GTGGGGAATTTTGGACAATGGACGCAAGTCTGATCCAGCCATGCCGCGTGCGGGAAGAAG
GCCTTCGGGTTGTAAACCGCTTTTGTCAGGGAAGAAATCTTCTGGGTTAATACCTCGGGA
GGATGACGGTACCTGAAGAATAAGCACCGGCTAACTACGTGCCAGCAGCCGCGGTAATAC
GTAGGGTGCAAGCGTTAATCGGAATTACTGGGCGTAAAGCGTGCGCAGGCGGTTTTGTAA
GACAGAGGTGAAATCCCCGGGCTCAACCTGGGAACTGCCTTTGTGACTGCAAGGCTTGAG
TGCGGCAGAGGGGGATGGAATTCCGCGTGTAGCAGTGAAATGCGTAGATATGCGGAGGAA
CACCGATGGCGAAGGCAATCCCCTGGGCCTGCACTGACGCTCATGCACGAAAGCGTGGGG
AGCAAACAGG
>OTU1950
GTGGGGAATATTGCACAATGGGCGAAAGCCTGATGCAGCAACGCCGCGTGCGGGAAGAAG
GCCTTAGGGTTGTAAACCGCTTTCAGCAGGGAAGAAACTGACGGTACCTGCAGAAGAAGG
TGCGGCCAACTACGTGCCAGCAGCCGCGGTGACACGTAGGCACCAAGCGTTGTCCGGATT
TATTGGGCGTAAAGAGCTCGTAGGCGGTTCAGTAAGTCGGGTGTGAAAACTCTGGGCTCA
ACCCAGAGACGCCACCCGATACTGCTGTGACTTGAGTACGGTAGGGGAGTGGGGAATTCC
TGGTGTAGCGGTGAAATGCGCAGATATCAGGAGGAACACCAGTGGCGAAGGCGCCACTCT
GGGCCGTAACTGACGCTGAGGAGCGAAAGCGTGGGTAGCAAACAGG
>OTU1963
GTAGGGAATCTTCCGCAATGGACGAAAGTCTGACGGAGCAACGCCGCGTGAGTGATGAAG
GTTTTCGGATCGTAAAGCTCTGTTGTTAGGGAAGAACAAGTGCGAGAGTAACTGCTCGCA
CCTTGACGGTACCTAACCAGAAAGCCACGGCTAACTACGTGCCAGCAGCCGCGGTAATAC
GTAGGTGGCAAGCGTTGTCCGGAATTATTGGGCGTAAAGGGCTCGCAGGCGGTTTCTTAA
GTCTGATGTGAAAGCCCCCGGCTCAACCGGGGAGGGTCATTGGAAACTGGGAAACTTGAG
TGCAGAAGAGGAGAGTGGAATTCCACGTGTAGCGGTGAAATGCGTAGAGATGTGGAGGAA
CACCAGTGGCGAAGGCGACTCTCTGGTCTGTAACTGACGCTGAGGAGCGAAAGCGTGGGG
AGCGAACAGG
>OTU2036
GTAAGGGATATTGCGCAATGGGCGAAAGCCTGACGCAGCAACGCCGCGTGGAGGATGACG
GCCTTCGGGTTGTAAACTCCTTTGGACGCAGACGAGGAAGGACGGTATGCGTCAAACAAG
TCACGGCTAACTACGTGCCAGCAGCCGCGGTAAAACGTAGGTGGCAAGCGTTATCCGGAT
TTACTGGGCGTAAAGCGTGTGCAGACGGGTGTTCAAGTGGTGTATGAAATCGCTCGGCTC
AACCGGGCGCGGTTATGCCAGACTGGATACCTGGAGACAGAGAGAGGGACGTGGAATTCC
GGGTGTAGTGGTGAAATGCGTAGAGATCCGGAGGAACCCCTGAGGCGAAGGCGGCGTCCT
GGCTCTGGTCTGACGTTCAGACACGACAGCATGGGGAGCGAACGGG
>OTU2142
GTGGGGAATATTGCACAATGGGGGAAACCCTGATGCAGCGACGCCGCGTGAGTGAAGAAG
TATTTCGGTATGTAAAGCTCTATCAGCAGGGAAGAAGAAAGACGGTACCTGACTAAGAAG
CCCCGGCTAACTACGTGCCAGCAGCCGCGGTAATACGTAGGGGGCAAGCGTTATCCGGAT
TTACTGGGTGTAAAGGGAGCGTAGACGGCGAAGCAAGTCTGAAGTGAAAGCCCGGGGCTC
AACCGCGGGACTGCTTTGGAAACTGTTTTGCTAGAGTGCTGGAGAGGTAAGTGGAATTCC
TAGTGTAGCGGTGAAATGCGTAGATATTAGGAGGAACACCAGTGGCGAAGGCGGCTTACT
GGACAGTAACTGACGTTGAGGCTCGAAAGCGTGGGGAGCAAACAGG
>OTU2162
GTGGGGAATTTTGGACAATGGGGGCAACCCTGATCCAGCCATGCCGCGTGCGGGACGAAG
GCCTTCGGGTTGTAAACCGCTTTTAGTCGGGAAGAAAAGGCAAGGGTTAACACCTCTTGT
TCTTGACGGTACCGGCGGAATAAGCACCGGCTAACTACGTGCCAGCAGCCGCGGTAATAC
GTAGGGTGCGAGCGTTAATCGGAATTACTGGGCGTAAAGCGTGCGCAGGCGGTTTGTTAA
GTCTGATGTGAAAGCCCCGGGCTCAACCTGGGAATGGCATTGGAAACTGGCAAGCTCGAG
TGCGGCAGAGGGGGGTGGAATTCCGCGTGTAGCAGTGAAATGCGTAGAGATGCGGAGGAA
CACCGATGGCGAAGGCAGCCCCCTGGGCCGACACTGACGCTCAGGCACGAAAGCGTGGGG
AGCAAACAGG
>OTU2310
GTGGGGAATATTGCACAATGGGGGAAACCCTGATGCAGCGACGCCGCGTGAGCGATGAAG
TATTTCGGTATGTAAAGCTCTATCAGCAGGGAAGAAAATGACGGTACCTGACTAAGAAGC
CCCGGCTAACTACGTGCCAGCAGCCGCGGTAATACGTAGGGGGCAAGCGTTATCCGGATT
TACTGGGTGTAAAGGGAGCGTAGACGGCGGTGCAAGCCAGATGTGAAAGCCCGGGGCTCA
ACCCCGGGACTGCATTTGGAACTGTGCTGCTAGAGTGTCGGAGAGGCAGGCGGAATTCCT
AGTGTAGCGGTGAAATGCGTAGATATTAGGAGGAACACCAGTGGCGAAGGCGGCCTGCTG
GACGATGACTGACGTTGAGGCTCGAAAGCGTGGGGAGCAAACAGG
>OTU2344
GTGGGGAATTTTGGACAATGGGCGCAAGCCTGATCCAGCCATTCCGCGTGCAGGATGAAG
GCCTTCGGGTTGTAAACTGCTTTTGTACGGAACGAAACGGTTCTCTCTAATACAGGGGGC
TAATGACGGTACCGTAAGAATAAGCACCGGCTAACTACGTGCCAGCAGCCGCGGTAATAC
GTAGGGTGCAAGCGTTAATCGGAATTACTGGGCGTAAAGCGTGCGCAGGCGGTTTTGTAA
GACAGAGGTGAAATCCCCGGGCTCAACCTGGGAACTGCCTTTGTGACTGCAAGGCTGGAG
TACGGCAGAGGGGGATGGAATTCCGCGTGTAGCAGTGAAATGCGTAGAGATGTGGAGGAA
CACCGATGGCGAAGGCAGCCCCCTGGGTCGACACTGACGCTCATGCACGAAAGCGTGGGG
AGCAAACAGG
>OTU2348
GTGGGGAATTTTGGACAATGGGGGAAACCCTGATCCAGCCATTCCGCGTGAGTGAAGAAG
GCCTTCGGGTTGTAAAGCTCTTTCGGCAGGAACGAAACGGTGAGCTCTAACATAGCTTGC
TAATGACGGTACCTGAAGAAGAAGCACCGGCTAACTACGTGCCAGCAGCCGCGGTAATAC
GTAGGGTGCGAGCGTTAATCGGAATTACTGGGCGTAAAGCGTGCGCAGGCGGTTTTGTAA
GACAGGTGTGAAATCCCCGGGCTTAACCTGGGAACTGCGCTTGTGACTGCAAGACTGGAG
TGCGGCAGAGGGGGGTGGAATTCCACGTGTAGCAGTGAAATGCGTAGATATGCGGAGGAA
CACCGATGGCGAAGGCAATCCCCTGGGCCTGTACTGACGCTCATGCACGAAAGCGTGGGG
AGCAAACAGG
>OTU2349
GTGGGGAATATTGGTCAATGGGCGCAAGCCTGAACCAGCCATGCCGCGTGAGTGATGAAG
GTCTTCGGATCGTAAAGCTCTGTGGGAAGGGACGAAAAACCGATTGCTAATACCAATCGG
CTTGACGGTACCTTCTTAGCAAGCACCGGCTAACTCCGTGCCAGCAGCCGCGGTAATACG
GAGGGTGCAAACGTTGCTCGGAATTATTGGGCGTAAAGCGCACGTAGGCGGTTCGTTATG
TCGGATGTGAAAGCCCTGGGCTTAACCCAGGAAGTGCATCCGAAACTGGCGAGCTTGAGT
ACGGAAGAGGGTCTCGGAATTCCCGGTGTAGAGGTGAAATTCGTAGATATCGGGAGGAAC
ACCAGTGGCGAAGGCGGAGACCTGGGCCGATACTGACGCTGAGGTGCGAAAGCGTGGGGA
GCAAACAGG
>OTU2378
GTGGGGAATTTTGGACAATGGGCGCAAGCCTGATCCAGCCATGCCGCGTGAGTGAAGAAG
GCCTTCGGGTTGTAAAGCTCTTTCGGCCGGGAAGAAATCGCATCAGCTAATACCTGGTGT
GGATGACGGTACCGGAATAAGAAGCACCGGCTAACTACGTGCCAGCAGCCGCGGTAATAC
GTAGGGTGCGAGCGTTAATCGGAATTACTGGGCGTAAAGCGTGCGCAGGCGGTTTGATAA
GACAGGCGTGAAATCCCCGGGCTTAACCTGGGAACTGCGCTTGTGACTGTCTCACTAGAG
TACGGCAGAGGGGGGTGGAATTCCACGTGTAGCAGTGAAATGCGTAGAGATGTGGAGGAA
CACCGATGGCGAAGGCAGCCCCCTGGGCCGATACTGACGCTCATGCACGAAAGCGTGGGT
AGCAAACAGG
>OTU2476
GTGGGGAATCTTAGACAATGGGCGCAAGCCTGATCTAGCCATGCCGCGTGGACGATGAAG
GCCTTAGGGTTGTAAAGTCCTTTCAGCTGGGAAGATAATGACGGTACCAGCAGAAGAAGC
CCCGGCTAACTCCGTGCCAGCAGCCGCGGTAATACGGAGGGGGCTAGCGTTGTTCGGAAT
TACTGGGCGTAAAGCGCGCGTAGGCGGACCAGAAAGTTGGGGGTGAAATCCCGGGGCTCA
ACCTCGGAACTGCCTTCAAAACTCCTGGTCTGGAGTTCGAGAGAGGTGAGTGGAATTCCG
AGTGTAGAGGTGAAATTCGTAGATATTCGGAGGAACACCAGTGGCGAAGGCGGCTCACTG
GCTCGATACTGACGCTCATGTGCGAAAGCTAGGGCAGCGAACGGG
>OTU2496
GTGGGGAATCTTGCGCAATGGGCGAAAGCCTGACGCAGCCATGCCGCGTGAATGATGAAG
GTCTTAGGATTGTAAAATTCTTTCACCGGGGACGATAATGACGGTACCCGGAGAAGAAGC
CCCGGCTAACTTCGTGCCAGCAGCCGCGGTAATACGAAGGGGGCTAGCGTTGCTCGGAAT
TACTGGGCGTAAAGGGCGCGTAGGCGGATCGTTAAGTCAGGGGTGAAATCCCAGAGCTCA
ACTCTGGAACTGCCTTTGATACTGGCGATCTTGAGTATGAGAGAGGTATGTGGAACTCCG
AGTGTAGAGGTGAAATTCGTAGATATTCGGAAGAACACCAGTGGCGAAGGCGACATACTG
GCTCATTACTGACGCTGAGGCGCGAAAGCGTGGGGAGCAAACAGG
>OTU2502
GTGAGGGATATTGCGCAATGGGGGAAACCCTGACGCAGCGACGCCGCGTGGGTGATGAAG
GCCTTCGGGTCGTAAAACCCTTTTGCCACTGACGAGACAAGGACGGTAGGTGGCGAATAA
GCCTCGGCTAACTACGTGCCAGCAGCCGCGGTAAAACGTAGGAGGCGAGCGTTATCCGGA
GTTACTGGGCGTAAAGCGCGCGCAGGCGGTTCGTTAAGTGGGGCGTGAAAGCCCCGCGCT
AAACGCGGGGAGGACGAACCATACTGATGGACTGGAGTGGAGCAGAGGGACATGGAATTC
CGGGTGTAGCGGTGAAATGTGCAGATATCCGGAGGAACACCAGAGGTGAAAACGGTGTCC
TGGGCTCACACTGACGCTGAGGCGCGAAAGCGTGGGGAGCGAACGGG
>OTU2511
GTGGGGAATTTTGGACAATGGGCGCAAGCCTGATCCAGCCATGCCGCGTGAGTGAAGAAG
GCCTTCGGGTTGTAAACTGCTTTTGTACGGAACGAAAAGGCTCTGGTTAATACCTGGGGC
TCATGACGGTACCGTAAGAATAAGCACCGGCTAACTACGTGCCAGCAGCCGCGGTAATAC
GTAGGGTGCAAGCGTTAATCGGAATTACTGGGCGTAAAGCGTGCGCAGGCGGTTTTGTAA
GACAGGCGTGAAATCCCCGGGCTCAACCTGGGAATTGCGCTTGTGACTGCAAGGCTGGAG
TGCGGCAGAGGGGGATGGAATTCCGCGTGTAGCAGTGAAATGCGTAGATATGCGGAGGAA
CACCGATGGCGAAGGCAATCCCCTGGGCCTGCACTGACGCTCATGCACGAAAGCGTGGGG
AGCAAACAGG
>OTU2528
GTGGGGAATTTTGGACAATGGGCGCAAGCCTGATCCAGCCATGCCGCGTGAGTGAAGAAG
GCCTTCGGGTTGTAAAGCTCTTTCAGACGGAAAGAAATCGCGCGCTCTAACATAGCGCGT
GGATGACGGTACCGTAAGAAGAAGCACCGGCTAACTACGTGCCAGCAGCCGCGGTAATAC
GTAGGGTGCGAGCGTTAATCGGAATTACTGGGCGTAAAGCGTGCGCAGGCGGTGATGTAA
GACAGATGTGAAATCCCCGGGCTCAACCTGGGAACTGCGTTTGTGACTGCATCACTCGAG
TACGGCAGAGGGAGGTGGAATTCCACGTGTAGCAGTGAAATGCGTAGATATCAGGAGGAA
CACCGATGGCGAAGGCAGCCCCCTGGGCCTGTACTGACGCTCATGCACGAAAGCGTGGGG
AGCAAACAGG
>OTU2541
GTGGGGAATATTGGACAATGGGCGCAAGCCTGATCCAGCAATGCCGCGTGTGTGAAGAAG
GCCTGCGGGTTGTAAAGCACTTTAAGCAGGGAGGACGGGAAGCGGGGCTAATACCCTTGC
CTCTTGACGTTACCTGCAGAATAAGCACCGGCTAACTTCGTGCCAGCAGCCGCGGTAATA
CGTAGGGTGCAAGCGTTAATCGGAATTACTGGGCGTAAAGCGTGCGCAGGCGGTTTTGTA
AGACAGGCGTGAAATCCCCGGGCTCAACCTGGGAATGGCGCTTGTGACTGCAAAGCTGGA
GTGCGGCAGAGGGGGATGGAATTCCGCGTGTAGCAGTGAAATGCGTAGAGATGCGGAGGA
ACACCGATGGCGAAGGCAGCCTCCTGGGCCAGTACTGACGCTCATGCACGAAAGCGTGGG
GAGCAAACAGG
>OTU2574
GTGGGGAATATTGGACAATGGGCGCAAGCCTGATCCAGCAATGCCGCGTGTGTGAAGAAG
GCCTGCGGGTTGTAAAGCACTTTAAGTTGGGAGGAAGGGCAGTAAGTTAATACCTTGCTG
TTTTGACGTTACCGACAGAATAAGCACCGGCTAACTCTGTGCCAGCAGCCGCGGTAATAC
AGAGGGTGCAAGCGTTAATCGGAATTACTGGGCGTAAAGCGCGCGTAGGTGGTTCGTTAA
GTTGGATGTGAAAGCCCCGGGCTCAACCTGGGAACTGCATCCAAAACTGGCGAGCTAGAG
TACGGTAGAGGGTGGTGGAATTTCCTGTGTAGCGGTGAAATGCGTAGATATAGGAAGGAA
CACCAGTGGCGAAGGCGACCACCTGGACTGATACTGACACTGAGGTGCGAAAGCGTGGGG
AGCAAACAGG
>OTU2585
GTGGGGAATATTGGACAATGGGCGAAAGCCTGATCCAGCAATGCCGCGTGAGTGATGAAG
GCCTTAGGGTTGTAAAGCTCTTTTACCAGGGATGATAATGACAGTACCTGGAGAATAAGC
TCCGGCTAACTCCGTGCCAGCAGCCGCGGTAATACGGAGGGAGCTAGCGTTGTTCGGAAT
TACTGGGCGTAAAGCGCGCGTAGGCGGTTTTTTAAGTCAGAGGTGAAAGCCCAGTGCTCA
ACACTGGAACTGCCTTTGAAACTGGAAAACTTGAATCTTGGAGAGGTCAGTGGAATTCCG
AGTGTAGAGGTGAAATTCGTAGATATTCGGAGGAACACCAGTGGCGAAGGCGGCTCACTG
GCTCGATACTGACGCTGAGGTGCGAAAGCGTGGGGAGCAAACAGG
>OTU2588
GTGGGGAATCTTGCGCAATGGGCGAAAGCCTGACGCAGCCATGCCGCGTGAATGATGAAG
GTCTTAGGATTGTAAAATTCTTTCACCGGGGACGATAATGACGGTACCCGGAGAAGAAGC
CCCGGCTAACTTCGTGCCAGCAGCCGCGGTAATACGAAGGGGGCTAGCGTTGCTCGGAAT
TACTGGGCGTAAAGGGAGCGTAGGCGGACATTTAAGTCAGGGGTGAAATCCCGGGGCTCA
ACCTCGGAATTGCCTTTGATACTGGGTGTCTTGAGTATGAGAGAGGTGTGTGGAACTCCG
AGTGTAGAGGTGAAATTCGTAGATATTCGGAGGAACACCAGTGGCGAAGGCGGCTCACTG
GCTCGATACTGACGCTGAGGTGCGAAAGCGTGGGGAGCAAACAGG
>OTU2602
GTGGGGAATTTTGGACAATGGGCGCAAGCCTGATCCAGCCATGCCGCGTGAGTGAAGAAG
GCCTTCGGGTTGTAAAGCTCTTTTGTCCGGAGCGAAACGGGCGCGGCTAATACCTGCGTC
CACTGACGGTACCGGAAGAATAAGCACCGGCTAACTACGTGCCAGCAGCCGCGGTAATAC
GTAGGGTGCGAGCGTTAATCGGAATTACTGGGCGTAAAGCGTGCGCAGGCGGTTTTGTAA
GCCAGACGTGAAATCCCCGGGCTTAACCTGGGAATGGCGTTTGGGACTGCAAGGCTGGAG
TGTGGCAGAGGGGACTAGAATTCCTGGTGTAGCAGTGAAATGCGTAGATATCAGGAGGAA
TACCGATGGCGAAGGCAGGTCCCTGGGTTAACACTGACGCTCATGCACGAAAGCGTGGGG
AGCAAACAGG
>OTU2633
GTGGGGAATCTTGGACAATGGGCGCAAGCCTGATCCAGCCATGCCGCGTGAGTGATGAAG
GCCCTAGGGTTGTAAAACTCTTTCGTGGGGGACGATAATGACGGTACCCCAAGAAGAAGC
TCCGGCTAACTTCGTGCCAGCAGCCGCGGTAATACGAAGGGGGCTAGCGTTGTTCGGATT
TACTGGGCGTAAAGCGCGTGTAGGCGGACTGGAAAGTTGGGGGTGAAATCCCGAGGCTCA
ACCTCGGAACTGCCTCCAAAACTTCCAGTCTGGACTCAAGCAGAGGCAAGTGGAATTGCG
AGTGTAGAGGTGAAATTCGTAGATATTCGCAAGAACACCAGTGGCGAAGGCGGCTCACTG
GCCCGATACTGACACTGAGGTGCGAAAGCGTGGGGAGCAAACAGG
>OTU2881
GTGGGGAATATTGGACAATGGGCGCAAGCCTGATCCAGCCATGCCGCGTGAGTGATGAAG
GCCTTAGGGTTGTAAAGCTCTTTTGGCGGGGACGATAATGACGGTAACCGGAGAAGAAGC
CCCGGCTAACTTCGTGCCAGCAGCCGCGGTAATACGAAGGGGGCTAGCGTTGTTCGGAAT
TACTGGGCGTAAAGCGCACGTAGGCGGATTGTTAAGTCGGGGGTGAAATCCCGGGGCTCA
ACCCCGGAACTGCCTTCGATACTGGCAATCTAGAGTCCGGAAGAGGTGAGTGGAATTCCG
AGTGTAGAGGTGAAATTCGTAGATATTCGGAGGAACACCAGTGGCGAAGGCGGCTCACTG
GTCCGGTACTGACGCTGAGGTGCGAAAGCGTGGGGAGCAAACAGG
>OTU2895
GTGGGGAATATTGGACAATGGGCGAAAGCCTGATCCAGCCATGCCGCGTGAGTGATGAAG
GCCCTAGGGTTGTAAAGCTCTTTTGTGCGGGAAGATAATGACTGTACCGCAAGAATAAGC
CCCGGCTAACTTCGTGCCAGCAGCCGCGGTAATACGAAGGGGGCTAGCGTTGCTCGGAAT
CACTGGGCGTAAAGCGCACGTAGGCGGACTCTTAAGTCGGTGGTGAAATCCTGGAGCTCA
ACTCCAGAACTGCCTTCGATACTGGGAGTCTCGAGTTCGGGAGAGGTGAGTGGAACTGCG
AGTGTAGAGGTGAAATTCGTAGATATTCGCAAGAACACCAGTGGCGAAGGCGGCTCACTG
GCCCGATACTGACGCTGAGGCACGAAAGCGTGGGGAGCAAACAGG
>OTU2983
GTGGGGAATATTGGGCAATGGGCGCAAGCCTGACCCAGCCATGCCGCGTGAGTGATGAAG
GTCTTCGGATCGTAAAGCTCTGTGGGAAGGGACGAAAAAATCCGACCTAATACGTCGGGT
CTTGACGGTACCTTCTTAGCAAGCACCGGCTAACTCCGTGCCAGCAGCCGCGGTAATACG
GAGGGTGCAAACGTTGCTCGGAATTATTGGGCGTAAAGCGCGCGTAGGCGGTGCGCTAAG
TCGGATGTGAAAGCCCTCGGCTCAACCGAGGAAGTGCATCCGAAACTAGCGCGCTAGAGT
ACGGAAGAGGGTTTCGGAATTCCCGGTGTAGAGGTGAAATTCGTAGATATCGGGAGGAAC
ACCAGTGGCGAAGGCGGAAACCTGGGCCGATACTGACGCTGAGGCGCGAAAGCGTGGGGA
GCAAACAGG
>OTU3024
GTGGGGAATATTGGACAATGGGCGAAAGCCTGATCCAGCCATGCCGCGTGAGTGATGAAG
GCCCTAGGGTTGTAAAGCTCTTTTGTGCGGGAAGATAATGACGGTAACCGTAGAAGAAGC
CCCGGCTAACTTCGTGCCAGCAGCCGCGGTAATACGAAGGGGGCTAGCGTTGTTCGGAAT
TACTGGGCGTAAAGCGCACGTAGGCGGATCGGTCAGTTAGGGGTGAAATCCCAGGGCTCA
ACCCTGGAACTGCCTTTAATACTGCCGATCTGGAGTCCGGAAGAGGTGAGTGGAATTCCG
AGTGTAGAGGTGAAATTCGTAGATATTCGGAGGAACACCAGTGGCGAAGGCGGCTCACTG
GTCCGGTACTGACGCTGAGGTGCGAAAGCGTGGGGAGCAAACAGG
>OTU3028
GTGGGGAATTTTGGACAATGGGCGCAAGCCTGATCCAGCCATGCCGCGTGCAGGATGAAG
GCCTTCGGGTTGTAAACTGCTTTTGTACGGAACGAAAAGACTCTGGTTAATACCTGGGGT
CCATGACGGTACCGTAAGAATAAGCACCGGCTAACTACGTGCCAGCAGCCGCGGTAATAC
GTAGGGTGCGAGCGTTAATCGGAATTACTGGGCGTAAAGCGTGCGCAGGCGGTTATATAA
GACAGATGTGAAATCCCCGGGCTCAACCTGGGAACTGCATTTGTGACTGTATAGCTAGAG
TACGGCAGAGGGGGATGGAATTCCGCGTGTAGCAGTGAAATGCGTAGAGATGTGGAAGAA
CACCGATGGCGAAGGCAGCTCCCTGGGTTGACACTGACGCTCATGCACGAAAGCGTGGGG
AGCAAACAGG
>OTU3141
GTGGGGAATATTGGGCAATGGGGGGAACCCTGACCCAGCGACGCCGCGTGGGTGAAGAAA
TCCTTCGGGATGTAAAGCCCTGTTGTATGGGAAGAGCGGAAGACGGTACCATACGAGGAA
GCCCCGGCAAACTACGTGCCAGCAGCCGCGGTAATACGTAGGGGGCAAGCGTTGTCCGGA
ATTACTGGGCGTAAAGCGCACGCAGGCTGAATTATAAGTCGGTAGTAAAAGGCGGGGGCT
CAACTTCCGTATATCTATCGATACTGTAAATCTAGAGTATGTGAGAGGGAAGCGGAATTC
CCGGTGTAGCGGTGAAATGCGTAGATATCGGGAGGAACACCAGTGGCGAAGGCGGCTTCC
TGGCACAATACTGACGCTCATGTGCGAAAGCGTGGGGAGCAAACAGG
>OTU3159
GTGGGGAATATTGCACAATGGGCGCAAGCCTGATGCAGCCATGCCGCGTGTATGAAGAAA
TCCTTCGGGATGTAAAGCCCTGTTGTATGGGAAGAGCGGAAGACGGTACCATACGAGGAA
GCCCCGGCAAACTACGTGCCAGCAGCCGCGGTAATACGTAGGGGGCAAGCGTTGTCCGGA
ATTACTGGGCGTAAAGCGCACGCAGGCTGAATTATAAGTCGGTAGTCAAAGGCGGAGGCT
CAACCTCTGTATATCTATCGATACTGTAAATCTGGAGTATGTGAGAGGGAAGCGGAATTC
CCGGTGTAGCGGTGAAATGCGTAGATATCGGGAGGAACACCAGTGGCGAAGGCGGCTTCC
TGGCACAATACTGACGCTCATGTGCGAAAGCTAGGGCAGCGAACGGG
>OTU3173
GTGGGGAATTTTGGACAATGGGCGCAAGCCTGATGCAGCAACGCCGCGTGCGGGATGACG
GCCTTCGGGTTGTAAACCGCTTTCAGCAGGGACGAAGCGAAAGTGACGGTACCTGCAAAA
GAAGCACCGGCTAACTACGTGCCAGCAGCCGCGGTGATACGTAGGGTGCGAGCGTTGTCC
GGATTTATTGGGCGTAAAGAGCTTGTAGGCGGTCAGTCGCGTCGTAAGTGCAAACTCAGG
GCTTAACCCTGAGCCTGCTTTCGATACGGGCCGACTAGAGGAAGGTAGGGGAGAATGGAA
TTCCCGGTGGAGCGGTGGAATGCGCAGATATCGGGAGGAACACCAGTGGCGAAGGCGGTT
CTCTGGACCTTTCCTGACGCTGAGAAGCGAAAGCGTGGGGAGCAAAC
>OTU3183
GTGGGGAATATTGCACAATGGGGGAAACCCTGATGCAGCGACGCCGCGTGAGCGAAGAAG
CCTTTCGGGGTGTAAAGCTCTTACGCCAGGGACGATAATGACGGTACCTGGAGAAGCAGC
TGCGGCTAACTACGTGCCAGCAGCCGCGGTAATACGTAGGCAGCAAGCGTTGTTCGGAAT
TACTGGGCGTAAAGGGTGCGTAGGCGGCGCTCTAAGTTTGGTGTGAAATCTCCCGGCTTA
ACCGGGAGGGTGCACTGAAAACTGGGGCGCTTGAGTATGGGAGAGGAAAGCGGAATTCCT
GGTGTAGCGGTGAAATGCGTAGAGATCAGGAGGAACACCCGCGGTGTAGACGGCTTTCTG
GACCATGACTGACGCTGAGGCACGAAAGCGTGGGGAGCAAACAGG
>OTU3234
GTGGGGAATTTTGGACAATGGGGGCAACCCTGATCCAGCCATGCCGCGTGCGGGAAGAAG
GCCTTCGGGTTGTAAACCGCTTTTAGCCGGGAAGAAAAGGCGGGGGCTAACACCCCTCGT
TCTTGACGGTACCGGCGGAATAAGCACCGGCTAACTACGTGCCAGCAGCCGCGGTAATAC
GTAGGGTGCGAGCGTTAATCGGAATTACTGGGCGTAAAGCGTGCGCAGGCGGTTCGTTAA
GTCTGATGTGAAAGCCCCGGGCTCAACCTGGGAATGGCATTGGAAACTGGCGGGCTGGAG
TGTGGCAGAGGGGGGTGGAATTCCGCGTGTAGCAGTGAAATGCGTAGAGATCAGGAGGAA
CACCGATGGCGAAGGCAGCCCCCTGGGCCTGTACTGACGCTCATGCACGAAAGCGTGGGG
AGCAAACAGG
>OTU3238
GTGGGGAATATTGCACAATGGGCGCAAGCCTGATGCAGCCATGCCGCGTGTATGAAGAAG
GCCTTCGGGTTGTAAAGTACTTTCAGCGAGGAGGAAGGCATTAAGGTTAATAACCTTAGT
GATTGACGTTACTCGCAGAAGAAGCACCGGCTAACTCCGTGCCAGCAGCCGCGGTAATAC
GGAGGGTGCAAGCGTTAATCGGAATTACTGGGCGTAAAGCGCACGCAGGCGGTCTGTTAA
GTCAGATGTGAAATCCCCGGGCTCAACCTGGGAACTGCATTTGAAACTGGCAGGCTTGAG
TCTTGTAGAGGGGGGTAGAATTCCAGGTGTAGCGGTGAAATGCGTAGAGATCTGGAGGAA
TACCGGTGGCGAAGGCGGTTCTCTGGACATTTCCTGACGCTGAGAAGCGAAAGCGTGGGG
AGCAAAC
>OTU3328
GTGGGGAATATTGGACAATGGGCGCAAGCCTGATCCAGCCATGCCGCGTGAGTGATGAAG
GTCTTAGGATTGTAAAGCTCTTTCACCGATGAAGATAATGACGGTAGTCGGAGAAGAAGC
CCCGGCTAACTTCGTGCCAGCAGCCGCGGTAATACGAAGGGGGCTAGCGTTGTTCGGAAT
TACTGGGCGTAAAGCGCACGTAGGCGGATATTTAAGTCAGGGGTGAAATCCCGCAGCTCA
ACTGCGGAACTGCCTTTGATACTGGGTATCTCGAGTATGGAAGAGGTGAGTGGAATTCCG
AGTGTAGAGGTGAAATTCGTAGATATTCGGAGGAACACCAGTGGCGAAGGCGGCTCACTG
GTCCATTACTGACGCTGAGGTGCGAAAGCGTGGGGAGCAAACAGG
>OTU3355
GTGGGGAATTTTGGACAATGGGCGCAAGCCTGATCCAGCCATGCCGCGTGAGTGAAGAAG
GCCTTCGGGTTGTAAAGCTCTTTCAGGTGGAAAGAAATCTCCCGGGTGAATACCCTGGGA
GGATGACGGTACCGGACTAAGAAGCACCGGCTAACTACGTGCCAGCAGCCGCGGTAATAC
GTAGGGTGCGAGCGTTAATCGGAATTACTGGGCGTAAAGCGTGCGCAGGCGGTTTTGTAA
GACAGATGTGAAATCCCCGGGCTTAACCTGGGAACTGCGTTTGTGACTGCAAGGCTAGAG
TACGGCAGAGGGGGGTGGAATTCCTGGTGTAGCAGTGAAATGCGTAGAGATGCGGAGGAA
CACCGATGGCGAAGGCAGCCTCCTGGGCCAGTACTGACGCTCATGCACGAAAGCGTGGGG
AGCAAACAGG
>OTU3383
GTGAGGAATATTGCGCAATGGAGGCAACTCTGACGCAGCCATGCCGCGTGCAGGAAGAAG
GCGCTACGCGTTGTAAACTGCTTTTAACCGGGAAGAAACCCCAGGACGTGTCCTGGGTTG
ACGGTACCGGAGGAATAAGCACCGGCTAACTTCGTGCCAGCAGCCGCGGTAATACGAAGG
GTGCAAGCGTTATCCGGATTCATTGGGTTTAAAGGGTGCGTAGGTGGGGTGTTAAGTCAG
TGGTGAAAGCCCGCAGCTCAACTGTGGAACTGCCATTGATACTGACGCTCTTGAGTGCGC
TTGAAGTAGGCGGAATGTGCCGTGTAGCGGTGAAATGCTTAGATATGGCACAGAACACCA
ATTGCGAAGGCAGCTTACTAAGGCGATACTGACGCTGAGGCACGAAAGCGTGGGGATCAA
ACAGG
>OTU3388
GTGGGGAATTTTGGACAATGGGGGCAACCCTGATCCAGCCATGCCGCGTGAGTGAAGAAG
GCCTTCGGGTTGTAAAGCTCTTTCAGATGGAAAGAAAACGTATAGGTTAATACCTTGTGC
GGATGACGGTACCATCAGAAGAAGCACCGGCTAACTACGTGCCAGCAGCCGCGGTAATAC
GAAGGGTGCAAGCGTTAATCGGAATTACTGGGCGTAAAGCGCGTGTAGGCGGTTGGCTAA
GTCAGATGTGAAAGCCCCGGGCTCAACCTGGGAATTGCATTTGATACTGGCTGGCTAGAA
TGTGGTAGAGGGAGGCGGAATTCCCGGTGTAGCGGTGAAATGCGTAGATATCGGGAAGAA
CACCAATGGCGAAGGCAGCCTCCTGGGCCAACATTGACGCTGAGACGCGAAAGCGTGGGG
AGCAAACAGG
>OTU3391
GTCGAGAATCTTTCACAATGGGGGCAACCCTGATGGAGCGACGCCGCGTGGAGGATAAGG
TCTTCGGATTGTAAACTCCTGTCATGTGTGAACAAGGCTGCCGCGTTAATAGCGGGGCAG
ATTGATGGTAGCACAAGAGGAAGAGACGGCTAACTCTGTGCCAGCAGCCGCGGTAATACA
GAGGTCTCAAGCGTTGTTCGGAATCACTGGGCGTAAAGGGTGCGTAGGTGGCGTGGTAAG
TCAGATGTGAAAGCCCGGGGCTCAACCTCGGAATTGCATCCGATACTGCTGTGCTAGAGT
ACTGGAGAGGTGACTAGAATTCTCGGTGTAGCAGTGAAATGCGTAGATATCGAGAGGAAT
ACCAAAGGCGTAGGCAGGTCACTGGACAGTTACTGACACTGAGGCACGAAGGCCAGGGGA
GCGAACGGG
>OTU3414
GTGGGGAATTTTGGACAATGGGCGCAAGCCTGATCCAGCCATGCCGCGTGAGTGAAGAAG
GCCTTCGGGTTGTAAAGCACTTTAAGCAGGGAGGACGGGAAGCGGGGCTAATACCCTTGC
CTCTTGACGTTACCTGCAGAATAAGCACCGGCTAACTTCGTGCCAGCAGCCGCGGTAATA
CGTAGGGTGCGAGCGTTAATCGGAATTACTGGGCGTAAAGCGTGCGCAGGCGGTGATGTA
AGACAGATGTGAAATCCCCGGGCTCAACCTGGGAACTGCGTTTGTGACTGCATCACTCGA
GTACGGCAGAGGGAGGTGGAATTCCACGTGTAGCAGTGAAATGCGTAGAGATGTGGAGGA
ACACCGATGGCGAAGGCAGCCTCCTGGGCCAGTACTGACGCTCATGCACGAAAGCGTGGG
GAGCAAACAGG
>OTU3441
GTAAGGAATATTGGTCAATGGAGGGAACTCTGAACCAGCCATGCCGCGTGAATGATGAAG
GTCTTAGGATTGTAAAATTCTTTCACCGGGGACGATAATGACGGTACCCGGAGAAGAAGC
CCCGGCTAACTTCGTGCCAGCAGCCGCGGTAATACGAAGGGGGCTAGCGTTGCTCGGAAT
TACTGGGCGTAAAGGGCGCGTAGGCGGACATTTAAGTCAGGGGTGAAATCCCGGGGCTCA
ACCTCGGAATTGCCTTTGATACTGGGTGTCTTGAGTGTGAGAGAGGTATGTGGAACTCCG
AGTGTAGAGGTGAAATTCGTAGATATTCGGAAGAACACCAGTGGCGAAGGCGACATACTG
GCTCATTACTGACGCTGAGGCGCGAAAGCGTGGGGAGCAAACAGG
>OTU3465
GTGGGGAATATTGGACAATGGGCGCAAGCCTGATCCAGCAATGCCGCGTGTGTGAAGAAG
GCCTGCGGGTTGTAAAGCACTTTAAGCAGGGAGGACGGGATGCGGGGTTAATACCCTTGC
GTTTTGACGTTACCTGCAGAATAAGCACCGGCTAACTTCGTGCCAGCAGCCGCGGTAATA
CGAAGGGTGCAAGCGTTAATCGGAATTACTGGGCGTAAAGCGCGTGTAGGCGGTTGGCTA
AGTCAGATGTGAAAGCCCCGGGCTCAACCTGGGAACTGCCTTTGTGACTGCATAGCTGGA
GTGCGGCAGAGGGGGATGGAATTCCGCGTGTAGCAGTGAAATGCGTAGAGATGCGGAGGA
ACACCGATGGCGAAGGCAGCCTCCTGGGCCAGTACTGACGCTCATGCACGAAAGCGTGGG
GAGCAAACAGG
>OTU3479
GTGGGGAATTTTGGACAATGGGCGAAAGCCTGATCCAGCCATGCCGCGTGAGTGAAGAAG
GCCTTCGGGTTGTAAAGCTCTTTCAGATGGAAAGAAAACGTATAGGTTAATACCTTGTGC
GGATGACGGTACCATCAGAAGAAGCACCGGCTAACTACGTGCCAGCAGCCGCGGTAATAC
GTAGGGTGCGAGCGTTAATCGGAATTACTGGGCGTAAAGCGTGCGCAGGCGGTTATGTAA
GACAGATGTGAAATCCCCGGGCTCAACCTGGGAACTGCGTTTGTGACTGCATAACTAGAG
TACGGCAGAGGGGGGTGGAATTCCTGGTGTAGCAGTGAAATGCGTAGATATCAGGAGGAA
CACCGATGGCGAAGGCAGCCCCCTGGGCCTGTACTGACGCTCATGCACGAAAGCGTGGGG
AGCAAACAGG
>OTU3491
GTGGGGAATTTTGGACAATGGGCGCAAGCCTGATCCAGCAATGCCGCGTGCAGGAAGAAG
GCCTTCGGGTTGTAAACTGCTTTTGTACGGAACGAAACGGCTCTGGTTAATACCCGGGGC
TAATGACGGTACCGTAAGAATAAGCACCGGCTAACTACGTGCCAGCAGCCGCGGTAATAC
GTAGGGTGCAAGCGTTAATCGGAATTACTGGGCGTAAAGCGTGCGCAGGCGGTTGTGTAA
GACAGGCGTGAAATCCCCGGGCTCAACCTGGGAATTGCGCTTGTGACTGCACGGCTGGAG
TGCGGCAGAGGGGGATGGAATTCCGCGTGTAGCAGTGAAATGCGTAGAGATGCGGAGGAA
CACCGATGGCGAAGGCAGCCTCCTGGGCCAGTACTGACGCTCATGCACGAAAGCGTGGGG
AGCAAACAGG
>OTU3498
GTAAGGAATATTGGTCAATGGAGGGAACTCTGAACCAGCCATGCCGCGTGAGTGATGAAG
GCCTTAGGGTTGTAAAGCTCTTTTGTCCGGGAAGATAATGACTGTACCGGAAGAATAAGC
CCCGGCTAACTTCGTGCCAGCAGCCGCGGTAATACGAAGGGGGCTAGCGTTGCTCGGAAT
CACTGGGCGTAAAGGGCGCGTAGGCGGACTCTTAAGTCGGGGGTGAAAGCCCAGGGCTCA
ACCCTGGAATAGCCTTCGATACTGAGAGTCTTGAGTTCGGAAGAGGTTGGTGGAATTGCG
AGTGTAGAGGTGAAATTCGTAGATATTCGCAAGAACACCAGTGGCGAAGGCGGCCAACTG
GTCCGATACTGACGCTGAGGCGCGAAAGCGTGGGGAGCAAACAGG
>OTU3517
GTAAGGAATATTGGTCAATGGGCGGAAGCCTGAACTAGCCACGCCGCGTGCAGGAAGAAG
GCCCTATGGGTTGTAAACTGCTTTTATACGGGAAGAACGTCCCTCCTGCGGGGGGGTATG
ACGGTACCGTAGGAATAAGCATCGGCTAACTCCGTGCCAGCAGCCGCGGTAATACGGAGG
ATGCAAGCGTTATCCGGATTCATTGGGTTTAAAGGGTGCGTAGGTGGGCTTATAAGTCAG
AGGTGAAATCCGGCAGCTTAACTGTCGAACTGCCTTTGATACTGTAAGTCTTGAGTTAAG
TTGAAGCAGGCGGAATATGACATGTAGCGGTGAAATGCATAGATATGTCATAGAACACCG
ATAGCGAAGGCAGCCTGCTAAACTTACACTGACACTGATGCACGAAAGCGTGGGTAGCGA
ACAGG
>OTU3530
GTGGGGAATATTGGACAATGGGCGCAAGCCTGATCCAGCAATGCCGCGTGGGTGAAGACG
GCCTGCGGGTTGTAAAGCCCTTTAGGCGGGGAGGAACGGCGTCGTGCGAACAGTACGGCG
TTCTGACGGTACCCGCGGAATAAGCACCGGCCAACTCCGTGCCAGCAGCCGCGGTAATAC
GGAGGGTGCGAGCGTTAATCGGAATTACTGGGCGTAAAGCGTGCGTAGGTGGTTTCGTCA
GTCAGCCGTGAAAGCCCCGGGCTCAACCTGGGAACGGCGGTTGAGACGGCGGAACTGGAG
TGGGCTAGAGGACCGTGGAATTCCCGGTGTAGCGGTGAAATGCGTAGAGATCGGGAGGAA
CACCGATGGCGAAGGCAGCGGTCTGGGGCCACACTGACGCTGAGGCACGACGGCGTGGGG
AGCAAACAGG
>OTU3533
GTGGGGAATTTTGGACAATGGGGGCAACCCTGATCCAGCCATGCCGCGTGCGGGAAGAAG
GCCTTCGGGTTGTAAACCGCTTTTGTCAGGGAAGAAATCTTCCGAGCTAATACCTTGGGA
GGATGACGGTACCTGAAGAATAAGCACCGGCTAACTACGTGCCAGCAGCCGCGGTAATAC
GTAGGGTGCAAGCGTTAATCGGAATTACTGGGCGTAAAGCGTGCGCAGGCGGTTTTGTAA
GACAGGCGTGAAATCCCCGGGCTCAACCTGGGAATTGCGCTTGTGACTGCAAGGCTGGAG
TGCGGCAGAGGGGGATGGAATTCCGCGTGTAGCAGTGAAATGCGTAGATATGCGGAGGAA
CACCGATGGCGAAGGCAATCCCCTGGGCCTGCACTGACGCTCATGCACGAAAGCGTGGGG
AGCAAACAGG
>OTU3559
GTGGGGAATATTGGACAATGGGGGCAACCCTGATCCAGCAATGCCGCGTGTGTGAAGAAG
GCCTGCGGGTTGTAAAGCACTTTCAGTAGGGAAGAAAAGCTCGGAGTTAATACCTCCGGG
TCTTGACGTTACCTAAAGAAGAAGCACCGGCTAACTCCGTGCCAGCAGCCGCGGTAATAC
GGAGGGTGCAAGCGTTAATCGGAATTACTGGGCGTAAAGCGCACGCAGGCGGTCGGATGA
GTCGGATGTGAAAGCCCTGGGCTTAACCTGGGAACTGCATTCGATACTGTCCGGCTAGAG
TATGGGAGAGGGAAGCGGAATTTCCGGTGTAGCGGTGAAATGCGTAGATATCGGAAGGAA
CATCAATGGCGAAGGCAGCTTCCTGGCCCAATACTGACGCTCAGGTGCGAAAGCGTGGGG
ATCAAACAGG
>OTU3629
GTGGGGAATATTGGACAATGGGGGAAACCCTGATCCAGCAATGCCGCGTGGGTGATGAAG
GCCTTCGGGTTGTAAAGCCCTTTTGGCAGGGACGATGATGACGGTACCTGCAGAATAAGC
CCCGGCTAACTTCGTGCCAGCAGCCGCGGTAATACGAAGGGGGCTAGCGTTGTTCGGAAT
TACTGGGCGTAAAGGGCGCGTAGGCGGCTTCGATAGTCAGGCGTGAAATCCCCAGGCTCA
ACTTGGGAATTGCGCTTGATACTGCGAGGCTTGAGTGAGGGAGAGGATAGTGGAATTCCC
AGTGTAGAGGTGAAATTCGTAGATATTCGGAAGAACACCAGTGGCGAAGGCGACATACTG
GCTCATTACTGACGCTGAGGCTCGAAAGCGTGGGGAGCAAACAGG
>OTU3724
GTGGGGAATCTTAGACAATGGGCGCAAGCCTGATCTAGCCATGCCGCGTGAGCGATGAAG
GCCTTAGGGTTGTAAAGCTCTTTCACCGGTGAAGATAATGACGGTAACCGGAGAAGAAGC
CCCGGCTAACTTCGTGCCAGCAGCCGCGGTAATACGAAGGGGGCTAGCGTTGTTCGGAAT
TACTGGGCGTAAAGCGCACGTAGGCGGACTATTAAGTCAGGGGTGAAATCCCGGGGCTCA
ACCCCGGAACTGCCTTTGATACTGGTAGTCTAGAGTCCGAGAGAGGTGAGTGGAATTCCG
AGTGTAGAGGTGAAATTCGTAGATATTCGGAGGAACACCAGTGGCGAAGGCGGCTCACTG
GCTCGGTACTGACGCTGAGGTGCGAAAGCGTGGGGAGCAAACAGG
>OTU3733
GTGGGGAATATTGCACAATGGGGGGAACCCTGATGCAGCGACGCCGCGTGAAGGAAGAAG
TATCTCGGTATGTAAACTTCTATCAGCAGGGAAGATAATGACGGTACCTGACTAAGAAGC
CCCGGCTAACTACGTGCCAGCAGCCGCGGTAATACGTAGGGGGCAAGCGTTATCCGGATT
TACTGGGTGTAAAGGGAGCGTAGACGGAGAGGCAAGTCTGATGTGAAAGGCGGGGGCTCA
ACCCCCGGACTGCATTGGAAACTGTCCCTCTTGAGTGCCGGAGGGGTAAGCGGAATTCCT
AGTGTAGCGGTGAAATGCGTAGATATTAGGAGGAACACCAGTGGCGAAGGCGGCTTACTG
GACGATAACTGACGTTGAGGCTCGAAAGCGTGGGGAGCAAACAGG
>OTU3890
GTCGGGAATTTTGGGCAATGGGCGAAAGCCTGACCCAGCAACGCCGCGTGAAGGATGAAG
TATTTCGGTATGTAAACTTCGAAAGAATGGGAAGAATAAATGACGGTACCATTTATAAGG
TCCGGCTAACTACGTGCCAGCAGCCGCGGTAATACGTAGGGACCAAGCGTTGTTCGGATT
TACTGGGCGTAAAGGGCGCGTAGGCGGCGTGACAAGTCACTTGTGAAATCTCTGAGCTTA
ACTCAGAACGGCCAAGTGAAACTGTTGTGCTAGAGTGCAGAAGGGGCAATCGGAATTCTT
GGTGTAGCGGTGAAATGCGTAGATATCAAGAGGAACACCTGAGGTGAAGACGGGTTGCTG
GGCTGACACTGACGCTGAGGCGCGAAAGCCAGGGGAGCAAACGGG
>OTU3989
GTGGGGAATATTGCACAATGGGGGAAACCCTGATGCAGCGACGCCGCGTGAGCGAAGAAG
TATTTCGGTATGTAAAGCTCTATCAGCAGGGAAGAAAATGACGGTACCTGACTAAGAAGC
CCCGGCTAACTACGTGCCAGCAGCCGCGGTAATACGTAGGGGGCAAGCGTTATCCGGATT
TACTGGGTGTAAAGGGAGCGTAGACGGACTGGCAAGTCTGATGTGAAAACCCGGGGCTCA
ACCCCGGGACTGCAGTGGAAACTGTCAGTCTAGAGTGTCGGAGGGGTAAGTGGAATTCCT
AGTGTAGCGGTGAAATGCGTAGATATTAGGAGGAACACCAGTGGCGAAGGCGGCTTACTG
GACGATAACTGACGTTGAGGCTCGAAAGCGTGGGGAGCAAACAGG
>OTU4237
GTGGGGAATATTGGACAATGGGGGAAACCCTGATCCAGCCATGCCGCGTGAGTGATGAAG
GCCCTAGGGTTGTAAAGCTCTTTTAACGGGGAAGATAATGACGGTACCCGTAGAATAAGC
CCCGGCTAACTTCGTGCCAGCAGCCGCGGTAATACGAAGGGGGCTAGCGTTGCTCGGAAT
CACTGGGCGTAAAGGGTGCGTAGGTGGATTTTTAAGTCAGGGGTGAAATCCTGGAGCTCA
ACTCCAGAACTGCCTTTGATACTGAAAGTCTTGAGTTCGGGAGAGGTGAGTGGAACTGCG
AGTGTAGAGGTGAAATTCGTAGATATTCGCAAGAACACCAGTGGCGAAGGCGGCTCACTG
GCCCGATACTGACACTGAGGCACGAAAGCGTGGGGAGCAAACAGG
>OTU4310
GTAACGAATCTTCCGCAATGGGCGCAAGCCTGACGGAGCAATGCCGCGTGTGGGATGAAG
CGCCTCCGGCGTGTAAACCACTGTCAGGGGACGGAACCAATGATTGTCCCCAAAGGAAGT
GGCGACTAACTCTGTGCCAGCAGTCGCGGTAATACAGAGGCCACGAGCGTTAGTCGGAAT
CACTGGGCTTAAAGGGTGCGTAGGCGGGCCCGCAAGCGTCTTGTGAAATCCCCCGGCTCA
ACCGGGGAATCGCAGGGCGAACTGCGGGTCTTGAGGCAGGGAGGGGCCGGAAGAACAGTA
GGTGGAGCGGTGAAATGCGTAGATATCTACTGGAATGCCGATGGGGAAGCCGTCCGGCTG
GGCCTGTCCTGACGCTGAGGCACGAAAGCGTGGGGAGCAAACAGG
>OTU4360
GTGGGGAATTTTGGACAATGGGCGAAAGCCTGATCCAGCCATTCCGCGTGCAGGATGAAG
GCCCTCGGGTTGTAAACTGCTTTTGTACAGAACGAAAAAGCTCCGGCTAATACCTGGAGT
CCATGACGGTACTGTAAGAATAAGCACCGGCTAACTACGTGCCAGCAGCCGCGGTCATAC
GTAGGGTGCAAGCGTTAATCGGAATTACTGGGCGTAAAGCGTGCGCAGGCGGTTTTGTAA
GACAGAGGTGAAATCCCCGGGCTCAACCTGGGAACTGCCTTTGTGACTGCAAGGCTGGAG
TGCGGCAGAGGGGGATGGAATTCCGCGTGTAGCAGTGAAATGCGTAGATATGCGGAGGAA
CACCGATGGCGAAGGCAATCCCCTGGGCCTGCACTGACGCTCATGCACGAAAGCGTGGGG
AGCAAACAGG
>OTU4569
GTGGGGAATATTGGACAATGGGCGAAAGCCTGATCCAGCCATGCCGCGTGAGTGATGAAG
GCCCTAGGGTTGTAAAGCTCTTTCACCGGGGAAGATAATGACGGTACCCGGAGAAGAAGC
CCCGGCTAACTTCGTGCCAGCAGCCGCGGTAATACGAAGGGGGCTAGCGTTGTTCGGAAT
TACTGGGCGTAAAGCGCACGTAGGCGGATCAGTCAGTTAGGGGTGAAATCCCAGGGCTCA
ACCCTGGAACTGCCTTTAATACTGCTGATCTAGAGTTCGAGAGAGGTGAGTGGAATTCCG
AGTGTAGAGGTGAAATTCGTAGATATTCGCAAGAACACCAGTGGCGAAGGCGGCTCACTG
GCCCGATACTGACGCTGAGGCACGAAAGCGTGGGGAGCAAACAGG
>OTU4584
GTCGAGAATAATTCACAATGGGGGAAACCCTGATGGTGCAACGCCGCGTGGAGGATGAAG
GCCCTAGGGTCGTAAACTCCTGTCATTCGAGAGCAAGACCTGGGTGTTAACAGCACACAG
GGTTGATAGTATCGAAAGAGGAAGGGACGGCTAACTTCGTGCCAGCAGCCGCGGTAATAC
GAAGGTCCCGAGCGTTGTTCGGAATCACTGGGCGTAAAGGGAGCGTAGGCGGTTCGGTAA
GTCAGGTGTGAAATCCCGGGGCTCAACCCCGGAACTGCACCCGATACTGCCTGACTTGAG
TGATGGAGGGGTAACTGGAATTCTCGGTGTAGCAGTGAAATGCGTGGATATCGAGAGGAA
CACTCGTGGCGAAGGCGAGTTACTGGACATCTACTGACGCTGAGGCTCGAAGGCCAGGGG
AGCGAAAGGG
>OTU4646
GTGGGGAATATTGGACAATGGGCGAAAGCCTGATCCAGCAATGCCGCGTGAGTGATGAAG
GCCCTAGGGTTGTAAAGCTCTTTTACCCGGGAAGATAATGACTGTACCGGGAGAATAAGC
CCCGGCTAACTCCGTGCCAGCAGCCGCGGTAATACGGAGGGGGCTAGCGTTGTTCGGAAT
TACTGGGCGTAAAGCGCACGTAGGCGGCTTTGTAAGTCAGAGGTGAAAGCCTGGAGCTCA
ACTCCAGAACTGCCTTTGAGACTGCATCGCTTGAATCCAGGAGAGGTCAGTGGAATTCCG
AGTGTAGAGGTGAAATTCGTAGATATTCGGAAGAACACCAGTGGCGAAGGCGGCTGACTG
GACTGGTATTGACGCTGAGGTGCGAAAGCGTGGGGAGCAAACAGG
