# Supplementary material for: Effect of tetracycline on nitrogen removal in Moving Bed Biofilm Reactor (MBBR) System
Source: PLoS One. 2022 Jan 10;17(1):e0261306. doi: 10.1371/journal.pone.0261306 (PMC8746769; doi:10.1371/journal.pone.0261306)
Supplement: S2 Data — (ZIP) [file pone.0261306.s002.zip › customer_backup/otus/allsample.txt]

# Constructed from biom file
#OTU ID	B2	B1	B3	taxonomy
OTU1	3368.0	3686.0	11944.0	k__Bacteria; p__Acidobacteria; c__Blastocatellia_Subgroup_4; o__Blastocatellales; f__Blastocatellaceae; g__OLB17; s__uncultured_bacterium_g_OLB17
OTU10	4297.0	3617.0	339.0	k__Bacteria; p__Bacteroidetes; c__Bacteroidia; o__Chitinophagales; f__Saprospiraceae; g__OLB8; s__uncultured_bacterium_g_OLB8
OTU100	8.0	11.0	55.0	k__Bacteria; p__Chloroflexi; c__Anaerolineae; o__Anaerolineales; f__Anaerolineaceae; g__uncultured_bacterium_f_Anaerolineaceae; s__uncultured_bacterium_f_Anaerolineaceae
OTU101	0.0	0.0	50.0	k__Bacteria; p__Synergistetes; c__Synergistia; o__Synergistales; f__Synergistaceae; g__Acetomicrobium; s__uncultured_bacterium_g_Acetomicrobium
OTU1012	14.0	21.0	0.0	k__Bacteria; p__Bacteroidetes; c__Bacteroidia; o__Bacteroidales; f__Bacteroidetes_vadinHA17; g__uncultured_bacterium_f_Bacteroidetes_vadinHA17; s__uncultured_bacterium_f_Bacteroidetes_vadinHA17
OTU1016	1.0	1.0	7.0	k__Bacteria; p__Chloroflexi; c__Anaerolineae; o__Anaerolineales; f__Anaerolineaceae; g__Leptolinea; s__uncultured_bacterium_g_Leptolinea
OTU1017	2.0	0.0	1.0	k__Bacteria; p__Firmicutes; c__Clostridia; o__Clostridiales; f__Lachnospiraceae; g__Lachnospiraceae_NK4A136_group; s__Lachnospiraceae_bacterium_10-1
OTU1019	7.0	2.0	1.0	k__Bacteria; p__Bacteroidetes; c__Bacteroidia; o__Bacteroidales; f__Prevotellaceae; g__Alloprevotella; s__uncultured_bacterium_g_Alloprevotella
OTU102	2.0	3.0	0.0	k__Bacteria; p__Patescibacteria; c__Saccharimonadia; o__Saccharimonadales; f__Saccharimonadaceae; g__uncultured_bacterium_f_Saccharimonadaceae; s__uncultured_bacterium_f_Saccharimonadaceae
OTU1020	1.0	0.0	3.0	k__Bacteria; p__Chloroflexi; c__Anaerolineae; o__Anaerolineales; f__Anaerolineaceae; g__uncultured_bacterium_f_Anaerolineaceae; s__uncultured_bacterium_f_Anaerolineaceae
OTU1024	2.0	1.0	1.0	k__Bacteria; p__Firmicutes; c__Bacilli; o__Lactobacillales; f__Streptococcaceae; g__Lactococcus; s__uncultured_bacterium_g_Lactococcus
OTU1025	5.0	3.0	16.0	k__Bacteria; p__Proteobacteria; c__Alphaproteobacteria; o__Rhodobacterales; f__Rhodobacteraceae; g__uncultured_bacterium_f_Rhodobacteraceae; s__uncultured_bacterium_f_Rhodobacteraceae
OTU1026	2.0	3.0	6.0	k__Bacteria; p__Actinobacteria; c__Actinobacteria; o__Micrococcales; f__Micrococcaceae; g__uncultured_bacterium_f_Micrococcaceae; s__uncultured_bacterium_f_Micrococcaceae
OTU103	0.0	3.0	40.0	k__Bacteria; p__Proteobacteria; c__Alphaproteobacteria; o__Rhizobiales; f__Xanthobacteraceae; g__Pseudolabrys; s__uncultured_bacterium_g_Pseudolabrys
OTU1031	0.0	2.0	4.0	k__Bacteria; p__Proteobacteria; c__Alphaproteobacteria; o__Rhodobacterales; f__Rhodobacteraceae; g__Roseobacter_clade_CHAB-I-5_lineage; s__uncultured_bacterium_g_Roseobacter_clade_CHAB-I-5_lineage
OTU1033	0.0	0.0	7.0	k__Bacteria; p__Bacteroidetes; c__Bacteroidia; o__Bacteroidales; f__Muribaculaceae; g__uncultured_bacterium_f_Muribaculaceae; s__uncultured_bacterium_f_Muribaculaceae
OTU1036	2.0	0.0	2.0	k__Bacteria; p__Patescibacteria; c__Saccharimonadia; o__Saccharimonadales; f__Saccharimonadaceae; g__Candidatus_Saccharimonas; s__uncultured_bacterium_g_Candidatus_Saccharimonas
OTU104	91.0	32.0	79.0	k__Bacteria; p__Firmicutes; c__Clostridia; o__Clostridiales; f__Ruminococcaceae; g__Subdoligranulum; s__uncultured_bacterium_g_Subdoligranulum
OTU105	0.0	0.0	5.0	k__Bacteria; p__Bacteroidetes; c__Bacteroidia; o__Chitinophagales; f__Saprospiraceae; g__uncultured_bacterium_f_Saprospiraceae; s__uncultured_bacterium_f_Saprospiraceae
OTU1053	0.0	0.0	1.0	k__Bacteria; p__Bacteroidetes; c__Bacteroidia; o__Sphingobacteriales; f__Sphingobacteriaceae; g__Sphingobacterium; s__uncultured_bacterium_g_Sphingobacterium
OTU106	80.0	95.0	29.0	k__Bacteria; p__Proteobacteria; c__Gammaproteobacteria; o__Betaproteobacteriales; f__Rhodocyclaceae; g__Thauera; s__uncultured_bacterium_g_Thauera
OTU1067	0.0	0.0	2.0	k__Bacteria; p__Firmicutes; c__Clostridia; o__Clostridiales; f__Lachnospiraceae; g__uncultured_bacterium_f_Lachnospiraceae; s__uncultured_bacterium_f_Lachnospiraceae
OTU1068	0.0	0.0	4.0	k__Bacteria; p__Bacteroidetes; c__Bacteroidia; o__Bacteroidales; f__Muribaculaceae; g__uncultured_bacterium_f_Muribaculaceae; s__uncultured_bacterium_f_Muribaculaceae
OTU107	71.0	107.0	439.0	k__Bacteria; p__Proteobacteria; c__Alphaproteobacteria; o__Rhizobiales; f__Amb-16S-1323; g__uncultured_bacterium_f_Amb-16S-1323; s__uncultured_bacterium_f_Amb-16S-1323
OTU108	69.0	102.0	161.0	k__Bacteria; p__Chloroflexi; c__Anaerolineae; o__SBR1031; f__A4b; g__uncultured_bacterium_f_A4b; s__uncultured_bacterium_f_A4b
OTU109	220.0	27.0	174.0	k__Bacteria; p__Verrucomicrobia; c__Verrucomicrobiae; o__Verrucomicrobiales; f__Verrucomicrobiaceae; g__Prosthecobacter; s__uncultured_bacterium_g_Prosthecobacter
OTU11	40.0	47.0	0.0	k__Bacteria; p__Patescibacteria; c__Saccharimonadia; o__Saccharimonadales; f__uncultured_bacterium_o_Saccharimonadales; g__uncultured_bacterium_o_Saccharimonadales; s__uncultured_bacterium_o_Saccharimonadales
OTU110	129.0	50.0	112.0	k__Bacteria; p__Firmicutes; c__Clostridia; o__Clostridiales; f__Lachnospiraceae; g__Blautia; s__uncultured_bacterium_g_Blautia
OTU1100	1.0	0.0	0.0	k__Bacteria; p__Actinobacteria; c__Actinobacteria; o__PeM15; f__uncultured_bacterium_o_PeM15; g__uncultured_bacterium_o_PeM15; s__uncultured_bacterium_o_PeM15
OTU1106	0.0	2.0	8.0	k__Bacteria; p__Proteobacteria; c__Alphaproteobacteria; o__Rhizobiales; f__Rhizobiales_Incertae_Sedis; g__Nordella; s__Nordella_oligomobilis
OTU1109	1.0	0.0	8.0	k__Bacteria; p__Epsilonbacteraeota; c__Campylobacteria; o__Campylobacterales; f__Thiovulaceae; g__Sulfuricurvum; s__uncultured_bacterium_g_Sulfuricurvum
OTU111	2.0	0.0	19.0	k__Bacteria; p__Actinobacteria; c__Actinobacteria; o__Micrococcales; f__Microbacteriaceae; g__Microbacterium; s__uncultured_bacterium_g_Microbacterium
OTU1118	33.0	19.0	60.0	k__Bacteria; p__Proteobacteria; c__Gammaproteobacteria; o__Xanthomonadales; f__Rhodanobacteraceae; g__Aquimonas; s__uncultured_bacterium_g_Aquimonas
OTU112	17.0	9.0	62.0	k__Bacteria; p__Proteobacteria; c__Alphaproteobacteria; o__Rhizobiales; f__Rhizobiaceae; g__uncultured_bacterium_f_Rhizobiaceae; s__uncultured_bacterium_f_Rhizobiaceae
OTU113	3.0	1.0	5.0	k__Bacteria; p__Chloroflexi; c__Anaerolineae; o__C10-SB1A; f__uncultured_bacterium_o_C10-SB1A; g__uncultured_bacterium_o_C10-SB1A; s__uncultured_bacterium_o_C10-SB1A
OTU1132	2.0	1.0	2.0	k__Bacteria; p__Chloroflexi; c__Anaerolineae; o__Anaerolineales; f__Anaerolineaceae; g__uncultured_bacterium_f_Anaerolineaceae; s__uncultured_bacterium_f_Anaerolineaceae
OTU114	64.0	25.0	79.0	k__Bacteria; p__Firmicutes; c__Clostridia; o__Clostridiales; f__Lachnospiraceae; g__Agathobacter; s__uncultured_bacterium_g_Agathobacter
OTU1141	0.0	0.0	1.0	k__Bacteria; p__Proteobacteria; c__Deltaproteobacteria; o__Myxococcales; f__Haliangiaceae; g__Haliangium; s__uncultured_bacterium_g_Haliangium
OTU1148	0.0	0.0	2.0	k__Bacteria; p__Proteobacteria; c__Deltaproteobacteria; o__Myxococcales; f__Haliangiaceae; g__Haliangium; s__uncultured_bacterium_g_Haliangium
OTU115	0.0	0.0	3.0	k__Bacteria; p__Proteobacteria; c__Deltaproteobacteria; o__Myxococcales; f__Haliangiaceae; g__Haliangium; s__uncultured_bacterium_g_Haliangium
OTU1152	4.0	4.0	5.0	k__Bacteria; p__Acidobacteria; c__Acidobacteriia; o__Subgroup_2; f__uncultured_bacterium_o_Subgroup_2; g__uncultured_bacterium_o_Subgroup_2; s__uncultured_bacterium_o_Subgroup_2
OTU1158	0.0	0.0	6.0	k__Bacteria; p__Proteobacteria; c__Alphaproteobacteria; o__Rhizobiales; f__Rhizobiales_Incertae_Sedis; g__Alsobacter; s__uncultured_bacterium_g_Alsobacter
OTU116	2.0	1.0	6.0	k__Bacteria; p__Proteobacteria; c__Alphaproteobacteria; o__Rhizobiales; f__Rhizobiaceae; g__Aquamicrobium; s__uncultured_bacterium_g_Aquamicrobium
OTU1161	1.0	1.0	0.0	k__Bacteria; p__Chloroflexi; c__Anaerolineae; o__Anaerolineales; f__Anaerolineaceae; g__Anaerolinea; s__uncultured_bacterium_g_Anaerolinea
OTU117	3.0	0.0	7.0	k__Bacteria; p__Actinobacteria; c__Actinobacteria; o__Propionibacteriales; f__Propionibacteriaceae; g__uncultured_bacterium_f_Propionibacteriaceae; s__uncultured_bacterium_f_Propionibacteriaceae
OTU1178	0.0	0.0	3.0	k__Bacteria; p__Firmicutes; c__Negativicutes; o__Selenomonadales; f__Veillonellaceae; g__Megamonas; s__uncultured_bacterium_g_Megamonas
OTU118	1.0	0.0	3.0	k__Bacteria; p__Actinobacteria; c__Actinobacteria; o__Frankiales; f__Cryptosporangiaceae; g__Fodinicola; s__bacterium
OTU119	170.0	79.0	29.0	k__Bacteria; p__Verrucomicrobia; c__Verrucomicrobiae; o__Verrucomicrobiales; f__Verrucomicrobiaceae; g__Prosthecobacter; s__uncultured_bacterium_g_Prosthecobacter
OTU12	3561.0	7394.0	870.0	k__Bacteria; p__Proteobacteria; c__Gammaproteobacteria; o__Betaproteobacteriales; f__Rhodocyclaceae; g__Thauera; s__uncultured_bacterium_g_Thauera
OTU120	51.0	66.0	249.0	k__Bacteria; p__Acidobacteria; c__Acidobacteriia; o__Solibacterales; f__Solibacteraceae_Subgroup_3; g__Bryobacter; s__Acidobacteriaceae_bacterium_enrichment_culture_clone_ANA-RAS-33
OTU1204	17.0	17.0	0.0	k__Bacteria; p__Chloroflexi; c__Anaerolineae; o__Anaerolineales; f__Anaerolineaceae; g__uncultured_bacterium_f_Anaerolineaceae; s__uncultured_bacterium_f_Anaerolineaceae
OTU1205	0.0	1.0	5.0	k__Bacteria; p__Actinobacteria; c__Actinobacteria; o__Kineosporiales; f__Kineosporiaceae; g__uncultured_bacterium_f_Kineosporiaceae; s__uncultured_bacterium_f_Kineosporiaceae
OTU121	6.0	3.0	0.0	k__Bacteria; p__Synergistetes; c__Synergistia; o__Synergistales; f__Synergistaceae; g__uncultured_bacterium_f_Synergistaceae; s__uncultured_bacterium_f_Synergistaceae
OTU1210	1.0	3.0	0.0	k__Bacteria; p__Patescibacteria; c__Saccharimonadia; o__Saccharimonadales; f__uncultured_bacterium_o_Saccharimonadales; g__uncultured_bacterium_o_Saccharimonadales; s__uncultured_bacterium_o_Saccharimonadales
OTU1212	1.0	0.0	21.0	k__Bacteria; p__Planctomycetes; c__Planctomycetacia; o__Isosphaerales; f__Isosphaeraceae; g__uncultured_bacterium_f_Isosphaeraceae; s__uncultured_bacterium_f_Isosphaeraceae
OTU1219	5.0	0.0	14.0	k__Bacteria; p__Bacteroidetes; c__Bacteroidia; o__Bacteroidales; f__Prevotellaceae; g__Prevotella_9; s__uncultured_bacterium_g_Prevotella_9
OTU122	11.0	22.0	487.0	k__Bacteria; p__Chloroflexi; c__Anaerolineae; o__RBG-13-54-9; f__uncultured_bacterium_o_RBG-13-54-9; g__uncultured_bacterium_o_RBG-13-54-9; s__uncultured_bacterium_o_RBG-13-54-9
OTU1222	11.0	4.0	30.0	k__Bacteria; p__Proteobacteria; c__Alphaproteobacteria; o__Rhodobacterales; f__Rhodobacteraceae; g__uncultured_bacterium_f_Rhodobacteraceae; s__uncultured_bacterium_f_Rhodobacteraceae
OTU1223	2.0	1.0	3.0	k__Bacteria; p__Firmicutes; c__Clostridia; o__Clostridiales; f__Lachnospiraceae; g__Lachnospiraceae_NK4A136_group; s__uncultured_bacterium_g_Lachnospiraceae_NK4A136_group
OTU123	68.0	71.0	260.0	k__Bacteria; p__Bacteroidetes; c__Bacteroidia; o__Chitinophagales; f__Chitinophagaceae; g__Terrimonas; s__uncultured_bacterium_g_Terrimonas
OTU124	0.0	0.0	5.0	k__Bacteria; p__Bacteroidetes; c__Bacteroidia; o__Bacteroidales; f__Dysgonomonadaceae; g__Petrimonas; s__uncultured_bacterium_g_Petrimonas
OTU125	66.0	47.0	42.0	k__Bacteria; p__Firmicutes; c__Clostridia; o__Clostridiales; f__Peptostreptococcaceae; g__Romboutsia; s__uncultured_bacterium_g_Romboutsia
OTU126	56.0	77.0	539.0	k__Bacteria; p__Gemmatimonadetes; c__Gemmatimonadetes; o__Gemmatimonadales; f__Gemmatimonadaceae; g__Gemmatimonas; s__uncultured_bacterium_g_Gemmatimonas
OTU1262	24.0	12.0	0.0	k__Bacteria; p__Chloroflexi; c__Dehalococcoidia; o__RBG-13-46-9; f__uncultured_bacterium_o_RBG-13-46-9; g__uncultured_bacterium_o_RBG-13-46-9; s__uncultured_bacterium_o_RBG-13-46-9
OTU1266	0.0	1.0	2.0	k__Bacteria; p__Actinobacteria; c__Actinobacteria; o__Micrococcales; f__uncultured_bacterium_o_Micrococcales; g__uncultured_bacterium_o_Micrococcales; s__uncultured_bacterium_o_Micrococcales
OTU1267	20.0	0.0	3.0	k__Bacteria; p__Fusobacteria; c__Fusobacteriia; o__Fusobacteriales; f__Fusobacteriaceae; g__Fusobacterium; s__uncultured_bacterium_g_Fusobacterium
OTU127	6.0	7.0	342.0	k__Bacteria; p__Proteobacteria; c__Gammaproteobacteria; o__Betaproteobacteriales; f__SC-I-84; g__uncultured_bacterium_f_SC-I-84; s__uncultured_bacterium_f_SC-I-84
OTU1270	1.0	8.0	19.0	k__Bacteria; p__Proteobacteria; c__Alphaproteobacteria; o__Caulobacterales; f__Hyphomonadaceae; g__SWB02; s__uncultured_bacterium_g_SWB02
OTU128	32.0	20.0	306.0	k__Bacteria; p__Proteobacteria; c__Gammaproteobacteria; o__Betaproteobacteriales; f__Nitrosomonadaceae; g__Ellin6067; s__uncultured_bacterium_g_Ellin6067
OTU1288	1.0	0.0	1.0	k__Bacteria; p__Firmicutes; c__Clostridia; o__Clostridiales; f__Lachnospiraceae; g__[Ruminococcus]_torques_group; s__uncultured_bacterium_g_[Ruminococcus]_torques_group
OTU129	0.0	0.0	20.0	k__Bacteria; p__Firmicutes; c__Bacilli; o__Lactobacillales; f__Lactobacillaceae; g__Lactobacillus; s__uncultured_bacterium_g_Lactobacillus
OTU13	2622.0	545.0	101.0	k__Bacteria; p__Verrucomicrobia; c__Verrucomicrobiae; o__Verrucomicrobiales; f__Verrucomicrobiaceae; g__Brevifollis; s__uncultured_bacterium_g_Brevifollis
OTU130	0.0	0.0	4.0	k__Bacteria; p__Bacteroidetes; c__Bacteroidia; o__Flavobacteriales; f__Crocinitomicaceae; g__Fluviicola; s__Flavobacteriia_bacterium_40-80
OTU1307	0.0	1.0	0.0	k__Bacteria; p__Proteobacteria; c__Gammaproteobacteria; o__Thiotrichales; f__Thiotrichaceae; g__Thiothrix; s__uncultured_bacterium_g_Thiothrix
OTU131	243.0	65.0	46.0	k__Bacteria; p__Spirochaetes; c__Leptospirae; o__Leptospirales; f__Leptospiraceae; g__Turneriella; s__Turneriella_parva
OTU132	0.0	1.0	5.0	k__Bacteria; p__Proteobacteria; c__Alphaproteobacteria; o__Caulobacterales; f__Hyphomonadaceae; g__SWB02; s__uncultured_bacterium_g_SWB02
OTU1329	5.0	5.0	7.0	k__Bacteria; p__Firmicutes; c__Clostridia; o__Clostridiales; f__Lachnospiraceae; g__Lachnospiraceae_NK4A136_group; s__uncultured_bacterium_g_Lachnospiraceae_NK4A136_group
OTU133	108.0	58.0	84.0	k__Bacteria; p__Firmicutes; c__Clostridia; o__Clostridiales; f__Ruminococcaceae; g__Faecalibacterium; s__uncultured_bacterium_g_Faecalibacterium
OTU1333	0.0	2.0	3.0	k__Bacteria; p__Chloroflexi; c__Anaerolineae; o__SBR1031; f__uncultured_bacterium_o_SBR1031; g__uncultured_bacterium_o_SBR1031; s__uncultured_bacterium_o_SBR1031
OTU134	32.0	24.0	220.0	k__Bacteria; p__Spirochaetes; c__Spirochaetia; o__Spirochaetales; f__Spirochaetaceae; g__uncultured_bacterium_f_Spirochaetaceae; s__uncultured_bacterium_f_Spirochaetaceae
OTU1349	25.0	28.0	8.0	k__Bacteria; p__Proteobacteria; c__Gammaproteobacteria; o__Betaproteobacteriales; f__Rhodocyclaceae; g__Dechlorobacter; s__uncultured_bacterium_g_Dechlorobacter
OTU135	0.0	0.0	9.0	k__Bacteria; p__Chloroflexi; c__OLB14; o__uncultured_bacterium_c_OLB14; f__uncultured_bacterium_c_OLB14; g__uncultured_bacterium_c_OLB14; s__uncultured_bacterium_c_OLB14
OTU136	19.0	20.0	323.0	k__Bacteria; p__Proteobacteria; c__Gammaproteobacteria; o__Pseudomonadales; f__Pseudomonadaceae; g__Pseudomonas; s__uncultured_bacterium_g_Pseudomonas
OTU1363	0.0	0.0	3.0	k__Bacteria; p__Firmicutes; c__Clostridia; o__D8A-2; f__uncultured_bacterium_o_D8A-2; g__uncultured_bacterium_o_D8A-2; s__uncultured_bacterium_o_D8A-2
OTU1365	0.0	0.0	6.0	k__Bacteria; p__Bacteroidetes; c__Bacteroidia; o__Bacteroidales; f__Muribaculaceae; g__uncultured_bacterium_f_Muribaculaceae; s__uncultured_bacterium_f_Muribaculaceae
OTU137	1.0	0.0	155.0	k__Bacteria; p__Chloroflexi; c__Chloroflexia; o__Thermomicrobiales; f__JG30-KF-CM45; g__uncultured_bacterium_f_JG30-KF-CM45; s__uncultured_bacterium_f_JG30-KF-CM45
OTU1372	2.0	2.0	3.0	k__Bacteria; p__Proteobacteria; c__Gammaproteobacteria; o__Pseudomonadales; f__Pseudomonadaceae; g__Pseudomonas; s__uncultured_bacterium_g_Pseudomonas
OTU138	98.0	58.0	176.0	k__Bacteria; p__Proteobacteria; c__Alphaproteobacteria; o__Rhodobacterales; f__Rhodobacteraceae; g__Paracoccus; s__uncultured_bacterium_g_Paracoccus
OTU139	0.0	3.0	10.0	k__Bacteria; p__Actinobacteria; c__Actinobacteria; o__Pseudonocardiales; f__Pseudonocardiaceae; g__Pseudonocardia; s__uncultured_bacterium_g_Pseudonocardia
OTU14	1.0	5.0	59.0	k__Bacteria; p__Proteobacteria; c__Gammaproteobacteria; o__Betaproteobacteriales; f__Nitrosomonadaceae; g__Nitrosomonas; s__Nitrosomonas_europaea_ATCC_19718
OTU140	1.0	1.0	23.0	k__Bacteria; p__Bacteroidetes; c__Bacteroidia; o__Chitinophagales; f__Chitinophagaceae; g__uncultured_bacterium_f_Chitinophagaceae; s__uncultured_bacterium_f_Chitinophagaceae
OTU1406	6.0	1.0	0.0	k__Bacteria; p__Patescibacteria; c__Saccharimonadia; o__Saccharimonadales; f__uncultured_bacterium_o_Saccharimonadales; g__uncultured_bacterium_o_Saccharimonadales; s__uncultured_bacterium_o_Saccharimonadales
OTU141	73.0	35.0	46.0	k__Bacteria; p__Firmicutes; c__Clostridia; o__Clostridiales; f__Lachnospiraceae; g__Fusicatenibacter; s__uncultured_bacterium_g_Fusicatenibacter
OTU1412	5.0	10.0	62.0	k__Bacteria; p__Proteobacteria; c__Gammaproteobacteria; o__Competibacterales; f__Competibacteraceae; g__Candidatus_Competibacter; s__uncultured_bacterium_g_Candidatus_Competibacter
OTU142	231.0	62.0	18.0	k__Bacteria; p__Verrucomicrobia; c__Verrucomicrobiae; o__Verrucomicrobiales; f__Verrucomicrobiaceae; g__uncultured_bacterium_f_Verrucomicrobiaceae; s__uncultured_bacterium_f_Verrucomicrobiaceae
OTU1425	0.0	0.0	1.0	k__Bacteria; p__Actinobacteria; c__Acidimicrobiia; o__Microtrichales; f__Ilumatobacteraceae; g__CL500-29_marine_group; s__uncultured_bacterium_g_CL500-29_marine_group
OTU143	54.0	42.0	143.0	k__Bacteria; p__Planctomycetes; c__Phycisphaerae; o__Phycisphaerales; f__Phycisphaeraceae; g__SM1A02; s__uncultured_bacterium_g_SM1A02
OTU144	0.0	0.0	8.0	k__Bacteria; p__Spirochaetes; c__Leptospirae; o__Leptospirales; f__Leptospiraceae; g__Turneriella; s__Turneriella_parva
OTU1440	3.0	1.0	5.0	k__Bacteria; p__Proteobacteria; c__Alphaproteobacteria; o__Rhizobiales; f__Rhizobiaceae; g__Allorhizobium-Neorhizobium-Pararhizobium-Rhizobium; s__uncultured_bacterium_g_Allorhizobium-Neorhizobium-Pararhizobium-Rhizobium
OTU1446	12.0	3.0	16.0	k__Bacteria; p__Chloroflexi; c__Anaerolineae; o__SBR1031; f__A4b; g__uncultured_bacterium_f_A4b; s__uncultured_bacterium_f_A4b
OTU145	5.0	0.0	17.0	k__Bacteria; p__Patescibacteria; c__WS6_Dojkabacteria; o__candidate_division_WS6_bacterium_GW2011_GWE2_33_157; f__uncultured_bacterium_o_candidate_division_WS6_bacterium_GW2011_GWE2_33_157; g__uncultured_bacterium_o_candidate_division_WS6_bacterium_GW2011_GWE2_33_157; s__uncultured_bacterium_o_candidate_division_WS6_bacterium_GW2011_GWE2_33_157
OTU1453	2.0	1.0	3.0	k__Bacteria; p__Bacteroidetes; c__Bacteroidia; o__Bacteroidales; f__Tannerellaceae; g__Parabacteroides; s__uncultured_bacterium_g_Parabacteroides
OTU146	45.0	153.0	108.0	k__Bacteria; p__Proteobacteria; c__Gammaproteobacteria; o__Betaproteobacteriales; f__Rhodocyclaceae; g__Dechloromonas; s__uncultured_bacterium_g_Dechloromonas
OTU147	36.0	31.0	171.0	k__Bacteria; p__Armatimonadetes; c__Fimbriimonadia; o__Fimbriimonadales; f__Fimbriimonadaceae; g__uncultured_bacterium_f_Fimbriimonadaceae; s__uncultured_bacterium_f_Fimbriimonadaceae
OTU1471	5.0	5.0	5.0	k__Bacteria; p__Proteobacteria; c__Alphaproteobacteria; o__Rhodobacterales; f__Rhodobacteraceae; g__uncultured_bacterium_f_Rhodobacteraceae; s__uncultured_bacterium_f_Rhodobacteraceae
OTU1474	0.0	0.0	7.0	k__Bacteria; p__Proteobacteria; c__Gammaproteobacteria; o__Betaproteobacteriales; f__Nitrosomonadaceae; g__GOUTA6; s__uncultured_bacterium_g_GOUTA6
OTU148	88.0	159.0	332.0	k__Bacteria; p__Proteobacteria; c__Gammaproteobacteria; o__Competibacterales; f__Competibacteraceae; g__Candidatus_Competibacter; s__uncultured_bacterium_g_Candidatus_Competibacter
OTU149	127.0	71.0	15.0	k__Bacteria; p__Firmicutes; c__Clostridia; o__Clostridiales; f__Lachnospiraceae; g__Anaerostipes; s__uncultured_bacterium_g_Anaerostipes
OTU1494	0.0	0.0	1.0	k__Bacteria; p__Proteobacteria; c__Gammaproteobacteria; o__Betaproteobacteriales; f__Rhodocyclaceae; g__Dechlorosoma; s__bacterium_str
OTU15	3232.0	2978.0	75.0	k__Bacteria; p__Proteobacteria; c__Gammaproteobacteria; o__Betaproteobacteriales; f__Rhodocyclaceae; g__Zoogloea; s__uncultured_bacterium_g_Zoogloea
OTU150	0.0	0.0	11.0	k__Bacteria; p__Proteobacteria; c__Alphaproteobacteria; o__Rhizobiales; f__A0839; g__uncultured_bacterium_f_A0839; s__uncultured_bacterium_f_A0839
OTU151	216.0	264.0	52.0	k__Bacteria; p__Firmicutes; c__Bacilli; o__Bacillales; f__Bacillaceae; g__Bacillus; s__uncultured_bacterium_g_Bacillus
OTU1513	1.0	0.0	1.0	k__Bacteria; p__Proteobacteria; c__Gammaproteobacteria; o__Betaproteobacteriales; f__Burkholderiaceae; g__Aquabacterium; s__uncultured_bacterium_g_Aquabacterium
OTU152	1.0	2.0	87.0	k__Bacteria; p__Actinobacteria; c__Actinobacteria; o__Bifidobacteriales; f__Bifidobacteriaceae; g__Bifidobacterium; s__Bifidobacterium_animalis
OTU153	52.0	82.0	46.0	k__Bacteria; p__Acidobacteria; c__Subgroup_6; o__uncultured_bacterium_c_Subgroup_6; f__uncultured_bacterium_c_Subgroup_6; g__uncultured_bacterium_c_Subgroup_6; s__uncultured_bacterium_c_Subgroup_6
OTU154	84.0	55.0	36.0	k__Bacteria; p__Proteobacteria; c__Alphaproteobacteria; o__Micavibrionales; f__uncultured_bacterium_o_Micavibrionales; g__uncultured_bacterium_o_Micavibrionales; s__uncultured_bacterium_o_Micavibrionales
OTU1542	255.0	371.0	9.0	k__Bacteria; p__Proteobacteria; c__Gammaproteobacteria; o__Betaproteobacteriales; f__Rhodocyclaceae; g__Zoogloea; s__uncultured_bacterium_g_Zoogloea
OTU155	150.0	207.0	49.0	k__Bacteria; p__Planctomycetes; c__OM190; o__uncultured_bacterium_c_OM190; f__uncultured_bacterium_c_OM190; g__uncultured_bacterium_c_OM190; s__uncultured_bacterium_c_OM190
OTU1556	0.0	0.0	1.0	k__Bacteria; p__Proteobacteria; c__Alphaproteobacteria; o__Rhizobiales; f__Xanthobacteraceae; g__uncultured_bacterium_f_Xanthobacteraceae; s__uncultured_bacterium_f_Xanthobacteraceae
OTU156	0.0	3.0	0.0	k__Bacteria; p__Spirochaetes; c__Spirochaetia; o__Spirochaetales; f__Spirochaetaceae; g__Treponema_2; s__bacterium_enrichment_culture_clone_BBMC-5
OTU157	11.0	14.0	193.0	k__Bacteria; p__Proteobacteria; c__Alphaproteobacteria; o__Acetobacterales; f__Acetobacteraceae; g__Roseomonas; s__uncultured_bacterium_g_Roseomonas
OTU158	1.0	3.0	30.0	k__Bacteria; p__Actinobacteria; c__Acidimicrobiia; o__Microtrichales; f__Microtrichaceae; g__IMCC26207; s__uncultured_bacterium_g_IMCC26207
OTU159	22.0	18.0	260.0	k__Bacteria; p__Proteobacteria; c__Alphaproteobacteria; o__Sphingomonadales; f__Sphingomonadaceae; g__Novosphingobium; s__uncultured_bacterium_g_Novosphingobium
OTU16	1494.0	684.0	76.0	k__Bacteria; p__Bacteroidetes; c__Bacteroidia; o__Flavobacteriales; f__Flavobacteriaceae; g__Flavobacterium; s__Flavobacterium_filum
OTU160	0.0	2.0	3.0	k__Bacteria; p__Proteobacteria; c__Alphaproteobacteria; o__Rhizobiales; f__Devosiaceae; g__uncultured_bacterium_f_Devosiaceae; s__uncultured_bacterium_f_Devosiaceae
OTU1605	0.0	1.0	3.0	k__Bacteria; p__Proteobacteria; c__Gammaproteobacteria; o__Betaproteobacteriales; f__Burkholderiaceae; g__uncultured_bacterium_f_Burkholderiaceae; s__uncultured_bacterium_f_Burkholderiaceae
OTU161	2.0	0.0	3.0	k__Bacteria; p__Acidobacteria; c__Thermoanaerobaculia; o__Thermoanaerobaculales; f__Thermoanaerobaculaceae; g__Subgroup_10; s__uncultured_bacterium_g_Subgroup_10
OTU162	125.0	75.0	20.0	k__Bacteria; p__Firmicutes; c__Clostridia; o__Clostridiales; f__Lachnospiraceae; g__[Ruminococcus]_torques_group; s__uncultured_bacterium_g_[Ruminococcus]_torques_group
OTU1624	7.0	4.0	1.0	k__Bacteria; p__Actinobacteria; c__Actinobacteria; o__Micrococcales; f__Intrasporangiaceae; g__uncultured_bacterium_f_Intrasporangiaceae; s__uncultured_bacterium_f_Intrasporangiaceae
OTU163	1.0	2.0	0.0	k__Bacteria; p__Chloroflexi; c__Anaerolineae; o__Anaerolineales; f__Anaerolineaceae; g__Longilinea; s__uncultured_bacterium_g_Longilinea
OTU164	0.0	4.0	12.0	k__Bacteria; p__Proteobacteria; c__Gammaproteobacteria; o__Competibacterales; f__Competibacteraceae; g__Candidatus_Competibacter; s__uncultured_bacterium_g_Candidatus_Competibacter
OTU1641	2.0	0.0	0.0	k__Bacteria; p__Patescibacteria; c__Saccharimonadia; o__Saccharimonadales; f__uncultured_bacterium_o_Saccharimonadales; g__uncultured_bacterium_o_Saccharimonadales; s__uncultured_bacterium_o_Saccharimonadales
OTU1642	0.0	2.0	2.0	k__Bacteria; p__Proteobacteria; c__Alphaproteobacteria; o__Rickettsiales; f__Mitochondria; g__uncultured_bacterium_f_Mitochondria; s__uncultured_bacterium_f_Mitochondria
OTU165	2.0	0.0	16.0	k__Bacteria; p__Acidobacteria; c__Holophagae; o__Subgroup_7; f__uncultured_bacterium_o_Subgroup_7; g__uncultured_bacterium_o_Subgroup_7; s__uncultured_bacterium_o_Subgroup_7
OTU1657	4.0	1.0	4.0	k__Bacteria; p__Firmicutes; c__Clostridia; o__Clostridiales; f__Ruminococcaceae; g__Ruminiclostridium_9; s__uncultured_bacterium_g_Ruminiclostridium_9
OTU166	73.0	201.0	39.0	k__Bacteria; p__Verrucomicrobia; c__Verrucomicrobiae; o__Verrucomicrobiales; f__Verrucomicrobiaceae; g__Prosthecobacter; s__uncultured_bacterium_g_Prosthecobacter
OTU167	0.0	0.0	3.0	k__Bacteria; p__Actinobacteria; c__Actinobacteria; o__Streptosporangiales; f__Nocardiopsaceae; g__Nocardiopsis; s__uncultured_bacterium_g_Nocardiopsis
OTU168	20.0	8.0	95.0	k__Bacteria; p__Firmicutes; c__Bacilli; o__Lactobacillales; f__Streptococcaceae; g__Streptococcus; s__uncultured_bacterium_g_Streptococcus
OTU1688	2.0	2.0	7.0	k__Bacteria; p__Bacteroidetes; c__Bacteroidia; o__Chitinophagales; f__Chitinophagaceae; g__uncultured_bacterium_f_Chitinophagaceae; s__uncultured_bacterium_f_Chitinophagaceae
OTU1689	89.0	253.0	26.0	k__Bacteria; p__Proteobacteria; c__Gammaproteobacteria; o__Betaproteobacteriales; f__Rhodocyclaceae; g__Zoogloea; s__uncultured_bacterium_g_Zoogloea
OTU169	96.0	84.0	72.0	k__Bacteria; p__Hydrogenedentes; c__Hydrogenedentia; o__Hydrogenedentiales; f__Hydrogenedensaceae; g__uncultured_bacterium_f_Hydrogenedensaceae; s__uncultured_bacterium_f_Hydrogenedensaceae
OTU17	1.0	2.0	27.0	k__Bacteria; p__Proteobacteria; c__Gammaproteobacteria; o__Pseudomonadales; f__Pseudomonadaceae; g__Pseudomonas; s__uncultured_bacterium_g_Pseudomonas
OTU170	13.0	8.0	317.0	k__Bacteria; p__Proteobacteria; c__Alphaproteobacteria; o__Rhizobiales; f__Rhizobiales_Incertae_Sedis; g__Phreatobacter; s__uncultured_bacterium_g_Phreatobacter
OTU171	1.0	0.0	5.0	k__Bacteria; p__Proteobacteria; c__Alphaproteobacteria; o__Rhizobiales; f__Hyphomicrobiaceae; g__uncultured_bacterium_f_Hyphomicrobiaceae; s__uncultured_bacterium_f_Hyphomicrobiaceae
OTU1715	1.0	0.0	7.0	k__Bacteria; p__Proteobacteria; c__Gammaproteobacteria; o__Betaproteobacteriales; f__SC-I-84; g__uncultured_bacterium_f_SC-I-84; s__uncultured_bacterium_f_SC-I-84
OTU172	109.0	31.0	218.0	k__Bacteria; p__Proteobacteria; c__Alphaproteobacteria; o__Rhodobacterales; f__Rhodobacteraceae; g__Gemmobacter; s__uncultured_bacterium_g_Gemmobacter
OTU173	16.0	20.0	161.0	k__Bacteria; p__Proteobacteria; c__Alphaproteobacteria; o__Azospirillales; f__Azospirillales_Incertae_Sedis; g__Stella; s__uncultured_bacterium_g_Stella
OTU174	0.0	0.0	2.0	k__Bacteria; p__Bacteroidetes; c__Bacteroidia; o__Cytophagales; f__Microscillaceae; g__uncultured_bacterium_f_Microscillaceae; s__uncultured_bacterium_f_Microscillaceae
OTU175	41.0	42.0	22.0	k__Bacteria; p__Cyanobacteria; c__Oxyphotobacteria; o__Chloroplast; f__uncultured_bacterium_o_Chloroplast; g__uncultured_bacterium_o_Chloroplast; s__uncultured_bacterium_o_Chloroplast
OTU176	4.0	2.0	0.0	k__Bacteria; p__Patescibacteria; c__Saccharimonadia; o__Saccharimonadales; f__Saccharimonadaceae; g__uncultured_bacterium_f_Saccharimonadaceae; s__uncultured_bacterium_f_Saccharimonadaceae
OTU177	1.0	1.0	3.0	k__Bacteria; p__Bacteroidetes; c__Bacteroidia; o__Bacteroidales; f__Dysgonomonadaceae; g__Proteiniphilum; s__bacterium_NLAE-zl-C99
OTU178	3.0	3.0	9.0	k__Bacteria; p__Proteobacteria; c__Alphaproteobacteria; o__Caulobacterales; f__Caulobacteraceae; g__uncultured_bacterium_f_Caulobacteraceae; s__uncultured_bacterium_f_Caulobacteraceae
OTU1783	0.0	0.0	3.0	k__Bacteria; p__Proteobacteria; c__Alphaproteobacteria; o__Rhizobiales; f__Rhizobiaceae; g__uncultured_bacterium_f_Rhizobiaceae; s__uncultured_bacterium_f_Rhizobiaceae
OTU179	109.0	160.0	28.0	k__Bacteria; p__Chloroflexi; c__Anaerolineae; o__SBR1031; f__A4b; g__uncultured_bacterium_f_A4b; s__uncultured_bacterium_f_A4b
OTU1798	7.0	4.0	2.0	k__Bacteria; p__Firmicutes; c__Clostridia; o__Clostridiales; f__Lachnospiraceae; g__uncultured_bacterium_f_Lachnospiraceae; s__uncultured_bacterium_f_Lachnospiraceae
OTU18	0.0	0.0	30.0	k__Bacteria; p__Proteobacteria; c__Gammaproteobacteria; o__Betaproteobacteriales; f__Nitrosomonadaceae; g__Nitrosomonas; s__Nitrosomonas_sp
OTU180	7.0	3.0	93.0	k__Bacteria; p__Proteobacteria; c__Alphaproteobacteria; o__uncultured_bacterium_c_Alphaproteobacteria; f__uncultured_bacterium_c_Alphaproteobacteria; g__uncultured_bacterium_c_Alphaproteobacteria; s__uncultured_bacterium_c_Alphaproteobacteria
OTU181	0.0	0.0	3.0	k__Bacteria; p__Patescibacteria; c__Saccharimonadia; o__Saccharimonadales; f__uncultured_bacterium_o_Saccharimonadales; g__uncultured_bacterium_o_Saccharimonadales; s__uncultured_bacterium_o_Saccharimonadales
OTU182	65.0	25.0	29.0	k__Bacteria; p__Firmicutes; c__Erysipelotrichia; o__Erysipelotrichales; f__Erysipelotrichaceae; g__Erysipelotrichaceae_UCG-003; s__uncultured_bacterium_g_Erysipelotrichaceae_UCG-003
OTU183	20.0	28.0	151.0	k__Bacteria; p__Proteobacteria; c__Alphaproteobacteria; o__Reyranellales; f__Reyranellaceae; g__Reyranella; s__uncultured_bacterium_g_Reyranella
OTU184	8.0	2.0	43.0	k__Bacteria; p__Proteobacteria; c__Alphaproteobacteria; o__Sphingomonadales; f__Sphingomonadaceae; g__uncultured_bacterium_f_Sphingomonadaceae; s__uncultured_bacterium_f_Sphingomonadaceae
OTU1844	2.0	0.0	2.0	k__Bacteria; p__Actinobacteria; c__Actinobacteria; o__Micrococcales; f__Microbacteriaceae; g__uncultured_bacterium_f_Microbacteriaceae; s__uncultured_bacterium_f_Microbacteriaceae
OTU185	61.0	35.0	18.0	k__Bacteria; p__Actinobacteria; c__Actinobacteria; o__Bifidobacteriales; f__Bifidobacteriaceae; g__Bifidobacterium; s__Bifidobacterium_longum_subsp
OTU186	101.0	22.0	1.0	k__Bacteria; p__Bacteroidetes; c__Bacteroidia; o__Flavobacteriales; f__Flavobacteriaceae; g__uncultured_bacterium_f_Flavobacteriaceae; s__uncultured_bacterium_f_Flavobacteriaceae
OTU1860	5.0	2.0	5.0	k__Bacteria; p__Proteobacteria; c__Gammaproteobacteria; o__Betaproteobacteriales; f__Rhodocyclaceae; g__Thauera; s__uncultured_bacterium_g_Thauera
OTU1865	44.0	79.0	12.0	k__Bacteria; p__Proteobacteria; c__Gammaproteobacteria; o__Betaproteobacteriales; f__Rhodocyclaceae; g__Methyloversatilis; s__uncultured_bacterium_g_Methyloversatilis
OTU187	128.0	156.0	7.0	k__Bacteria; p__Verrucomicrobia; c__Verrucomicrobiae; o__Pedosphaerales; f__Pedosphaeraceae; g__uncultured_bacterium_f_Pedosphaeraceae; s__uncultured_bacterium_f_Pedosphaeraceae
OTU188	0.0	0.0	1.0	k__Bacteria; p__Bacteroidetes; c__Bacteroidia; o__Chitinophagales; f__Chitinophagaceae; g__Niabella; s__uncultured_bacterium_g_Niabella
OTU189	0.0	0.0	1.0	k__Bacteria; p__Proteobacteria; c__Deltaproteobacteria; o__Myxococcales; f__Haliangiaceae; g__Haliangium; s__uncultured_bacterium_g_Haliangium
OTU19	10.0	9.0	0.0	k__Bacteria; p__Patescibacteria; c__Saccharimonadia; o__Saccharimonadales; f__uncultured_bacterium_o_Saccharimonadales; g__uncultured_bacterium_o_Saccharimonadales; s__uncultured_bacterium_o_Saccharimonadales
OTU190	58.0	54.0	180.0	k__Bacteria; p__Proteobacteria; c__Gammaproteobacteria; o__Betaproteobacteriales; f__Rhodocyclaceae; g__Denitratisoma; s__uncultured_bacterium_g_Denitratisoma
OTU1904	57.0	25.0	37.0	k__Bacteria; p__Firmicutes; c__Clostridia; o__Clostridiales; f__Lachnospiraceae; g__Blautia; s__uncultured_bacterium_g_Blautia
OTU192	34.0	71.0	2.0	k__Bacteria; p__Bacteroidetes; c__Bacteroidia; o__Bacteroidales; f__Rikenellaceae; g__Mucinivorans; s__uncultured_bacterium_g_Mucinivorans
OTU193	38.0	39.0	83.0	k__Bacteria; p__Proteobacteria; c__Gammaproteobacteria; o__Gammaproteobacteria_Incertae_Sedis; f__uncultured_bacterium_o_Gammaproteobacteria_Incertae_Sedis; g__uncultured_bacterium_o_Gammaproteobacteria_Incertae_Sedis; s__uncultured_bacterium_o_Gammaproteobacteria_Incertae_Sedis
OTU194	0.0	4.0	4.0	k__Bacteria; p__Proteobacteria; c__Alphaproteobacteria; o__Rickettsiales; f__Mitochondria; g__uncultured_bacterium_f_Mitochondria; s__uncultured_bacterium_f_Mitochondria
OTU1944	0.0	0.0	1.0	k__Bacteria; p__Firmicutes; c__Clostridia; o__DTU014; f__uncultured_bacterium_o_DTU014; g__uncultured_bacterium_o_DTU014; s__uncultured_bacterium_o_DTU014
OTU1948	5.0	7.0	8.0	k__Bacteria; p__Proteobacteria; c__Gammaproteobacteria; o__Betaproteobacteriales; f__Burkholderiaceae; g__Ideonella; s__uncultured_bacterium_g_Ideonella
OTU195	2.0	0.0	0.0	k__Bacteria; p__Patescibacteria; c__WS6_Dojkabacteria; o__uncultured_bacterium_c_WS6_Dojkabacteria; f__uncultured_bacterium_c_WS6_Dojkabacteria; g__uncultured_bacterium_c_WS6_Dojkabacteria; s__uncultured_bacterium_c_WS6_Dojkabacteria
OTU1950	2.0	0.0	4.0	k__Bacteria; p__Actinobacteria; c__Acidimicrobiia; o__Microtrichales; f__Ilumatobacteraceae; g__Ilumatobacter; s__uncultured_bacterium_g_Ilumatobacter
OTU196	4.0	3.0	12.0	k__Bacteria; p__Chloroflexi; c__Anaerolineae; o__Caldilineales; f__Caldilineaceae; g__uncultured_bacterium_f_Caldilineaceae; s__uncultured_bacterium_f_Caldilineaceae
OTU1963	69.0	82.0	13.0	k__Bacteria; p__Firmicutes; c__Bacilli; o__Bacillales; f__Bacillaceae; g__Bacillus; s__uncultured_bacterium_g_Bacillus
OTU197	1.0	1.0	118.0	k__Bacteria; p__Proteobacteria; c__Gammaproteobacteria; o__Acidithiobacillales; f__Acidithiobacillaceae; g__Acidithiobacillus; s__uncultured_bacterium_g_Acidithiobacillus
OTU198	68.0	45.0	6.0	k__Bacteria; p__Patescibacteria; c__Parcubacteria; o__Candidatus_Campbellbacteria; f__uncultured_bacterium_o_Candidatus_Campbellbacteria; g__uncultured_bacterium_o_Candidatus_Campbellbacteria; s__uncultured_bacterium_o_Candidatus_Campbellbacteria
OTU199	0.0	0.0	2.0	k__Bacteria; p__Patescibacteria; c__Saccharimonadia; o__Saccharimonadales; f__uncultured_bacterium_o_Saccharimonadales; g__uncultured_bacterium_o_Saccharimonadales; s__uncultured_bacterium_o_Saccharimonadales
OTU2	0.0	2.0	231.0	k__Bacteria; p__Proteobacteria; c__Alphaproteobacteria; o__Rhizobiales; f__Hyphomicrobiaceae; g__Hyphomicrobium; s__Hyphomicrobium_sp
OTU20	30.0	17.0	17.0	k__Bacteria; p__Firmicutes; c__Negativicutes; o__Selenomonadales; f__Veillonellaceae; g__uncultured_bacterium_f_Veillonellaceae; s__uncultured_bacterium_f_Veillonellaceae
OTU200	28.0	6.0	53.0	k__Bacteria; p__Bacteroidetes; c__Bacteroidia; o__Chitinophagales; f__Chitinophagaceae; g__Sediminibacterium; s__uncultured_bacterium_g_Sediminibacterium
OTU201	4.0	2.0	1.0	k__Bacteria; p__Firmicutes; c__Negativicutes; o__Selenomonadales; f__Acidaminococcaceae; g__uncultured_bacterium_f_Acidaminococcaceae; s__uncultured_bacterium_f_Acidaminococcaceae
OTU202	210.0	112.0	13.0	k__Bacteria; p__Proteobacteria; c__Gammaproteobacteria; o__Betaproteobacteriales; f__Rhodocyclaceae; g__Azoarcus; s__uncultured_bacterium_g_Azoarcus
OTU2036	4.0	15.0	21.0	k__Bacteria; p__Chloroflexi; c__Anaerolineae; o__SBR1031; f__uncultured_bacterium_o_SBR1031; g__uncultured_bacterium_o_SBR1031; s__uncultured_bacterium_o_SBR1031
OTU204	7.0	14.0	119.0	k__Bacteria; p__Chloroflexi; c__Anaerolineae; o__SJA-15; f__uncultured_bacterium_o_SJA-15; g__uncultured_bacterium_o_SJA-15; s__uncultured_bacterium_o_SJA-15
OTU205	0.0	1.0	1.0	k__Bacteria; p__Actinobacteria; c__Acidimicrobiia; o__Microtrichales; f__Microtrichaceae; g__uncultured_bacterium_f_Microtrichaceae; s__uncultured_bacterium_f_Microtrichaceae
OTU206	187.0	206.0	25.0	k__Bacteria; p__Proteobacteria; c__Gammaproteobacteria; o__Betaproteobacteriales; f__Rhodocyclaceae; g__Zoogloea; s__uncultured_bacterium_g_Zoogloea
OTU207	99.0	133.0	71.0	k__Bacteria; p__Chloroflexi; c__Anaerolineae; o__SBR1031; f__A4b; g__uncultured_bacterium_f_A4b; s__uncultured_bacterium_f_A4b
OTU208	0.0	4.0	6.0	k__Bacteria; p__Acidobacteria; c__Subgroup_17; o__uncultured_bacterium_c_Subgroup_17; f__uncultured_bacterium_c_Subgroup_17; g__uncultured_bacterium_c_Subgroup_17; s__uncultured_bacterium_c_Subgroup_17
OTU209	47.0	28.0	194.0	k__Bacteria; p__Proteobacteria; c__Alphaproteobacteria; o__Rhizobiales; f__Devosiaceae; g__uncultured_bacterium_f_Devosiaceae; s__uncultured_bacterium_f_Devosiaceae
OTU21	319.0	1002.0	131.0	k__Bacteria; p__Nitrospirae; c__Nitrospira; o__Nitrospirales; f__Nitrospiraceae; g__Nitrospira; s__Nitrospira_defluvii
OTU210	0.0	0.0	26.0	k__Bacteria; p__Proteobacteria; c__Gammaproteobacteria; o__Betaproteobacteriales; f__Rhodocyclaceae; g__uncultured_bacterium_f_Rhodocyclaceae; s__uncultured_bacterium_f_Rhodocyclaceae
OTU211	38.0	64.0	135.0	k__Bacteria; p__Proteobacteria; c__Gammaproteobacteria; o__Betaproteobacteriales; f__Burkholderiaceae; g__uncultured_bacterium_f_Burkholderiaceae; s__uncultured_bacterium_f_Burkholderiaceae
OTU212	8.0	67.0	24.0	k__Bacteria; p__Proteobacteria; c__Gammaproteobacteria; o__Betaproteobacteriales; f__Nitrosomonadaceae; g__966-1; s__uncultured_bacterium_g_966-1
OTU213	0.0	0.0	3.0	k__Bacteria; p__Proteobacteria; c__Gammaproteobacteria; o__Xanthomonadales; f__Xanthomonadaceae; g__Arenimonas; s__uncultured_bacterium_g_Arenimonas
OTU214	3.0	6.0	3.0	k__Bacteria; p__Firmicutes; c__Clostridia; o__Clostridiales; f__Christensenellaceae; g__Christensenellaceae_R-7_group; s__uncultured_bacterium_g_Christensenellaceae_R-7_group
OTU2142	10.0	11.0	5.0	k__Bacteria; p__Firmicutes; c__Clostridia; o__Clostridiales; f__Lachnospiraceae; g__Lachnoclostridium; s__uncultured_bacterium_g_Lachnoclostridium
OTU215	1.0	0.0	11.0	k__Bacteria; p__Proteobacteria; c__Gammaproteobacteria; o__PLTA13; f__uncultured_bacterium_o_PLTA13; g__uncultured_bacterium_o_PLTA13; s__uncultured_bacterium_o_PLTA13
OTU216	21.0	50.0	239.0	k__Bacteria; p__Bacteroidetes; c__Bacteroidia; o__Cytophagales; f__Spirosomaceae; g__Runella; s__uncultured_bacterium_g_Runella
OTU2162	0.0	0.0	49.0	k__Bacteria; p__Proteobacteria; c__Gammaproteobacteria; o__Betaproteobacteriales; f__SC-I-84; g__uncultured_bacterium_f_SC-I-84; s__uncultured_bacterium_f_SC-I-84
OTU217	0.0	0.0	85.0	k__Bacteria; p__Bacteroidetes; c__Bacteroidia; o__Bacteroidales; f__Muribaculaceae; g__uncultured_bacterium_f_Muribaculaceae; s__uncultured_bacterium_f_Muribaculaceae
OTU218	21.0	13.0	113.0	k__Bacteria; p__Proteobacteria; c__Alphaproteobacteria; o__Sphingomonadales; f__Sphingomonadaceae; g__Sphingosinicella; s__uncultured_bacterium_g_Sphingosinicella
OTU219	1.0	1.0	1.0	k__Bacteria; p__Chloroflexi; c__Anaerolineae; o__RBG-13-54-9; f__uncultured_bacterium_o_RBG-13-54-9; g__uncultured_bacterium_o_RBG-13-54-9; s__uncultured_bacterium_o_RBG-13-54-9
OTU22	4.0	6.0	34.0	k__Bacteria; p__Actinobacteria; c__Actinobacteria; o__Corynebacteriales; f__Mycobacteriaceae; g__Mycobacterium; s__uncultured_bacterium_g_Mycobacterium
OTU220	1.0	2.0	4.0	k__Bacteria; p__Proteobacteria; c__Gammaproteobacteria; o__Betaproteobacteriales; f__Burkholderiaceae; g__Piscinibacter; s__uncultured_bacterium_g_Piscinibacter
OTU222	0.0	0.0	4.0	k__Bacteria; p__Proteobacteria; c__Deltaproteobacteria; o__Myxococcales; f__Haliangiaceae; g__Haliangium; s__uncultured_bacterium_g_Haliangium
OTU223	0.0	0.0	5.0	k__Bacteria; p__Chloroflexi; c__Chloroflexia; o__Thermomicrobiales; f__AKYG1722; g__uncultured_bacterium_f_AKYG1722; s__uncultured_bacterium_f_AKYG1722
OTU224	118.0	52.0	9.0	k__Bacteria; p__Bacteroidetes; c__Bacteroidia; o__Cytophagales; f__Cyclobacteriaceae; g__Algoriphagus; s__Algoriphagus_aestuariicola
OTU225	2.0	1.0	6.0	k__Bacteria; p__Bacteroidetes; c__Bacteroidia; o__Bacteroidales; f__Tannerellaceae; g__Macellibacteroides; s__uncultured_bacterium_g_Macellibacteroides
OTU226	0.0	0.0	13.0	k__Bacteria; p__Proteobacteria; c__Gammaproteobacteria; o__Betaproteobacteriales; f__SC-I-84; g__uncultured_bacterium_f_SC-I-84; s__uncultured_bacterium_f_SC-I-84
OTU227	36.0	23.0	12.0	k__Bacteria; p__Actinobacteria; c__Coriobacteriia; o__Coriobacteriales; f__Coriobacteriaceae; g__Collinsella; s__uncultured_bacterium_g_Collinsella
OTU228	71.0	73.0	313.0	k__Bacteria; p__Proteobacteria; c__Gammaproteobacteria; o__Betaproteobacteriales; f__Burkholderiaceae; g__uncultured_bacterium_f_Burkholderiaceae; s__uncultured_bacterium_f_Burkholderiaceae
OTU229	0.0	1.0	51.0	k__Bacteria; p__Bacteroidetes; c__Bacteroidia; o__Sphingobacteriales; f__AKYH767; g__uncultured_bacterium_f_AKYH767; s__uncultured_bacterium_f_AKYH767
OTU23	29.0	42.0	46.0	k__Bacteria; p__Acidobacteria; c__Blastocatellia_Subgroup_4; o__Blastocatellales; f__Blastocatellaceae; g__uncultured_bacterium_f_Blastocatellaceae; s__uncultured_bacterium_f_Blastocatellaceae
OTU230	0.0	0.0	4.0	k__Bacteria; p__Proteobacteria; c__Gammaproteobacteria; o__Betaproteobacteriales; f__Burkholderiaceae; g__Pigmentiphaga; s__uncultured_bacterium_g_Pigmentiphaga
OTU231	0.0	7.0	27.0	k__Bacteria; p__Bacteroidetes; c__Bacteroidia; o__Bacteroidales; f__Bacteroidetes_vadinHA17; g__uncultured_bacterium_f_Bacteroidetes_vadinHA17; s__uncultured_bacterium_f_Bacteroidetes_vadinHA17
OTU2310	3.0	1.0	3.0	k__Bacteria; p__Firmicutes; c__Clostridia; o__Clostridiales; f__Lachnospiraceae; g__uncultured_bacterium_f_Lachnospiraceae; s__uncultured_bacterium_f_Lachnospiraceae
OTU232	28.0	9.0	34.0	k__Bacteria; p__Firmicutes; c__Clostridia; o__Clostridiales; f__Ruminococcaceae; g__Subdoligranulum; s__uncultured_bacterium_g_Subdoligranulum
OTU233	57.0	27.0	129.0	k__Bacteria; p__Proteobacteria; c__Gammaproteobacteria; o__Pseudomonadales; f__Moraxellaceae; g__Acinetobacter; s__uncultured_bacterium_g_Acinetobacter
OTU234	0.0	0.0	1.0	k__Bacteria; p__Chloroflexi; c__Chloroflexia; o__Thermomicrobiales; f__JG30-KF-CM45; g__uncultured_bacterium_f_JG30-KF-CM45; s__uncultured_bacterium_f_JG30-KF-CM45
OTU2344	0.0	0.0	6.0	k__Bacteria; p__Proteobacteria; c__Gammaproteobacteria; o__Betaproteobacteriales; f__Burkholderiaceae; g__uncultured_bacterium_f_Burkholderiaceae; s__uncultured_bacterium_f_Burkholderiaceae
OTU2348	1.0	0.0	2.0	k__Bacteria; p__Proteobacteria; c__Gammaproteobacteria; o__Betaproteobacteriales; f__Rhodocyclaceae; g__Methyloversatilis; s__uncultured_bacterium_g_Methyloversatilis
OTU2349	0.0	0.0	1.0	k__Bacteria; p__Proteobacteria; c__Deltaproteobacteria; o__Myxococcales; f__Haliangiaceae; g__Haliangium; s__uncultured_bacterium_g_Haliangium
OTU235	0.0	1.0	1.0	k__Bacteria; p__Actinobacteria; c__Actinobacteria; o__Propionibacteriales; f__Propionibacteriaceae; g__Micropruina; s__uncultured_bacterium_g_Micropruina
OTU236	2.0	3.0	11.0	k__Bacteria; p__Proteobacteria; c__Gammaproteobacteria; o__Xanthomonadales; f__Xanthomonadaceae; g__Stenotrophomonas; s__uncultured_bacterium_g_Stenotrophomonas
OTU237	34.0	31.0	71.0	k__Bacteria; p__Armatimonadetes; c__Fimbriimonadia; o__Fimbriimonadales; f__Fimbriimonadaceae; g__uncultured_bacterium_f_Fimbriimonadaceae; s__uncultured_bacterium_f_Fimbriimonadaceae
OTU2378	1.0	6.0	24.0	k__Bacteria; p__Proteobacteria; c__Gammaproteobacteria; o__Betaproteobacteriales; f__Rhodocyclaceae; g__uncultured_bacterium_f_Rhodocyclaceae; s__uncultured_bacterium_f_Rhodocyclaceae
OTU238	3.0	2.0	0.0	k__Bacteria; p__Patescibacteria; c__Saccharimonadia; o__Saccharimonadales; f__Saccharimonadaceae; g__uncultured_bacterium_f_Saccharimonadaceae; s__uncultured_bacterium_f_Saccharimonadaceae
OTU239	1.0	2.0	54.0	k__Bacteria; p__Firmicutes; c__Clostridia; o__Clostridiales; f__Ruminococcaceae; g__Ruminococcus_2; s__uncultured_bacterium_g_Ruminococcus_2
OTU24	639.0	890.0	738.0	k__Bacteria; p__Proteobacteria; c__Gammaproteobacteria; o__Betaproteobacteriales; f__Rhodocyclaceae; g__Azoarcus; s__uncultured_bacterium_g_Azoarcus
OTU240	4.0	2.0	9.0	k__Bacteria; p__Actinobacteria; c__Actinobacteria; o__Streptomycetales; f__Streptomycetaceae; g__Streptomyces; s__uncultured_bacterium_g_Streptomyces
OTU241	0.0	0.0	2.0	k__Bacteria; p__Bacteroidetes; c__Bacteroidia; o__Flavobacteriales; f__NS9_marine_group; g__uncultured_bacterium_f_NS9_marine_group; s__uncultured_bacterium_f_NS9_marine_group
OTU243	5.0	10.0	39.0	k__Bacteria; p__Proteobacteria; c__Alphaproteobacteria; o__Micropepsales; f__Micropepsaceae; g__uncultured_bacterium_f_Micropepsaceae; s__uncultured_bacterium_f_Micropepsaceae
OTU244	2.0	1.0	0.0	k__Bacteria; p__Actinobacteria; c__Actinobacteria; o__Propionibacteriales; f__Propionibacteriaceae; g__Propioniciclava; s__uncultured_bacterium_g_Propioniciclava
OTU245	36.0	11.0	258.0	k__Bacteria; p__Armatimonadetes; c__Fimbriimonadia; o__Fimbriimonadales; f__Fimbriimonadaceae; g__uncultured_bacterium_f_Fimbriimonadaceae; s__uncultured_bacterium_f_Fimbriimonadaceae
OTU246	0.0	0.0	2.0	k__Bacteria; p__Proteobacteria; c__Gammaproteobacteria; o__Xanthomonadales; f__Rhodanobacteraceae; g__Dokdonella; s__uncultured_bacterium_g_Dokdonella
OTU247	51.0	49.0	44.0	k__Bacteria; p__Proteobacteria; c__Deltaproteobacteria; o__Bdellovibrionales; f__Bdellovibrionaceae; g__Bdellovibrio; s__Bdellovibrio_bacteriovorus
OTU2476	0.0	1.0	3.0	k__Bacteria; p__Proteobacteria; c__Alphaproteobacteria; o__Rhodobacterales; f__Rhodobacteraceae; g__Paracoccus; s__uncultured_bacterium_g_Paracoccus
OTU248	0.0	0.0	2.0	k__Bacteria; p__Patescibacteria; c__Saccharimonadia; o__Saccharimonadales; f__uncultured_bacterium_o_Saccharimonadales; g__uncultured_bacterium_o_Saccharimonadales; s__uncultured_bacterium_o_Saccharimonadales
OTU249	82.0	115.0	36.0	k__Bacteria; p__Proteobacteria; c__Gammaproteobacteria; o__Betaproteobacteriales; f__Rhodocyclaceae; g__Thauera; s__uncultured_bacterium_g_Thauera
OTU2496	6.0	3.0	34.0	k__Bacteria; p__Proteobacteria; c__Alphaproteobacteria; o__Caulobacterales; f__Caulobacteraceae; g__Brevundimonas; s__uncultured_bacterium_g_Brevundimonas
OTU25	0.0	2.0	31.0	k__Bacteria; p__Proteobacteria; c__Gammaproteobacteria; o__Xanthomonadales; f__Xanthomonadaceae; g__Stenotrophomonas; s__uncultured_bacterium_g_Stenotrophomonas
OTU250	0.0	0.0	5.0	k__Bacteria; p__Actinobacteria; c__Actinobacteria; o__Pseudonocardiales; f__Pseudonocardiaceae; g__Pseudonocardia; s__uncultured_bacterium_g_Pseudonocardia
OTU2502	86.0	71.0	519.0	k__Bacteria; p__Chloroflexi; c__Anaerolineae; o__SBR1031; f__A4b; g__uncultured_bacterium_f_A4b; s__uncultured_bacterium_f_A4b
OTU251	53.0	41.0	86.0	k__Bacteria; p__Bacteroidetes; c__Bacteroidia; o__Cytophagales; f__Spirosomaceae; g__Persicitalea; s__Cytophagaceae_bacterium_R098
OTU2511	21.0	22.0	72.0	k__Bacteria; p__Proteobacteria; c__Gammaproteobacteria; o__Betaproteobacteriales; f__Burkholderiaceae; g__Hydrogenophaga; s__uncultured_bacterium_g_Hydrogenophaga
OTU252	2.0	1.0	0.0	k__Bacteria; p__Verrucomicrobia; c__Verrucomicrobiae; o__Pedosphaerales; f__Pedosphaeraceae; g__bacterium_enrichment_culture_clone_R4-41B; s__uncultured_bacterium_g_bacterium_enrichment_culture_clone_R4-41B
OTU2528	44.0	49.0	2.0	k__Bacteria; p__Proteobacteria; c__Gammaproteobacteria; o__Betaproteobacteriales; f__Rhodocyclaceae; g__Zoogloea; s__uncultured_bacterium_g_Zoogloea
OTU253	11.0	18.0	29.0	k__Bacteria; p__Chloroflexi; c__uncultured_bacterium_p_Chloroflexi; o__uncultured_bacterium_p_Chloroflexi; f__uncultured_bacterium_p_Chloroflexi; g__uncultured_bacterium_p_Chloroflexi; s__uncultured_bacterium_p_Chloroflexi
OTU254	0.0	1.0	3.0	k__Bacteria; p__Bacteroidetes; c__Bacteroidia; o__Chitinophagales; f__Chitinophagaceae; g__Ferruginibacter; s__uncultured_bacterium_g_Ferruginibacter
OTU2541	27.0	21.0	9.0	k__Bacteria; p__Proteobacteria; c__Gammaproteobacteria; o__Betaproteobacteriales; f__Burkholderiaceae; g__uncultured_bacterium_f_Burkholderiaceae; s__uncultured_bacterium_f_Burkholderiaceae
OTU255	0.0	0.0	3.0	k__Bacteria; p__Bacteroidetes; c__Bacteroidia; o__Sphingobacteriales; f__AKYH767; g__uncultured_bacterium_f_AKYH767; s__uncultured_bacterium_f_AKYH767
OTU256	0.0	0.0	3.0	k__Bacteria; p__Proteobacteria; c__Alphaproteobacteria; o__Rhizobiales; f__Beijerinckiaceae; g__28-YEA-48; s__Afipia_genosp
OTU257	149.0	202.0	24.0	k__Bacteria; p__Bacteroidetes; c__Bacteroidia; o__Cytophagales; f__Cyclobacteriaceae; g__Mariniradius; s__Mariniradius_saccharolyticus_AK6
OTU2574	11.0	18.0	10.0	k__Bacteria; p__Proteobacteria; c__Gammaproteobacteria; o__Pseudomonadales; f__Pseudomonadaceae; g__Pseudomonas; s__uncultured_bacterium_g_Pseudomonas
OTU258	3.0	6.0	9.0	k__Bacteria; p__Bacteroidetes; c__Bacteroidia; o__Bacteroidales; f__Rikenellaceae; g__uncultured_bacterium_f_Rikenellaceae; s__uncultured_bacterium_f_Rikenellaceae
OTU2585	11.0	10.0	76.0	k__Bacteria; p__Proteobacteria; c__Alphaproteobacteria; o__Sphingomonadales; f__Sphingomonadaceae; g__Sphingopyxis; s__uncultured_bacterium_g_Sphingopyxis
OTU2588	3.0	3.0	43.0	k__Bacteria; p__Proteobacteria; c__Alphaproteobacteria; o__Caulobacterales; f__Caulobacteraceae; g__Brevundimonas; s__uncultured_bacterium_g_Brevundimonas
OTU259	2.0	1.0	2.0	k__Bacteria; p__Bacteroidetes; c__Bacteroidia; o__Bacteroidales; f__Dysgonomonadaceae; g__Petrimonas; s__uncultured_bacterium_g_Petrimonas
OTU26	0.0	0.0	14.0	k__Bacteria; p__Bacteroidetes; c__Bacteroidia; o__Chitinophagales; f__uncultured_bacterium_o_Chitinophagales; g__uncultured_bacterium_o_Chitinophagales; s__uncultured_bacterium_o_Chitinophagales
OTU260	5.0	6.0	32.0	k__Bacteria; p__Chloroflexi; c__Anaerolineae; o__Anaerolineales; f__Anaerolineaceae; g__uncultured_bacterium_f_Anaerolineaceae; s__uncultured_bacterium_f_Anaerolineaceae
OTU2602	4.0	3.0	90.0	k__Bacteria; p__Proteobacteria; c__Gammaproteobacteria; o__Betaproteobacteriales; f__Nitrosomonadaceae; g__Ellin6067; s__uncultured_bacterium_g_Ellin6067
OTU261	4.0	3.0	59.0	k__Bacteria; p__Armatimonadetes; c__Fimbriimonadia; o__Fimbriimonadales; f__Fimbriimonadaceae; g__uncultured_bacterium_f_Fimbriimonadaceae; s__uncultured_bacterium_f_Fimbriimonadaceae
OTU262	3.0	5.0	29.0	k__Bacteria; p__Patescibacteria; c__Saccharimonadia; o__Saccharimonadales; f__uncultured_bacterium_o_Saccharimonadales; g__uncultured_bacterium_o_Saccharimonadales; s__uncultured_bacterium_o_Saccharimonadales
OTU263	36.0	0.0	40.0	k__Bacteria; p__Firmicutes; c__Clostridia; o__Clostridiales; f__Ruminococcaceae; g__[Eubacterium]_coprostanoligenes_group; s__uncultured_bacterium_g_[Eubacterium]_coprostanoligenes_group
OTU2633	0.0	0.0	10.0	k__Bacteria; p__Proteobacteria; c__Alphaproteobacteria; o__Caulobacterales; f__Hyphomonadaceae; g__SWB02; s__uncultured_bacterium_g_SWB02
OTU264	15.0	31.0	25.0	k__Bacteria; p__Chloroflexi; c__Anaerolineae; o__RBG-13-54-9; f__uncultured_bacterium_o_RBG-13-54-9; g__uncultured_bacterium_o_RBG-13-54-9; s__uncultured_bacterium_o_RBG-13-54-9
OTU265	0.0	2.0	24.0	k__Bacteria; p__Proteobacteria; c__Gammaproteobacteria; o__Pseudomonadales; f__Moraxellaceae; g__Acinetobacter; s__uncultured_bacterium_g_Acinetobacter
OTU266	1.0	0.0	0.0	k__Bacteria; p__Firmicutes; c__Negativicutes; o__Selenomonadales; f__Veillonellaceae; g__uncultured_bacterium_f_Veillonellaceae; s__uncultured_bacterium_f_Veillonellaceae
OTU267	10.0	8.0	165.0	k__Bacteria; p__Proteobacteria; c__Alphaproteobacteria; o__Micavibrionales; f__uncultured_bacterium_o_Micavibrionales; g__uncultured_bacterium_o_Micavibrionales; s__uncultured_bacterium_o_Micavibrionales
OTU268	3.0	3.0	19.0	k__Bacteria; p__Chloroflexi; c__Anaerolineae; o__Anaerolineales; f__Anaerolineaceae; g__Anaerolinea; s__uncultured_bacterium_g_Anaerolinea
OTU269	24.0	26.0	80.0	k__Bacteria; p__Proteobacteria; c__Gammaproteobacteria; o__Competibacterales; f__Competibacteraceae; g__Candidatus_Competibacter; s__uncultured_bacterium_g_Candidatus_Competibacter
OTU27	309.0	950.0	2112.0	k__Bacteria; p__Bacteroidetes; c__Ignavibacteria; o__OPB56; f__uncultured_bacterium_o_OPB56; g__uncultured_bacterium_o_OPB56; s__uncultured_bacterium_o_OPB56
OTU270	12.0	14.0	88.0	k__Bacteria; p__Chloroflexi; c__Anaerolineae; o__uncultured_bacterium_c_Anaerolineae; f__uncultured_bacterium_c_Anaerolineae; g__uncultured_bacterium_c_Anaerolineae; s__uncultured_bacterium_c_Anaerolineae
OTU271	0.0	0.0	3.0	k__Bacteria; p__Gemmatimonadetes; c__Gemmatimonadetes; o__Gemmatimonadales; f__Gemmatimonadaceae; g__uncultured_bacterium_f_Gemmatimonadaceae; s__uncultured_bacterium_f_Gemmatimonadaceae
OTU272	0.0	0.0	3.0	k__Bacteria; p__Firmicutes; c__Bacilli; o__Bacillales; f__Bacillaceae; g__Bacillus; s__uncultured_bacterium_g_Bacillus
OTU273	0.0	0.0	2.0	k__Bacteria; p__Bacteroidetes; c__Bacteroidia; o__Chitinophagales; f__uncultured_bacterium_o_Chitinophagales; g__uncultured_bacterium_o_Chitinophagales; s__uncultured_bacterium_o_Chitinophagales
OTU274	14.0	28.0	250.0	k__Bacteria; p__Proteobacteria; c__Gammaproteobacteria; o__Competibacterales; f__Competibacteraceae; g__Candidatus_Competibacter; s__uncultured_bacterium_g_Candidatus_Competibacter
OTU275	38.0	91.0	23.0	k__Bacteria; p__Bacteroidetes; c__Bacteroidia; o__Cytophagales; f__uncultured_bacterium_o_Cytophagales; g__uncultured_bacterium_o_Cytophagales; s__uncultured_bacterium_o_Cytophagales
OTU276	0.0	1.0	4.0	k__Bacteria; p__Acidobacteria; c__Subgroup_17; o__uncultured_bacterium_c_Subgroup_17; f__uncultured_bacterium_c_Subgroup_17; g__uncultured_bacterium_c_Subgroup_17; s__uncultured_bacterium_c_Subgroup_17
OTU277	63.0	101.0	0.0	k__Bacteria; p__Bacteroidetes; c__Bacteroidia; o__Sphingobacteriales; f__NS11-12_marine_group; g__uncultured_bacterium_f_NS11-12_marine_group; s__uncultured_bacterium_f_NS11-12_marine_group
OTU278	2.0	0.0	17.0	k__Bacteria; p__Proteobacteria; c__Alphaproteobacteria; o__Rhizobiales; f__Rhizobiales_Incertae_Sedis; g__uncultured_bacterium_f_Rhizobiales_Incertae_Sedis; s__uncultured_bacterium_f_Rhizobiales_Incertae_Sedis
OTU279	0.0	2.0	0.0	k__Bacteria; p__Actinobacteria; c__Actinobacteria; o__Propionibacteriales; f__Propionibacteriaceae; g__Propionicicella; s__uncultured_bacterium_g_Propionicicella
OTU28	24.0	62.0	1554.0	k__Bacteria; p__Bacteroidetes; c__Bacteroidia; o__Chitinophagales; f__Chitinophagaceae; g__uncultured_bacterium_f_Chitinophagaceae; s__uncultured_bacterium_f_Chitinophagaceae
OTU280	1.0	2.0	78.0	k__Bacteria; p__Proteobacteria; c__Gammaproteobacteria; o__Betaproteobacteriales; f__Burkholderiaceae; g__Limnobacter; s__uncultured_bacterium_g_Limnobacter
OTU281	79.0	31.0	41.0	k__Bacteria; p__Proteobacteria; c__Gammaproteobacteria; o__Enterobacteriales; f__Enterobacteriaceae; g__Enterobacter; s__uncultured_bacterium_g_Enterobacter
OTU282	4.0	1.0	47.0	k__Bacteria; p__Proteobacteria; c__Gammaproteobacteria; o__Competibacterales; f__Competibacteraceae; g__Candidatus_Competibacter; s__uncultured_bacterium_g_Candidatus_Competibacter
OTU283	37.0	16.0	23.0	k__Bacteria; p__Firmicutes; c__Clostridia; o__Clostridiales; f__Lachnospiraceae; g__[Eubacterium]_hallii_group; s__uncultured_bacterium_g_[Eubacterium]_hallii_group
OTU284	16.0	31.0	117.0	k__Bacteria; p__Proteobacteria; c__Gammaproteobacteria; o__Competibacterales; f__Competibacteraceae; g__Candidatus_Competibacter; s__uncultured_bacterium_g_Candidatus_Competibacter
OTU285	58.0	82.0	35.0	k__Bacteria; p__Proteobacteria; c__Gammaproteobacteria; o__Xanthomonadales; f__Rhodanobacteraceae; g__uncultured_bacterium_f_Rhodanobacteraceae; s__uncultured_bacterium_f_Rhodanobacteraceae
OTU286	0.0	0.0	2.0	k__Bacteria; p__Actinobacteria; c__Actinobacteria; o__Corynebacteriales; f__Mycobacteriaceae; g__Mycobacterium; s__uncultured_bacterium_g_Mycobacterium
OTU287	1.0	9.0	21.0	k__Bacteria; p__Proteobacteria; c__Gammaproteobacteria; o__Competibacterales; f__Competibacteraceae; g__Candidatus_Competibacter; s__uncultured_bacterium_g_Candidatus_Competibacter
OTU2881	1.0	0.0	4.0	k__Bacteria; p__Proteobacteria; c__Alphaproteobacteria; o__Rhizobiales; f__Rhizobiaceae; g__uncultured_bacterium_f_Rhizobiaceae; s__uncultured_bacterium_f_Rhizobiaceae
OTU289	0.0	0.0	39.0	k__Bacteria; p__Bacteroidetes; c__Bacteroidia; o__Bacteroidales; f__Muribaculaceae; g__uncultured_bacterium_f_Muribaculaceae; s__uncultured_bacterium_f_Muribaculaceae
OTU2895	0.0	1.0	13.0	k__Bacteria; p__Proteobacteria; c__Alphaproteobacteria; o__Rhizobiales; f__Xanthobacteraceae; g__uncultured_bacterium_f_Xanthobacteraceae; s__uncultured_bacterium_f_Xanthobacteraceae
OTU29	468.0	496.0	961.0	k__Bacteria; p__Proteobacteria; c__Gammaproteobacteria; o__Betaproteobacteriales; f__Nitrosomonadaceae; g__Nitrosomonas; s__uncultured_bacterium_g_Nitrosomonas
OTU290	0.0	0.0	1.0	k__Bacteria; p__Bacteroidetes; c__Bacteroidia; o__Bacteroidales; f__Paludibacteraceae; g__uncultured_bacterium_f_Paludibacteraceae; s__uncultured_bacterium_f_Paludibacteraceae
OTU291	43.0	24.0	176.0	k__Bacteria; p__Proteobacteria; c__Gammaproteobacteria; o__Xanthomonadales; f__Xanthomonadaceae; g__Arenimonas; s__bacterium_CYCU-0215
OTU292	13.0	25.0	98.0	k__Bacteria; p__Bacteroidetes; c__Ignavibacteria; o__OPB56; f__uncultured_bacterium_o_OPB56; g__uncultured_bacterium_o_OPB56; s__uncultured_bacterium_o_OPB56
OTU293	1.0	0.0	0.0	k__Bacteria; p__Cloacimonetes; c__Cloacimonadia; o__Cloacimonadales; f__SHA-4; g__uncultured_bacterium_f_SHA-4; s__uncultured_bacterium_f_SHA-4
OTU294	28.0	29.0	102.0	k__Bacteria; p__Proteobacteria; c__Alphaproteobacteria; o__Caulobacterales; f__Hyphomonadaceae; g__Hirschia; s__uncultured_bacterium_g_Hirschia
OTU295	2.0	1.0	1.0	k__Bacteria; p__Bacteroidetes; c__Bacteroidia; o__Bacteroidales; f__Rikenellaceae; g__uncultured_bacterium_f_Rikenellaceae; s__uncultured_bacterium_f_Rikenellaceae
OTU296	49.0	47.0	62.0	k__Bacteria; p__Bacteroidetes; c__Bacteroidia; o__Sphingobacteriales; f__env.OPS_17; g__uncultured_bacterium_f_env.OPS_17; s__uncultured_bacterium_f_env.OPS_17
OTU297	1.0	6.0	68.0	k__Bacteria; p__Proteobacteria; c__Gammaproteobacteria; o__uncultured_bacterium_c_Gammaproteobacteria; f__uncultured_bacterium_c_Gammaproteobacteria; g__uncultured_bacterium_c_Gammaproteobacteria; s__uncultured_bacterium_c_Gammaproteobacteria
OTU298	0.0	0.0	10.0	k__Bacteria; p__Proteobacteria; c__Gammaproteobacteria; o__Betaproteobacteriales; f__Burkholderiaceae; g__uncultured_bacterium_f_Burkholderiaceae; s__uncultured_bacterium_f_Burkholderiaceae
OTU2983	0.0	0.0	1.0	k__Bacteria; p__Proteobacteria; c__Deltaproteobacteria; o__Myxococcales; f__Haliangiaceae; g__Haliangium; s__uncultured_bacterium_g_Haliangium
OTU299	0.0	0.0	3.0	k__Bacteria; p__Proteobacteria; c__Gammaproteobacteria; o__Cellvibrionales; f__Spongiibacteraceae; g__BD1-7_clade; s__uncultured_bacterium_g_BD1-7_clade
OTU3	1.0	2.0	204.0	k__Bacteria; p__Proteobacteria; c__Alphaproteobacteria; o__Rhizobiales; f__Xanthobacteraceae; g__Rhodopseudomonas; s__uncultured_bacterium_g_Rhodopseudomonas
OTU30	7.0	3.0	7.0	k__Bacteria; p__Bacteroidetes; c__Bacteroidia; o__Sphingobacteriales; f__Lentimicrobiaceae; g__Lentimicrobium; s__uncultured_bacterium_g_Lentimicrobium
OTU300	4.0	2.0	27.0	k__Bacteria; p__Bacteroidetes; c__Bacteroidia; o__Bacteroidales; f__Muribaculaceae; g__uncultured_bacterium_f_Muribaculaceae; s__uncultured_bacterium_f_Muribaculaceae
OTU301	21.0	10.0	60.0	k__Bacteria; p__Bacteroidetes; c__Bacteroidia; o__Chitinophagales; f__Chitinophagaceae; g__Flavihumibacter; s__uncultured_bacterium_g_Flavihumibacter
OTU302	2.0	5.0	17.0	k__Bacteria; p__Bacteroidetes; c__Ignavibacteria; o__Ignavibacteriales; f__PHOS-HE36; g__uncultured_bacterium_f_PHOS-HE36; s__uncultured_bacterium_f_PHOS-HE36
OTU3024	0.0	0.0	1.0	k__Bacteria; p__Proteobacteria; c__Alphaproteobacteria; o__Rhizobiales; f__Rhizobiaceae; g__uncultured_bacterium_f_Rhizobiaceae; s__uncultured_bacterium_f_Rhizobiaceae
OTU3028	0.0	0.0	3.0	k__Bacteria; p__Proteobacteria; c__Gammaproteobacteria; o__Betaproteobacteriales; f__Burkholderiaceae; g__Acidovorax; s__uncultured_bacterium_g_Acidovorax
OTU303	1.0	1.0	2.0	k__Bacteria; p__Bacteroidetes; c__Bacteroidia; o__Bacteroidales; f__Rikenellaceae; g__uncultured_bacterium_f_Rikenellaceae; s__uncultured_bacterium_f_Rikenellaceae
OTU304	1.0	0.0	0.0	k__Bacteria; p__Actinobacteria; c__Actinobacteria; o__Propionibacteriales; f__Propionibacteriaceae; g__Propioniciclava; s__uncultured_bacterium_g_Propioniciclava
OTU305	23.0	12.0	19.0	k__Bacteria; p__Firmicutes; c__Clostridia; o__Clostridiales; f__Ruminococcaceae; g__Ruminococcaceae_UCG-013; s__uncultured_bacterium_g_Ruminococcaceae_UCG-013
OTU306	44.0	45.0	14.0	k__Bacteria; p__Bacteroidetes; c__Bacteroidia; o__Sphingobacteriales; f__Sphingobacteriaceae; g__Pedobacter; s__uncultured_bacterium_g_Pedobacter
OTU308	7.0	10.0	25.0	k__Bacteria; p__Chloroflexi; c__Anaerolineae; o__Caldilineales; f__Caldilineaceae; g__uncultured_bacterium_f_Caldilineaceae; s__uncultured_bacterium_f_Caldilineaceae
OTU309	6.0	17.0	104.0	k__Bacteria; p__Proteobacteria; c__Deltaproteobacteria; o__Bdellovibrionales; f__Bdellovibrionaceae; g__Bdellovibrio; s__uncultured_bacterium_g_Bdellovibrio
OTU31	591.0	212.0	76.0	k__Bacteria; p__Patescibacteria; c__uncultured_bacterium_p_Patescibacteria; o__uncultured_bacterium_p_Patescibacteria; f__uncultured_bacterium_p_Patescibacteria; g__uncultured_bacterium_p_Patescibacteria; s__uncultured_bacterium_p_Patescibacteria
OTU310	0.0	1.0	0.0	k__Bacteria; p__Actinobacteria; c__Actinobacteria; o__Propionibacteriales; f__Propionibacteriaceae; g__Propioniciclava; s__uncultured_bacterium_g_Propioniciclava
OTU311	14.0	14.0	38.0	k__Bacteria; p__Proteobacteria; c__Gammaproteobacteria; o__Xanthomonadales; f__Rhodanobacteraceae; g__uncultured_bacterium_f_Rhodanobacteraceae; s__uncultured_bacterium_f_Rhodanobacteraceae
OTU312	1.0	1.0	6.0	k__Bacteria; p__Proteobacteria; c__Gammaproteobacteria; o__Competibacterales; f__Competibacteraceae; g__Candidatus_Competibacter; s__uncultured_bacterium_g_Candidatus_Competibacter
OTU313	3.0	0.0	1.0	k__Bacteria; p__Chloroflexi; c__Anaerolineae; o__Anaerolineales; f__Anaerolineaceae; g__Leptolinea; s__uncultured_bacterium_g_Leptolinea
OTU3141	4.0	2.0	0.0	k__Bacteria; p__Synergistetes; c__Synergistia; o__Synergistales; f__Synergistaceae; g__uncultured_bacterium_f_Synergistaceae; s__uncultured_bacterium_f_Synergistaceae
OTU3159	1.0	0.0	0.0	k__Bacteria; p__Synergistetes; c__Synergistia; o__Synergistales; f__Synergistaceae; g__uncultured_bacterium_f_Synergistaceae; s__uncultured_bacterium_f_Synergistaceae
OTU316	4.0	1.0	1.0	k__Bacteria; p__Chloroflexi; c__Anaerolineae; o__uncultured_bacterium_c_Anaerolineae; f__uncultured_bacterium_c_Anaerolineae; g__uncultured_bacterium_c_Anaerolineae; s__uncultured_bacterium_c_Anaerolineae
OTU317	24.0	26.0	88.0	k__Bacteria; p__Proteobacteria; c__Alphaproteobacteria; o__uncultured_bacterium_c_Alphaproteobacteria; f__uncultured_bacterium_c_Alphaproteobacteria; g__uncultured_bacterium_c_Alphaproteobacteria; s__uncultured_bacterium_c_Alphaproteobacteria
OTU3173	2.0	0.0	0.0	k__Bacteria; p__Actinobacteria; c__Actinobacteria; o__Propionibacteriales; f__Propionibacteriaceae; g__Brooklawnia; s__uncultured_bacterium_g_Brooklawnia
OTU318	0.0	1.0	0.0	k__Bacteria; p__Armatimonadetes; c__uncultured_bacterium_p_Armatimonadetes; o__uncultured_bacterium_p_Armatimonadetes; f__uncultured_bacterium_p_Armatimonadetes; g__uncultured_bacterium_p_Armatimonadetes; s__uncultured_bacterium_p_Armatimonadetes
OTU3183	2.0	3.0	10.0	k__Bacteria; p__Acidobacteria; c__Acidobacteriia; o__Solibacterales; f__Solibacteraceae_Subgroup_3; g__Bryobacter; s__Acidobacteriaceae_bacterium_enrichment_culture_clone_ANA-RAS-33
OTU319	6.0	4.0	80.0	k__Bacteria; p__Planctomycetes; c__Phycisphaerae; o__Phycisphaerales; f__Phycisphaeraceae; g__SM1A02; s__uncultured_bacterium_g_SM1A02
OTU32	8.0	2.0	480.0	k__Bacteria; p__Verrucomicrobia; c__Verrucomicrobiae; o__Verrucomicrobiales; f__Akkermansiaceae; g__Akkermansia; s__uncultured_bacterium_g_Akkermansia
OTU320	7.0	25.0	83.0	k__Bacteria; p__Bacteroidetes; c__Ignavibacteria; o__SJA-28; f__uncultured_bacterium_o_SJA-28; g__uncultured_bacterium_o_SJA-28; s__uncultured_bacterium_o_SJA-28
OTU321	1.0	1.0	4.0	k__Bacteria; p__Proteobacteria; c__Deltaproteobacteria; o__SAR324_cladeMarine_group_B; f__bacterium_enrichment_culture_clone_B302011; g__uncultured_bacterium_f_bacterium_enrichment_culture_clone_B302011; s__uncultured_bacterium_f_bacterium_enrichment_culture_clone_B302011
OTU322	12.0	11.0	113.0	k__Bacteria; p__Proteobacteria; c__Gammaproteobacteria; o__Betaproteobacteriales; f__Nitrosomonadaceae; g__Ellin6067; s__uncultured_bacterium_g_Ellin6067
OTU323	1.0	1.0	6.0	k__Bacteria; p__Proteobacteria; c__Alphaproteobacteria; o__Rhizobiales; f__Xanthobacteraceae; g__uncultured_bacterium_f_Xanthobacteraceae; s__uncultured_bacterium_f_Xanthobacteraceae
OTU3234	0.0	1.0	1.0	k__Bacteria; p__Proteobacteria; c__Gammaproteobacteria; o__Betaproteobacteriales; f__SC-I-84; g__uncultured_bacterium_f_SC-I-84; s__uncultured_bacterium_f_SC-I-84
OTU3238	1.0	0.0	0.0	k__Bacteria; p__Proteobacteria; c__Gammaproteobacteria; o__Enterobacteriales; f__Enterobacteriaceae; g__uncultured_bacterium_f_Enterobacteriaceae; s__uncultured_bacterium_f_Enterobacteriaceae
OTU324	38.0	12.0	10.0	k__Bacteria; p__Bacteroidetes; c__Ignavibacteria; o__OPB56; f__uncultured_bacterium_o_OPB56; g__uncultured_bacterium_o_OPB56; s__uncultured_bacterium_o_OPB56
OTU326	0.0	0.0	1.0	k__Bacteria; p__Bacteroidetes; c__Bacteroidia; o__Cytophagales; f__Microscillaceae; g__uncultured_bacterium_f_Microscillaceae; s__uncultured_bacterium_f_Microscillaceae
OTU327	0.0	0.0	3.0	k__Bacteria; p__Bacteroidetes; c__Ignavibacteria; o__SJA-28; f__uncultured_bacterium_o_SJA-28; g__uncultured_bacterium_o_SJA-28; s__uncultured_bacterium_o_SJA-28
OTU328	0.0	1.0	0.0	k__Bacteria; p__Patescibacteria; c__Saccharimonadia; o__Saccharimonadales; f__uncultured_bacterium_o_Saccharimonadales; g__uncultured_bacterium_o_Saccharimonadales; s__uncultured_bacterium_o_Saccharimonadales
OTU329	0.0	0.0	28.0	k__Bacteria; p__Bacteroidetes; c__Bacteroidia; o__Bacteroidales; f__Bacteroidaceae; g__Bacteroides; s__uncultured_bacterium_g_Bacteroides
OTU33	39.0	138.0	1344.0	k__Bacteria; p__Proteobacteria; c__Gammaproteobacteria; o__Competibacterales; f__Competibacteraceae; g__Candidatus_Competibacter; s__uncultured_bacterium_g_Candidatus_Competibacter
OTU330	0.0	0.0	20.0	k__Bacteria; p__Bacteroidetes; c__Bacteroidia; o__Bacteroidales; f__Muribaculaceae; g__uncultured_bacterium_f_Muribaculaceae; s__uncultured_bacterium_f_Muribaculaceae
OTU331	0.0	0.0	1.0	k__Bacteria; p__Actinobacteria; c__Acidimicrobiia; o__Microtrichales; f__Ilumatobacteraceae; g__CL500-29_marine_group; s__Hevea_brasiliensis_phytoplasma
OTU332	28.0	34.0	38.0	k__Bacteria; p__Proteobacteria; c__Alphaproteobacteria; o__Rhodobacterales; f__Rhodobacteraceae; g__Paracoccus; s__uncultured_bacterium_g_Paracoccus
OTU3328	0.0	0.0	4.0	k__Bacteria; p__Proteobacteria; c__Alphaproteobacteria; o__Rhizobiales; f__Rhizobiaceae; g__Allorhizobium-Neorhizobium-Pararhizobium-Rhizobium; s__uncultured_bacterium_g_Allorhizobium-Neorhizobium-Pararhizobium-Rhizobium
OTU333	28.0	57.0	22.0	k__Bacteria; p__Chloroflexi; c__Chloroflexia; o__Thermomicrobiales; f__JG30-KF-CM45; g__uncultured_bacterium_f_JG30-KF-CM45; s__uncultured_bacterium_f_JG30-KF-CM45
OTU3355	122.0	146.0	1.0	k__Bacteria; p__Proteobacteria; c__Gammaproteobacteria; o__Betaproteobacteriales; f__Rhodocyclaceae; g__Thauera; s__uncultured_bacterium_g_Thauera
OTU336	1.0	5.0	11.0	k__Bacteria; p__Bacteroidetes; c__Ignavibacteria; o__Ignavibacteriales; f__PHOS-HE36; g__uncultured_bacterium_f_PHOS-HE36; s__uncultured_bacterium_f_PHOS-HE36
OTU338	18.0	98.0	0.0	k__Bacteria; p__Chloroflexi; c__Anaerolineae; o__SBR1031; f__A4b; g__OLB13; s__uncultured_bacterium_g_OLB13
OTU3383	10.0	5.0	15.0	k__Bacteria; p__Bacteroidetes; c__Bacteroidia; o__Flavobacteriales; f__NS9_marine_group; g__uncultured_bacterium_f_NS9_marine_group; s__uncultured_bacterium_f_NS9_marine_group
OTU3388	48.0	70.0	3.0	k__Bacteria; p__Proteobacteria; c__Gammaproteobacteria; o__uncultured_bacterium_c_Gammaproteobacteria; f__uncultured_bacterium_c_Gammaproteobacteria; g__uncultured_bacterium_c_Gammaproteobacteria; s__uncultured_bacterium_c_Gammaproteobacteria
OTU339	27.0	63.0	48.0	k__Bacteria; p__Proteobacteria; c__Gammaproteobacteria; o__Betaproteobacteriales; f__Rhodocyclaceae; g__Zoogloea; s__uncultured_bacterium_g_Zoogloea
OTU3391	70.0	12.0	4.0	k__Bacteria; p__Verrucomicrobia; c__Verrucomicrobiae; o__Verrucomicrobiales; f__Verrucomicrobiaceae; g__Prosthecobacter; s__uncultured_bacterium_g_Prosthecobacter
OTU34	19.0	19.0	86.0	k__Bacteria; p__Chloroflexi; c__Anaerolineae; o__Anaerolineales; f__Anaerolineaceae; g__Longilinea; s__Longilinea_arvoryzae
OTU341	29.0	26.0	0.0	k__Bacteria; p__Bacteroidetes; c__Bacteroidia; o__Flavobacteriales; f__Crocinitomicaceae; g__Fluviicola; s__uncultured_bacterium_g_Fluviicola
OTU3414	46.0	55.0	1.0	k__Bacteria; p__Proteobacteria; c__Gammaproteobacteria; o__Betaproteobacteriales; f__Rhodocyclaceae; g__Zoogloea; s__uncultured_bacterium_g_Zoogloea
OTU342	0.0	0.0	1.0	k__Bacteria; p__Cyanobacteria; c__Melainabacteria; o__Obscuribacterales; f__uncultured_bacterium_o_Obscuribacterales; g__uncultured_bacterium_o_Obscuribacterales; s__uncultured_bacterium_o_Obscuribacterales
OTU343	4.0	6.0	6.0	k__Bacteria; p__Chloroflexi; c__Anaerolineae; o__SBR1031; f__A4b; g__uncultured_bacterium_f_A4b; s__uncultured_bacterium_f_A4b
OTU3441	9.0	12.0	31.0	k__Bacteria; p__Proteobacteria; c__Alphaproteobacteria; o__Caulobacterales; f__Caulobacteraceae; g__Brevundimonas; s__uncultured_bacterium_g_Brevundimonas
OTU345	11.0	33.0	104.0	k__Bacteria; p__Proteobacteria; c__Gammaproteobacteria; o__Competibacterales; f__Competibacteraceae; g__Candidatus_Competibacter; s__uncultured_bacterium_g_Candidatus_Competibacter
OTU346	0.0	2.0	0.0	k__Bacteria; p__Bacteroidetes; c__Bacteroidia; o__Bacteroidales; f__Bacteroidetes_vadinHA17; g__uncultured_bacterium_f_Bacteroidetes_vadinHA17; s__uncultured_bacterium_f_Bacteroidetes_vadinHA17
OTU3465	144.0	152.0	17.0	k__Bacteria; p__Proteobacteria; c__Gammaproteobacteria; o__uncultured_bacterium_c_Gammaproteobacteria; f__uncultured_bacterium_c_Gammaproteobacteria; g__uncultured_bacterium_c_Gammaproteobacteria; s__uncultured_bacterium_c_Gammaproteobacteria
OTU347	19.0	27.0	97.0	k__Bacteria; p__Proteobacteria; c__Gammaproteobacteria; o__Betaproteobacteriales; f__Burkholderiaceae; g__Hydrogenophaga; s__uncultured_bacterium_g_Hydrogenophaga
OTU3479	72.0	96.0	21.0	k__Bacteria; p__Proteobacteria; c__Gammaproteobacteria; o__Betaproteobacteriales; f__Rhodocyclaceae; g__uncultured_bacterium_f_Rhodocyclaceae; s__uncultured_bacterium_f_Rhodocyclaceae
OTU348	1.0	0.0	32.0	k__Bacteria; p__Proteobacteria; c__Alphaproteobacteria; o__Rhizobiales; f__Beijerinckiaceae; g__Methylocystis; s__uncultured_bacterium_g_Methylocystis
OTU349	9.0	4.0	45.0	k__Bacteria; p__Proteobacteria; c__Alphaproteobacteria; o__Acetobacterales; f__Acetobacteraceae; g__uncultured_bacterium_f_Acetobacteraceae; s__uncultured_bacterium_f_Acetobacteraceae
OTU3491	45.0	24.0	31.0	k__Bacteria; p__Proteobacteria; c__Gammaproteobacteria; o__Betaproteobacteriales; f__Burkholderiaceae; g__Hydrogenophaga; s__uncultured_bacterium_g_Hydrogenophaga
OTU3498	3.0	6.0	17.0	k__Bacteria; p__Proteobacteria; c__Alphaproteobacteria; o__Rhizobiales; f__Beijerinckiaceae; g__Bosea; s__uncultured_bacterium_g_Bosea
OTU35	464.0	146.0	776.0	k__Bacteria; p__Verrucomicrobia; c__Verrucomicrobiae; o__Verrucomicrobiales; f__DEV007; g__uncultured_bacterium_f_DEV007; s__uncultured_bacterium_f_DEV007
OTU350	29.0	19.0	48.0	k__Bacteria; p__Proteobacteria; c__Deltaproteobacteria; o__Myxococcales; f__Phaselicystidaceae; g__Phaselicystis; s__uncultured_bacterium_g_Phaselicystis
OTU351	1.0	2.0	22.0	k__Bacteria; p__Proteobacteria; c__Alphaproteobacteria; o__uncultured_bacterium_c_Alphaproteobacteria; f__uncultured_bacterium_c_Alphaproteobacteria; g__uncultured_bacterium_c_Alphaproteobacteria; s__uncultured_bacterium_c_Alphaproteobacteria
OTU3517	9.0	11.0	10.0	k__Bacteria; p__Bacteroidetes; c__Bacteroidia; o__uncultured_bacterium_c_Bacteroidia; f__uncultured_bacterium_c_Bacteroidia; g__uncultured_bacterium_c_Bacteroidia; s__uncultured_bacterium_c_Bacteroidia
OTU352	13.0	18.0	69.0	k__Bacteria; p__Chloroflexi; c__Anaerolineae; o__SBR1031; f__A4b; g__uncultured_bacterium_f_A4b; s__uncultured_bacterium_f_A4b
OTU353	1.0	0.0	37.0	k__Bacteria; p__Firmicutes; c__Bacilli; o__Lactobacillales; f__Lactobacillaceae; g__Lactobacillus; s__uncultured_bacterium_g_Lactobacillus
OTU3530	0.0	2.0	60.0	k__Bacteria; p__Proteobacteria; c__Gammaproteobacteria; o__Competibacterales; f__Competibacteraceae; g__Candidatus_Competibacter; s__uncultured_bacterium_g_Candidatus_Competibacter
OTU3533	2.0	1.0	104.0	k__Bacteria; p__Proteobacteria; c__Gammaproteobacteria; o__Betaproteobacteriales; f__Burkholderiaceae; g__uncultured_bacterium_f_Burkholderiaceae; s__uncultured_bacterium_f_Burkholderiaceae
OTU354	105.0	7.0	4.0	k__Bacteria; p__WPS-2; c__uncultured_bacterium_p_WPS-2; o__uncultured_bacterium_p_WPS-2; f__uncultured_bacterium_p_WPS-2; g__uncultured_bacterium_p_WPS-2; s__uncultured_bacterium_p_WPS-2
OTU355	0.0	0.0	1.0	k__Bacteria; p__Bacteroidetes; c__Bacteroidia; o__Sphingobacteriales; f__Sphingobacteriaceae; g__Pseudopedobacter; s__uncultured_bacterium_g_Pseudopedobacter
OTU3559	0.0	1.0	39.0	k__Bacteria; p__Proteobacteria; c__Gammaproteobacteria; o__JG36-GS-52; f__uncultured_bacterium_o_JG36-GS-52; g__uncultured_bacterium_o_JG36-GS-52; s__uncultured_bacterium_o_JG36-GS-52
OTU356	0.0	0.0	19.0	k__Bacteria; p__Firmicutes; c__Clostridia; o__Clostridiales; f__Ruminococcaceae; g__Ruminococcaceae_UCG-004; s__uncultured_bacterium_g_Ruminococcaceae_UCG-004
OTU357	44.0	14.0	1.0	k__Bacteria; p__Bacteroidetes; c__Bacteroidia; o__uncultured_bacterium_c_Bacteroidia; f__uncultured_bacterium_c_Bacteroidia; g__uncultured_bacterium_c_Bacteroidia; s__uncultured_bacterium_c_Bacteroidia
OTU358	2.0	0.0	0.0	k__Bacteria; p__Armatimonadetes; c__uncultured_bacterium_p_Armatimonadetes; o__uncultured_bacterium_p_Armatimonadetes; f__uncultured_bacterium_p_Armatimonadetes; g__uncultured_bacterium_p_Armatimonadetes; s__uncultured_bacterium_p_Armatimonadetes
OTU359	2.0	2.0	58.0	k__Bacteria; p__Planctomycetes; c__Phycisphaerae; o__Phycisphaerales; f__Phycisphaeraceae; g__SM1A02; s__uncultured_bacterium_g_SM1A02
OTU36	0.0	0.0	65.0	k__Bacteria; p__Firmicutes; c__Bacilli; o__Lactobacillales; f__Lactobacillaceae; g__Lactobacillus; s__Lactobacillus_brevis
OTU360	1.0	0.0	2.0	k__Bacteria; p__Bacteroidetes; c__Bacteroidia; o__Flavobacteriales; f__Crocinitomicaceae; g__Fluviicola; s__uncultured_bacterium_g_Fluviicola
OTU361	33.0	34.0	12.0	k__Bacteria; p__Proteobacteria; c__Deltaproteobacteria; o__Bdellovibrionales; f__Bdellovibrionaceae; g__Bdellovibrio; s__uncultured_bacterium_g_Bdellovibrio
OTU362	0.0	0.0	3.0	k__Bacteria; p__Proteobacteria; c__Gammaproteobacteria; o__Thiotrichales; f__Thiotrichaceae; g__Thiothrix; s__uncultured_bacterium_g_Thiothrix
OTU3629	0.0	1.0	52.0	k__Bacteria; p__Proteobacteria; c__Alphaproteobacteria; o__uncultured_bacterium_c_Alphaproteobacteria; f__uncultured_bacterium_c_Alphaproteobacteria; g__uncultured_bacterium_c_Alphaproteobacteria; s__uncultured_bacterium_c_Alphaproteobacteria
OTU363	11.0	23.0	23.0	k__Bacteria; p__Proteobacteria; c__Alphaproteobacteria; o__Rhodospirillales; f__Rhodopirillaceae; g__Defluviicoccus; s__uncultured_bacterium_g_Defluviicoccus
OTU364	0.0	0.0	2.0	k__Bacteria; p__Proteobacteria; c__Alphaproteobacteria; o__Rhizobiales; f__A0839; g__uncultured_bacterium_f_A0839; s__uncultured_bacterium_f_A0839
OTU366	30.0	62.0	12.0	k__Bacteria; p__Proteobacteria; c__Gammaproteobacteria; o__Alteromonadales; f__Alteromonadaceae; g__Alishewanella; s__uncultured_bacterium_g_Alishewanella
OTU367	35.0	33.0	6.0	k__Bacteria; p__Bacteroidetes; c__Ignavibacteria; o__OPB56; f__uncultured_bacterium_o_OPB56; g__uncultured_bacterium_o_OPB56; s__uncultured_bacterium_o_OPB56
OTU369	0.0	0.0	1.0	k__Bacteria; p__Epsilonbacteraeota; c__Campylobacteria; o__Campylobacterales; f__Arcobacteraceae; g__Arcobacter; s__Arcobacter_butzleri
OTU37	0.0	0.0	15.0	k__Bacteria; p__Proteobacteria; c__Gammaproteobacteria; o__Betaproteobacteriales; f__Methylophilaceae; g__Methylobacillus; s__uncultured_bacterium_g_Methylobacillus
OTU371	0.0	0.0	1.0	k__Bacteria; p__Bacteroidetes; c__Bacteroidia; o__Chitinophagales; f__Chitinophagaceae; g__uncultured_bacterium_f_Chitinophagaceae; s__uncultured_bacterium_f_Chitinophagaceae
OTU372	12.0	26.0	95.0	k__Bacteria; p__Proteobacteria; c__Gammaproteobacteria; o__Competibacterales; f__Competibacteraceae; g__Candidatus_Competibacter; s__uncultured_bacterium_g_Candidatus_Competibacter
OTU3724	11.0	6.0	29.0	k__Bacteria; p__Proteobacteria; c__Alphaproteobacteria; o__Rhizobiales; f__Rhizobiaceae; g__uncultured_bacterium_f_Rhizobiaceae; s__uncultured_bacterium_f_Rhizobiaceae
OTU373	1.0	1.0	18.0	k__Bacteria; p__Proteobacteria; c__Gammaproteobacteria; o__Betaproteobacteriales; f__SC-I-84; g__uncultured_bacterium_f_SC-I-84; s__uncultured_bacterium_f_SC-I-84
OTU3733	0.0	1.0	20.0	k__Bacteria; p__Firmicutes; c__Clostridia; o__Clostridiales; f__Lachnospiraceae; g__Blautia; s__uncultured_bacterium_g_Blautia
OTU374	4.0	8.0	56.0	k__Bacteria; p__Proteobacteria; c__Alphaproteobacteria; o__Rhodospirillales; f__Rhodospirillaceae; g__uncultured_bacterium_f_Rhodospirillaceae; s__uncultured_bacterium_f_Rhodospirillaceae
OTU375	39.0	39.0	26.0	k__Bacteria; p__Chloroflexi; c__Anaerolineae; o__Caldilineales; f__Caldilineaceae; g__uncultured_bacterium_f_Caldilineaceae; s__uncultured_bacterium_f_Caldilineaceae
OTU376	6.0	11.0	57.0	k__Bacteria; p__Chloroflexi; c__Anaerolineae; o__SBR1031; f__A4b; g__uncultured_bacterium_f_A4b; s__uncultured_bacterium_f_A4b
OTU377	2.0	3.0	15.0	k__Bacteria; p__Armatimonadetes; c__Fimbriimonadia; o__Fimbriimonadales; f__Fimbriimonadaceae; g__uncultured_bacterium_f_Fimbriimonadaceae; s__uncultured_bacterium_f_Fimbriimonadaceae
OTU379	0.0	0.0	1.0	k__Bacteria; p__Patescibacteria; c__Parcubacteria; o__Candidatus_Moranbacteria; f__uncultured_bacterium_o_Candidatus_Moranbacteria; g__uncultured_bacterium_o_Candidatus_Moranbacteria; s__uncultured_bacterium_o_Candidatus_Moranbacteria
OTU38	22.0	15.0	238.0	k__Bacteria; p__Proteobacteria; c__Alphaproteobacteria; o__Sphingomonadales; f__Sphingomonadaceae; g__Sphingopyxis; s__uncultured_bacterium_g_Sphingopyxis
OTU380	0.0	0.0	1.0	k__Bacteria; p__Bacteroidetes; c__Bacteroidia; o__Sphingobacteriales; f__AKYH767; g__uncultured_bacterium_f_AKYH767; s__uncultured_bacterium_f_AKYH767
OTU381	13.0	7.0	11.0	k__Bacteria; p__Firmicutes; c__Clostridia; o__Clostridiales; f__Lachnospiraceae; g__Dorea; s__uncultured_bacterium_g_Dorea
OTU382	3.0	3.0	57.0	k__Bacteria; p__Proteobacteria; c__Alphaproteobacteria; o__Rhizobiales; f__A0839; g__uncultured_bacterium_f_A0839; s__uncultured_bacterium_f_A0839
OTU383	0.0	1.0	31.0	k__Bacteria; p__Chloroflexi; c__Chloroflexia; o__Thermomicrobiales; f__JG30-KF-CM45; g__uncultured_bacterium_f_JG30-KF-CM45; s__uncultured_bacterium_f_JG30-KF-CM45
OTU384	1.0	0.0	3.0	k__Bacteria; p__Proteobacteria; c__Alphaproteobacteria; o__Rhodobacterales; f__Rhodobacteraceae; g__uncultured_bacterium_f_Rhodobacteraceae; s__uncultured_bacterium_f_Rhodobacteraceae
OTU385	0.0	1.0	0.0	k__Bacteria; p__Planctomycetes; c__vadinHA49; o__uncultured_bacterium_c_vadinHA49; f__uncultured_bacterium_c_vadinHA49; g__uncultured_bacterium_c_vadinHA49; s__uncultured_bacterium_c_vadinHA49
OTU386	6.0	3.0	40.0	k__Bacteria; p__Gemmatimonadetes; c__Gemmatimonadetes; o__Gemmatimonadales; f__Gemmatimonadaceae; g__uncultured_bacterium_f_Gemmatimonadaceae; s__uncultured_bacterium_f_Gemmatimonadaceae
OTU387	2.0	2.0	18.0	k__Bacteria; p__Proteobacteria; c__Deltaproteobacteria; o__Desulfovibrionales; f__Desulfovibrionaceae; g__Desulfovibrio; s__uncultured_bacterium_g_Desulfovibrio
OTU388	8.0	31.0	21.0	k__Bacteria; p__Acidobacteria; c__Acidobacteriia; o__Solibacterales; f__Solibacteraceae_Subgroup_3; g__Bryobacter; s__uncultured_bacterium_g_Bryobacter
OTU389	0.0	1.0	4.0	k__Bacteria; p__Firmicutes; c__Negativicutes; o__Selenomonadales; f__Veillonellaceae; g__Dialister; s__uncultured_bacterium_g_Dialister
OTU3890	30.0	39.0	61.0	k__Bacteria; p__Acidobacteria; c__Blastocatellia_Subgroup_4; o__Blastocatellales; f__Blastocatellaceae; g__JGI_0001001-H03; s__uncultured_bacterium_g_JGI_0001001-H03
OTU39	51.0	29.0	141.0	k__Bacteria; p__Chloroflexi; c__Anaerolineae; o__Anaerolineales; f__Anaerolineaceae; g__uncultured_bacterium_f_Anaerolineaceae; s__uncultured_bacterium_f_Anaerolineaceae
OTU390	0.0	0.0	1.0	k__Bacteria; p__Actinobacteria; c__Actinobacteria; o__Corynebacteriales; f__Mycobacteriaceae; g__Mycobacterium; s__uncultured_bacterium_g_Mycobacterium
OTU391	20.0	31.0	28.0	k__Bacteria; p__Bacteroidetes; c__Bacteroidia; o__Sphingobacteriales; f__NS11-12_marine_group; g__uncultured_bacterium_f_NS11-12_marine_group; s__uncultured_bacterium_f_NS11-12_marine_group
OTU392	0.0	4.0	17.0	k__Bacteria; p__Proteobacteria; c__Gammaproteobacteria; o__JG36-GS-52; f__uncultured_bacterium_o_JG36-GS-52; g__uncultured_bacterium_o_JG36-GS-52; s__uncultured_bacterium_o_JG36-GS-52
OTU393	0.0	0.0	4.0	k__Bacteria; p__Proteobacteria; c__Alphaproteobacteria; o__Rhodobacterales; f__Rhodobacteraceae; g__Ruegeria; s__uncultured_bacterium_g_Ruegeria
OTU394	4.0	0.0	13.0	k__Bacteria; p__Proteobacteria; c__Gammaproteobacteria; o__Betaproteobacteriales; f__uncultured_bacterium_o_Betaproteobacteriales; g__uncultured_bacterium_o_Betaproteobacteriales; s__uncultured_bacterium_o_Betaproteobacteriales
OTU396	9.0	9.0	46.0	k__Bacteria; p__Proteobacteria; c__Gammaproteobacteria; o__Betaproteobacteriales; f__Rhodocyclaceae; g__Azospira; s__uncultured_bacterium_g_Azospira
OTU397	35.0	75.0	0.0	k__Bacteria; p__Bacteroidetes; c__Bacteroidia; o__Chitinophagales; f__Saprospiraceae; g__uncultured_bacterium_f_Saprospiraceae; s__uncultured_bacterium_f_Saprospiraceae
OTU398	11.0	5.0	19.0	k__Bacteria; p__Actinobacteria; c__Acidimicrobiia; o__Microtrichales; f__uncultured_bacterium_o_Microtrichales; g__uncultured_bacterium_o_Microtrichales; s__uncultured_bacterium_o_Microtrichales
OTU3989	4.0	0.0	10.0	k__Bacteria; p__Firmicutes; c__Clostridia; o__Clostridiales; f__Lachnospiraceae; g__uncultured_bacterium_f_Lachnospiraceae; s__uncultured_bacterium_f_Lachnospiraceae
OTU399	0.0	0.0	2.0	k__Bacteria; p__Actinobacteria; c__Thermoleophilia; o__Gaiellales; f__uncultured_bacterium_o_Gaiellales; g__uncultured_bacterium_o_Gaiellales; s__uncultured_bacterium_o_Gaiellales
OTU4	6378.0	11364.0	1275.0	k__Bacteria; p__Proteobacteria; c__Gammaproteobacteria; o__Competibacterales; f__Competibacteraceae; g__Plasticicumulans; s__uncultured_bacterium_g_Plasticicumulans
OTU40	271.0	235.0	949.0	k__Bacteria; p__Proteobacteria; c__Alphaproteobacteria; o__Caulobacterales; f__Hyphomonadaceae; g__SWB02; s__uncultured_bacterium_g_SWB02
OTU400	0.0	0.0	1.0	k__Bacteria; p__Bacteroidetes; c__Bacteroidia; o__Chitinophagales; f__Chitinophagaceae; g__Ferruginibacter; s__uncultured_bacterium_g_Ferruginibacter
OTU401	29.0	11.0	59.0	k__Bacteria; p__Chloroflexi; c__Anaerolineae; o__Anaerolineales; f__Anaerolineaceae; g__uncultured_bacterium_f_Anaerolineaceae; s__uncultured_bacterium_f_Anaerolineaceae
OTU402	2.0	0.0	0.0	k__Bacteria; p__Spirochaetes; c__MVP-15; o__uncultured_bacterium_c_MVP-15; f__uncultured_bacterium_c_MVP-15; g__uncultured_bacterium_c_MVP-15; s__uncultured_bacterium_c_MVP-15
OTU403	1.0	4.0	106.0	k__Bacteria; p__Proteobacteria; c__Gammaproteobacteria; o__Competibacterales; f__Competibacteraceae; g__Candidatus_Competibacter; s__uncultured_bacterium_g_Candidatus_Competibacter
OTU404	0.0	0.0	3.0	k__Bacteria; p__Cyanobacteria; c__Melainabacteria; o__Obscuribacterales; f__uncultured_bacterium_o_Obscuribacterales; g__uncultured_bacterium_o_Obscuribacterales; s__uncultured_bacterium_o_Obscuribacterales
OTU405	6.0	2.0	72.0	k__Bacteria; p__Firmicutes; c__Erysipelotrichia; o__Erysipelotrichales; f__Erysipelotrichaceae; g__Dubosiella; s__uncultured_bacterium_g_Dubosiella
OTU406	0.0	0.0	2.0	k__Bacteria; p__Proteobacteria; c__Gammaproteobacteria; o__Betaproteobacteriales; f__Nitrosomonadaceae; g__Nitrosomonas; s__Nitrosomonas_sp
OTU407	4.0	8.0	31.0	k__Bacteria; p__Chloroflexi; c__uncultured_bacterium_p_Chloroflexi; o__uncultured_bacterium_p_Chloroflexi; f__uncultured_bacterium_p_Chloroflexi; g__uncultured_bacterium_p_Chloroflexi; s__uncultured_bacterium_p_Chloroflexi
OTU408	31.0	11.0	2.0	k__Bacteria; p__Bacteroidetes; c__Bacteroidia; o__Flavobacteriales; f__Flavobacteriaceae; g__Actibacter; s__Namhaeicola_litoreus
OTU409	25.0	36.0	9.0	k__Bacteria; p__Planctomycetes; c__Phycisphaerae; o__Phycisphaerales; f__Phycisphaeraceae; g__SM1A02; s__uncultured_bacterium_g_SM1A02
OTU41	2.0	0.0	14.0	k__Bacteria; p__Proteobacteria; c__Alphaproteobacteria; o__Azospirillales; f__Azospirillaceae; g__Azospirillum; s__uncultured_bacterium_g_Azospirillum
OTU410	0.0	0.0	1.0	k__Bacteria; p__Verrucomicrobia; c__Verrucomicrobiae; o__Verrucomicrobiales; f__Rubritaleaceae; g__Haloferula; s__uncultured_bacterium_g_Haloferula
OTU412	1.0	3.0	36.0	k__Bacteria; p__Proteobacteria; c__Gammaproteobacteria; o__Competibacterales; f__Competibacteraceae; g__Candidatus_Competibacter; s__uncultured_bacterium_g_Candidatus_Competibacter
OTU413	6.0	3.0	13.0	k__Bacteria; p__Actinobacteria; c__Coriobacteriia; o__Coriobacteriales; f__Atopobiaceae; g__uncultured_bacterium_f_Atopobiaceae; s__uncultured_bacterium_f_Atopobiaceae
OTU414	4.0	7.0	35.0	k__Bacteria; p__Bacteroidetes; c__Ignavibacteria; o__Kryptoniales; f__BSV26; g__uncultured_bacterium_f_BSV26; s__uncultured_bacterium_f_BSV26
OTU416	23.0	12.0	12.0	k__Bacteria; p__Proteobacteria; c__Alphaproteobacteria; o__Acetobacterales; f__Acetobacteraceae; g__uncultured_bacterium_f_Acetobacteraceae; s__uncultured_bacterium_f_Acetobacteraceae
OTU419	0.0	2.0	0.0	k__Bacteria; p__Elusimicrobia; c__Endomicrobia; o__Endomicrobiales; f__Endomicrobiaceae; g__Candidatus_Endomicrobium; s__uncultured_bacterium_g_Candidatus_Endomicrobium
OTU42	12.0	5.0	14.0	k__Bacteria; p__Chloroflexi; c__Anaerolineae; o__Anaerolineales; f__Anaerolineaceae; g__uncultured_bacterium_f_Anaerolineaceae; s__uncultured_bacterium_f_Anaerolineaceae
OTU420	0.0	0.0	1.0	k__Bacteria; p__Bacteroidetes; c__Bacteroidia; o__Chitinophagales; f__Chitinophagaceae; g__Ferruginibacter; s__uncultured_bacterium_g_Ferruginibacter
OTU421	9.0	26.0	15.0	k__Bacteria; p__Hydrogenedentes; c__Hydrogenedentia; o__Hydrogenedentiales; f__Hydrogenedensaceae; g__uncultured_bacterium_f_Hydrogenedensaceae; s__uncultured_bacterium_f_Hydrogenedensaceae
OTU422	0.0	2.0	6.0	k__Bacteria; p__Proteobacteria; c__Alphaproteobacteria; o__Sphingomonadales; f__Sphingomonadaceae; g__Novosphingobium; s__uncultured_bacterium_g_Novosphingobium
OTU4237	0.0	1.0	0.0	k__Bacteria; p__Proteobacteria; c__Alphaproteobacteria; o__Rhizobiales; f__Xanthobacteraceae; g__uncultured_bacterium_f_Xanthobacteraceae; s__uncultured_bacterium_f_Xanthobacteraceae
OTU426	1.0	1.0	0.0	k__Bacteria; p__Firmicutes; c__Clostridia; o__Clostridiales; f__Family_XIII; g__uncultured_bacterium_f_Family_XIII; s__uncultured_bacterium_f_Family_XIII
OTU427	14.0	25.0	9.0	k__Bacteria; p__Patescibacteria; c__Saccharimonadia; o__Saccharimonadales; f__uncultured_bacterium_o_Saccharimonadales; g__uncultured_bacterium_o_Saccharimonadales; s__uncultured_bacterium_o_Saccharimonadales
OTU429	14.0	2.0	16.0	k__Bacteria; p__Firmicutes; c__Clostridia; o__Clostridiales; f__Lachnospiraceae; g__Dorea; s__uncultured_bacterium_g_Dorea
OTU43	620.0	652.0	135.0	k__Bacteria; p__Bacteroidetes; c__Bacteroidia; o__Cytophagales; f__Cyclobacteriaceae; g__Algoriphagus; s__uncultured_bacterium_g_Algoriphagus
OTU430	16.0	52.0	9.0	k__Bacteria; p__Verrucomicrobia; c__Verrucomicrobiae; o__Pedosphaerales; f__Pedosphaeraceae; g__Oikopleura_dioica; s__uncultured_bacterium_g_Oikopleura_dioica
OTU431	2.0	4.0	47.0	k__Bacteria; p__Proteobacteria; c__Gammaproteobacteria; o__Xanthomonadales; f__Rhodanobacteraceae; g__Dokdonella; s__uncultured_bacterium_g_Dokdonella
OTU4310	0.0	0.0	1.0	k__Bacteria; p__Planctomycetes; c__Phycisphaerae; o__Phycisphaerales; f__Phycisphaeraceae; g__SM1A02; s__uncultured_bacterium_g_SM1A02
OTU432	1.0	0.0	1.0	k__Bacteria; p__Proteobacteria; c__Deltaproteobacteria; o__Bdellovibrionales; f__Bdellovibrionaceae; g__Bdellovibrio; s__Bdellovibrio_bacteriovorus
OTU433	0.0	0.0	1.0	k__Bacteria; p__Bacteroidetes; c__Bacteroidia; o__Cytophagales; f__Microscillaceae; g__uncultured_bacterium_f_Microscillaceae; s__uncultured_bacterium_f_Microscillaceae
OTU434	0.0	0.0	1.0	k__Bacteria; p__Proteobacteria; c__Deltaproteobacteria; o__Myxococcales; f__Polyangiaceae; g__Pajaroellobacter; s__uncultured_bacterium_g_Pajaroellobacter
OTU435	11.0	13.0	9.0	k__Bacteria; p__Firmicutes; c__Clostridia; o__Clostridiales; f__Lachnospiraceae; g__Lachnoclostridium; s__uncultured_bacterium_g_Lachnoclostridium
OTU436	14.0	25.0	13.0	k__Bacteria; p__Acidobacteria; c__Subgroup_6; o__uncultured_bacterium_c_Subgroup_6; f__uncultured_bacterium_c_Subgroup_6; g__uncultured_bacterium_c_Subgroup_6; s__uncultured_bacterium_c_Subgroup_6
OTU4360	0.0	1.0	5.0	k__Bacteria; p__Proteobacteria; c__Gammaproteobacteria; o__Betaproteobacteriales; f__Burkholderiaceae; g__Ottowia; s__uncultured_bacterium_g_Ottowia
OTU439	23.0	6.0	2.0	k__Bacteria; p__Patescibacteria; c__Parcubacteria; o__Candidatus_Kaiserbacteria; f__uncultured_bacterium_o_Candidatus_Kaiserbacteria; g__uncultured_bacterium_o_Candidatus_Kaiserbacteria; s__uncultured_bacterium_o_Candidatus_Kaiserbacteria
OTU44	11.0	23.0	74.0	k__Bacteria; p__Proteobacteria; c__Alphaproteobacteria; o__Rhizobiales; f__Rhizobiaceae; g__Shinella; s__uncultured_bacterium_g_Shinella
OTU440	9.0	14.0	20.0	k__Bacteria; p__Proteobacteria; c__Deltaproteobacteria; o__Myxococcales; f__Sandaracinaceae; g__uncultured_bacterium_f_Sandaracinaceae; s__uncultured_bacterium_f_Sandaracinaceae
OTU441	31.0	18.0	11.0	k__Bacteria; p__Bacteroidetes; c__Bacteroidia; o__Cytophagales; f__Spirosomaceae; g__Runella; s__uncultured_bacterium_g_Runella
OTU442	0.0	0.0	1.0	k__Bacteria; p__Actinobacteria; c__Thermoleophilia; o__Solirubrobacterales; f__Solirubrobacteraceae; g__Conexibacter; s__uncultured_bacterium_g_Conexibacter
OTU443	4.0	12.0	15.0	k__Bacteria; p__Chloroflexi; c__Anaerolineae; o__SBR1031; f__uncultured_bacterium_o_SBR1031; g__uncultured_bacterium_o_SBR1031; s__uncultured_bacterium_o_SBR1031
OTU444	3.0	0.0	4.0	k__Bacteria; p__Proteobacteria; c__Gammaproteobacteria; o__Betaproteobacteriales; f__Burkholderiaceae; g__Ralstonia; s__uncultured_bacterium_g_Ralstonia
OTU445	2.0	20.0	7.0	k__Bacteria; p__Proteobacteria; c__Alphaproteobacteria; o__Rhizobiales; f__Rhizobiaceae; g__uncultured_bacterium_f_Rhizobiaceae; s__uncultured_bacterium_f_Rhizobiaceae
OTU446	0.0	0.0	1.0	k__Bacteria; p__Proteobacteria; c__Deltaproteobacteria; o__Myxococcales; f__Polyangiaceae; g__Pajaroellobacter; s__uncultured_bacterium_g_Pajaroellobacter
OTU448	8.0	4.0	7.0	k__Bacteria; p__Firmicutes; c__Clostridia; o__Clostridiales; f__Family_XIII; g__Anaerovorax; s__uncultured_bacterium_g_Anaerovorax
OTU449	19.0	10.0	4.0	k__Bacteria; p__Firmicutes; c__Clostridia; o__Clostridiales; f__Clostridiaceae_1; g__Candidatus_Arthromitus; s__uncultured_bacterium_g_Candidatus_Arthromitus
OTU45	24.0	12.0	108.0	k__Bacteria; p__Proteobacteria; c__Gammaproteobacteria; o__Betaproteobacteriales; f__Burkholderiaceae; g__uncultured_bacterium_f_Burkholderiaceae; s__uncultured_bacterium_f_Burkholderiaceae
OTU450	1.0	3.0	13.0	k__Bacteria; p__Proteobacteria; c__Alphaproteobacteria; o__Caulobacterales; f__Hyphomonadaceae; g__SWB02; s__uncultured_bacterium_g_SWB02
OTU451	0.0	0.0	2.0	k__Bacteria; p__Proteobacteria; c__Gammaproteobacteria; o__Betaproteobacteriales; f__Burkholderiaceae; g__Castellaniella; s__uncultured_bacterium_g_Castellaniella
OTU452	33.0	54.0	72.0	k__Bacteria; p__Proteobacteria; c__Gammaproteobacteria; o__Betaproteobacteriales; f__Rhodocyclaceae; g__Dechloromonas; s__uncultured_bacterium_g_Dechloromonas
OTU453	34.0	1.0	2.0	k__Bacteria; p__Synergistetes; c__Synergistia; o__Synergistales; f__Synergistaceae; g__Fretibacterium; s__uncultured_bacterium_g_Fretibacterium
OTU454	4.0	1.0	12.0	k__Bacteria; p__Chloroflexi; c__Anaerolineae; o__Anaerolineales; f__Anaerolineaceae; g__uncultured_bacterium_f_Anaerolineaceae; s__uncultured_bacterium_f_Anaerolineaceae
OTU455	9.0	9.0	57.0	k__Bacteria; p__Proteobacteria; c__Alphaproteobacteria; o__Caulobacterales; f__Hyphomonadaceae; g__Hyphomonas; s__Hyphomonas_sp
OTU456	10.0	8.0	45.0	k__Bacteria; p__Bacteroidetes; c__Bacteroidia; o__Chitinophagales; f__Chitinophagaceae; g__Sediminibacterium; s__uncultured_bacterium_g_Sediminibacterium
OTU4569	0.0	0.0	2.0	k__Bacteria; p__Proteobacteria; c__Alphaproteobacteria; o__Rhizobiales; f__Rhizobiaceae; g__uncultured_bacterium_f_Rhizobiaceae; s__uncultured_bacterium_f_Rhizobiaceae
OTU458	14.0	11.0	157.0	k__Bacteria; p__Proteobacteria; c__Gammaproteobacteria; o__Competibacterales; f__Competibacteraceae; g__Candidatus_Competibacter; s__uncultured_bacterium_g_Candidatus_Competibacter
OTU4584	7.0	5.0	1.0	k__Bacteria; p__Verrucomicrobia; c__Verrucomicrobiae; o__Verrucomicrobiales; f__Rubritaleaceae; g__Haloferula; s__uncultured_bacterium_g_Haloferula
OTU459	2.0	5.0	35.0	k__Bacteria; p__Proteobacteria; c__Gammaproteobacteria; o__Xanthomonadales; f__Rhodanobacteraceae; g__Pseudofulvimonas; s__uncultured_bacterium_g_Pseudofulvimonas
OTU46	1164.0	1720.0	67.0	k__Bacteria; p__Proteobacteria; c__Gammaproteobacteria; o__Betaproteobacteriales; f__Rhodocyclaceae; g__Zoogloea; s__uncultured_bacterium_g_Zoogloea
OTU460	1.0	0.0	4.0	k__Bacteria; p__Proteobacteria; c__Alphaproteobacteria; o__Caulobacterales; f__Hyphomonadaceae; g__SWB02; s__uncultured_bacterium_g_SWB02
OTU461	0.0	0.0	1.0	k__Bacteria; p__Proteobacteria; c__Deltaproteobacteria; o__Myxococcales; f__Haliangiaceae; g__Haliangium; s__uncultured_bacterium_g_Haliangium
OTU462	0.0	1.0	1.0	k__Bacteria; p__Proteobacteria; c__Deltaproteobacteria; o__Myxococcales; f__Haliangiaceae; g__Haliangium; s__uncultured_bacterium_g_Haliangium
OTU463	7.0	18.0	48.0	k__Bacteria; p__Proteobacteria; c__Gammaproteobacteria; o__Competibacterales; f__Competibacteraceae; g__Candidatus_Competibacter; s__uncultured_bacterium_g_Candidatus_Competibacter
OTU4646	0.0	0.0	1.0	k__Bacteria; p__Proteobacteria; c__Alphaproteobacteria; o__Sphingomonadales; f__Sphingomonadaceae; g__Sphingomonas; s__uncultured_bacterium_g_Sphingomonas
OTU466	0.0	2.0	1.0	k__Bacteria; p__Bacteroidetes; c__Ignavibacteria; o__SJA-28; f__uncultured_bacterium_o_SJA-28; g__uncultured_bacterium_o_SJA-28; s__uncultured_bacterium_o_SJA-28
OTU467	5.0	2.0	46.0	k__Bacteria; p__Bacteroidetes; c__Bacteroidia; o__Chitinophagales; f__Chitinophagaceae; g__Ferruginibacter; s__uncultured_bacterium_g_Ferruginibacter
OTU47	289.0	436.0	459.0	k__Bacteria; p__Bacteroidetes; c__Bacteroidia; o__Cytophagales; f__Microscillaceae; g__OLB12; s__uncultured_bacterium_g_OLB12
OTU470	0.0	8.0	19.0	k__Bacteria; p__Proteobacteria; c__Gammaproteobacteria; o__Gammaproteobacteria_Incertae_Sedis; f__uncultured_bacterium_o_Gammaproteobacteria_Incertae_Sedis; g__uncultured_bacterium_o_Gammaproteobacteria_Incertae_Sedis; s__uncultured_bacterium_o_Gammaproteobacteria_Incertae_Sedis
OTU471	0.0	0.0	30.0	k__Bacteria; p__Bacteroidetes; c__Bacteroidia; o__Bacteroidales; f__Bacteroidaceae; g__Bacteroides; s__uncultured_bacterium_g_Bacteroides
OTU474	1.0	0.0	9.0	k__Bacteria; p__Proteobacteria; c__Gammaproteobacteria; o__Betaproteobacteriales; f__Burkholderiaceae; g__Simplicispira; s__uncultured_bacterium_g_Simplicispira
OTU475	4.0	23.0	5.0	k__Bacteria; p__Chloroflexi; c__Anaerolineae; o__SBR1031; f__A4b; g__uncultured_bacterium_f_A4b; s__uncultured_bacterium_f_A4b
OTU476	30.0	18.0	37.0	k__Bacteria; p__Cyanobacteria; c__Sericytochromatia; o__uncultured_bacterium_c_Sericytochromatia; f__uncultured_bacterium_c_Sericytochromatia; g__uncultured_bacterium_c_Sericytochromatia; s__uncultured_bacterium_c_Sericytochromatia
OTU477	0.0	1.0	2.0	k__Bacteria; p__Actinobacteria; c__Actinobacteria; o__Corynebacteriales; f__Nocardiaceae; g__Gordonia; s__uncultured_bacterium_g_Gordonia
OTU479	20.0	8.0	11.0	k__Bacteria; p__Firmicutes; c__Clostridia; o__Clostridiales; f__Lachnospiraceae; g__Blautia; s__uncultured_bacterium_g_Blautia
OTU48	195.0	131.0	1158.0	k__Bacteria; p__Proteobacteria; c__Alphaproteobacteria; o__Rhodobacterales; f__Rhodobacteraceae; g__uncultured_bacterium_f_Rhodobacteraceae; s__uncultured_bacterium_f_Rhodobacteraceae
OTU480	1.0	0.0	5.0	k__Bacteria; p__Firmicutes; c__Bacilli; o__Lactobacillales; f__Lactobacillaceae; g__Lactobacillus; s__Lactobacillus_iners_AB-1
OTU481	34.0	35.0	5.0	k__Bacteria; p__Bacteroidetes; c__Bacteroidia; o__Chitinophagales; f__37-13; g__uncultured_bacterium_f_37-13; s__uncultured_bacterium_f_37-13
OTU482	23.0	15.0	32.0	k__Bacteria; p__Proteobacteria; c__Gammaproteobacteria; o__Xanthomonadales; f__Rhodanobacteraceae; g__uncultured_bacterium_f_Rhodanobacteraceae; s__uncultured_bacterium_f_Rhodanobacteraceae
OTU484	0.0	0.0	1.0	k__Bacteria; p__Proteobacteria; c__Gammaproteobacteria; o__Coxiellales; f__Coxiellaceae; g__Coxiella; s__uncultured_bacterium_g_Coxiella
OTU486	0.0	2.0	7.0	k__Bacteria; p__Proteobacteria; c__Gammaproteobacteria; o__Betaproteobacteriales; f__Burkholderiaceae; g__uncultured_bacterium_f_Burkholderiaceae; s__uncultured_bacterium_f_Burkholderiaceae
OTU487	1.0	3.0	3.0	k__Bacteria; p__Patescibacteria; c__uncultured_bacterium_p_Patescibacteria; o__uncultured_bacterium_p_Patescibacteria; f__uncultured_bacterium_p_Patescibacteria; g__uncultured_bacterium_p_Patescibacteria; s__uncultured_bacterium_p_Patescibacteria
OTU488	0.0	1.0	2.0	k__Bacteria; p__Proteobacteria; c__Gammaproteobacteria; o__Xanthomonadales; f__Xanthomonadaceae; g__Thermomonas; s__uncultured_bacterium_g_Thermomonas
OTU489	16.0	7.0	5.0	k__Bacteria; p__Firmicutes; c__Negativicutes; o__Selenomonadales; f__Veillonellaceae; g__Dialister; s__uncultured_bacterium_g_Dialister
OTU49	334.0	109.0	90.0	k__Bacteria; p__Bacteroidetes; c__Bacteroidia; o__Flavobacteriales; f__Flavobacteriaceae; g__Flavobacterium; s__Flavobacterium_sp
OTU491	1.0	0.0	4.0	k__Bacteria; p__Proteobacteria; c__Gammaproteobacteria; o__Vibrionales; f__Vibrionaceae; g__Photobacterium; s__uncultured_bacterium_g_Photobacterium
OTU492	19.0	32.0	9.0	k__Bacteria; p__Bacteroidetes; c__Bacteroidia; o__Chitinophagales; f__Chitinophagaceae; g__uncultured_bacterium_f_Chitinophagaceae; s__uncultured_bacterium_f_Chitinophagaceae
OTU493	14.0	19.0	19.0	k__Bacteria; p__Patescibacteria; c__Saccharimonadia; o__Saccharimonadales; f__uncultured_bacterium_o_Saccharimonadales; g__uncultured_bacterium_o_Saccharimonadales; s__uncultured_bacterium_o_Saccharimonadales
OTU495	3.0	1.0	6.0	k__Bacteria; p__Actinobacteria; c__Actinobacteria; o__Micrococcales; f__Brevibacteriaceae; g__Brevibacterium; s__uncultured_bacterium_g_Brevibacterium
OTU496	0.0	1.0	20.0	k__Bacteria; p__Proteobacteria; c__Gammaproteobacteria; o__Betaproteobacteriales; f__Burkholderiaceae; g__uncultured_bacterium_f_Burkholderiaceae; s__uncultured_bacterium_f_Burkholderiaceae
OTU5	5769.0	7332.0	297.0	k__Bacteria; p__Proteobacteria; c__Gammaproteobacteria; o__Betaproteobacteriales; f__Rhodocyclaceae; g__Zoogloea; s__uncultured_bacterium_g_Zoogloea
OTU50	494.0	899.0	16.0	k__Bacteria; p__WPS-2; c__uncultured_bacterium_p_WPS-2; o__uncultured_bacterium_p_WPS-2; f__uncultured_bacterium_p_WPS-2; g__uncultured_bacterium_p_WPS-2; s__uncultured_bacterium_p_WPS-2
OTU501	1.0	1.0	6.0	k__Bacteria; p__Acidobacteria; c__Holophagae; o__Subgroup_7; f__uncultured_bacterium_o_Subgroup_7; g__uncultured_bacterium_o_Subgroup_7; s__uncultured_bacterium_o_Subgroup_7
OTU502	1.0	1.0	0.0	k__Bacteria; p__Patescibacteria; c__Saccharimonadia; o__Saccharimonadales; f__Saccharimonadaceae; g__uncultured_bacterium_f_Saccharimonadaceae; s__uncultured_bacterium_f_Saccharimonadaceae
OTU504	15.0	15.0	30.0	k__Bacteria; p__Chloroflexi; c__Anaerolineae; o__SBR1031; f__uncultured_bacterium_o_SBR1031; g__uncultured_bacterium_o_SBR1031; s__uncultured_bacterium_o_SBR1031
OTU505	1.0	1.0	1.0	k__Bacteria; p__Actinobacteria; c__Actinobacteria; o__Micrococcales; f__Microbacteriaceae; g__Leucobacter; s__uncultured_bacterium_g_Leucobacter
OTU506	0.0	0.0	2.0	k__Bacteria; p__Proteobacteria; c__Gammaproteobacteria; o__Xanthomonadales; f__Rhodanobacteraceae; g__uncultured_bacterium_f_Rhodanobacteraceae; s__uncultured_bacterium_f_Rhodanobacteraceae
OTU508	38.0	9.0	0.0	k__Bacteria; p__Verrucomicrobia; c__Verrucomicrobiae; o__Verrucomicrobiales; f__Rubritaleaceae; g__Haloferula; s__uncultured_bacterium_g_Haloferula
OTU509	2.0	2.0	27.0	k__Bacteria; p__Proteobacteria; c__Gammaproteobacteria; o__Xanthomonadales; f__Xanthomonadaceae; g__Pseudoxanthomonas; s__uncultured_bacterium_g_Pseudoxanthomonas
OTU51	0.0	1.0	794.0	k__Bacteria; p__Bacteroidetes; c__Bacteroidia; o__Sphingobacteriales; f__env.OPS_17; g__uncultured_bacterium_f_env.OPS_17; s__uncultured_bacterium_f_env.OPS_17
OTU510	30.0	33.0	4.0	k__Bacteria; p__Chloroflexi; c__Anaerolineae; o__Caldilineales; f__Caldilineaceae; g__uncultured_bacterium_f_Caldilineaceae; s__uncultured_bacterium_f_Caldilineaceae
OTU511	9.0	8.0	16.0	k__Bacteria; p__Patescibacteria; c__Saccharimonadia; o__Saccharimonadales; f__uncultured_bacterium_o_Saccharimonadales; g__uncultured_bacterium_o_Saccharimonadales; s__uncultured_bacterium_o_Saccharimonadales
OTU512	3.0	1.0	40.0	k__Bacteria; p__Proteobacteria; c__Alphaproteobacteria; o__Sphingomonadales; f__Sphingomonadaceae; g__Sphingobium; s__uncultured_bacterium_g_Sphingobium
OTU513	31.0	22.0	41.0	k__Bacteria; p__Acidobacteria; c__Blastocatellia_Subgroup_4; o__Blastocatellales; f__Blastocatellaceae; g__JGI_0001001-H03; s__uncultured_bacterium_g_JGI_0001001-H03
OTU514	1.0	0.0	1.0	k__Bacteria; p__Planctomycetes; c__Phycisphaerae; o__Phycisphaerales; f__Phycisphaeraceae; g__SM1A02; s__uncultured_bacterium_g_SM1A02
OTU516	0.0	0.0	1.0	k__Bacteria; p__Patescibacteria; c__Saccharimonadia; o__Saccharimonadales; f__uncultured_bacterium_o_Saccharimonadales; g__uncultured_bacterium_o_Saccharimonadales; s__uncultured_bacterium_o_Saccharimonadales
OTU518	0.0	0.0	11.0	k__Bacteria; p__Planctomycetes; c__Planctomycetacia; o__Isosphaerales; f__Isosphaeraceae; g__uncultured_bacterium_f_Isosphaeraceae; s__uncultured_bacterium_f_Isosphaeraceae
OTU519	13.0	14.0	46.0	k__Bacteria; p__Proteobacteria; c__Alphaproteobacteria; o__Rhizobiales; f__Hyphomicrobiaceae; g__Pedomicrobium; s__uncultured_bacterium_g_Pedomicrobium
OTU52	8.0	44.0	150.0	k__Bacteria; p__Nitrospirae; c__Nitrospira; o__Nitrospirales; f__Nitrospiraceae; g__Nitrospira; s__uncultured_bacterium_g_Nitrospira
OTU520	13.0	17.0	11.0	k__Bacteria; p__Planctomycetes; c__Phycisphaerae; o__Phycisphaerales; f__Phycisphaeraceae; g__SM1A02; s__uncultured_bacterium_g_SM1A02
OTU522	2.0	0.0	5.0	k__Bacteria; p__Actinobacteria; c__Acidimicrobiia; o__Microtrichales; f__Microtrichaceae; g__uncultured_bacterium_f_Microtrichaceae; s__uncultured_bacterium_f_Microtrichaceae
OTU523	6.0	3.0	14.0	k__Bacteria; p__Chloroflexi; c__Anaerolineae; o__RBG-13-54-9; f__uncultured_bacterium_o_RBG-13-54-9; g__uncultured_bacterium_o_RBG-13-54-9; s__uncultured_bacterium_o_RBG-13-54-9
OTU524	15.0	37.0	2.0	k__Bacteria; p__Chloroflexi; c__Anaerolineae; o__SBR1031; f__uncultured_bacterium_o_SBR1031; g__uncultured_bacterium_o_SBR1031; s__uncultured_bacterium_o_SBR1031
OTU525	7.0	5.0	71.0	k__Bacteria; p__Verrucomicrobia; c__Verrucomicrobiae; o__Opitutales; f__Opitutaceae; g__uncultured_bacterium_f_Opitutaceae; s__uncultured_bacterium_f_Opitutaceae
OTU528	7.0	19.0	19.0	k__Bacteria; p__Chloroflexi; c__Anaerolineae; o__Anaerolineales; f__Anaerolineaceae; g__uncultured_bacterium_f_Anaerolineaceae; s__uncultured_bacterium_f_Anaerolineaceae
OTU529	0.0	0.0	1.0	k__Bacteria; p__Actinobacteria; c__Acidimicrobiia; o__Microtrichales; f__uncultured_bacterium_o_Microtrichales; g__uncultured_bacterium_o_Microtrichales; s__uncultured_bacterium_o_Microtrichales
OTU53	7.0	3.0	0.0	k__Bacteria; p__Patescibacteria; c__Saccharimonadia; o__Saccharimonadales; f__Saccharimonadaceae; g__Candidatus_Saccharimonas; s__uncultured_bacterium_g_Candidatus_Saccharimonas
OTU530	8.0	22.0	3.0	k__Bacteria; p__Bacteroidetes; c__Bacteroidia; o__Sphingobacteriales; f__NS11-12_marine_group; g__uncultured_bacterium_f_NS11-12_marine_group; s__uncultured_bacterium_f_NS11-12_marine_group
OTU531	0.0	0.0	2.0	k__Bacteria; p__Bacteroidetes; c__Bacteroidia; o__Flavobacteriales; f__NS9_marine_group; g__Bacteroidetes_bacterium_OLB9; s__uncultured_bacterium_g_Bacteroidetes_bacterium_OLB9
OTU532	0.0	0.0	2.0	k__Bacteria; p__Planctomycetes; c__Phycisphaerae; o__Phycisphaerales; f__Phycisphaeraceae; g__SM1A02; s__uncultured_bacterium_g_SM1A02
OTU533	0.0	0.0	1.0	k__Bacteria; p__Chloroflexi; c__Anaerolineae; o__SBR1031; f__uncultured_bacterium_o_SBR1031; g__uncultured_bacterium_o_SBR1031; s__uncultured_bacterium_o_SBR1031
OTU535	11.0	1.0	11.0	k__Bacteria; p__Firmicutes; c__Bacilli; o__Lactobacillales; f__Lactobacillaceae; g__Lactobacillus; s__uncultured_bacterium_g_Lactobacillus
OTU536	2.0	0.0	4.0	k__Bacteria; p__Bacteroidetes; c__Bacteroidia; o__Chitinophagales; f__Chitinophagaceae; g__Ferruginibacter; s__uncultured_bacterium_g_Ferruginibacter
OTU537	7.0	8.0	19.0	k__Bacteria; p__Firmicutes; c__Bacilli; o__Bacillales; f__Bacillaceae; g__Bacillus; s__uncultured_bacterium_g_Bacillus
OTU538	3.0	1.0	2.0	k__Bacteria; p__Synergistetes; c__Synergistia; o__Synergistales; f__Synergistaceae; g__Syner-01; s__uncultured_bacterium_g_Syner-01
OTU539	0.0	0.0	3.0	k__Bacteria; p__Chloroflexi; c__Anaerolineae; o__RBG-13-54-9; f__uncultured_bacterium_o_RBG-13-54-9; g__uncultured_bacterium_o_RBG-13-54-9; s__uncultured_bacterium_o_RBG-13-54-9
OTU54	441.0	327.0	1161.0	k__Bacteria; p__Bacteroidetes; c__Bacteroidia; o__Flavobacteriales; f__NS9_marine_group; g__Bacteroidetes_bacterium_OLB9; s__uncultured_bacterium_g_Bacteroidetes_bacterium_OLB9
OTU540	10.0	5.0	50.0	k__Bacteria; p__Proteobacteria; c__Alphaproteobacteria; o__Rhodobacterales; f__Rhodobacteraceae; g__Rhodobacter; s__uncultured_bacterium_g_Rhodobacter
OTU541	3.0	1.0	13.0	k__Bacteria; p__Actinobacteria; c__Acidimicrobiia; o__Microtrichales; f__Ilumatobacteraceae; g__uncultured_bacterium_f_Ilumatobacteraceae; s__uncultured_bacterium_f_Ilumatobacteraceae
OTU542	5.0	3.0	42.0	k__Bacteria; p__Armatimonadetes; c__Fimbriimonadia; o__Fimbriimonadales; f__Fimbriimonadaceae; g__uncultured_bacterium_f_Fimbriimonadaceae; s__uncultured_bacterium_f_Fimbriimonadaceae
OTU543	2.0	2.0	6.0	k__Bacteria; p__Bacteroidetes; c__Bacteroidia; o__Bacteroidales; f__Rikenellaceae; g__Rikenellaceae_RC9_gut_group; s__uncultured_bacterium_g_Rikenellaceae_RC9_gut_group
OTU545	0.0	0.0	16.0	k__Bacteria; p__Firmicutes; c__Clostridia; o__Clostridiales; f__Ruminococcaceae; g__Ruminococcaceae_UCG-014; s__uncultured_bacterium_g_Ruminococcaceae_UCG-014
OTU547	0.0	0.0	3.0	k__Bacteria; p__Proteobacteria; c__Alphaproteobacteria; o__Acetobacterales; f__Acetobacteraceae; g__Roseomonas; s__Roseomonas_sp
OTU548	0.0	0.0	4.0	k__Bacteria; p__Actinobacteria; c__Coriobacteriia; o__Coriobacteriales; f__Atopobiaceae; g__Atopobium; s__Atopobium_vaginae
OTU549	0.0	1.0	0.0	k__Bacteria; p__Armatimonadetes; c__uncultured_bacterium_p_Armatimonadetes; o__uncultured_bacterium_p_Armatimonadetes; f__uncultured_bacterium_p_Armatimonadetes; g__uncultured_bacterium_p_Armatimonadetes; s__uncultured_bacterium_p_Armatimonadetes
OTU55	4.0	0.0	303.0	k__Bacteria; p__Firmicutes; c__Erysipelotrichia; o__Erysipelotrichales; f__Erysipelotrichaceae; g__Faecalibaculum; s__uncultured_bacterium_g_Faecalibaculum
OTU550	0.0	0.0	1.0	k__Bacteria; p__Latescibacteria; c__uncultured_bacterium_p_Latescibacteria; o__uncultured_bacterium_p_Latescibacteria; f__uncultured_bacterium_p_Latescibacteria; g__uncultured_bacterium_p_Latescibacteria; s__uncultured_bacterium_p_Latescibacteria
OTU551	4.0	27.0	21.0	k__Bacteria; p__Proteobacteria; c__Gammaproteobacteria; o__Betaproteobacteriales; f__Burkholderiaceae; g__Comamonas; s__uncultured_bacterium_g_Comamonas
OTU553	0.0	0.0	51.0	k__Bacteria; p__Proteobacteria; c__Alphaproteobacteria; o__uncultured_bacterium_c_Alphaproteobacteria; f__uncultured_bacterium_c_Alphaproteobacteria; g__uncultured_bacterium_c_Alphaproteobacteria; s__uncultured_bacterium_c_Alphaproteobacteria
OTU557	0.0	1.0	4.0	k__Bacteria; p__Armatimonadetes; c__Fimbriimonadia; o__Fimbriimonadales; f__Fimbriimonadaceae; g__uncultured_bacterium_f_Fimbriimonadaceae; s__uncultured_bacterium_f_Fimbriimonadaceae
OTU558	8.0	3.0	33.0	k__Bacteria; p__Chloroflexi; c__Anaerolineae; o__SBR1031; f__A4b; g__uncultured_bacterium_f_A4b; s__uncultured_bacterium_f_A4b
OTU559	1.0	2.0	10.0	k__Bacteria; p__Bacteroidetes; c__Bacteroidia; o__Flavobacteriales; f__Weeksellaceae; g__Cloacibacterium; s__uncultured_bacterium_g_Cloacibacterium
OTU56	0.0	52.0	561.0	k__Bacteria; p__Bacteroidetes; c__Bacteroidia; o__Sphingobacteriales; f__env.OPS_17; g__uncultured_bacterium_f_env.OPS_17; s__uncultured_bacterium_f_env.OPS_17
OTU563	0.0	0.0	1.0	k__Bacteria; p__Proteobacteria; c__Gammaproteobacteria; o__Xanthomonadales; f__Rhodanobacteraceae; g__uncultured_bacterium_f_Rhodanobacteraceae; s__uncultured_bacterium_f_Rhodanobacteraceae
OTU564	7.0	8.0	10.0	k__Bacteria; p__Chloroflexi; c__Anaerolineae; o__SBR1031; f__A4b; g__uncultured_bacterium_f_A4b; s__uncultured_bacterium_f_A4b
OTU565	2.0	5.0	4.0	k__Bacteria; p__Chloroflexi; c__Anaerolineae; o__SBR1031; f__A4b; g__uncultured_bacterium_f_A4b; s__uncultured_bacterium_f_A4b
OTU566	12.0	8.0	14.0	k__Bacteria; p__Proteobacteria; c__Alphaproteobacteria; o__Sneathiellales; f__Sneathiellaceae; g__Ferrovibrio; s__uncultured_bacterium_g_Ferrovibrio
OTU567	32.0	62.0	22.0	k__Bacteria; p__Proteobacteria; c__Gammaproteobacteria; o__Alteromonadales; f__Alteromonadaceae; g__Alishewanella; s__uncultured_bacterium_g_Alishewanella
OTU568	0.0	0.0	8.0	k__Bacteria; p__Proteobacteria; c__Alphaproteobacteria; o__Rhizobiales; f__Beijerinckiaceae; g__Methylobacterium; s__uncultured_bacterium_g_Methylobacterium
OTU569	0.0	0.0	2.0	k__Bacteria; p__Proteobacteria; c__Gammaproteobacteria; o__Betaproteobacteriales; f__Rhodocyclaceae; g__Sulfuritalea; s__uncultured_bacterium_g_Sulfuritalea
OTU57	495.0	401.0	128.0	k__Bacteria; p__Chloroflexi; c__Anaerolineae; o__SBR1031; f__A4b; g__uncultured_bacterium_f_A4b; s__uncultured_bacterium_f_A4b
OTU571	6.0	18.0	1.0	k__Bacteria; p__Chloroflexi; c__Anaerolineae; o__SBR1031; f__uncultured_bacterium_o_SBR1031; g__uncultured_bacterium_o_SBR1031; s__uncultured_bacterium_o_SBR1031
OTU573	3.0	5.0	26.0	k__Bacteria; p__Armatimonadetes; c__Fimbriimonadia; o__Fimbriimonadales; f__Fimbriimonadaceae; g__uncultured_bacterium_f_Fimbriimonadaceae; s__uncultured_bacterium_f_Fimbriimonadaceae
OTU575	1.0	0.0	0.0	k__Bacteria; p__Proteobacteria; c__Deltaproteobacteria; o__Myxococcales; f__Haliangiaceae; g__Haliangium; s__uncultured_bacterium_g_Haliangium
OTU577	3.0	10.0	22.0	k__Bacteria; p__Proteobacteria; c__Gammaproteobacteria; o__Pseudomonadales; f__Moraxellaceae; g__Acinetobacter; s__uncultured_bacterium_g_Acinetobacter
OTU578	9.0	2.0	1.0	k__Bacteria; p__Bacteroidetes; c__Bacteroidia; o__Bacteroidales; f__Bacteroidaceae; g__Bacteroides; s__Bacteroides_fragilis
OTU58	0.0	0.0	10.0	k__Bacteria; p__Bacteroidetes; c__Bacteroidia; o__Chitinophagales; f__Chitinophagaceae; g__uncultured_bacterium_f_Chitinophagaceae; s__uncultured_bacterium_f_Chitinophagaceae
OTU580	0.0	0.0	1.0	k__Bacteria; p__Acidobacteria; c__Acidobacteriia; o__Solibacterales; f__Solibacteraceae_Subgroup_3; g__Bryobacter; s__uncultured_bacterium_g_Bryobacter
OTU581	0.0	0.0	2.0	k__Bacteria; p__Bacteroidetes; c__Bacteroidia; o__Chitinophagales; f__Chitinophagaceae; g__uncultured_bacterium_f_Chitinophagaceae; s__uncultured_bacterium_f_Chitinophagaceae
OTU583	18.0	16.0	0.0	k__Bacteria; p__Patescibacteria; c__Parcubacteria; o__Candidatus_Kaiserbacteria; f__uncultured_bacterium_o_Candidatus_Kaiserbacteria; g__uncultured_bacterium_o_Candidatus_Kaiserbacteria; s__uncultured_bacterium_o_Candidatus_Kaiserbacteria
OTU584	3.0	1.0	0.0	k__Bacteria; p__Proteobacteria; c__Alphaproteobacteria; o__Rickettsiales; f__Rickettsiaceae; g__Candidatus_Megaira; s__uncultured_bacterium_g_Candidatus_Megaira
OTU585	8.0	4.0	17.0	k__Bacteria; p__Proteobacteria; c__Deltaproteobacteria; o__Oligoflexales; f__Oligoflexaceae; g__uncultured_bacterium_f_Oligoflexaceae; s__uncultured_bacterium_f_Oligoflexaceae
OTU586	1.0	7.0	46.0	k__Bacteria; p__Proteobacteria; c__Alphaproteobacteria; o__Caulobacterales; f__Caulobacteraceae; g__Phenylobacterium; s__uncultured_bacterium_g_Phenylobacterium
OTU588	0.0	0.0	1.0	k__Bacteria; p__Firmicutes; c__Clostridia; o__Clostridiales; f__Clostridiaceae_1; g__Clostridium_sensu_stricto_12; s__uncultured_bacterium_g_Clostridium_sensu_stricto_12
OTU59	1.0	1.0	25.0	k__Bacteria; p__Proteobacteria; c__Gammaproteobacteria; o__Betaproteobacteriales; f__Burkholderiaceae; g__Achromobacter; s__uncultured_bacterium_g_Achromobacter
OTU591	1.0	0.0	0.0	k__Bacteria; p__Chloroflexi; c__Anaerolineae; o__Caldilineales; f__Caldilineaceae; g__uncultured_bacterium_f_Caldilineaceae; s__uncultured_bacterium_f_Caldilineaceae
OTU592	11.0	8.0	15.0	k__Bacteria; p__Verrucomicrobia; c__Verrucomicrobiae; o__Opitutales; f__Opitutaceae; g__Cephaloticoccus; s__uncultured_bacterium_g_Cephaloticoccus
OTU593	4.0	9.0	22.0	k__Bacteria; p__Verrucomicrobia; c__Verrucomicrobiae; o__Pedosphaerales; f__Pedosphaeraceae; g__ADurb.Bin063-1; s__uncultured_bacterium_g_ADurb.Bin063-1
OTU594	0.0	2.0	44.0	k__Bacteria; p__Proteobacteria; c__Gammaproteobacteria; o__Xanthomonadales; f__Xanthomonadaceae; g__uncultured_bacterium_f_Xanthomonadaceae; s__uncultured_bacterium_f_Xanthomonadaceae
OTU595	4.0	0.0	22.0	k__Bacteria; p__Proteobacteria; c__Alphaproteobacteria; o__Rhizobiales; f__Pleomorphomonadaceae; g__Chthonobacter; s__uncultured_bacterium_g_Chthonobacter
OTU596	2.0	3.0	37.0	k__Bacteria; p__Proteobacteria; c__Alphaproteobacteria; o__Rhizobiales; f__Rhizobiales_Incertae_Sedis; g__uncultured_bacterium_f_Rhizobiales_Incertae_Sedis; s__uncultured_bacterium_f_Rhizobiales_Incertae_Sedis
OTU597	0.0	0.0	24.0	k__Bacteria; p__Firmicutes; c__Clostridia; o__Clostridiales; f__Ruminococcaceae; g__Ruminococcaceae_UCG-014; s__uncultured_bacterium_g_Ruminococcaceae_UCG-014
OTU598	0.0	0.0	12.0	k__Bacteria; p__Bacteroidetes; c__Bacteroidia; o__Bacteroidales; f__Muribaculaceae; g__uncultured_bacterium_f_Muribaculaceae; s__uncultured_bacterium_f_Muribaculaceae
OTU6	5.0	1.0	116.0	k__Bacteria; p__Firmicutes; c__Clostridia; o__Clostridiales; f__Clostridiaceae_1; g__Clostridium_sensu_stricto_1; s__uncultured_bacterium_g_Clostridium_sensu_stricto_1
OTU60	253.0	255.0	740.0	k__Bacteria; p__Proteobacteria; c__Gammaproteobacteria; o__Betaproteobacteriales; f__Burkholderiaceae; g__Hydrogenophaga; s__uncultured_bacterium_g_Hydrogenophaga
OTU600	0.0	1.0	5.0	k__Bacteria; p__Proteobacteria; c__Gammaproteobacteria; o__Betaproteobacteriales; f__Burkholderiaceae; g__Mitsuaria; s__Pseudomonas_sp
OTU604	3.0	0.0	29.0	k__Bacteria; p__Firmicutes; c__Clostridia; o__Clostridiales; f__Ruminococcaceae; g__[Eubacterium]_coprostanoligenes_group; s__uncultured_bacterium_g_[Eubacterium]_coprostanoligenes_group
OTU605	0.0	0.0	4.0	k__Bacteria; p__Proteobacteria; c__Alphaproteobacteria; o__uncultured_bacterium_c_Alphaproteobacteria; f__uncultured_bacterium_c_Alphaproteobacteria; g__uncultured_bacterium_c_Alphaproteobacteria; s__uncultured_bacterium_c_Alphaproteobacteria
OTU606	11.0	7.0	65.0	k__Bacteria; p__Proteobacteria; c__Gammaproteobacteria; o__Competibacterales; f__Competibacteraceae; g__Candidatus_Competibacter; s__uncultured_bacterium_g_Candidatus_Competibacter
OTU608	3.0	0.0	5.0	k__Bacteria; p__Chloroflexi; c__Anaerolineae; o__Anaerolineales; f__Anaerolineaceae; g__Leptolinea; s__uncultured_bacterium_g_Leptolinea
OTU609	9.0	6.0	9.0	k__Bacteria; p__Bacteroidetes; c__Bacteroidia; o__Sphingobacteriales; f__LiUU-11-161; g__uncultured_bacterium_f_LiUU-11-161; s__uncultured_bacterium_f_LiUU-11-161
OTU61	263.0	189.0	62.0	k__Bacteria; p__Proteobacteria; c__Gammaproteobacteria; o__Enterobacteriales; f__Enterobacteriaceae; g__Escherichia-Shigella; s__uncultured_bacterium_g_Escherichia-Shigella
OTU611	7.0	12.0	7.0	k__Bacteria; p__Bacteroidetes; c__Ignavibacteria; o__Ignavibacteriales; f__Ignavibacteriaceae; g__Ignavibacterium; s__uncultured_bacterium_g_Ignavibacterium
OTU612	1.0	1.0	10.0	k__Bacteria; p__Firmicutes; c__Erysipelotrichia; o__Erysipelotrichales; f__Erysipelotrichaceae; g__Erysipelatoclostridium; s__uncultured_bacterium_g_Erysipelatoclostridium
OTU613	0.0	0.0	1.0	k__Bacteria; p__Proteobacteria; c__Gammaproteobacteria; o__Betaproteobacteriales; f__Burkholderiaceae; g__Parapusillimonas; s__Parapusillimonas_granuli
OTU614	1.0	0.0	0.0	k__Bacteria; p__Planctomycetes; c__Phycisphaerae; o__Phycisphaerales; f__Phycisphaeraceae; g__CL500-3; s__uncultured_bacterium_g_CL500-3
OTU616	2.0	0.0	0.0	k__Bacteria; p__Chloroflexi; c__Anaerolineae; o__Anaerolineales; f__Anaerolineaceae; g__Levilinea; s__uncultured_bacterium_g_Levilinea
OTU619	4.0	1.0	4.0	k__Bacteria; p__Firmicutes; c__Clostridia; o__Clostridiales; f__Peptostreptococcaceae; g__Acetoanaerobium; s__uncultured_bacterium_g_Acetoanaerobium
OTU62	224.0	130.0	151.0	k__Bacteria; p__Actinobacteria; c__Actinobacteria; o__Bifidobacteriales; f__Bifidobacteriaceae; g__Bifidobacterium; s__uncultured_bacterium_g_Bifidobacterium
OTU623	6.0	2.0	11.0	k__Bacteria; p__Proteobacteria; c__Gammaproteobacteria; o__Betaproteobacteriales; f__Hydrogenophilaceae; g__Thiobacillus; s__uncultured_bacterium_g_Thiobacillus
OTU626	3.0	5.0	5.0	k__Bacteria; p__Chloroflexi; c__Anaerolineae; o__Anaerolineales; f__Anaerolineaceae; g__Anaerolinea; s__uncultured_bacterium_g_Anaerolinea
OTU628	14.0	5.0	17.0	k__Bacteria; p__Firmicutes; c__Clostridia; o__Clostridiales; f__TC1; g__uncultured_bacterium_f_TC1; s__uncultured_bacterium_f_TC1
OTU629	5.0	4.0	23.0	k__Bacteria; p__Deinococcus-Thermus; c__Deinococci; o__Thermales; f__Thermaceae; g__Meiothermus; s__uncultured_bacterium_g_Meiothermus
OTU63	140.0	102.0	536.0	k__Bacteria; p__Planctomycetes; c__Phycisphaerae; o__Phycisphaerales; f__Phycisphaeraceae; g__SM1A02; s__uncultured_bacterium_g_SM1A02
OTU630	19.0	11.0	10.0	k__Bacteria; p__Proteobacteria; c__Gammaproteobacteria; o__Betaproteobacteriales; f__Burkholderiaceae; g__Inhella; s__uncultured_bacterium_g_Inhella
OTU631	5.0	13.0	4.0	k__Bacteria; p__Tenericutes; c__Mollicutes; o__EUB33-2; f__uncultured_bacterium_o_EUB33-2; g__uncultured_bacterium_o_EUB33-2; s__uncultured_bacterium_o_EUB33-2
OTU633	0.0	0.0	1.0	k__Bacteria; p__Fibrobacteres; c__Chitinivibrionia; o__uncultured_bacterium_c_Chitinivibrionia; f__uncultured_bacterium_c_Chitinivibrionia; g__uncultured_bacterium_c_Chitinivibrionia; s__uncultured_bacterium_c_Chitinivibrionia
OTU634	0.0	0.0	1.0	k__Bacteria; p__Bacteroidetes; c__Bacteroidia; o__Sphingobacteriales; f__env.OPS_17; g__uncultured_bacterium_f_env.OPS_17; s__uncultured_bacterium_f_env.OPS_17
OTU639	0.0	4.0	1.0	k__Bacteria; p__Chloroflexi; c__Chloroflexia; o__Chloroflexales; f__Roseiflexaceae; g__Kouleothrix; s__uncultured_bacterium_g_Kouleothrix
OTU64	1.0	1.0	7.0	k__Bacteria; p__Bacteroidetes; c__Bacteroidia; o__Chitinophagales; f__Saprospiraceae; g__uncultured_bacterium_f_Saprospiraceae; s__uncultured_bacterium_f_Saprospiraceae
OTU641	4.0	5.0	11.0	k__Bacteria; p__Bacteroidetes; c__Bacteroidia; o__Bacteroidales; f__Bacteroidaceae; g__Bacteroides; s__uncultured_bacterium_g_Bacteroides
OTU643	1.0	1.0	11.0	k__Bacteria; p__Actinobacteria; c__Acidimicrobiia; o__Microtrichales; f__Ilumatobacteraceae; g__CL500-29_marine_group; s__uncultured_bacterium_g_CL500-29_marine_group
OTU644	2.0	1.0	28.0	k__Bacteria; p__Spirochaetes; c__Spirochaetia; o__Spirochaetales; f__Spirochaetaceae; g__uncultured_bacterium_f_Spirochaetaceae; s__uncultured_bacterium_f_Spirochaetaceae
OTU645	5.0	2.0	6.0	k__Bacteria; p__Acidobacteria; c__Acidobacteriia; o__Solibacterales; f__Solibacteraceae_Subgroup_3; g__uncultured_bacterium_f_Solibacteraceae_Subgroup_3; s__uncultured_bacterium_f_Solibacteraceae_Subgroup_3
OTU647	0.0	1.0	3.0	k__Bacteria; p__Actinobacteria; c__Actinobacteria; o__Micrococcales; f__Promicromonosporaceae; g__Promicromonospora; s__uncultured_bacterium_g_Promicromonospora
OTU648	0.0	0.0	2.0	k__Bacteria; p__Firmicutes; c__Clostridia; o__Clostridiales; f__Clostridiaceae_1; g__Clostridium_sensu_stricto_12; s__Clostridium_pasteurianum
OTU649	0.0	1.0	1.0	k__Bacteria; p__Acidobacteria; c__Subgroup_17; o__uncultured_bacterium_c_Subgroup_17; f__uncultured_bacterium_c_Subgroup_17; g__uncultured_bacterium_c_Subgroup_17; s__uncultured_bacterium_c_Subgroup_17
OTU65	2.0	1.0	0.0	k__Bacteria; p__Actinobacteria; c__Actinobacteria; o__Propionibacteriales; f__Propionibacteriaceae; g__Propioniciclava; s__uncultured_bacterium_g_Propioniciclava
OTU652	9.0	6.0	4.0	k__Bacteria; p__Bacteroidetes; c__Bacteroidia; o__Bacteroidales; f__Prolixibacteraceae; g__uncultured_bacterium_f_Prolixibacteraceae; s__uncultured_bacterium_f_Prolixibacteraceae
OTU653	0.0	1.0	1.0	k__Bacteria; p__Bacteroidetes; c__Bacteroidia; o__Bacteroidales; f__Marinilabiliaceae; g__[Cytophaga]_xylanolytica_group; s__uncultured_bacterium_g_[Cytophaga]_xylanolytica_group
OTU654	8.0	4.0	0.0	k__Bacteria; p__Patescibacteria; c__Saccharimonadia; o__Saccharimonadales; f__uncultured_bacterium_o_Saccharimonadales; g__uncultured_bacterium_o_Saccharimonadales; s__uncultured_bacterium_o_Saccharimonadales
OTU655	5.0	3.0	1.0	k__Bacteria; p__Proteobacteria; c__Deltaproteobacteria; o__Desulfovibrionales; f__Desulfovibrionaceae; g__uncultured_bacterium_f_Desulfovibrionaceae; s__uncultured_bacterium_f_Desulfovibrionaceae
OTU656	9.0	9.0	19.0	k__Bacteria; p__Chloroflexi; c__Anaerolineae; o__Caldilineales; f__Caldilineaceae; g__uncultured_bacterium_f_Caldilineaceae; s__uncultured_bacterium_f_Caldilineaceae
OTU657	3.0	34.0	5.0	k__Bacteria; p__Proteobacteria; c__Gammaproteobacteria; o__Betaproteobacteriales; f__Burkholderiaceae; g__uncultured_bacterium_f_Burkholderiaceae; s__uncultured_bacterium_f_Burkholderiaceae
OTU658	5.0	0.0	10.0	k__Bacteria; p__Bacteroidetes; c__Bacteroidia; o__Bacteroidales; f__Prevotellaceae; g__Prevotellaceae_UCG-001; s__uncultured_bacterium_g_Prevotellaceae_UCG-001
OTU66	163.0	117.0	799.0	k__Bacteria; p__Proteobacteria; c__Alphaproteobacteria; o__Rhodobacterales; f__Rhodobacteraceae; g__Rhodobacter; s__uncultured_bacterium_g_Rhodobacter
OTU660	0.0	3.0	23.0	k__Bacteria; p__Planctomycetes; c__Phycisphaerae; o__Phycisphaerales; f__Phycisphaeraceae; g__SM1A02; s__uncultured_bacterium_g_SM1A02
OTU663	6.0	0.0	4.0	k__Bacteria; p__Chloroflexi; c__KD4-96; o__uncultured_bacterium_c_KD4-96; f__uncultured_bacterium_c_KD4-96; g__uncultured_bacterium_c_KD4-96; s__uncultured_bacterium_c_KD4-96
OTU664	2.0	0.0	12.0	k__Bacteria; p__Firmicutes; c__Clostridia; o__Clostridiales; f__Family_XIII; g__[Eubacterium]_brachy_group; s__uncultured_bacterium_g_[Eubacterium]_brachy_group
OTU665	0.0	0.0	1.0	k__Bacteria; p__Proteobacteria; c__Deltaproteobacteria; o__Myxococcales; f__P3OB-42; g__uncultured_bacterium_f_P3OB-42; s__uncultured_bacterium_f_P3OB-42
OTU668	3.0	0.0	0.0	k__Bacteria; p__Proteobacteria; c__Gammaproteobacteria; o__Vibrionales; f__Vibrionaceae; g__Vibrio; s__uncultured_bacterium_g_Vibrio
OTU669	18.0	4.0	2.0	k__Bacteria; p__Firmicutes; c__Clostridia; o__Clostridiales; f__Family_XII; g__Fusibacter; s__Fusibacter_fontis
OTU67	0.0	0.0	21.0	k__Bacteria; p__Actinobacteria; c__Actinobacteria; o__Frankiales; f__Nakamurellaceae; g__Nakamurella; s__uncultured_bacterium_g_Nakamurella
OTU670	1.0	0.0	0.0	k__Bacteria; p__Actinobacteria; c__Actinobacteria; o__Streptosporangiales; f__Thermomonosporaceae; g__Actinomadura; s__uncultured_bacterium_g_Actinomadura
OTU672	0.0	0.0	1.0	k__Bacteria; p__Gemmatimonadetes; c__Gemmatimonadetes; o__Gemmatimonadales; f__Gemmatimonadaceae; g__Gemmatimonas; s__uncultured_bacterium_g_Gemmatimonas
OTU673	2.0	1.0	1.0	k__Bacteria; p__Proteobacteria; c__Deltaproteobacteria; o__Desulfovibrionales; f__Desulfovibrionaceae; g__Desulfovibrio; s__uncultured_bacterium_g_Desulfovibrio
OTU674	0.0	3.0	27.0	k__Bacteria; p__Bacteroidetes; c__Ignavibacteria; o__OPB56; f__uncultured_bacterium_o_OPB56; g__uncultured_bacterium_o_OPB56; s__uncultured_bacterium_o_OPB56
OTU675	13.0	12.0	21.0	k__Bacteria; p__Bacteroidetes; c__Bacteroidia; o__Sphingobacteriales; f__Lentimicrobiaceae; g__Lentimicrobium; s__uncultured_bacterium_g_Lentimicrobium
OTU678	3.0	2.0	5.0	k__Bacteria; p__Chloroflexi; c__Anaerolineae; o__SBR1031; f__A4b; g__uncultured_bacterium_f_A4b; s__uncultured_bacterium_f_A4b
OTU68	149.0	148.0	79.0	k__Bacteria; p__Proteobacteria; c__Gammaproteobacteria; o__Betaproteobacteriales; f__Burkholderiaceae; g__uncultured_bacterium_f_Burkholderiaceae; s__uncultured_bacterium_f_Burkholderiaceae
OTU680	0.0	0.0	3.0	k__Bacteria; p__Proteobacteria; c__Gammaproteobacteria; o__R7C24; f__uncultured_bacterium_o_R7C24; g__uncultured_bacterium_o_R7C24; s__uncultured_bacterium_o_R7C24
OTU683	2.0	6.0	21.0	k__Bacteria; p__Chloroflexi; c__Anaerolineae; o__SBR1031; f__uncultured_bacterium_o_SBR1031; g__uncultured_bacterium_o_SBR1031; s__uncultured_bacterium_o_SBR1031
OTU685	0.0	0.0	2.0	k__Bacteria; p__Spirochaetes; c__Spirochaetia; o__Spirochaetales; f__Spirochaetaceae; g__uncultured_bacterium_f_Spirochaetaceae; s__uncultured_bacterium_f_Spirochaetaceae
OTU686	1.0	0.0	0.0	k__Bacteria; p__Firmicutes; c__Clostridia; o__Clostridiales; f__Ruminococcaceae; g__[Eubacterium]_coprostanoligenes_group; s__uncultured_bacterium_g_[Eubacterium]_coprostanoligenes_group
OTU687	0.0	1.0	5.0	k__Bacteria; p__Bacteroidetes; c__Bacteroidia; o__Bacteroidales; f__Bacteroidaceae; g__Bacteroides; s__Bacteroides_coprocola_DSM_17136
OTU688	9.0	6.0	3.0	k__Bacteria; p__Bacteroidetes; c__Bacteroidia; o__Sphingobacteriales; f__Lentimicrobiaceae; g__uncultured_bacterium_f_Lentimicrobiaceae; s__uncultured_bacterium_f_Lentimicrobiaceae
OTU689	0.0	0.0	1.0	k__Bacteria; p__Patescibacteria; c__Saccharimonadia; o__Saccharimonadales; f__Saccharimonadaceae; g__uncultured_bacterium_f_Saccharimonadaceae; s__uncultured_bacterium_f_Saccharimonadaceae
OTU69	380.0	511.0	194.0	k__Bacteria; p__Proteobacteria; c__Gammaproteobacteria; o__Betaproteobacteriales; f__Burkholderiaceae; g__uncultured_bacterium_f_Burkholderiaceae; s__uncultured_bacterium_f_Burkholderiaceae
OTU690	1.0	0.0	14.0	k__Bacteria; p__Bacteroidetes; c__Bacteroidia; o__Bacteroidales; f__Muribaculaceae; g__uncultured_bacterium_f_Muribaculaceae; s__uncultured_bacterium_f_Muribaculaceae
OTU691	3.0	0.0	30.0	k__Bacteria; p__Proteobacteria; c__Alphaproteobacteria; o__Rhizobiales; f__Rhizobiales_Incertae_Sedis; g__Phreatobacter; s__uncultured_bacterium_g_Phreatobacter
OTU692	0.0	1.0	2.0	k__Bacteria; p__Cyanobacteria; c__Oxyphotobacteria; o__Chloroplast; f__uncultured_bacterium_o_Chloroplast; g__uncultured_bacterium_o_Chloroplast; s__uncultured_bacterium_o_Chloroplast
OTU693	0.0	0.0	1.0	k__Bacteria; p__Proteobacteria; c__Deltaproteobacteria; o__Myxococcales; f__Archangiaceae; g__Anaeromyxobacter; s__uncultured_bacterium_g_Anaeromyxobacter
OTU694	2.0	0.0	10.0	k__Bacteria; p__Chloroflexi; c__Anaerolineae; o__SBR1031; f__A4b; g__OLB13; s__uncultured_bacterium_g_OLB13
OTU695	2.0	1.0	15.0	k__Bacteria; p__Actinobacteria; c__Acidimicrobiia; o__Microtrichales; f__Iamiaceae; g__Iamia; s__uncultured_bacterium_g_Iamia
OTU7	0.0	2.0	367.0	k__Bacteria; p__Proteobacteria; c__Alphaproteobacteria; o__Acetobacterales; f__Acetobacteraceae; g__Acetobacter; s__uncultured_bacterium_g_Acetobacter
OTU70	118.0	69.0	534.0	k__Bacteria; p__Chloroflexi; c__Anaerolineae; o__uncultured_bacterium_c_Anaerolineae; f__uncultured_bacterium_c_Anaerolineae; g__uncultured_bacterium_c_Anaerolineae; s__uncultured_bacterium_c_Anaerolineae
OTU703	7.0	3.0	7.0	k__Bacteria; p__Chloroflexi; c__Anaerolineae; o__SBR1031; f__uncultured_bacterium_o_SBR1031; g__uncultured_bacterium_o_SBR1031; s__uncultured_bacterium_o_SBR1031
OTU704	0.0	0.0	1.0	k__Bacteria; p__Chloroflexi; c__Anaerolineae; o__RBG-13-54-9; f__uncultured_bacterium_o_RBG-13-54-9; g__uncultured_bacterium_o_RBG-13-54-9; s__uncultured_bacterium_o_RBG-13-54-9
OTU706	18.0	8.0	4.0	k__Bacteria; p__Proteobacteria; c__Gammaproteobacteria; o__Legionellales; f__Legionellaceae; g__Legionella; s__uncultured_bacterium_g_Legionella
OTU707	17.0	5.0	2.0	k__Bacteria; p__Bacteroidetes; c__Bacteroidia; o__Flavobacteriales; f__Flavobacteriaceae; g__Flavobacterium; s__Flavobacterium_sp
OTU71	320.0	117.0	161.0	k__Bacteria; p__Planctomycetes; c__OM190; o__uncultured_bacterium_c_OM190; f__uncultured_bacterium_c_OM190; g__uncultured_bacterium_c_OM190; s__uncultured_bacterium_c_OM190
OTU710	0.0	0.0	7.0	k__Bacteria; p__Firmicutes; c__Erysipelotrichia; o__Erysipelotrichales; f__Erysipelotrichaceae; g__Turicibacter; s__uncultured_bacterium_g_Turicibacter
OTU712	0.0	0.0	2.0	k__Bacteria; p__Bacteroidetes; c__Bacteroidia; o__Bacteroidales; f__Bacteroidetes_vadinHA17; g__uncultured_bacterium_f_Bacteroidetes_vadinHA17; s__uncultured_bacterium_f_Bacteroidetes_vadinHA17
OTU713	0.0	0.0	1.0	k__Bacteria; p__Acidobacteria; c__Holophagae; o__Holophagales; f__Holophagaceae; g__Geothrix; s__uncultured_bacterium_g_Geothrix
OTU715	0.0	0.0	3.0	k__Bacteria; p__Lentisphaerae; c__Lentisphaeria; o__Victivallales; f__Victivallaceae; g__uncultured_bacterium_f_Victivallaceae; s__uncultured_bacterium_f_Victivallaceae
OTU719	8.0	9.0	45.0	k__Bacteria; p__Proteobacteria; c__Deltaproteobacteria; o__Desulfovibrionales; f__Desulfomicrobiaceae; g__Desulfomicrobium; s__uncultured_bacterium_g_Desulfomicrobium
OTU72	8.0	8.0	0.0	k__Bacteria; p__Synergistetes; c__Synergistia; o__Synergistales; f__Synergistaceae; g__Syner-01; s__uncultured_bacterium_g_Syner-01
OTU720	0.0	1.0	1.0	k__Bacteria; p__Proteobacteria; c__Gammaproteobacteria; o__Betaproteobacteriales; f__Burkholderiaceae; g__Brachymonas; s__uncultured_bacterium_g_Brachymonas
OTU724	5.0	7.0	8.0	k__Bacteria; p__Verrucomicrobia; c__Verrucomicrobiae; o__Opitutales; f__Opitutaceae; g__Lacunisphaera; s__Opitutus_sp
OTU725	7.0	7.0	18.0	k__Bacteria; p__Bacteroidetes; c__Bacteroidia; o__Cytophagales; f__Microscillaceae; g__OLB12; s__uncultured_bacterium_g_OLB12
OTU726	5.0	2.0	22.0	k__Bacteria; p__Verrucomicrobia; c__Verrucomicrobiae; o__Chthoniobacterales; f__Terrimicrobiaceae; g__Terrimicrobium; s__uncultured_bacterium_g_Terrimicrobium
OTU727	9.0	11.0	92.0	k__Bacteria; p__Proteobacteria; c__Alphaproteobacteria; o__Sphingomonadales; f__Sphingomonadaceae; g__Sphingomonas; s__uncultured_bacterium_g_Sphingomonas
OTU728	7.0	1.0	2.0	k__Bacteria; p__Proteobacteria; c__Deltaproteobacteria; o__SAR324_cladeMarine_group_B; f__uncultured_bacterium_o_SAR324_cladeMarine_group_B; g__uncultured_bacterium_o_SAR324_cladeMarine_group_B; s__uncultured_bacterium_o_SAR324_cladeMarine_group_B
OTU73	207.0	630.0	29.0	k__Bacteria; p__Bacteroidetes; c__Bacteroidia; o__Bacteroidales; f__Prolixibacteraceae; g__uncultured_bacterium_f_Prolixibacteraceae; s__uncultured_bacterium_f_Prolixibacteraceae
OTU730	0.0	0.0	11.0	k__Bacteria; p__Bacteroidetes; c__Bacteroidia; o__Bacteroidales; f__Muribaculaceae; g__uncultured_bacterium_f_Muribaculaceae; s__uncultured_bacterium_f_Muribaculaceae
OTU731	0.0	0.0	3.0	k__Bacteria; p__Bacteroidetes; c__Bacteroidia; o__Bacteroidales; f__Muribaculaceae; g__uncultured_bacterium_f_Muribaculaceae; s__uncultured_bacterium_f_Muribaculaceae
OTU732	0.0	0.0	1.0	k__Bacteria; p__Proteobacteria; c__Gammaproteobacteria; o__PLTA13; f__uncultured_bacterium_o_PLTA13; g__uncultured_bacterium_o_PLTA13; s__uncultured_bacterium_o_PLTA13
OTU733	0.0	1.0	5.0	k__Bacteria; p__Patescibacteria; c__WS6_Dojkabacteria; o__uncultured_bacterium_c_WS6_Dojkabacteria; f__uncultured_bacterium_c_WS6_Dojkabacteria; g__uncultured_bacterium_c_WS6_Dojkabacteria; s__uncultured_bacterium_c_WS6_Dojkabacteria
OTU734	0.0	1.0	4.0	k__Bacteria; p__Proteobacteria; c__Gammaproteobacteria; o__Steroidobacterales; f__Steroidobacteraceae; g__uncultured_bacterium_f_Steroidobacteraceae; s__uncultured_bacterium_f_Steroidobacteraceae
OTU736	0.0	0.0	2.0	k__Bacteria; p__Proteobacteria; c__Gammaproteobacteria; o__Betaproteobacteriales; f__Rhodocyclaceae; g__uncultured_bacterium_f_Rhodocyclaceae; s__uncultured_bacterium_f_Rhodocyclaceae
OTU739	0.0	0.0	2.0	k__Bacteria; p__Bacteroidetes; c__Bacteroidia; o__Bacteroidales; f__Bacteroidaceae; g__Bacteroides; s__uncultured_bacterium_g_Bacteroides
OTU74	136.0	58.0	399.0	k__Bacteria; p__Proteobacteria; c__Gammaproteobacteria; o__Betaproteobacteriales; f__Burkholderiaceae; g__uncultured_bacterium_f_Burkholderiaceae; s__uncultured_bacterium_f_Burkholderiaceae
OTU740	3.0	0.0	1.0	k__Bacteria; p__Proteobacteria; c__Gammaproteobacteria; o__Betaproteobacteriales; f__Burkholderiaceae; g__uncultured_bacterium_f_Burkholderiaceae; s__uncultured_bacterium_f_Burkholderiaceae
OTU741	1.0	0.0	7.0	k__Bacteria; p__Proteobacteria; c__Gammaproteobacteria; o__Betaproteobacteriales; f__Burkholderiaceae; g__Lautropia; s__uncultured_bacterium_g_Lautropia
OTU742	2.0	16.0	11.0	k__Bacteria; p__Bacteroidetes; c__Bacteroidia; o__Chitinophagales; f__Chitinophagaceae; g__uncultured_bacterium_f_Chitinophagaceae; s__uncultured_bacterium_f_Chitinophagaceae
OTU743	2.0	1.0	18.0	k__Bacteria; p__Chloroflexi; c__KD4-96; o__uncultured_bacterium_c_KD4-96; f__uncultured_bacterium_c_KD4-96; g__uncultured_bacterium_c_KD4-96; s__uncultured_bacterium_c_KD4-96
OTU744	0.0	0.0	10.0	k__Bacteria; p__Firmicutes; c__Clostridia; o__Clostridiales; f__Christensenellaceae; g__Christensenellaceae_R-7_group; s__uncultured_bacterium_g_Christensenellaceae_R-7_group
OTU747	35.0	25.0	8.0	k__Bacteria; p__Hydrogenedentes; c__Hydrogenedentia; o__Hydrogenedentiales; f__Hydrogenedensaceae; g__uncultured_bacterium_f_Hydrogenedensaceae; s__uncultured_bacterium_f_Hydrogenedensaceae
OTU748	6.0	11.0	0.0	k__Bacteria; p__Chloroflexi; c__Anaerolineae; o__uncultured_bacterium_c_Anaerolineae; f__uncultured_bacterium_c_Anaerolineae; g__uncultured_bacterium_c_Anaerolineae; s__uncultured_bacterium_c_Anaerolineae
OTU75	1.0	9.0	31.0	k__Bacteria; p__Proteobacteria; c__Alphaproteobacteria; o__Rhizobiales; f__Hyphomicrobiaceae; g__Hyphomicrobium; s__uncultured_bacterium_g_Hyphomicrobium
OTU752	5.0	20.0	4.0	k__Bacteria; p__Chloroflexi; c__Anaerolineae; o__1-20; f__uncultured_bacterium_o_1-20; g__uncultured_bacterium_o_1-20; s__uncultured_bacterium_o_1-20
OTU754	24.0	31.0	11.0	k__Bacteria; p__Verrucomicrobia; c__Verrucomicrobiae; o__Opitutales; f__Opitutaceae; g__Opitutus; s__uncultured_bacterium_g_Opitutus
OTU756	5.0	7.0	2.0	k__Bacteria; p__Patescibacteria; c__Saccharimonadia; o__Saccharimonadales; f__uncultured_bacterium_o_Saccharimonadales; g__uncultured_bacterium_o_Saccharimonadales; s__uncultured_bacterium_o_Saccharimonadales
OTU757	0.0	0.0	1.0	k__Bacteria; p__Proteobacteria; c__Alphaproteobacteria; o__Rhizobiales; f__Rhizobiales_Incertae_Sedis; g__Bauldia; s__uncultured_bacterium_g_Bauldia
OTU76	2.0	0.0	8.0	k__Bacteria; p__Acidobacteria; c__Blastocatellia_Subgroup_4; o__DS-100; f__uncultured_bacterium_o_DS-100; g__uncultured_bacterium_o_DS-100; s__uncultured_bacterium_o_DS-100
OTU761	16.0	13.0	90.0	k__Bacteria; p__Proteobacteria; c__Alphaproteobacteria; o__Rhizobiales; f__Rhizobiaceae; g__uncultured_bacterium_f_Rhizobiaceae; s__uncultured_bacterium_f_Rhizobiaceae
OTU764	0.0	0.0	4.0	k__Bacteria; p__Firmicutes; c__Clostridia; o__Clostridiales; f__Ruminococcaceae; g__Fastidiosipila; s__uncultured_bacterium_g_Fastidiosipila
OTU767	5.0	5.0	1.0	k__Bacteria; p__Firmicutes; c__Bacilli; o__Lactobacillales; f__Lactobacillaceae; g__Lactobacillus; s__uncultured_bacterium_g_Lactobacillus
OTU77	431.0	260.0	119.0	k__Bacteria; p__Hydrogenedentes; c__Hydrogenedentia; o__Hydrogenedentiales; f__Hydrogenedensaceae; g__uncultured_bacterium_f_Hydrogenedensaceae; s__uncultured_bacterium_f_Hydrogenedensaceae
OTU770	1.0	9.0	55.0	k__Bacteria; p__Proteobacteria; c__Gammaproteobacteria; o__Competibacterales; f__Competibacteraceae; g__Candidatus_Competibacter; s__uncultured_bacterium_g_Candidatus_Competibacter
OTU775	0.0	5.0	4.0	k__Bacteria; p__Proteobacteria; c__Gammaproteobacteria; o__Betaproteobacteriales; f__Nitrosomonadaceae; g__Nitrosomonas; s__uncultured_bacterium_g_Nitrosomonas
OTU776	0.0	0.0	6.0	k__Bacteria; p__Proteobacteria; c__Gammaproteobacteria; o__Betaproteobacteriales; f__Burkholderiaceae; g__AAP99; s__uncultured_bacterium_g_AAP99
OTU777	0.0	0.0	2.0	k__Bacteria; p__Proteobacteria; c__Deltaproteobacteria; o__Bdellovibrionales; f__Bdellovibrionaceae; g__Bdellovibrio; s__uncultured_bacterium_g_Bdellovibrio
OTU78	0.0	0.0	11.0	k__Bacteria; p__Verrucomicrobia; c__Verrucomicrobiae; o__Pedosphaerales; f__Pedosphaeraceae; g__ADurb.Bin063-1; s__uncultured_bacterium_g_ADurb.Bin063-1
OTU780	0.0	0.0	2.0	k__Bacteria; p__Proteobacteria; c__Alphaproteobacteria; o__Sphingomonadales; f__Sphingomonadaceae; g__Sphingobium; s__uncultured_bacterium_g_Sphingobium
OTU781	4.0	1.0	11.0	k__Bacteria; p__Chloroflexi; c__Anaerolineae; o__Anaerolineales; f__Anaerolineaceae; g__uncultured_bacterium_f_Anaerolineaceae; s__uncultured_bacterium_f_Anaerolineaceae
OTU784	1.0	39.0	5.0	k__Bacteria; p__Proteobacteria; c__Gammaproteobacteria; o__Aeromonadales; f__Aeromonadaceae; g__Aeromonas; s__uncultured_bacterium_g_Aeromonas
OTU785	5.0	5.0	11.0	k__Bacteria; p__Bacteroidetes; c__Bacteroidia; o__Chitinophagales; f__Saprospiraceae; g__uncultured_bacterium_f_Saprospiraceae; s__uncultured_bacterium_f_Saprospiraceae
OTU789	5.0	3.0	7.0	k__Bacteria; p__Acidobacteria; c__Subgroup_6; o__uncultured_bacterium_c_Subgroup_6; f__uncultured_bacterium_c_Subgroup_6; g__uncultured_bacterium_c_Subgroup_6; s__uncultured_bacterium_c_Subgroup_6
OTU79	10.0	7.0	3.0	k__Bacteria; p__Synergistetes; c__Synergistia; o__Synergistales; f__Synergistaceae; g__uncultured_bacterium_f_Synergistaceae; s__uncultured_bacterium_f_Synergistaceae
OTU793	0.0	0.0	1.0	k__Bacteria; p__Proteobacteria; c__Gammaproteobacteria; o__Steroidobacterales; f__Steroidobacteraceae; g__uncultured_bacterium_f_Steroidobacteraceae; s__uncultured_bacterium_f_Steroidobacteraceae
OTU795	3.0	1.0	26.0	k__Bacteria; p__Acidobacteria; c__Holophagae; o__Subgroup_7; f__uncultured_bacterium_o_Subgroup_7; g__uncultured_bacterium_o_Subgroup_7; s__uncultured_bacterium_o_Subgroup_7
OTU796	1.0	0.0	3.0	k__Bacteria; p__Firmicutes; c__Clostridia; o__Clostridiales; f__Christensenellaceae; g__Christensenellaceae_R-7_group; s__bacterium_enrichment_culture_clone_DPF35
OTU799	3.0	2.0	11.0	k__Bacteria; p__Actinobacteria; c__Acidimicrobiia; o__Microtrichales; f__uncultured_bacterium_o_Microtrichales; g__uncultured_bacterium_o_Microtrichales; s__uncultured_bacterium_o_Microtrichales
OTU8	74.0	58.0	5.0	k__Bacteria; p__Proteobacteria; c__Gammaproteobacteria; o__Enterobacteriales; f__Enterobacteriaceae; g__uncultured_bacterium_f_Enterobacteriaceae; s__uncultured_bacterium_f_Enterobacteriaceae
OTU80	0.0	0.0	9.0	k__Bacteria; p__Chloroflexi; c__Anaerolineae; o__RBG-13-54-9; f__uncultured_bacterium_o_RBG-13-54-9; g__uncultured_bacterium_o_RBG-13-54-9; s__uncultured_bacterium_o_RBG-13-54-9
OTU804	0.0	0.0	21.0	k__Bacteria; p__Bacteroidetes; c__Bacteroidia; o__Bacteroidales; f__Bacteroidetes_vadinHA17; g__uncultured_bacterium_f_Bacteroidetes_vadinHA17; s__uncultured_bacterium_f_Bacteroidetes_vadinHA17
OTU805	0.0	0.0	1.0	k__Bacteria; p__Acidobacteria; c__Subgroup_22; o__uncultured_bacterium_c_Subgroup_22; f__uncultured_bacterium_c_Subgroup_22; g__uncultured_bacterium_c_Subgroup_22; s__uncultured_bacterium_c_Subgroup_22
OTU81	175.0	87.0	635.0	k__Bacteria; p__Proteobacteria; c__Alphaproteobacteria; o__Caulobacterales; f__Caulobacteraceae; g__Brevundimonas; s__uncultured_bacterium_g_Brevundimonas
OTU813	2.0	5.0	1.0	k__Bacteria; p__Firmicutes; c__Clostridia; o__Clostridiales; f__Peptostreptococcaceae; g__Intestinibacter; s__uncultured_bacterium_g_Intestinibacter
OTU814	4.0	2.0	11.0	k__Bacteria; p__Firmicutes; c__Bacilli; o__Lactobacillales; f__Streptococcaceae; g__Streptococcus; s__uncultured_bacterium_g_Streptococcus
OTU817	15.0	15.0	0.0	k__Bacteria; p__Acidobacteria; c__Aminicenantia; o__Aminicenantales; f__uncultured_bacterium_o_Aminicenantales; g__uncultured_bacterium_o_Aminicenantales; s__uncultured_bacterium_o_Aminicenantales
OTU819	7.0	1.0	12.0	k__Bacteria; p__Firmicutes; c__Bacilli; o__Lactobacillales; f__Enterococcaceae; g__Enterococcus; s__uncultured_bacterium_g_Enterococcus
OTU82	1.0	0.0	61.0	k__Bacteria; p__Firmicutes; c__Clostridia; o__DTU014; f__uncultured_bacterium_o_DTU014; g__uncultured_bacterium_o_DTU014; s__uncultured_bacterium_o_DTU014
OTU822	0.0	20.0	20.0	k__Bacteria; p__Bacteroidetes; c__Bacteroidia; o__uncultured_bacterium_c_Bacteroidia; f__uncultured_bacterium_c_Bacteroidia; g__uncultured_bacterium_c_Bacteroidia; s__uncultured_bacterium_c_Bacteroidia
OTU823	0.0	0.0	12.0	k__Bacteria; p__Bacteroidetes; c__Bacteroidia; o__Bacteroidales; f__Muribaculaceae; g__uncultured_bacterium_f_Muribaculaceae; s__uncultured_bacterium_f_Muribaculaceae
OTU826	0.0	2.0	27.0	k__Bacteria; p__Proteobacteria; c__Alphaproteobacteria; o__Rhizobiales; f__Xanthobacteraceae; g__uncultured_bacterium_f_Xanthobacteraceae; s__uncultured_bacterium_f_Xanthobacteraceae
OTU827	0.0	0.0	2.0	k__Bacteria; p__Latescibacteria; c__uncultured_bacterium_p_Latescibacteria; o__uncultured_bacterium_p_Latescibacteria; f__uncultured_bacterium_p_Latescibacteria; g__uncultured_bacterium_p_Latescibacteria; s__uncultured_bacterium_p_Latescibacteria
OTU829	0.0	0.0	5.0	k__Bacteria; p__Proteobacteria; c__Gammaproteobacteria; o__Betaproteobacteriales; f__Burkholderiaceae; g__uncultured_bacterium_f_Burkholderiaceae; s__uncultured_bacterium_f_Burkholderiaceae
OTU83	62.0	64.0	371.0	k__Bacteria; p__Bacteroidetes; c__Bacteroidia; o__Chitinophagales; f__37-13; g__Bacteroidetes_bacterium_37-13; s__uncultured_bacterium_g_Bacteroidetes_bacterium_37-13
OTU830	0.0	0.0	1.0	k__Bacteria; p__Firmicutes; c__Bacilli; o__Bacillales; f__Bacillaceae; g__Terribacillus; s__Terribacillus_sp
OTU838	4.0	1.0	7.0	k__Bacteria; p__Bacteroidetes; c__Bacteroidia; o__Bacteroidales; f__Rikenellaceae; g__Blvii28_wastewater-sludge_group; s__uncultured_bacterium_g_Blvii28_wastewater-sludge_group
OTU84	29.0	18.0	500.0	k__Bacteria; p__Proteobacteria; c__Gammaproteobacteria; o__Xanthomonadales; f__Rhodanobacteraceae; g__Pseudofulvimonas; s__uncultured_bacterium_g_Pseudofulvimonas
OTU840	2.0	0.0	1.0	k__Bacteria; p__Firmicutes; c__Clostridia; o__Clostridiales; f__Christensenellaceae; g__Christensenellaceae_R-7_group; s__uncultured_bacterium_g_Christensenellaceae_R-7_group
OTU842	1.0	2.0	8.0	k__Bacteria; p__Firmicutes; c__Clostridia; o__Clostridiales; f__Lachnospiraceae; g__Roseburia; s__uncultured_bacterium_g_Roseburia
OTU845	18.0	9.0	8.0	k__Bacteria; p__Firmicutes; c__Clostridia; o__Clostridiales; f__Ruminococcaceae; g__Butyricicoccus; s__uncultured_bacterium_g_Butyricicoccus
OTU846	3.0	0.0	0.0	k__Bacteria; p__Spirochaetes; c__MVP-15; o__uncultured_bacterium_c_MVP-15; f__uncultured_bacterium_c_MVP-15; g__uncultured_bacterium_c_MVP-15; s__uncultured_bacterium_c_MVP-15
OTU85	64.0	65.0	587.0	k__Bacteria; p__Proteobacteria; c__Gammaproteobacteria; o__Xanthomonadales; f__Xanthomonadaceae; g__Pseudoxanthomonas; s__Pseudoxanthomonas_mexicana
OTU850	0.0	0.0	15.0	k__Bacteria; p__Planctomycetes; c__Planctomycetacia; o__Gemmatales; f__Gemmataceae; g__uncultured_bacterium_f_Gemmataceae; s__uncultured_bacterium_f_Gemmataceae
OTU853	0.0	0.0	3.0	k__Bacteria; p__Proteobacteria; c__Deltaproteobacteria; o__Myxococcales; f__Polyangiaceae; g__Pajaroellobacter; s__uncultured_bacterium_g_Pajaroellobacter
OTU858	1.0	0.0	4.0	k__Bacteria; p__Proteobacteria; c__Alphaproteobacteria; o__Sphingomonadales; f__Sphingomonadaceae; g__uncultured_bacterium_f_Sphingomonadaceae; s__uncultured_bacterium_f_Sphingomonadaceae
OTU86	62.0	101.0	491.0	k__Bacteria; p__Proteobacteria; c__Gammaproteobacteria; o__Betaproteobacteriales; f__Rhodocyclaceae; g__Denitratisoma; s__uncultured_bacterium_g_Denitratisoma
OTU862	3.0	0.0	3.0	k__Bacteria; p__Firmicutes; c__Bacilli; o__Lactobacillales; f__Leuconostocaceae; g__Weissella; s__uncultured_bacterium_g_Weissella
OTU864	2.0	0.0	30.0	k__Bacteria; p__Bacteroidetes; c__Bacteroidia; o__Flavobacteriales; f__Flavobacteriaceae; g__Flavobacterium; s__Flavobacterium_suncheonense
OTU868	0.0	1.0	14.0	k__Bacteria; p__Chloroflexi; c__Chloroflexia; o__Thermomicrobiales; f__JG30-KF-CM45; g__uncultured_bacterium_f_JG30-KF-CM45; s__uncultured_bacterium_f_JG30-KF-CM45
OTU87	217.0	446.0	199.0	k__Bacteria; p__Chloroflexi; c__Anaerolineae; o__SBR1031; f__A4b; g__uncultured_bacterium_f_A4b; s__uncultured_bacterium_f_A4b
OTU870	0.0	1.0	6.0	k__Bacteria; p__Firmicutes; c__Clostridia; o__Clostridiales; f__Ruminococcaceae; g__Ruminococcaceae_UCG-014; s__uncultured_bacterium_g_Ruminococcaceae_UCG-014
OTU871	0.0	0.0	4.0	k__Bacteria; p__Firmicutes; c__Clostridia; o__Clostridiales; f__Family_XI; g__Sedimentibacter; s__uncultured_bacterium_g_Sedimentibacter
OTU88	0.0	2.0	106.0	k__Bacteria; p__Proteobacteria; c__Alphaproteobacteria; o__Rhizobiales; f__Xanthobacteraceae; g__uncultured_bacterium_f_Xanthobacteraceae; s__uncultured_bacterium_f_Xanthobacteraceae
OTU882	13.0	27.0	2.0	k__Bacteria; p__Chloroflexi; c__KD4-96; o__uncultured_bacterium_c_KD4-96; f__uncultured_bacterium_c_KD4-96; g__uncultured_bacterium_c_KD4-96; s__uncultured_bacterium_c_KD4-96
OTU883	1.0	0.0	5.0	k__Bacteria; p__Chloroflexi; c__Anaerolineae; o__RBG-13-54-9; f__uncultured_bacterium_o_RBG-13-54-9; g__uncultured_bacterium_o_RBG-13-54-9; s__uncultured_bacterium_o_RBG-13-54-9
OTU884	2.0	0.0	0.0	k__Bacteria; p__Proteobacteria; c__Deltaproteobacteria; o__Desulfovibrionales; f__Desulfovibrionaceae; g__Desulfovibrio; s__uncultured_bacterium_g_Desulfovibrio
OTU889	2.0	2.0	13.0	k__Bacteria; p__Proteobacteria; c__Gammaproteobacteria; o__WD260; f__uncultured_bacterium_o_WD260; g__uncultured_bacterium_o_WD260; s__uncultured_bacterium_o_WD260
OTU89	3.0	1.0	2.0	k__Bacteria; p__Chloroflexi; c__uncultured_bacterium_p_Chloroflexi; o__uncultured_bacterium_p_Chloroflexi; f__uncultured_bacterium_p_Chloroflexi; g__uncultured_bacterium_p_Chloroflexi; s__uncultured_bacterium_p_Chloroflexi
OTU892	6.0	1.0	15.0	k__Bacteria; p__Actinobacteria; c__Coriobacteriia; o__Coriobacteriales; f__Eggerthellaceae; g__Enterorhabdus; s__uncultured_bacterium_g_Enterorhabdus
OTU893	1.0	0.0	10.0	k__Bacteria; p__Bacteroidetes; c__Bacteroidia; o__Bacteroidales; f__Muribaculaceae; g__uncultured_bacterium_f_Muribaculaceae; s__uncultured_bacterium_f_Muribaculaceae
OTU898	0.0	2.0	17.0	k__Bacteria; p__Proteobacteria; c__Alphaproteobacteria; o__Rhizobiales; f__Rhizobiaceae; g__uncultured_bacterium_f_Rhizobiaceae; s__uncultured_bacterium_f_Rhizobiaceae
OTU9	2265.0	3484.0	1110.0	k__Bacteria; p__Chloroflexi; c__Anaerolineae; o__SBR1031; f__A4b; g__uncultured_bacterium_f_A4b; s__uncultured_bacterium_f_A4b
OTU90	0.0	0.0	6.0	k__Bacteria; p__Deinococcus-Thermus; c__Deinococci; o__Deinococcales; f__Trueperaceae; g__Truepera; s__uncultured_bacterium_g_Truepera
OTU904	0.0	0.0	2.0	k__Bacteria; p__Planctomycetes; c__Phycisphaerae; o__Phycisphaerales; f__Phycisphaeraceae; g__SM1A02; s__uncultured_bacterium_g_SM1A02
OTU91	226.0	34.0	17.0	k__Bacteria; p__Proteobacteria; c__Deltaproteobacteria; o__Myxococcales; f__mle1-27; g__uncultured_bacterium_f_mle1-27; s__uncultured_bacterium_f_mle1-27
OTU917	1.0	1.0	1.0	k__Bacteria; p__Firmicutes; c__Negativicutes; o__Selenomonadales; f__Veillonellaceae; g__uncultured_bacterium_f_Veillonellaceae; s__uncultured_bacterium_f_Veillonellaceae
OTU919	3.0	1.0	1.0	k__Bacteria; p__Bacteroidetes; c__Bacteroidia; o__Bacteroidales; f__Bacteroidaceae; g__Bacteroides; s__uncultured_bacterium_g_Bacteroides
OTU92	1.0	0.0	2.0	k__Bacteria; p__Proteobacteria; c__Gammaproteobacteria; o__Betaproteobacteriales; f__Burkholderiaceae; g__Burkholderia-Caballeronia-Paraburkholderia; s__uncultured_bacterium_g_Burkholderia-Caballeronia-Paraburkholderia
OTU926	2.0	0.0	8.0	k__Bacteria; p__Proteobacteria; c__Gammaproteobacteria; o__Betaproteobacteriales; f__Burkholderiaceae; g__Parasutterella; s__Burkholderiales_bacterium_YL45
OTU93	20.0	7.0	441.0	k__Bacteria; p__Proteobacteria; c__Alphaproteobacteria; o__Sphingomonadales; f__Sphingomonadaceae; g__Sphingorhabdus; s__uncultured_bacterium_g_Sphingorhabdus
OTU930	2.0	2.0	5.0	k__Bacteria; p__Firmicutes; c__Bacilli; o__Bacillales; f__Staphylococcaceae; g__Staphylococcus; s__uncultured_bacterium_g_Staphylococcus
OTU939	0.0	1.0	0.0	k__Bacteria; p__Proteobacteria; c__Deltaproteobacteria; o__Myxococcales; f__uncultured_bacterium_o_Myxococcales; g__uncultured_bacterium_o_Myxococcales; s__uncultured_bacterium_o_Myxococcales
OTU94	13.0	22.0	20.0	k__Bacteria; p__Chloroflexi; c__Anaerolineae; o__C10-SB1A; f__uncultured_bacterium_o_C10-SB1A; g__uncultured_bacterium_o_C10-SB1A; s__uncultured_bacterium_o_C10-SB1A
OTU944	16.0	20.0	4.0	k__Bacteria; p__Proteobacteria; c__Alphaproteobacteria; o__Acetobacterales; f__Acetobacteraceae; g__uncultured_bacterium_f_Acetobacteraceae; s__uncultured_bacterium_f_Acetobacteraceae
OTU945	20.0	22.0	16.0	k__Bacteria; p__Bacteroidetes; c__Bacteroidia; o__Sphingobacteriales; f__Lentimicrobiaceae; g__Lentimicrobium; s__uncultured_bacterium_g_Lentimicrobium
OTU949	1.0	3.0	27.0	k__Bacteria; p__Proteobacteria; c__Alphaproteobacteria; o__Rhodospirillales; f__Rhodopirillaceae; g__Defluviicoccus; s__uncultured_bacterium_g_Defluviicoccus
OTU95	1.0	3.0	29.0	k__Bacteria; p__Chloroflexi; c__OLB14; o__uncultured_bacterium_c_OLB14; f__uncultured_bacterium_c_OLB14; g__uncultured_bacterium_c_OLB14; s__uncultured_bacterium_c_OLB14
OTU958	10.0	13.0	9.0	k__Bacteria; p__Bacteroidetes; c__Ignavibacteria; o__Ignavibacteriales; f__Ignavibacteriaceae; g__Ignavibacterium; s__uncultured_bacterium_g_Ignavibacterium
OTU959	10.0	1.0	4.0	k__Bacteria; p__Acidobacteria; c__Acidobacteriia; o__Solibacterales; f__Solibacteraceae_Subgroup_3; g__Paludibaculum; s__uncultured_bacterium_g_Paludibaculum
OTU96	14.0	10.0	124.0	k__Bacteria; p__Firmicutes; c__Bacilli; o__Lactobacillales; f__Lactobacillaceae; g__Lactobacillus; s__uncultured_bacterium_g_Lactobacillus
OTU960	1.0	1.0	3.0	k__Bacteria; p__Proteobacteria; c__Alphaproteobacteria; o__Sphingomonadales; f__Sphingomonadaceae; g__Sphingomonas; s__uncultured_bacterium_g_Sphingomonas
OTU961	0.0	2.0	0.0	k__Bacteria; p__Latescibacteria; c__uncultured_bacterium_p_Latescibacteria; o__uncultured_bacterium_p_Latescibacteria; f__uncultured_bacterium_p_Latescibacteria; g__uncultured_bacterium_p_Latescibacteria; s__uncultured_bacterium_p_Latescibacteria
OTU963	1.0	1.0	3.0	k__Bacteria; p__Firmicutes; c__Clostridia; o__Clostridiales; f__Ruminococcaceae; g__Flavonifractor; s__uncultured_bacterium_g_Flavonifractor
OTU965	0.0	0.0	5.0	k__Bacteria; p__Actinobacteria; c__Actinobacteria; o__Bifidobacteriales; f__Bifidobacteriaceae; g__Gardnerella; s__uncultured_bacterium_g_Gardnerella
OTU97	244.0	60.0	27.0	k__Bacteria; p__Proteobacteria; c__Gammaproteobacteria; o__Xanthomonadales; f__Rhodanobacteraceae; g__Aquimonas; s__uncultured_bacterium_g_Aquimonas
OTU972	2.0	1.0	9.0	k__Bacteria; p__Proteobacteria; c__Alphaproteobacteria; o__Rhizobiales; f__Hyphomicrobiaceae; g__Pedomicrobium; s__uncultured_bacterium_g_Pedomicrobium
OTU98	0.0	0.0	6.0	k__Bacteria; p__Bacteroidetes; c__Ignavibacteria; o__Ignavibacteriales; f__PHOS-HE36; g__uncultured_bacterium_f_PHOS-HE36; s__uncultured_bacterium_f_PHOS-HE36
OTU984	5.0	0.0	4.0	k__Bacteria; p__Proteobacteria; c__Alphaproteobacteria; o__Reyranellales; f__Reyranellaceae; g__Reyranella; s__uncultured_bacterium_g_Reyranella
OTU987	4.0	4.0	9.0	k__Bacteria; p__Proteobacteria; c__Gammaproteobacteria; o__Competibacterales; f__Competibacteraceae; g__Candidatus_Competibacter; s__uncultured_bacterium_g_Candidatus_Competibacter
OTU99	12.0	9.0	55.0	k__Bacteria; p__Proteobacteria; c__Alphaproteobacteria; o__Rhizobiales; f__Beijerinckiaceae; g__Bosea; s__uncultured_bacterium_g_Bosea
OTU995	0.0	0.0	16.0	k__Bacteria; p__Proteobacteria; c__Gammaproteobacteria; o__Betaproteobacteriales; f__SC-I-84; g__uncultured_bacterium_f_SC-I-84; s__uncultured_bacterium_f_SC-I-84
OTU996	0.0	0.0	12.0	k__Bacteria; p__Bacteroidetes; c__Bacteroidia; o__Bacteroidales; f__Bacteroidetes_vadinHA17; g__uncultured_bacterium_f_Bacteroidetes_vadinHA17; s__uncultured_bacterium_f_Bacteroidetes_vadinHA17
OTU997	10.0	0.0	6.0	k__Bacteria; p__Proteobacteria; c__Gammaproteobacteria; o__Betaproteobacteriales; f__Burkholderiaceae; g__Sphaerotilus; s__Sphaerotilus_natans_subsp
OTU999	0.0	1.0	10.0	k__Bacteria; p__Proteobacteria; c__Gammaproteobacteria; o__Betaproteobacteriales; f__Rhodocyclaceae; g__Denitratisoma; s__uncultured_bacterium_g_Denitratisoma
