# Supplementary material for: Effect of tetracycline on nitrogen removal in Moving Bed Biofilm Reactor (MBBR) System
Source: PLoS One. 2022 Jan 10;17(1):e0261306. doi: 10.1371/journal.pone.0261306 (PMC8746769; doi:10.1371/journal.pone.0261306)
Supplement: S2 Data — (ZIP) [file pone.0261306.s002.zip › customer_backup/otus/OTU_distri/treat/treat.otu_stat.xls]

BMK_ID	OTU_Num	Seqs_Num
B1	566	63847
B2	573	54707
B3	755	60017
Total	819	178571
