# Supplementary material for: Effect of tetracycline on nitrogen removal in Moving Bed Biofilm Reactor (MBBR) System
Source: PLoS One. 2022 Jan 10;17(1):e0261306. doi: 10.1371/journal.pone.0261306 (PMC8746769; doi:10.1371/journal.pone.0261306)
Supplement: S2 Data — (ZIP) [file pone.0261306.s002.zip › customer_backup/Abundance_dir/treat/treat.otu]

OTU	B2	B1	B3
OTU1	3368.0	3686.0	11944.0
OTU10	4297.0	3617.0	339.0
OTU100	8.0	11.0	55.0
OTU101	0.0	0.0	50.0
OTU1012	14.0	21.0	0.0
OTU1016	1.0	1.0	7.0
OTU1017	2.0	0.0	1.0
OTU1019	7.0	2.0	1.0
OTU102	2.0	3.0	0.0
OTU1020	1.0	0.0	3.0
OTU1024	2.0	1.0	1.0
OTU1025	5.0	3.0	16.0
OTU1026	2.0	3.0	6.0
OTU103	0.0	3.0	40.0
OTU1031	0.0	2.0	4.0
OTU1033	0.0	0.0	7.0
OTU1036	2.0	0.0	2.0
OTU104	91.0	32.0	79.0
OTU105	0.0	0.0	5.0
OTU1053	0.0	0.0	1.0
OTU106	80.0	95.0	29.0
OTU1067	0.0	0.0	2.0
OTU1068	0.0	0.0	4.0
OTU107	71.0	107.0	439.0
OTU108	69.0	102.0	161.0
OTU109	220.0	27.0	174.0
OTU11	40.0	47.0	0.0
OTU110	129.0	50.0	112.0
OTU1100	1.0	0.0	0.0
OTU1106	0.0	2.0	8.0
OTU1109	1.0	0.0	8.0
OTU111	2.0	0.0	19.0
OTU1118	33.0	19.0	60.0
OTU112	17.0	9.0	62.0
OTU113	3.0	1.0	5.0
OTU1132	2.0	1.0	2.0
OTU114	64.0	25.0	79.0
OTU1141	0.0	0.0	1.0
OTU1148	0.0	0.0	2.0
OTU115	0.0	0.0	3.0
OTU1152	4.0	4.0	5.0
OTU1158	0.0	0.0	6.0
OTU116	2.0	1.0	6.0
OTU1161	1.0	1.0	0.0
OTU117	3.0	0.0	7.0
OTU1178	0.0	0.0	3.0
OTU118	1.0	0.0	3.0
OTU119	170.0	79.0	29.0
OTU12	3561.0	7394.0	870.0
OTU120	51.0	66.0	249.0
OTU1204	17.0	17.0	0.0
OTU1205	0.0	1.0	5.0
OTU121	6.0	3.0	0.0
OTU1210	1.0	3.0	0.0
OTU1212	1.0	0.0	21.0
OTU1219	5.0	0.0	14.0
OTU122	11.0	22.0	487.0
OTU1222	11.0	4.0	30.0
OTU1223	2.0	1.0	3.0
OTU123	68.0	71.0	260.0
OTU124	0.0	0.0	5.0
OTU125	66.0	47.0	42.0
OTU126	56.0	77.0	539.0
OTU1262	24.0	12.0	0.0
OTU1266	0.0	1.0	2.0
OTU1267	20.0	0.0	3.0
OTU127	6.0	7.0	342.0
OTU1270	1.0	8.0	19.0
OTU128	32.0	20.0	306.0
OTU1288	1.0	0.0	1.0
OTU129	0.0	0.0	20.0
OTU13	2622.0	545.0	101.0
OTU130	0.0	0.0	4.0
OTU1307	0.0	1.0	0.0
OTU131	243.0	65.0	46.0
OTU132	0.0	1.0	5.0
OTU1329	5.0	5.0	7.0
OTU133	108.0	58.0	84.0
OTU1333	0.0	2.0	3.0
OTU134	32.0	24.0	220.0
OTU1349	25.0	28.0	8.0
OTU135	0.0	0.0	9.0
OTU136	19.0	20.0	323.0
OTU1363	0.0	0.0	3.0
OTU1365	0.0	0.0	6.0
OTU137	1.0	0.0	155.0
OTU1372	2.0	2.0	3.0
OTU138	98.0	58.0	176.0
OTU139	0.0	3.0	10.0
OTU14	1.0	5.0	59.0
OTU140	1.0	1.0	23.0
OTU1406	6.0	1.0	0.0
OTU141	73.0	35.0	46.0
OTU1412	5.0	10.0	62.0
OTU142	231.0	62.0	18.0
OTU1425	0.0	0.0	1.0
OTU143	54.0	42.0	143.0
OTU144	0.0	0.0	8.0
OTU1440	3.0	1.0	5.0
OTU1446	12.0	3.0	16.0
OTU145	5.0	0.0	17.0
OTU1453	2.0	1.0	3.0
OTU146	45.0	153.0	108.0
OTU147	36.0	31.0	171.0
OTU1471	5.0	5.0	5.0
OTU1474	0.0	0.0	7.0
OTU148	88.0	159.0	332.0
OTU149	127.0	71.0	15.0
OTU1494	0.0	0.0	1.0
OTU15	3232.0	2978.0	75.0
OTU150	0.0	0.0	11.0
OTU151	216.0	264.0	52.0
OTU1513	1.0	0.0	1.0
OTU152	1.0	2.0	87.0
OTU153	52.0	82.0	46.0
OTU154	84.0	55.0	36.0
OTU1542	255.0	371.0	9.0
OTU155	150.0	207.0	49.0
OTU1556	0.0	0.0	1.0
OTU156	0.0	3.0	0.0
OTU157	11.0	14.0	193.0
OTU158	1.0	3.0	30.0
OTU159	22.0	18.0	260.0
OTU16	1494.0	684.0	76.0
OTU160	0.0	2.0	3.0
OTU1605	0.0	1.0	3.0
OTU161	2.0	0.0	3.0
OTU162	125.0	75.0	20.0
OTU1624	7.0	4.0	1.0
OTU163	1.0	2.0	0.0
OTU164	0.0	4.0	12.0
OTU1641	2.0	0.0	0.0
OTU1642	0.0	2.0	2.0
OTU165	2.0	0.0	16.0
OTU1657	4.0	1.0	4.0
OTU166	73.0	201.0	39.0
OTU167	0.0	0.0	3.0
OTU168	20.0	8.0	95.0
OTU1688	2.0	2.0	7.0
OTU1689	89.0	253.0	26.0
OTU169	96.0	84.0	72.0
OTU17	1.0	2.0	27.0
OTU170	13.0	8.0	317.0
OTU171	1.0	0.0	5.0
OTU1715	1.0	0.0	7.0
OTU172	109.0	31.0	218.0
OTU173	16.0	20.0	161.0
OTU174	0.0	0.0	2.0
OTU175	41.0	42.0	22.0
OTU176	4.0	2.0	0.0
OTU177	1.0	1.0	3.0
OTU178	3.0	3.0	9.0
OTU1783	0.0	0.0	3.0
OTU179	109.0	160.0	28.0
OTU1798	7.0	4.0	2.0
OTU18	0.0	0.0	30.0
OTU180	7.0	3.0	93.0
OTU181	0.0	0.0	3.0
OTU182	65.0	25.0	29.0
OTU183	20.0	28.0	151.0
OTU184	8.0	2.0	43.0
OTU1844	2.0	0.0	2.0
OTU185	61.0	35.0	18.0
OTU186	101.0	22.0	1.0
OTU1860	5.0	2.0	5.0
OTU1865	44.0	79.0	12.0
OTU187	128.0	156.0	7.0
OTU188	0.0	0.0	1.0
OTU189	0.0	0.0	1.0
OTU19	10.0	9.0	0.0
OTU190	58.0	54.0	180.0
OTU1904	57.0	25.0	37.0
OTU192	34.0	71.0	2.0
OTU193	38.0	39.0	83.0
OTU194	0.0	4.0	4.0
OTU1944	0.0	0.0	1.0
OTU1948	5.0	7.0	8.0
OTU195	2.0	0.0	0.0
OTU1950	2.0	0.0	4.0
OTU196	4.0	3.0	12.0
OTU1963	69.0	82.0	13.0
OTU197	1.0	1.0	118.0
OTU198	68.0	45.0	6.0
OTU199	0.0	0.0	2.0
OTU2	0.0	2.0	231.0
OTU20	30.0	17.0	17.0
OTU200	28.0	6.0	53.0
OTU201	4.0	2.0	1.0
OTU202	210.0	112.0	13.0
OTU2036	4.0	15.0	21.0
OTU204	7.0	14.0	119.0
OTU205	0.0	1.0	1.0
OTU206	187.0	206.0	25.0
OTU207	99.0	133.0	71.0
OTU208	0.0	4.0	6.0
OTU209	47.0	28.0	194.0
OTU21	319.0	1002.0	131.0
OTU210	0.0	0.0	26.0
OTU211	38.0	64.0	135.0
OTU212	8.0	67.0	24.0
OTU213	0.0	0.0	3.0
OTU214	3.0	6.0	3.0
OTU2142	10.0	11.0	5.0
OTU215	1.0	0.0	11.0
OTU216	21.0	50.0	239.0
OTU2162	0.0	0.0	49.0
OTU217	0.0	0.0	85.0
OTU218	21.0	13.0	113.0
OTU219	1.0	1.0	1.0
OTU22	4.0	6.0	34.0
OTU220	1.0	2.0	4.0
OTU222	0.0	0.0	4.0
OTU223	0.0	0.0	5.0
OTU224	118.0	52.0	9.0
OTU225	2.0	1.0	6.0
OTU226	0.0	0.0	13.0
OTU227	36.0	23.0	12.0
OTU228	71.0	73.0	313.0
OTU229	0.0	1.0	51.0
OTU23	29.0	42.0	46.0
OTU230	0.0	0.0	4.0
OTU231	0.0	7.0	27.0
OTU2310	3.0	1.0	3.0
OTU232	28.0	9.0	34.0
OTU233	57.0	27.0	129.0
OTU234	0.0	0.0	1.0
OTU2344	0.0	0.0	6.0
OTU2348	1.0	0.0	2.0
OTU2349	0.0	0.0	1.0
OTU235	0.0	1.0	1.0
OTU236	2.0	3.0	11.0
OTU237	34.0	31.0	71.0
OTU2378	1.0	6.0	24.0
OTU238	3.0	2.0	0.0
OTU239	1.0	2.0	54.0
OTU24	639.0	890.0	738.0
OTU240	4.0	2.0	9.0
OTU241	0.0	0.0	2.0
OTU243	5.0	10.0	39.0
OTU244	2.0	1.0	0.0
OTU245	36.0	11.0	258.0
OTU246	0.0	0.0	2.0
OTU247	51.0	49.0	44.0
OTU2476	0.0	1.0	3.0
OTU248	0.0	0.0	2.0
OTU249	82.0	115.0	36.0
OTU2496	6.0	3.0	34.0
OTU25	0.0	2.0	31.0
OTU250	0.0	0.0	5.0
OTU2502	86.0	71.0	519.0
OTU251	53.0	41.0	86.0
OTU2511	21.0	22.0	72.0
OTU252	2.0	1.0	0.0
OTU2528	44.0	49.0	2.0
OTU253	11.0	18.0	29.0
OTU254	0.0	1.0	3.0
OTU2541	27.0	21.0	9.0
OTU255	0.0	0.0	3.0
OTU256	0.0	0.0	3.0
OTU257	149.0	202.0	24.0
OTU2574	11.0	18.0	10.0
OTU258	3.0	6.0	9.0
OTU2585	11.0	10.0	76.0
OTU2588	3.0	3.0	43.0
OTU259	2.0	1.0	2.0
OTU26	0.0	0.0	14.0
OTU260	5.0	6.0	32.0
OTU2602	4.0	3.0	90.0
OTU261	4.0	3.0	59.0
OTU262	3.0	5.0	29.0
OTU263	36.0	0.0	40.0
OTU2633	0.0	0.0	10.0
OTU264	15.0	31.0	25.0
OTU265	0.0	2.0	24.0
OTU266	1.0	0.0	0.0
OTU267	10.0	8.0	165.0
OTU268	3.0	3.0	19.0
OTU269	24.0	26.0	80.0
OTU27	309.0	950.0	2112.0
OTU270	12.0	14.0	88.0
OTU271	0.0	0.0	3.0
OTU272	0.0	0.0	3.0
OTU273	0.0	0.0	2.0
OTU274	14.0	28.0	250.0
OTU275	38.0	91.0	23.0
OTU276	0.0	1.0	4.0
OTU277	63.0	101.0	0.0
OTU278	2.0	0.0	17.0
OTU279	0.0	2.0	0.0
OTU28	24.0	62.0	1554.0
OTU280	1.0	2.0	78.0
OTU281	79.0	31.0	41.0
OTU282	4.0	1.0	47.0
OTU283	37.0	16.0	23.0
OTU284	16.0	31.0	117.0
OTU285	58.0	82.0	35.0
OTU286	0.0	0.0	2.0
OTU287	1.0	9.0	21.0
OTU2881	1.0	0.0	4.0
OTU289	0.0	0.0	39.0
OTU2895	0.0	1.0	13.0
OTU29	468.0	496.0	961.0
OTU290	0.0	0.0	1.0
OTU291	43.0	24.0	176.0
OTU292	13.0	25.0	98.0
OTU293	1.0	0.0	0.0
OTU294	28.0	29.0	102.0
OTU295	2.0	1.0	1.0
OTU296	49.0	47.0	62.0
OTU297	1.0	6.0	68.0
OTU298	0.0	0.0	10.0
OTU2983	0.0	0.0	1.0
OTU299	0.0	0.0	3.0
OTU3	1.0	2.0	204.0
OTU30	7.0	3.0	7.0
OTU300	4.0	2.0	27.0
OTU301	21.0	10.0	60.0
OTU302	2.0	5.0	17.0
OTU3024	0.0	0.0	1.0
OTU3028	0.0	0.0	3.0
OTU303	1.0	1.0	2.0
OTU304	1.0	0.0	0.0
OTU305	23.0	12.0	19.0
OTU306	44.0	45.0	14.0
OTU308	7.0	10.0	25.0
OTU309	6.0	17.0	104.0
OTU31	591.0	212.0	76.0
OTU310	0.0	1.0	0.0
OTU311	14.0	14.0	38.0
OTU312	1.0	1.0	6.0
OTU313	3.0	0.0	1.0
OTU3141	4.0	2.0	0.0
OTU3159	1.0	0.0	0.0
OTU316	4.0	1.0	1.0
OTU317	24.0	26.0	88.0
OTU3173	2.0	0.0	0.0
OTU318	0.0	1.0	0.0
OTU3183	2.0	3.0	10.0
OTU319	6.0	4.0	80.0
OTU32	8.0	2.0	480.0
OTU320	7.0	25.0	83.0
OTU321	1.0	1.0	4.0
OTU322	12.0	11.0	113.0
OTU323	1.0	1.0	6.0
OTU3234	0.0	1.0	1.0
OTU3238	1.0	0.0	0.0
OTU324	38.0	12.0	10.0
OTU326	0.0	0.0	1.0
OTU327	0.0	0.0	3.0
OTU328	0.0	1.0	0.0
OTU329	0.0	0.0	28.0
OTU33	39.0	138.0	1344.0
OTU330	0.0	0.0	20.0
OTU331	0.0	0.0	1.0
OTU332	28.0	34.0	38.0
OTU3328	0.0	0.0	4.0
OTU333	28.0	57.0	22.0
OTU3355	122.0	146.0	1.0
OTU336	1.0	5.0	11.0
OTU338	18.0	98.0	0.0
OTU3383	10.0	5.0	15.0
OTU3388	48.0	70.0	3.0
OTU339	27.0	63.0	48.0
OTU3391	70.0	12.0	4.0
OTU34	19.0	19.0	86.0
OTU341	29.0	26.0	0.0
OTU3414	46.0	55.0	1.0
OTU342	0.0	0.0	1.0
OTU343	4.0	6.0	6.0
OTU3441	9.0	12.0	31.0
OTU345	11.0	33.0	104.0
OTU346	0.0	2.0	0.0
OTU3465	144.0	152.0	17.0
OTU347	19.0	27.0	97.0
OTU3479	72.0	96.0	21.0
OTU348	1.0	0.0	32.0
OTU349	9.0	4.0	45.0
OTU3491	45.0	24.0	31.0
OTU3498	3.0	6.0	17.0
OTU35	464.0	146.0	776.0
OTU350	29.0	19.0	48.0
OTU351	1.0	2.0	22.0
OTU3517	9.0	11.0	10.0
OTU352	13.0	18.0	69.0
OTU353	1.0	0.0	37.0
OTU3530	0.0	2.0	60.0
OTU3533	2.0	1.0	104.0
OTU354	105.0	7.0	4.0
OTU355	0.0	0.0	1.0
OTU3559	0.0	1.0	39.0
OTU356	0.0	0.0	19.0
OTU357	44.0	14.0	1.0
OTU358	2.0	0.0	0.0
OTU359	2.0	2.0	58.0
OTU36	0.0	0.0	65.0
OTU360	1.0	0.0	2.0
OTU361	33.0	34.0	12.0
OTU362	0.0	0.0	3.0
OTU3629	0.0	1.0	52.0
OTU363	11.0	23.0	23.0
OTU364	0.0	0.0	2.0
OTU366	30.0	62.0	12.0
OTU367	35.0	33.0	6.0
OTU369	0.0	0.0	1.0
OTU37	0.0	0.0	15.0
OTU371	0.0	0.0	1.0
OTU372	12.0	26.0	95.0
OTU3724	11.0	6.0	29.0
OTU373	1.0	1.0	18.0
OTU3733	0.0	1.0	20.0
OTU374	4.0	8.0	56.0
OTU375	39.0	39.0	26.0
OTU376	6.0	11.0	57.0
OTU377	2.0	3.0	15.0
OTU379	0.0	0.0	1.0
OTU38	22.0	15.0	238.0
OTU380	0.0	0.0	1.0
OTU381	13.0	7.0	11.0
OTU382	3.0	3.0	57.0
OTU383	0.0	1.0	31.0
OTU384	1.0	0.0	3.0
OTU385	0.0	1.0	0.0
OTU386	6.0	3.0	40.0
OTU387	2.0	2.0	18.0
OTU388	8.0	31.0	21.0
OTU389	0.0	1.0	4.0
OTU3890	30.0	39.0	61.0
OTU39	51.0	29.0	141.0
OTU390	0.0	0.0	1.0
OTU391	20.0	31.0	28.0
OTU392	0.0	4.0	17.0
OTU393	0.0	0.0	4.0
OTU394	4.0	0.0	13.0
OTU396	9.0	9.0	46.0
OTU397	35.0	75.0	0.0
OTU398	11.0	5.0	19.0
OTU3989	4.0	0.0	10.0
OTU399	0.0	0.0	2.0
OTU4	6378.0	11364.0	1275.0
OTU40	271.0	235.0	949.0
OTU400	0.0	0.0	1.0
OTU401	29.0	11.0	59.0
OTU402	2.0	0.0	0.0
OTU403	1.0	4.0	106.0
OTU404	0.0	0.0	3.0
OTU405	6.0	2.0	72.0
OTU406	0.0	0.0	2.0
OTU407	4.0	8.0	31.0
OTU408	31.0	11.0	2.0
OTU409	25.0	36.0	9.0
OTU41	2.0	0.0	14.0
OTU410	0.0	0.0	1.0
OTU412	1.0	3.0	36.0
OTU413	6.0	3.0	13.0
OTU414	4.0	7.0	35.0
OTU416	23.0	12.0	12.0
OTU419	0.0	2.0	0.0
OTU42	12.0	5.0	14.0
OTU420	0.0	0.0	1.0
OTU421	9.0	26.0	15.0
OTU422	0.0	2.0	6.0
OTU4237	0.0	1.0	0.0
OTU426	1.0	1.0	0.0
OTU427	14.0	25.0	9.0
OTU429	14.0	2.0	16.0
OTU43	620.0	652.0	135.0
OTU430	16.0	52.0	9.0
OTU431	2.0	4.0	47.0
OTU4310	0.0	0.0	1.0
OTU432	1.0	0.0	1.0
OTU433	0.0	0.0	1.0
OTU434	0.0	0.0	1.0
OTU435	11.0	13.0	9.0
OTU436	14.0	25.0	13.0
OTU4360	0.0	1.0	5.0
OTU439	23.0	6.0	2.0
OTU44	11.0	23.0	74.0
OTU440	9.0	14.0	20.0
OTU441	31.0	18.0	11.0
OTU442	0.0	0.0	1.0
OTU443	4.0	12.0	15.0
OTU444	3.0	0.0	4.0
OTU445	2.0	20.0	7.0
OTU446	0.0	0.0	1.0
OTU448	8.0	4.0	7.0
OTU449	19.0	10.0	4.0
OTU45	24.0	12.0	108.0
OTU450	1.0	3.0	13.0
OTU451	0.0	0.0	2.0
OTU452	33.0	54.0	72.0
OTU453	34.0	1.0	2.0
OTU454	4.0	1.0	12.0
OTU455	9.0	9.0	57.0
OTU456	10.0	8.0	45.0
OTU4569	0.0	0.0	2.0
OTU458	14.0	11.0	157.0
OTU4584	7.0	5.0	1.0
OTU459	2.0	5.0	35.0
OTU46	1164.0	1720.0	67.0
OTU460	1.0	0.0	4.0
OTU461	0.0	0.0	1.0
OTU462	0.0	1.0	1.0
OTU463	7.0	18.0	48.0
OTU4646	0.0	0.0	1.0
OTU466	0.0	2.0	1.0
OTU467	5.0	2.0	46.0
OTU47	289.0	436.0	459.0
OTU470	0.0	8.0	19.0
OTU471	0.0	0.0	30.0
OTU474	1.0	0.0	9.0
OTU475	4.0	23.0	5.0
OTU476	30.0	18.0	37.0
OTU477	0.0	1.0	2.0
OTU479	20.0	8.0	11.0
OTU48	195.0	131.0	1158.0
OTU480	1.0	0.0	5.0
OTU481	34.0	35.0	5.0
OTU482	23.0	15.0	32.0
OTU484	0.0	0.0	1.0
OTU486	0.0	2.0	7.0
OTU487	1.0	3.0	3.0
OTU488	0.0	1.0	2.0
OTU489	16.0	7.0	5.0
OTU49	334.0	109.0	90.0
OTU491	1.0	0.0	4.0
OTU492	19.0	32.0	9.0
OTU493	14.0	19.0	19.0
OTU495	3.0	1.0	6.0
OTU496	0.0	1.0	20.0
OTU5	5769.0	7332.0	297.0
OTU50	494.0	899.0	16.0
OTU501	1.0	1.0	6.0
OTU502	1.0	1.0	0.0
OTU504	15.0	15.0	30.0
OTU505	1.0	1.0	1.0
OTU506	0.0	0.0	2.0
OTU508	38.0	9.0	0.0
OTU509	2.0	2.0	27.0
OTU51	0.0	1.0	794.0
OTU510	30.0	33.0	4.0
OTU511	9.0	8.0	16.0
OTU512	3.0	1.0	40.0
OTU513	31.0	22.0	41.0
OTU514	1.0	0.0	1.0
OTU516	0.0	0.0	1.0
OTU518	0.0	0.0	11.0
OTU519	13.0	14.0	46.0
OTU52	8.0	44.0	150.0
OTU520	13.0	17.0	11.0
OTU522	2.0	0.0	5.0
OTU523	6.0	3.0	14.0
OTU524	15.0	37.0	2.0
OTU525	7.0	5.0	71.0
OTU528	7.0	19.0	19.0
OTU529	0.0	0.0	1.0
OTU53	7.0	3.0	0.0
OTU530	8.0	22.0	3.0
OTU531	0.0	0.0	2.0
OTU532	0.0	0.0	2.0
OTU533	0.0	0.0	1.0
OTU535	11.0	1.0	11.0
OTU536	2.0	0.0	4.0
OTU537	7.0	8.0	19.0
OTU538	3.0	1.0	2.0
OTU539	0.0	0.0	3.0
OTU54	441.0	327.0	1161.0
OTU540	10.0	5.0	50.0
OTU541	3.0	1.0	13.0
OTU542	5.0	3.0	42.0
OTU543	2.0	2.0	6.0
OTU545	0.0	0.0	16.0
OTU547	0.0	0.0	3.0
OTU548	0.0	0.0	4.0
OTU549	0.0	1.0	0.0
OTU55	4.0	0.0	303.0
OTU550	0.0	0.0	1.0
OTU551	4.0	27.0	21.0
OTU553	0.0	0.0	51.0
OTU557	0.0	1.0	4.0
OTU558	8.0	3.0	33.0
OTU559	1.0	2.0	10.0
OTU56	0.0	52.0	561.0
OTU563	0.0	0.0	1.0
OTU564	7.0	8.0	10.0
OTU565	2.0	5.0	4.0
OTU566	12.0	8.0	14.0
OTU567	32.0	62.0	22.0
OTU568	0.0	0.0	8.0
OTU569	0.0	0.0	2.0
OTU57	495.0	401.0	128.0
OTU571	6.0	18.0	1.0
OTU573	3.0	5.0	26.0
OTU575	1.0	0.0	0.0
OTU577	3.0	10.0	22.0
OTU578	9.0	2.0	1.0
OTU58	0.0	0.0	10.0
OTU580	0.0	0.0	1.0
OTU581	0.0	0.0	2.0
OTU583	18.0	16.0	0.0
OTU584	3.0	1.0	0.0
OTU585	8.0	4.0	17.0
OTU586	1.0	7.0	46.0
OTU588	0.0	0.0	1.0
OTU59	1.0	1.0	25.0
OTU591	1.0	0.0	0.0
OTU592	11.0	8.0	15.0
OTU593	4.0	9.0	22.0
OTU594	0.0	2.0	44.0
OTU595	4.0	0.0	22.0
OTU596	2.0	3.0	37.0
OTU597	0.0	0.0	24.0
OTU598	0.0	0.0	12.0
OTU6	5.0	1.0	116.0
OTU60	253.0	255.0	740.0
OTU600	0.0	1.0	5.0
OTU604	3.0	0.0	29.0
OTU605	0.0	0.0	4.0
OTU606	11.0	7.0	65.0
OTU608	3.0	0.0	5.0
OTU609	9.0	6.0	9.0
OTU61	263.0	189.0	62.0
OTU611	7.0	12.0	7.0
OTU612	1.0	1.0	10.0
OTU613	0.0	0.0	1.0
OTU614	1.0	0.0	0.0
OTU616	2.0	0.0	0.0
OTU619	4.0	1.0	4.0
OTU62	224.0	130.0	151.0
OTU623	6.0	2.0	11.0
OTU626	3.0	5.0	5.0
OTU628	14.0	5.0	17.0
OTU629	5.0	4.0	23.0
OTU63	140.0	102.0	536.0
OTU630	19.0	11.0	10.0
OTU631	5.0	13.0	4.0
OTU633	0.0	0.0	1.0
OTU634	0.0	0.0	1.0
OTU639	0.0	4.0	1.0
OTU64	1.0	1.0	7.0
OTU641	4.0	5.0	11.0
OTU643	1.0	1.0	11.0
OTU644	2.0	1.0	28.0
OTU645	5.0	2.0	6.0
OTU647	0.0	1.0	3.0
OTU648	0.0	0.0	2.0
OTU649	0.0	1.0	1.0
OTU65	2.0	1.0	0.0
OTU652	9.0	6.0	4.0
OTU653	0.0	1.0	1.0
OTU654	8.0	4.0	0.0
OTU655	5.0	3.0	1.0
OTU656	9.0	9.0	19.0
OTU657	3.0	34.0	5.0
OTU658	5.0	0.0	10.0
OTU66	163.0	117.0	799.0
OTU660	0.0	3.0	23.0
OTU663	6.0	0.0	4.0
OTU664	2.0	0.0	12.0
OTU665	0.0	0.0	1.0
OTU668	3.0	0.0	0.0
OTU669	18.0	4.0	2.0
OTU67	0.0	0.0	21.0
OTU670	1.0	0.0	0.0
OTU672	0.0	0.0	1.0
OTU673	2.0	1.0	1.0
OTU674	0.0	3.0	27.0
OTU675	13.0	12.0	21.0
OTU678	3.0	2.0	5.0
OTU68	149.0	148.0	79.0
OTU680	0.0	0.0	3.0
OTU683	2.0	6.0	21.0
OTU685	0.0	0.0	2.0
OTU686	1.0	0.0	0.0
OTU687	0.0	1.0	5.0
OTU688	9.0	6.0	3.0
OTU689	0.0	0.0	1.0
OTU69	380.0	511.0	194.0
OTU690	1.0	0.0	14.0
OTU691	3.0	0.0	30.0
OTU692	0.0	1.0	2.0
OTU693	0.0	0.0	1.0
OTU694	2.0	0.0	10.0
OTU695	2.0	1.0	15.0
OTU7	0.0	2.0	367.0
OTU70	118.0	69.0	534.0
OTU703	7.0	3.0	7.0
OTU704	0.0	0.0	1.0
OTU706	18.0	8.0	4.0
OTU707	17.0	5.0	2.0
OTU71	320.0	117.0	161.0
OTU710	0.0	0.0	7.0
OTU712	0.0	0.0	2.0
OTU713	0.0	0.0	1.0
OTU715	0.0	0.0	3.0
OTU719	8.0	9.0	45.0
OTU72	8.0	8.0	0.0
OTU720	0.0	1.0	1.0
OTU724	5.0	7.0	8.0
OTU725	7.0	7.0	18.0
OTU726	5.0	2.0	22.0
OTU727	9.0	11.0	92.0
OTU728	7.0	1.0	2.0
OTU73	207.0	630.0	29.0
OTU730	0.0	0.0	11.0
OTU731	0.0	0.0	3.0
OTU732	0.0	0.0	1.0
OTU733	0.0	1.0	5.0
OTU734	0.0	1.0	4.0
OTU736	0.0	0.0	2.0
OTU739	0.0	0.0	2.0
OTU74	136.0	58.0	399.0
OTU740	3.0	0.0	1.0
OTU741	1.0	0.0	7.0
OTU742	2.0	16.0	11.0
OTU743	2.0	1.0	18.0
OTU744	0.0	0.0	10.0
OTU747	35.0	25.0	8.0
OTU748	6.0	11.0	0.0
OTU75	1.0	9.0	31.0
OTU752	5.0	20.0	4.0
OTU754	24.0	31.0	11.0
OTU756	5.0	7.0	2.0
OTU757	0.0	0.0	1.0
OTU76	2.0	0.0	8.0
OTU761	16.0	13.0	90.0
OTU764	0.0	0.0	4.0
OTU767	5.0	5.0	1.0
OTU77	431.0	260.0	119.0
OTU770	1.0	9.0	55.0
OTU775	0.0	5.0	4.0
OTU776	0.0	0.0	6.0
OTU777	0.0	0.0	2.0
OTU78	0.0	0.0	11.0
OTU780	0.0	0.0	2.0
OTU781	4.0	1.0	11.0
OTU784	1.0	39.0	5.0
OTU785	5.0	5.0	11.0
OTU789	5.0	3.0	7.0
OTU79	10.0	7.0	3.0
OTU793	0.0	0.0	1.0
OTU795	3.0	1.0	26.0
OTU796	1.0	0.0	3.0
OTU799	3.0	2.0	11.0
OTU8	74.0	58.0	5.0
OTU80	0.0	0.0	9.0
OTU804	0.0	0.0	21.0
OTU805	0.0	0.0	1.0
OTU81	175.0	87.0	635.0
OTU813	2.0	5.0	1.0
OTU814	4.0	2.0	11.0
OTU817	15.0	15.0	0.0
OTU819	7.0	1.0	12.0
OTU82	1.0	0.0	61.0
OTU822	0.0	20.0	20.0
OTU823	0.0	0.0	12.0
OTU826	0.0	2.0	27.0
OTU827	0.0	0.0	2.0
OTU829	0.0	0.0	5.0
OTU83	62.0	64.0	371.0
OTU830	0.0	0.0	1.0
OTU838	4.0	1.0	7.0
OTU84	29.0	18.0	500.0
OTU840	2.0	0.0	1.0
OTU842	1.0	2.0	8.0
OTU845	18.0	9.0	8.0
OTU846	3.0	0.0	0.0
OTU85	64.0	65.0	587.0
OTU850	0.0	0.0	15.0
OTU853	0.0	0.0	3.0
OTU858	1.0	0.0	4.0
OTU86	62.0	101.0	491.0
OTU862	3.0	0.0	3.0
OTU864	2.0	0.0	30.0
OTU868	0.0	1.0	14.0
OTU87	217.0	446.0	199.0
OTU870	0.0	1.0	6.0
OTU871	0.0	0.0	4.0
OTU88	0.0	2.0	106.0
OTU882	13.0	27.0	2.0
OTU883	1.0	0.0	5.0
OTU884	2.0	0.0	0.0
OTU889	2.0	2.0	13.0
OTU89	3.0	1.0	2.0
OTU892	6.0	1.0	15.0
OTU893	1.0	0.0	10.0
OTU898	0.0	2.0	17.0
OTU9	2265.0	3484.0	1110.0
OTU90	0.0	0.0	6.0
OTU904	0.0	0.0	2.0
OTU91	226.0	34.0	17.0
OTU917	1.0	1.0	1.0
OTU919	3.0	1.0	1.0
OTU92	1.0	0.0	2.0
OTU926	2.0	0.0	8.0
OTU93	20.0	7.0	441.0
OTU930	2.0	2.0	5.0
OTU939	0.0	1.0	0.0
OTU94	13.0	22.0	20.0
OTU944	16.0	20.0	4.0
OTU945	20.0	22.0	16.0
OTU949	1.0	3.0	27.0
OTU95	1.0	3.0	29.0
OTU958	10.0	13.0	9.0
OTU959	10.0	1.0	4.0
OTU96	14.0	10.0	124.0
OTU960	1.0	1.0	3.0
OTU961	0.0	2.0	0.0
OTU963	1.0	1.0	3.0
OTU965	0.0	0.0	5.0
OTU97	244.0	60.0	27.0
OTU972	2.0	1.0	9.0
OTU98	0.0	0.0	6.0
OTU984	5.0	0.0	4.0
OTU987	4.0	4.0	9.0
OTU99	12.0	9.0	55.0
OTU995	0.0	0.0	16.0
OTU996	0.0	0.0	12.0
OTU997	10.0	0.0	6.0
OTU999	0.0	1.0	10.0
