# Supplementary material for: Effect of tetracycline on nitrogen removal in Moving Bed Biofilm Reactor (MBBR) System
Source: PLoS One. 2022 Jan 10;17(1):e0261306. doi: 10.1371/journal.pone.0261306 (PMC8746769; doi:10.1371/journal.pone.0261306)
Supplement: S2 Data — (ZIP) [file pone.0261306.s002.zip › customer_backup/Abundance_dir/treat/treat.genus.abundance]

Genus	B2	B1	B3
28-YEA-48	0.0	0.0	3.0
966-1	8.0	67.0	24.0
AAP99	0.0	0.0	6.0
ADurb.Bin063-1	4.0	9.0	33.0
Acetoanaerobium	4.0	1.0	4.0
Acetobacter	0.0	2.0	367.0
Acetomicrobium	0.0	0.0	50.0
Achromobacter	1.0	1.0	25.0
Acidithiobacillus	1.0	1.0	118.0
Acidovorax	0.0	0.0	3.0
Acinetobacter	60.0	39.0	175.0
Actibacter	31.0	11.0	2.0
Actinomadura	1.0	0.0	0.0
Aeromonas	1.0	39.0	5.0
Agathobacter	64.0	25.0	79.0
Akkermansia	8.0	2.0	480.0
Algoriphagus	738.0	704.0	144.0
Alishewanella	62.0	124.0	34.0
Alloprevotella	7.0	2.0	1.0
Allorhizobium-Neorhizobium-Pararhizobium-Rhizobium	3.0	1.0	9.0
Alsobacter	0.0	0.0	6.0
Anaerolinea	7.0	9.0	24.0
Anaeromyxobacter	0.0	0.0	1.0
Anaerostipes	127.0	71.0	15.0
Anaerovorax	8.0	4.0	7.0
Aquabacterium	1.0	0.0	1.0
Aquamicrobium	2.0	1.0	6.0
Aquimonas	277.0	79.0	87.0
Arcobacter	0.0	0.0	1.0
Arenimonas	43.0	24.0	179.0
Atopobium	0.0	0.0	4.0
Azoarcus	849.0	1002.0	751.0
Azospira	9.0	9.0	46.0
Azospirillum	2.0	0.0	14.0
BD1-7_clade	0.0	0.0	3.0
Bacillus	292.0	354.0	87.0
Bacteroides	16.0	9.0	78.0
Bacteroidetes_bacterium_37-13	62.0	64.0	371.0
Bacteroidetes_bacterium_OLB9	441.0	327.0	1163.0
Bauldia	0.0	0.0	1.0
Bdellovibrio	91.0	100.0	163.0
Bifidobacterium	286.0	167.0	256.0
Blautia	206.0	84.0	180.0
Blvii28_wastewater-sludge_group	4.0	1.0	7.0
Bosea	15.0	15.0	72.0
Brachymonas	0.0	1.0	1.0
Brevibacterium	3.0	1.0	6.0
Brevifollis	2622.0	545.0	101.0
Brevundimonas	193.0	105.0	743.0
Brooklawnia	2.0	0.0	0.0
Bryobacter	61.0	100.0	281.0
Burkholderia-Caballeronia-Paraburkholderia	1.0	0.0	2.0
Butyricicoccus	18.0	9.0	8.0
CL500-29_marine_group	1.0	1.0	13.0
CL500-3	1.0	0.0	0.0
Candidatus_Arthromitus	19.0	10.0	4.0
Candidatus_Competibacter	254.0	524.0	3006.0
Candidatus_Endomicrobium	0.0	2.0	0.0
Candidatus_Megaira	3.0	1.0	0.0
Candidatus_Saccharimonas	9.0	3.0	2.0
Castellaniella	0.0	0.0	2.0
Cephaloticoccus	11.0	8.0	15.0
Christensenellaceae_R-7_group	6.0	6.0	17.0
Chthonobacter	4.0	0.0	22.0
Cloacibacterium	1.0	2.0	10.0
Clostridium_sensu_stricto_1	5.0	1.0	116.0
Clostridium_sensu_stricto_12	0.0	0.0	3.0
Collinsella	36.0	23.0	12.0
Comamonas	4.0	27.0	21.0
Conexibacter	0.0	0.0	1.0
Coxiella	0.0	0.0	1.0
Dechlorobacter	25.0	28.0	8.0
Dechloromonas	78.0	207.0	180.0
Dechlorosoma	0.0	0.0	1.0
Defluviicoccus	12.0	26.0	50.0
Denitratisoma	120.0	156.0	681.0
Desulfomicrobium	8.0	9.0	45.0
Desulfovibrio	6.0	3.0	19.0
Dialister	16.0	8.0	9.0
Dokdonella	2.0	4.0	49.0
Dorea	27.0	9.0	27.0
Dubosiella	6.0	2.0	72.0
Ellin6067	48.0	34.0	509.0
Enterobacter	79.0	31.0	41.0
Enterococcus	7.0	1.0	12.0
Enterorhabdus	6.0	1.0	15.0
Erysipelatoclostridium	1.0	1.0	10.0
Erysipelotrichaceae_UCG-003	65.0	25.0	29.0
Escherichia-Shigella	263.0	189.0	62.0
Faecalibacterium	108.0	58.0	84.0
Faecalibaculum	4.0	0.0	303.0
Fastidiosipila	0.0	0.0	4.0
Ferrovibrio	12.0	8.0	14.0
Ferruginibacter	7.0	3.0	55.0
Flavihumibacter	21.0	10.0	60.0
Flavobacterium	1847.0	798.0	198.0
Flavonifractor	1.0	1.0	3.0
Fluviicola	30.0	26.0	6.0
Fodinicola	1.0	0.0	3.0
Fretibacterium	34.0	1.0	2.0
Fusibacter	18.0	4.0	2.0
Fusicatenibacter	73.0	35.0	46.0
Fusobacterium	20.0	0.0	3.0
GOUTA6	0.0	0.0	7.0
Gardnerella	0.0	0.0	5.0
Gemmatimonas	56.0	77.0	540.0
Gemmobacter	109.0	31.0	218.0
Geothrix	0.0	0.0	1.0
Gordonia	0.0	1.0	2.0
Haliangium	1.0	1.0	15.0
Haloferula	45.0	14.0	2.0
Hirschia	28.0	29.0	102.0
Hydrogenophaga	338.0	328.0	940.0
Hyphomicrobium	1.0	11.0	262.0
Hyphomonas	9.0	9.0	57.0
IMCC26207	1.0	3.0	30.0
Iamia	2.0	1.0	15.0
Ideonella	5.0	7.0	8.0
Ignavibacterium	17.0	25.0	16.0
Ilumatobacter	2.0	0.0	4.0
Inhella	19.0	11.0	10.0
Intestinibacter	2.0	5.0	1.0
JGI_0001001-H03	61.0	61.0	102.0
Kouleothrix	0.0	4.0	1.0
Lachnoclostridium	21.0	24.0	14.0
Lachnospiraceae_NK4A136_group	9.0	6.0	11.0
Lactobacillus	32.0	16.0	263.0
Lactococcus	2.0	1.0	1.0
Lacunisphaera	5.0	7.0	8.0
Lautropia	1.0	0.0	7.0
Legionella	18.0	8.0	4.0
Lentimicrobium	40.0	37.0	44.0
Leptolinea	7.0	1.0	13.0
Leucobacter	1.0	1.0	1.0
Levilinea	2.0	0.0	0.0
Limnobacter	1.0	2.0	78.0
Longilinea	20.0	21.0	86.0
Macellibacteroides	2.0	1.0	6.0
Mariniradius	149.0	202.0	24.0
Megamonas	0.0	0.0	3.0
Meiothermus	5.0	4.0	23.0
Methylobacillus	0.0	0.0	15.0
Methylobacterium	0.0	0.0	8.0
Methylocystis	1.0	0.0	32.0
Methyloversatilis	45.0	79.0	14.0
Microbacterium	2.0	0.0	19.0
Micropruina	0.0	1.0	1.0
Mitsuaria	0.0	1.0	5.0
Mucinivorans	34.0	71.0	2.0
Mycobacterium	4.0	6.0	37.0
Nakamurella	0.0	0.0	21.0
Niabella	0.0	0.0	1.0
Nitrosomonas	469.0	506.0	1056.0
Nitrospira	327.0	1046.0	281.0
Nocardiopsis	0.0	0.0	3.0
Nordella	0.0	2.0	8.0
Novosphingobium	22.0	20.0	266.0
OLB12	296.0	443.0	477.0
OLB13	20.0	98.0	10.0
OLB17	3368.0	3686.0	11944.0
OLB8	4297.0	3617.0	339.0
Oikopleura_dioica	16.0	52.0	9.0
Opitutus	24.0	31.0	11.0
Ottowia	0.0	1.0	5.0
Pajaroellobacter	0.0	0.0	5.0
Paludibaculum	10.0	1.0	4.0
Parabacteroides	2.0	1.0	3.0
Paracoccus	126.0	93.0	217.0
Parapusillimonas	0.0	0.0	1.0
Parasutterella	2.0	0.0	8.0
Pedobacter	44.0	45.0	14.0
Pedomicrobium	15.0	15.0	55.0
Persicitalea	53.0	41.0	86.0
Petrimonas	2.0	1.0	7.0
Phaselicystis	29.0	19.0	48.0
Phenylobacterium	1.0	7.0	46.0
Photobacterium	1.0	0.0	4.0
Phreatobacter	16.0	8.0	347.0
Pigmentiphaga	0.0	0.0	4.0
Piscinibacter	1.0	2.0	4.0
Plasticicumulans	6378.0	11364.0	1275.0
Prevotella_9	5.0	0.0	14.0
Prevotellaceae_UCG-001	5.0	0.0	10.0
Promicromonospora	0.0	1.0	3.0
Propionicicella	0.0	2.0	0.0
Propioniciclava	5.0	3.0	0.0
Prosthecobacter	533.0	319.0	246.0
Proteiniphilum	1.0	1.0	3.0
Pseudofulvimonas	31.0	23.0	535.0
Pseudolabrys	0.0	3.0	40.0
Pseudomonas	33.0	42.0	363.0
Pseudonocardia	0.0	3.0	15.0
Pseudopedobacter	0.0	0.0	1.0
Pseudoxanthomonas	66.0	67.0	614.0
Ralstonia	3.0	0.0	4.0
Reyranella	25.0	28.0	155.0
Rhodobacter	173.0	122.0	849.0
Rhodopseudomonas	1.0	2.0	204.0
Rikenellaceae_RC9_gut_group	2.0	2.0	6.0
Romboutsia	66.0	47.0	42.0
Roseburia	1.0	2.0	8.0
Roseobacter_clade_CHAB-I-5_lineage	0.0	2.0	4.0
Roseomonas	11.0	14.0	196.0
Ruegeria	0.0	0.0	4.0
Ruminiclostridium_9	4.0	1.0	4.0
Ruminococcaceae_UCG-004	0.0	0.0	19.0
Ruminococcaceae_UCG-013	23.0	12.0	19.0
Ruminococcaceae_UCG-014	0.0	1.0	46.0
Ruminococcus_2	1.0	2.0	54.0
Runella	52.0	68.0	250.0
SM1A02	241.0	206.0	866.0
SWB02	274.0	247.0	1000.0
Sedimentibacter	0.0	0.0	4.0
Sediminibacterium	38.0	14.0	98.0
Shinella	11.0	23.0	74.0
Simplicispira	1.0	0.0	9.0
Sphaerotilus	10.0	0.0	6.0
Sphingobacterium	0.0	0.0	1.0
Sphingobium	3.0	1.0	42.0
Sphingomonas	10.0	12.0	96.0
Sphingopyxis	33.0	25.0	314.0
Sphingorhabdus	20.0	7.0	441.0
Sphingosinicella	21.0	13.0	113.0
Staphylococcus	2.0	2.0	5.0
Stella	16.0	20.0	161.0
Stenotrophomonas	2.0	5.0	42.0
Streptococcus	24.0	10.0	106.0
Streptomyces	4.0	2.0	9.0
Subdoligranulum	119.0	41.0	113.0
Subgroup_10	2.0	0.0	3.0
Sulfuricurvum	1.0	0.0	8.0
Sulfuritalea	0.0	0.0	2.0
Syner-01	11.0	9.0	2.0
Terribacillus	0.0	0.0	1.0
Terrimicrobium	5.0	2.0	22.0
Terrimonas	68.0	71.0	260.0
Thauera	3850.0	7752.0	941.0
Thermomonas	0.0	1.0	2.0
Thiobacillus	6.0	2.0	11.0
Thiothrix	0.0	1.0	3.0
Treponema_2	0.0	3.0	0.0
Truepera	0.0	0.0	6.0
Turicibacter	0.0	0.0	7.0
Turneriella	243.0	65.0	54.0
Vibrio	3.0	0.0	0.0
Weissella	3.0	0.0	3.0
Zoogloea	10813.0	13027.0	550.0
[Cytophaga]_xylanolytica_group	0.0	1.0	1.0
[Eubacterium]_brachy_group	2.0	0.0	12.0
[Eubacterium]_coprostanoligenes_group	40.0	0.0	69.0
[Eubacterium]_hallii_group	37.0	16.0	23.0
[Ruminococcus]_torques_group	126.0	75.0	21.0
bacterium_enrichment_culture_clone_R4-41B	2.0	1.0	0.0
uncultured_bacterium_c_Alphaproteobacteria	32.0	32.0	310.0
uncultured_bacterium_c_Anaerolineae	140.0	95.0	623.0
uncultured_bacterium_c_Bacteroidia	53.0	45.0	31.0
uncultured_bacterium_c_Chitinivibrionia	0.0	0.0	1.0
uncultured_bacterium_c_Gammaproteobacteria	193.0	228.0	88.0
uncultured_bacterium_c_KD4-96	21.0	28.0	24.0
uncultured_bacterium_c_MVP-15	5.0	0.0	0.0
uncultured_bacterium_c_OLB14	1.0	3.0	38.0
uncultured_bacterium_c_OM190	470.0	324.0	210.0
uncultured_bacterium_c_Sericytochromatia	30.0	18.0	37.0
uncultured_bacterium_c_Subgroup_17	0.0	6.0	11.0
uncultured_bacterium_c_Subgroup_22	0.0	0.0	1.0
uncultured_bacterium_c_Subgroup_6	71.0	110.0	66.0
uncultured_bacterium_c_WS6_Dojkabacteria	2.0	1.0	5.0
uncultured_bacterium_c_vadinHA49	0.0	1.0	0.0
uncultured_bacterium_f_37-13	34.0	35.0	5.0
uncultured_bacterium_f_A0839	3.0	3.0	70.0
uncultured_bacterium_f_A4b	3399.0	4876.0	2421.0
uncultured_bacterium_f_AKYG1722	0.0	0.0	5.0
uncultured_bacterium_f_AKYH767	0.0	1.0	55.0
uncultured_bacterium_f_Acetobacteraceae	48.0	36.0	61.0
uncultured_bacterium_f_Acidaminococcaceae	4.0	2.0	1.0
uncultured_bacterium_f_Amb-16S-1323	71.0	107.0	439.0
uncultured_bacterium_f_Anaerolineaceae	140.0	101.0	348.0
uncultured_bacterium_f_Atopobiaceae	6.0	3.0	13.0
uncultured_bacterium_f_BSV26	4.0	7.0	35.0
uncultured_bacterium_f_Bacteroidetes_vadinHA17	14.0	30.0	62.0
uncultured_bacterium_f_Blastocatellaceae	29.0	42.0	46.0
uncultured_bacterium_f_Burkholderiaceae	833.0	926.0	1398.0
uncultured_bacterium_f_Caldilineaceae	90.0	94.0	86.0
uncultured_bacterium_f_Caulobacteraceae	3.0	3.0	9.0
uncultured_bacterium_f_Chitinophagaceae	48.0	113.0	1617.0
uncultured_bacterium_f_DEV007	464.0	146.0	776.0
uncultured_bacterium_f_Desulfovibrionaceae	5.0	3.0	1.0
uncultured_bacterium_f_Devosiaceae	47.0	30.0	197.0
uncultured_bacterium_f_Enterobacteriaceae	75.0	58.0	5.0
uncultured_bacterium_f_Family_XIII	1.0	1.0	0.0
uncultured_bacterium_f_Fimbriimonadaceae	120.0	88.0	646.0
uncultured_bacterium_f_Flavobacteriaceae	101.0	22.0	1.0
uncultured_bacterium_f_Gemmataceae	0.0	0.0	15.0
uncultured_bacterium_f_Gemmatimonadaceae	6.0	3.0	43.0
uncultured_bacterium_f_Hydrogenedensaceae	571.0	395.0	214.0
uncultured_bacterium_f_Hyphomicrobiaceae	1.0	0.0	5.0
uncultured_bacterium_f_Ilumatobacteraceae	3.0	1.0	13.0
uncultured_bacterium_f_Intrasporangiaceae	7.0	4.0	1.0
uncultured_bacterium_f_Isosphaeraceae	1.0	0.0	32.0
uncultured_bacterium_f_JG30-KF-CM45	29.0	59.0	223.0
uncultured_bacterium_f_Kineosporiaceae	0.0	1.0	5.0
uncultured_bacterium_f_Lachnospiraceae	14.0	5.0	17.0
uncultured_bacterium_f_Lentimicrobiaceae	9.0	6.0	3.0
uncultured_bacterium_f_LiUU-11-161	9.0	6.0	9.0
uncultured_bacterium_f_Microbacteriaceae	2.0	0.0	2.0
uncultured_bacterium_f_Micrococcaceae	2.0	3.0	6.0
uncultured_bacterium_f_Micropepsaceae	5.0	10.0	39.0
uncultured_bacterium_f_Microscillaceae	0.0	0.0	4.0
uncultured_bacterium_f_Microtrichaceae	2.0	1.0	6.0
uncultured_bacterium_f_Mitochondria	0.0	6.0	6.0
uncultured_bacterium_f_Muribaculaceae	6.0	2.0	250.0
uncultured_bacterium_f_NS11-12_marine_group	91.0	154.0	31.0
uncultured_bacterium_f_NS9_marine_group	10.0	5.0	17.0
uncultured_bacterium_f_Oligoflexaceae	8.0	4.0	17.0
uncultured_bacterium_f_Opitutaceae	7.0	5.0	71.0
uncultured_bacterium_f_P3OB-42	0.0	0.0	1.0
uncultured_bacterium_f_PHOS-HE36	3.0	10.0	34.0
uncultured_bacterium_f_Paludibacteraceae	0.0	0.0	1.0
uncultured_bacterium_f_Pedosphaeraceae	128.0	156.0	7.0
uncultured_bacterium_f_Prolixibacteraceae	216.0	636.0	33.0
uncultured_bacterium_f_Propionibacteriaceae	3.0	0.0	7.0
uncultured_bacterium_f_Rhizobiaceae	47.0	50.0	215.0
uncultured_bacterium_f_Rhizobiales_Incertae_Sedis	4.0	3.0	54.0
uncultured_bacterium_f_Rhodanobacteraceae	95.0	111.0	108.0
uncultured_bacterium_f_Rhodobacteraceae	217.0	143.0	1212.0
uncultured_bacterium_f_Rhodocyclaceae	73.0	102.0	73.0
uncultured_bacterium_f_Rhodospirillaceae	4.0	8.0	56.0
uncultured_bacterium_f_Rikenellaceae	6.0	8.0	12.0
uncultured_bacterium_f_SC-I-84	8.0	9.0	446.0
uncultured_bacterium_f_SHA-4	1.0	0.0	0.0
uncultured_bacterium_f_Saccharimonadaceae	10.0	8.0	1.0
uncultured_bacterium_f_Sandaracinaceae	9.0	14.0	20.0
uncultured_bacterium_f_Saprospiraceae	41.0	81.0	23.0
uncultured_bacterium_f_Solibacteraceae_Subgroup_3	5.0	2.0	6.0
uncultured_bacterium_f_Sphingomonadaceae	9.0	2.0	47.0
uncultured_bacterium_f_Spirochaetaceae	34.0	25.0	250.0
uncultured_bacterium_f_Steroidobacteraceae	0.0	1.0	5.0
uncultured_bacterium_f_Synergistaceae	21.0	12.0	3.0
uncultured_bacterium_f_TC1	14.0	5.0	17.0
uncultured_bacterium_f_Veillonellaceae	32.0	18.0	18.0
uncultured_bacterium_f_Verrucomicrobiaceae	231.0	62.0	18.0
uncultured_bacterium_f_Victivallaceae	0.0	0.0	3.0
uncultured_bacterium_f_Xanthobacteraceae	1.0	7.0	153.0
uncultured_bacterium_f_Xanthomonadaceae	0.0	2.0	44.0
uncultured_bacterium_f_bacterium_enrichment_culture_clone_B302011	1.0	1.0	4.0
uncultured_bacterium_f_env.OPS_17	49.0	100.0	1418.0
uncultured_bacterium_f_mle1-27	226.0	34.0	17.0
uncultured_bacterium_o_1-20	5.0	20.0	4.0
uncultured_bacterium_o_Aminicenantales	15.0	15.0	0.0
uncultured_bacterium_o_Betaproteobacteriales	4.0	0.0	13.0
uncultured_bacterium_o_C10-SB1A	16.0	23.0	25.0
uncultured_bacterium_o_Candidatus_Campbellbacteria	68.0	45.0	6.0
uncultured_bacterium_o_Candidatus_Kaiserbacteria	41.0	22.0	2.0
uncultured_bacterium_o_Candidatus_Moranbacteria	0.0	0.0	1.0
uncultured_bacterium_o_Chitinophagales	0.0	0.0	16.0
uncultured_bacterium_o_Chloroplast	41.0	43.0	24.0
uncultured_bacterium_o_Cytophagales	38.0	91.0	23.0
uncultured_bacterium_o_D8A-2	0.0	0.0	3.0
uncultured_bacterium_o_DS-100	2.0	0.0	8.0
uncultured_bacterium_o_DTU014	1.0	0.0	62.0
uncultured_bacterium_o_EUB33-2	5.0	13.0	4.0
uncultured_bacterium_o_Gaiellales	0.0	0.0	2.0
uncultured_bacterium_o_Gammaproteobacteria_Incertae_Sedis	38.0	47.0	102.0
uncultured_bacterium_o_JG36-GS-52	0.0	5.0	56.0
uncultured_bacterium_o_Micavibrionales	94.0	63.0	201.0
uncultured_bacterium_o_Micrococcales	0.0	1.0	2.0
uncultured_bacterium_o_Microtrichales	14.0	7.0	31.0
uncultured_bacterium_o_Myxococcales	0.0	1.0	0.0
uncultured_bacterium_o_OPB56	395.0	1023.0	2253.0
uncultured_bacterium_o_Obscuribacterales	0.0	0.0	4.0
uncultured_bacterium_o_PLTA13	1.0	0.0	12.0
uncultured_bacterium_o_PeM15	1.0	0.0	0.0
uncultured_bacterium_o_R7C24	0.0	0.0	3.0
uncultured_bacterium_o_RBG-13-46-9	24.0	12.0	0.0
uncultured_bacterium_o_RBG-13-54-9	34.0	57.0	545.0
uncultured_bacterium_o_SAR324_cladeMarine_group_B	7.0	1.0	2.0
uncultured_bacterium_o_SBR1031	53.0	108.0	101.0
uncultured_bacterium_o_SJA-15	7.0	14.0	119.0
uncultured_bacterium_o_SJA-28	7.0	27.0	87.0
uncultured_bacterium_o_Saccharimonadales	112.0	129.0	83.0
uncultured_bacterium_o_Subgroup_2	4.0	4.0	5.0
uncultured_bacterium_o_Subgroup_7	6.0	2.0	48.0
uncultured_bacterium_o_WD260	2.0	2.0	13.0
uncultured_bacterium_o_candidate_division_WS6_bacterium_GW2011_GWE2_33_157	5.0	0.0	17.0
uncultured_bacterium_p_Armatimonadetes	2.0	2.0	0.0
uncultured_bacterium_p_Chloroflexi	18.0	27.0	62.0
uncultured_bacterium_p_Latescibacteria	0.0	2.0	3.0
uncultured_bacterium_p_Patescibacteria	592.0	215.0	79.0
uncultured_bacterium_p_WPS-2	599.0	906.0	20.0
