# Supplementary material for: Effect of tetracycline on nitrogen removal in Moving Bed Biofilm Reactor (MBBR) System
Source: PLoS One. 2022 Jan 10;17(1):e0261306. doi: 10.1371/journal.pone.0261306 (PMC8746769; doi:10.1371/journal.pone.0261306)
Supplement: S2 Data — (ZIP) [file pone.0261306.s002.zip › customer_backup/Abundance_dir/treat/treat.class.abundance]

Class	B2	B1	B3
Acidimicrobiia	25.0	14.0	112.0
Acidobacteriia	80.0	107.0	296.0
Actinobacteria	324.0	197.0	404.0
Alphaproteobacteria	1758.0	1406.0	9692.0
Aminicenantia	15.0	15.0	0.0
Anaerolineae	3940.0	5517.0	4405.0
Bacilli	362.0	384.0	478.0
Bacteroidia	9020.0	7908.0	7353.0
Blastocatellia_Subgroup_4	3460.0	3789.0	12100.0
Campylobacteria	1.0	0.0	9.0
Chitinivibrionia	0.0	0.0	1.0
Chloroflexia	29.0	63.0	229.0
Cloacimonadia	1.0	0.0	0.0
Clostridia	1165.0	561.0	1158.0
Coriobacteriia	48.0	27.0	44.0
Dehalococcoidia	24.0	12.0	0.0
Deinococci	5.0	4.0	29.0
Deltaproteobacteria	391.0	190.0	358.0
Endomicrobia	0.0	2.0	0.0
Erysipelotrichia	76.0	28.0	421.0
Fimbriimonadia	120.0	88.0	646.0
Fusobacteriia	20.0	0.0	3.0
Gammaproteobacteria	25604.0	37306.0	14914.0
Gemmatimonadetes	62.0	80.0	583.0
Holophagae	6.0	2.0	49.0
Hydrogenedentia	571.0	395.0	214.0
Ignavibacteria	426.0	1092.0	2425.0
KD4-96	21.0	28.0	24.0
Lentisphaeria	0.0	0.0	3.0
Leptospirae	243.0	65.0	54.0
MVP-15	5.0	0.0	0.0
Melainabacteria	0.0	0.0	4.0
Mollicutes	5.0	13.0	4.0
Negativicutes	52.0	28.0	31.0
Nitrospira	327.0	1046.0	281.0
OLB14	1.0	3.0	38.0
OM190	470.0	324.0	210.0
Oxyphotobacteria	41.0	43.0	24.0
Parcubacteria	109.0	67.0	9.0
Phycisphaerae	242.0	206.0	866.0
Planctomycetacia	1.0	0.0	47.0
Saccharimonadia	131.0	140.0	86.0
Sericytochromatia	30.0	18.0	37.0
Spirochaetia	34.0	28.0	250.0
Subgroup_17	0.0	6.0	11.0
Subgroup_22	0.0	0.0	1.0
Subgroup_6	71.0	110.0	66.0
Synergistia	66.0	22.0	57.0
Thermoanaerobaculia	2.0	0.0	3.0
Thermoleophilia	0.0	0.0	3.0
Verrucomicrobiae	4105.0	1359.0	1799.0
WS6_Dojkabacteria	7.0	1.0	22.0
uncultured_bacterium_p_Armatimonadetes	2.0	2.0	0.0
uncultured_bacterium_p_Chloroflexi	18.0	27.0	62.0
uncultured_bacterium_p_Latescibacteria	0.0	2.0	3.0
uncultured_bacterium_p_Patescibacteria	592.0	215.0	79.0
uncultured_bacterium_p_WPS-2	599.0	906.0	20.0
vadinHA49	0.0	1.0	0.0
