# Supplementary material for: Effect of tetracycline on nitrogen removal in Moving Bed Biofilm Reactor (MBBR) System
Source: PLoS One. 2022 Jan 10;17(1):e0261306. doi: 10.1371/journal.pone.0261306 (PMC8746769; doi:10.1371/journal.pone.0261306)
Supplement: S2 Data — (ZIP) [file pone.0261306.s002.zip › customer_backup/Abundance_dir/treat/treat.family.abundance]

Family	B2	B1	B3
37-13	96.0	99.0	376.0
A0839	3.0	3.0	70.0
A4b	3419.0	4974.0	2431.0
AKYG1722	0.0	0.0	5.0
AKYH767	0.0	1.0	55.0
Acetobacteraceae	59.0	52.0	624.0
Acidaminococcaceae	4.0	2.0	1.0
Acidithiobacillaceae	1.0	1.0	118.0
Aeromonadaceae	1.0	39.0	5.0
Akkermansiaceae	8.0	2.0	480.0
Alteromonadaceae	62.0	124.0	34.0
Amb-16S-1323	71.0	107.0	439.0
Anaerolineaceae	176.0	132.0	471.0
Archangiaceae	0.0	0.0	1.0
Arcobacteraceae	0.0	0.0	1.0
Atopobiaceae	6.0	3.0	17.0
Azospirillaceae	2.0	0.0	14.0
Azospirillales_Incertae_Sedis	16.0	20.0	161.0
BSV26	4.0	7.0	35.0
Bacillaceae	292.0	354.0	88.0
Bacteroidaceae	16.0	9.0	78.0
Bacteroidetes_vadinHA17	14.0	30.0	62.0
Bdellovibrionaceae	91.0	100.0	163.0
Beijerinckiaceae	16.0	15.0	115.0
Bifidobacteriaceae	286.0	167.0	261.0
Blastocatellaceae	3458.0	3789.0	12092.0
Brevibacteriaceae	3.0	1.0	6.0
Burkholderiaceae	1221.0	1307.0	2548.0
Caldilineaceae	90.0	94.0	86.0
Caulobacteraceae	197.0	115.0	798.0
Chitinophagaceae	182.0	211.0	2091.0
Christensenellaceae	6.0	6.0	17.0
Clostridiaceae_1	24.0	11.0	123.0
Competibacteraceae	6632.0	11888.0	4281.0
Coriobacteriaceae	36.0	23.0	12.0
Coxiellaceae	0.0	0.0	1.0
Crocinitomicaceae	30.0	26.0	6.0
Cryptosporangiaceae	1.0	0.0	3.0
Cyclobacteriaceae	887.0	906.0	168.0
DEV007	464.0	146.0	776.0
Desulfomicrobiaceae	8.0	9.0	45.0
Desulfovibrionaceae	11.0	6.0	20.0
Devosiaceae	47.0	30.0	197.0
Dysgonomonadaceae	3.0	2.0	10.0
Eggerthellaceae	6.0	1.0	15.0
Endomicrobiaceae	0.0	2.0	0.0
Enterobacteriaceae	417.0	278.0	108.0
Enterococcaceae	7.0	1.0	12.0
Erysipelotrichaceae	76.0	28.0	421.0
Family_XI	0.0	0.0	4.0
Family_XII	18.0	4.0	2.0
Family_XIII	11.0	5.0	19.0
Fimbriimonadaceae	120.0	88.0	646.0
Flavobacteriaceae	1979.0	831.0	201.0
Fusobacteriaceae	20.0	0.0	3.0
Gemmataceae	0.0	0.0	15.0
Gemmatimonadaceae	62.0	80.0	583.0
Haliangiaceae	1.0	1.0	15.0
Holophagaceae	0.0	0.0	1.0
Hydrogenedensaceae	571.0	395.0	214.0
Hydrogenophilaceae	6.0	2.0	11.0
Hyphomicrobiaceae	17.0	26.0	322.0
Hyphomonadaceae	311.0	285.0	1159.0
Iamiaceae	2.0	1.0	15.0
Ignavibacteriaceae	17.0	25.0	16.0
Ilumatobacteraceae	6.0	2.0	30.0
Intrasporangiaceae	7.0	4.0	1.0
Isosphaeraceae	1.0	0.0	32.0
JG30-KF-CM45	29.0	59.0	223.0
Kineosporiaceae	0.0	1.0	5.0
Lachnospiraceae	705.0	352.0	441.0
Lactobacillaceae	32.0	16.0	263.0
Legionellaceae	18.0	8.0	4.0
Lentimicrobiaceae	49.0	43.0	47.0
Leptospiraceae	243.0	65.0	54.0
Leuconostocaceae	3.0	0.0	3.0
LiUU-11-161	9.0	6.0	9.0
Marinilabiliaceae	0.0	1.0	1.0
Methylophilaceae	0.0	0.0	15.0
Microbacteriaceae	5.0	1.0	22.0
Micrococcaceae	2.0	3.0	6.0
Micropepsaceae	5.0	10.0	39.0
Microscillaceae	296.0	443.0	481.0
Microtrichaceae	3.0	4.0	36.0
Mitochondria	0.0	6.0	6.0
Moraxellaceae	60.0	39.0	175.0
Muribaculaceae	6.0	2.0	250.0
Mycobacteriaceae	4.0	6.0	37.0
NS11-12_marine_group	91.0	154.0	31.0
NS9_marine_group	451.0	332.0	1180.0
Nakamurellaceae	0.0	0.0	21.0
Nitrosomonadaceae	525.0	607.0	1596.0
Nitrospiraceae	327.0	1046.0	281.0
Nocardiaceae	0.0	1.0	2.0
Nocardiopsaceae	0.0	0.0	3.0
Oligoflexaceae	8.0	4.0	17.0
Opitutaceae	47.0	51.0	105.0
P3OB-42	0.0	0.0	1.0
PHOS-HE36	3.0	10.0	34.0
Paludibacteraceae	0.0	0.0	1.0
Pedosphaeraceae	150.0	218.0	49.0
Peptostreptococcaceae	72.0	53.0	47.0
Phaselicystidaceae	29.0	19.0	48.0
Phycisphaeraceae	242.0	206.0	866.0
Pleomorphomonadaceae	4.0	0.0	22.0
Polyangiaceae	0.0	0.0	5.0
Prevotellaceae	17.0	2.0	25.0
Prolixibacteraceae	216.0	636.0	33.0
Promicromonosporaceae	0.0	1.0	3.0
Propionibacteriaceae	10.0	6.0	8.0
Pseudomonadaceae	33.0	42.0	363.0
Pseudonocardiaceae	0.0	3.0	15.0
Reyranellaceae	25.0	28.0	155.0
Rhizobiaceae	63.0	75.0	304.0
Rhizobiales_Incertae_Sedis	20.0	13.0	416.0
Rhodanobacteraceae	405.0	217.0	779.0
Rhodobacteraceae	625.0	391.0	2504.0
Rhodocyclaceae	15862.0	22362.0	3247.0
Rhodopirillaceae	12.0	26.0	50.0
Rhodospirillaceae	4.0	8.0	56.0
Rickettsiaceae	3.0	1.0	0.0
Rikenellaceae	46.0	82.0	27.0
Roseiflexaceae	0.0	4.0	1.0
Rubritaleaceae	45.0	14.0	2.0
Ruminococcaceae	314.0	125.0	423.0
SC-I-84	8.0	9.0	446.0
SHA-4	1.0	0.0	0.0
Saccharimonadaceae	19.0	11.0	3.0
Sandaracinaceae	9.0	14.0	20.0
Saprospiraceae	4338.0	3698.0	362.0
Sneathiellaceae	12.0	8.0	14.0
Solibacteraceae_Subgroup_3	76.0	103.0	291.0
Solirubrobacteraceae	0.0	0.0	1.0
Sphingobacteriaceae	44.0	45.0	16.0
Sphingomonadaceae	118.0	80.0	1319.0
Spirochaetaceae	34.0	28.0	250.0
Spirosomaceae	105.0	109.0	336.0
Spongiibacteraceae	0.0	0.0	3.0
Staphylococcaceae	2.0	2.0	5.0
Steroidobacteraceae	0.0	1.0	5.0
Streptococcaceae	26.0	11.0	107.0
Streptomycetaceae	4.0	2.0	9.0
Synergistaceae	66.0	22.0	57.0
TC1	14.0	5.0	17.0
Tannerellaceae	4.0	2.0	9.0
Terrimicrobiaceae	5.0	2.0	22.0
Thermaceae	5.0	4.0	23.0
Thermoanaerobaculaceae	2.0	0.0	3.0
Thermomonosporaceae	1.0	0.0	0.0
Thiotrichaceae	0.0	1.0	3.0
Thiovulaceae	1.0	0.0	8.0
Trueperaceae	0.0	0.0	6.0
Veillonellaceae	48.0	26.0	30.0
Verrucomicrobiaceae	3386.0	926.0	365.0
Vibrionaceae	4.0	0.0	4.0
Victivallaceae	0.0	0.0	3.0
Weeksellaceae	1.0	2.0	10.0
Xanthobacteraceae	2.0	12.0	397.0
Xanthomonadaceae	111.0	99.0	881.0
bacterium_enrichment_culture_clone_B302011	1.0	1.0	4.0
env.OPS_17	49.0	100.0	1418.0
mle1-27	226.0	34.0	17.0
uncultured_bacterium_c_Alphaproteobacteria	32.0	32.0	310.0
uncultured_bacterium_c_Anaerolineae	140.0	95.0	623.0
uncultured_bacterium_c_Bacteroidia	53.0	45.0	31.0
uncultured_bacterium_c_Chitinivibrionia	0.0	0.0	1.0
uncultured_bacterium_c_Gammaproteobacteria	193.0	228.0	88.0
uncultured_bacterium_c_KD4-96	21.0	28.0	24.0
uncultured_bacterium_c_MVP-15	5.0	0.0	0.0
uncultured_bacterium_c_OLB14	1.0	3.0	38.0
uncultured_bacterium_c_OM190	470.0	324.0	210.0
uncultured_bacterium_c_Sericytochromatia	30.0	18.0	37.0
uncultured_bacterium_c_Subgroup_17	0.0	6.0	11.0
uncultured_bacterium_c_Subgroup_22	0.0	0.0	1.0
uncultured_bacterium_c_Subgroup_6	71.0	110.0	66.0
uncultured_bacterium_c_WS6_Dojkabacteria	2.0	1.0	5.0
uncultured_bacterium_c_vadinHA49	0.0	1.0	0.0
uncultured_bacterium_o_1-20	5.0	20.0	4.0
uncultured_bacterium_o_Aminicenantales	15.0	15.0	0.0
uncultured_bacterium_o_Betaproteobacteriales	4.0	0.0	13.0
uncultured_bacterium_o_C10-SB1A	16.0	23.0	25.0
uncultured_bacterium_o_Candidatus_Campbellbacteria	68.0	45.0	6.0
uncultured_bacterium_o_Candidatus_Kaiserbacteria	41.0	22.0	2.0
uncultured_bacterium_o_Candidatus_Moranbacteria	0.0	0.0	1.0
uncultured_bacterium_o_Chitinophagales	0.0	0.0	16.0
uncultured_bacterium_o_Chloroplast	41.0	43.0	24.0
uncultured_bacterium_o_Cytophagales	38.0	91.0	23.0
uncultured_bacterium_o_D8A-2	0.0	0.0	3.0
uncultured_bacterium_o_DS-100	2.0	0.0	8.0
uncultured_bacterium_o_DTU014	1.0	0.0	62.0
uncultured_bacterium_o_EUB33-2	5.0	13.0	4.0
uncultured_bacterium_o_Gaiellales	0.0	0.0	2.0
uncultured_bacterium_o_Gammaproteobacteria_Incertae_Sedis	38.0	47.0	102.0
uncultured_bacterium_o_JG36-GS-52	0.0	5.0	56.0
uncultured_bacterium_o_Micavibrionales	94.0	63.0	201.0
uncultured_bacterium_o_Micrococcales	0.0	1.0	2.0
uncultured_bacterium_o_Microtrichales	14.0	7.0	31.0
uncultured_bacterium_o_Myxococcales	0.0	1.0	0.0
uncultured_bacterium_o_OPB56	395.0	1023.0	2253.0
uncultured_bacterium_o_Obscuribacterales	0.0	0.0	4.0
uncultured_bacterium_o_PLTA13	1.0	0.0	12.0
uncultured_bacterium_o_PeM15	1.0	0.0	0.0
uncultured_bacterium_o_R7C24	0.0	0.0	3.0
uncultured_bacterium_o_RBG-13-46-9	24.0	12.0	0.0
uncultured_bacterium_o_RBG-13-54-9	34.0	57.0	545.0
uncultured_bacterium_o_SAR324_cladeMarine_group_B	7.0	1.0	2.0
uncultured_bacterium_o_SBR1031	53.0	108.0	101.0
uncultured_bacterium_o_SJA-15	7.0	14.0	119.0
uncultured_bacterium_o_SJA-28	7.0	27.0	87.0
uncultured_bacterium_o_Saccharimonadales	112.0	129.0	83.0
uncultured_bacterium_o_Subgroup_2	4.0	4.0	5.0
uncultured_bacterium_o_Subgroup_7	6.0	2.0	48.0
uncultured_bacterium_o_WD260	2.0	2.0	13.0
uncultured_bacterium_o_candidate_division_WS6_bacterium_GW2011_GWE2_33_157	5.0	0.0	17.0
uncultured_bacterium_p_Armatimonadetes	2.0	2.0	0.0
uncultured_bacterium_p_Chloroflexi	18.0	27.0	62.0
uncultured_bacterium_p_Latescibacteria	0.0	2.0	3.0
uncultured_bacterium_p_Patescibacteria	592.0	215.0	79.0
uncultured_bacterium_p_WPS-2	599.0	906.0	20.0
