# Supplementary material for: Effect of tetracycline on nitrogen removal in Moving Bed Biofilm Reactor (MBBR) System
Source: PLoS One. 2022 Jan 10;17(1):e0261306. doi: 10.1371/journal.pone.0261306 (PMC8746769; doi:10.1371/journal.pone.0261306)
Supplement: S2 Data — (ZIP) [file pone.0261306.s002.zip › customer_backup/Abundance_dir/treat/treat.all.reabundance]

Phylum	Class	Order	Family	Genus	Species	B2	B1	B3
Acidobacteria	Acidobacteriia	Solibacterales	Solibacteraceae_Subgroup_3	Bryobacter	Acidobacteriaceae_bacterium_enrichment_culture_clone_ANA-RAS-33	0.000968797411666	0.00108070856892	0.00431544395755
Acidobacteria	Acidobacteriia	Solibacterales	Solibacteraceae_Subgroup_3	Bryobacter	uncultured_bacterium_g_Bryobacter	0.000146233571572	0.000485535733864	0.000366562807205
Acidobacteria	Acidobacteriia	Solibacterales	Solibacteraceae_Subgroup_3	Paludibaculum	uncultured_bacterium_g_Paludibaculum	0.000182791964465	1.56624430279e-05	6.66477831281e-05
Acidobacteria	Acidobacteriia	Solibacterales	Solibacteraceae_Subgroup_3	uncultured_bacterium_f_Solibacteraceae_Subgroup_3	uncultured_bacterium_f_Solibacteraceae_Subgroup_3	9.13959822326e-05	3.13248860557e-05	9.99716746922e-05
Acidobacteria	Acidobacteriia	Subgroup_2	uncultured_bacterium_o_Subgroup_2	uncultured_bacterium_o_Subgroup_2	uncultured_bacterium_o_Subgroup_2	7.31167857861e-05	6.26497721115e-05	8.33097289101e-05
Acidobacteria	Aminicenantia	Aminicenantales	uncultured_bacterium_o_Aminicenantales	uncultured_bacterium_o_Aminicenantales	uncultured_bacterium_o_Aminicenantales	0.000274187946698	0.000234936645418	0.0
Acidobacteria	Blastocatellia_Subgroup_4	Blastocatellales	Blastocatellaceae	JGI_0001001-H03	uncultured_bacterium_g_JGI_0001001-H03	0.00111503098324	0.0009554090247	0.00169951846977
Acidobacteria	Blastocatellia_Subgroup_4	Blastocatellales	Blastocatellaceae	OLB17	uncultured_bacterium_g_OLB17	0.0615643336319	0.0577317650007	0.199010280421
Acidobacteria	Blastocatellia_Subgroup_4	Blastocatellales	Blastocatellaceae	uncultured_bacterium_f_Blastocatellaceae	uncultured_bacterium_f_Blastocatellaceae	0.000530096696949	0.00065782260717	0.000766449505973
Acidobacteria	Blastocatellia_Subgroup_4	DS-100	uncultured_bacterium_o_DS-100	uncultured_bacterium_o_DS-100	uncultured_bacterium_o_DS-100	3.6558392893e-05	0.0	0.000133295566256
Acidobacteria	Holophagae	Holophagales	Holophagaceae	Geothrix	uncultured_bacterium_g_Geothrix	0.0	0.0	1.6661945782e-05
Acidobacteria	Holophagae	Subgroup_7	uncultured_bacterium_o_Subgroup_7	uncultured_bacterium_o_Subgroup_7	uncultured_bacterium_o_Subgroup_7	0.000109675178679	3.13248860557e-05	0.000799773397537
Acidobacteria	Subgroup_17	uncultured_bacterium_c_Subgroup_17	uncultured_bacterium_c_Subgroup_17	uncultured_bacterium_c_Subgroup_17	uncultured_bacterium_c_Subgroup_17	0.0	9.39746581672e-05	0.000183281403602
Acidobacteria	Subgroup_22	uncultured_bacterium_c_Subgroup_22	uncultured_bacterium_c_Subgroup_22	uncultured_bacterium_c_Subgroup_22	uncultured_bacterium_c_Subgroup_22	0.0	0.0	1.6661945782e-05
Acidobacteria	Subgroup_6	uncultured_bacterium_c_Subgroup_6	uncultured_bacterium_c_Subgroup_6	uncultured_bacterium_c_Subgroup_6	uncultured_bacterium_c_Subgroup_6	0.0012978229477	0.00172286873306	0.00109968842161
Acidobacteria	Thermoanaerobaculia	Thermoanaerobaculales	Thermoanaerobaculaceae	Subgroup_10	uncultured_bacterium_g_Subgroup_10	3.6558392893e-05	0.0	4.99858373461e-05
Actinobacteria	Acidimicrobiia	Microtrichales	Iamiaceae	Iamia	uncultured_bacterium_g_Iamia	3.6558392893e-05	1.56624430279e-05	0.00024992918673
Actinobacteria	Acidimicrobiia	Microtrichales	Ilumatobacteraceae	CL500-29_marine_group	Hevea_brasiliensis_phytoplasma	0.0	0.0	1.6661945782e-05
Actinobacteria	Acidimicrobiia	Microtrichales	Ilumatobacteraceae	CL500-29_marine_group	uncultured_bacterium_g_CL500-29_marine_group	1.82791964465e-05	1.56624430279e-05	0.000199943349384
Actinobacteria	Acidimicrobiia	Microtrichales	Ilumatobacteraceae	Ilumatobacter	uncultured_bacterium_g_Ilumatobacter	3.6558392893e-05	0.0	6.66477831281e-05
Actinobacteria	Acidimicrobiia	Microtrichales	Ilumatobacteraceae	uncultured_bacterium_f_Ilumatobacteraceae	uncultured_bacterium_f_Ilumatobacteraceae	5.48375893396e-05	1.56624430279e-05	0.000216605295166
Actinobacteria	Acidimicrobiia	Microtrichales	Microtrichaceae	IMCC26207	uncultured_bacterium_g_IMCC26207	1.82791964465e-05	4.69873290836e-05	0.000499858373461
Actinobacteria	Acidimicrobiia	Microtrichales	Microtrichaceae	uncultured_bacterium_f_Microtrichaceae	uncultured_bacterium_f_Microtrichaceae	3.6558392893e-05	1.56624430279e-05	9.99716746922e-05
Actinobacteria	Acidimicrobiia	Microtrichales	uncultured_bacterium_o_Microtrichales	uncultured_bacterium_o_Microtrichales	uncultured_bacterium_o_Microtrichales	0.000255908750251	0.000109637101195	0.000516520319243
Actinobacteria	Actinobacteria	Bifidobacteriales	Bifidobacteriaceae	Bifidobacterium	Bifidobacterium_animalis	1.82791964465e-05	3.13248860557e-05	0.00144958928304
Actinobacteria	Actinobacteria	Bifidobacteriales	Bifidobacteriaceae	Bifidobacterium	Bifidobacterium_longum_subsp	0.00111503098324	0.000548185505975	0.000299915024077
Actinobacteria	Actinobacteria	Bifidobacteriales	Bifidobacteriaceae	Bifidobacterium	uncultured_bacterium_g_Bifidobacterium	0.00409454000402	0.00203611759362	0.00251595381309
Actinobacteria	Actinobacteria	Bifidobacteriales	Bifidobacteriaceae	Gardnerella	uncultured_bacterium_g_Gardnerella	0.0	0.0	8.33097289101e-05
Actinobacteria	Actinobacteria	Corynebacteriales	Mycobacteriaceae	Mycobacterium	uncultured_bacterium_g_Mycobacterium	7.31167857861e-05	9.39746581672e-05	0.000616491993935
Actinobacteria	Actinobacteria	Corynebacteriales	Nocardiaceae	Gordonia	uncultured_bacterium_g_Gordonia	0.0	1.56624430279e-05	3.33238915641e-05
Actinobacteria	Actinobacteria	Frankiales	Cryptosporangiaceae	Fodinicola	bacterium	1.82791964465e-05	0.0	4.99858373461e-05
Actinobacteria	Actinobacteria	Frankiales	Nakamurellaceae	Nakamurella	uncultured_bacterium_g_Nakamurella	0.0	0.0	0.000349900861423
Actinobacteria	Actinobacteria	Kineosporiales	Kineosporiaceae	uncultured_bacterium_f_Kineosporiaceae	uncultured_bacterium_f_Kineosporiaceae	0.0	1.56624430279e-05	8.33097289101e-05
Actinobacteria	Actinobacteria	Micrococcales	Brevibacteriaceae	Brevibacterium	uncultured_bacterium_g_Brevibacterium	5.48375893396e-05	1.56624430279e-05	9.99716746922e-05
Actinobacteria	Actinobacteria	Micrococcales	Intrasporangiaceae	uncultured_bacterium_f_Intrasporangiaceae	uncultured_bacterium_f_Intrasporangiaceae	0.000127954375126	6.26497721115e-05	1.6661945782e-05
Actinobacteria	Actinobacteria	Micrococcales	Microbacteriaceae	Leucobacter	uncultured_bacterium_g_Leucobacter	1.82791964465e-05	1.56624430279e-05	1.6661945782e-05
Actinobacteria	Actinobacteria	Micrococcales	Microbacteriaceae	Microbacterium	uncultured_bacterium_g_Microbacterium	3.6558392893e-05	0.0	0.000316576969859
Actinobacteria	Actinobacteria	Micrococcales	Microbacteriaceae	uncultured_bacterium_f_Microbacteriaceae	uncultured_bacterium_f_Microbacteriaceae	3.6558392893e-05	0.0	3.33238915641e-05
Actinobacteria	Actinobacteria	Micrococcales	Micrococcaceae	uncultured_bacterium_f_Micrococcaceae	uncultured_bacterium_f_Micrococcaceae	3.6558392893e-05	4.69873290836e-05	9.99716746922e-05
Actinobacteria	Actinobacteria	Micrococcales	Promicromonosporaceae	Promicromonospora	uncultured_bacterium_g_Promicromonospora	0.0	1.56624430279e-05	4.99858373461e-05
Actinobacteria	Actinobacteria	Micrococcales	uncultured_bacterium_o_Micrococcales	uncultured_bacterium_o_Micrococcales	uncultured_bacterium_o_Micrococcales	0.0	1.56624430279e-05	3.33238915641e-05
Actinobacteria	Actinobacteria	PeM15	uncultured_bacterium_o_PeM15	uncultured_bacterium_o_PeM15	uncultured_bacterium_o_PeM15	1.82791964465e-05	0.0	0.0
Actinobacteria	Actinobacteria	Propionibacteriales	Propionibacteriaceae	Brooklawnia	uncultured_bacterium_g_Brooklawnia	3.6558392893e-05	0.0	0.0
Actinobacteria	Actinobacteria	Propionibacteriales	Propionibacteriaceae	Micropruina	uncultured_bacterium_g_Micropruina	0.0	1.56624430279e-05	1.6661945782e-05
Actinobacteria	Actinobacteria	Propionibacteriales	Propionibacteriaceae	Propionicicella	uncultured_bacterium_g_Propionicicella	0.0	3.13248860557e-05	0.0
Actinobacteria	Actinobacteria	Propionibacteriales	Propionibacteriaceae	Propioniciclava	uncultured_bacterium_g_Propioniciclava	9.13959822326e-05	4.69873290836e-05	0.0
Actinobacteria	Actinobacteria	Propionibacteriales	Propionibacteriaceae	uncultured_bacterium_f_Propionibacteriaceae	uncultured_bacterium_f_Propionibacteriaceae	5.48375893396e-05	0.0	0.000116633620474
Actinobacteria	Actinobacteria	Pseudonocardiales	Pseudonocardiaceae	Pseudonocardia	uncultured_bacterium_g_Pseudonocardia	0.0	4.69873290836e-05	0.00024992918673
Actinobacteria	Actinobacteria	Streptomycetales	Streptomycetaceae	Streptomyces	uncultured_bacterium_g_Streptomyces	7.31167857861e-05	3.13248860557e-05	0.000149957512038
Actinobacteria	Actinobacteria	Streptosporangiales	Nocardiopsaceae	Nocardiopsis	uncultured_bacterium_g_Nocardiopsis	0.0	0.0	4.99858373461e-05
Actinobacteria	Actinobacteria	Streptosporangiales	Thermomonosporaceae	Actinomadura	uncultured_bacterium_g_Actinomadura	1.82791964465e-05	0.0	0.0
Actinobacteria	Coriobacteriia	Coriobacteriales	Atopobiaceae	Atopobium	Atopobium_vaginae	0.0	0.0	6.66477831281e-05
Actinobacteria	Coriobacteriia	Coriobacteriales	Atopobiaceae	uncultured_bacterium_f_Atopobiaceae	uncultured_bacterium_f_Atopobiaceae	0.000109675178679	4.69873290836e-05	0.000216605295166
Actinobacteria	Coriobacteriia	Coriobacteriales	Coriobacteriaceae	Collinsella	uncultured_bacterium_g_Collinsella	0.000658051072075	0.000360236189641	0.000199943349384
Actinobacteria	Coriobacteriia	Coriobacteriales	Eggerthellaceae	Enterorhabdus	uncultured_bacterium_g_Enterorhabdus	0.000109675178679	1.56624430279e-05	0.00024992918673
Actinobacteria	Thermoleophilia	Gaiellales	uncultured_bacterium_o_Gaiellales	uncultured_bacterium_o_Gaiellales	uncultured_bacterium_o_Gaiellales	0.0	0.0	3.33238915641e-05
Actinobacteria	Thermoleophilia	Solirubrobacterales	Solirubrobacteraceae	Conexibacter	uncultured_bacterium_g_Conexibacter	0.0	0.0	1.6661945782e-05
Armatimonadetes	Fimbriimonadia	Fimbriimonadales	Fimbriimonadaceae	uncultured_bacterium_f_Fimbriimonadaceae	uncultured_bacterium_f_Fimbriimonadaceae	0.00219350357358	0.00137829498645	0.0107636169752
Armatimonadetes	uncultured_bacterium_p_Armatimonadetes	uncultured_bacterium_p_Armatimonadetes	uncultured_bacterium_p_Armatimonadetes	uncultured_bacterium_p_Armatimonadetes	uncultured_bacterium_p_Armatimonadetes	3.6558392893e-05	3.13248860557e-05	0.0
Bacteroidetes	Bacteroidia	Bacteroidales	Bacteroidaceae	Bacteroides	Bacteroides_coprocola_DSM_17136	0.0	1.56624430279e-05	8.33097289101e-05
Bacteroidetes	Bacteroidia	Bacteroidales	Bacteroidaceae	Bacteroides	Bacteroides_fragilis	0.000164512768019	3.13248860557e-05	1.6661945782e-05
Bacteroidetes	Bacteroidia	Bacteroidales	Bacteroidaceae	Bacteroides	uncultured_bacterium_g_Bacteroides	0.000127954375126	9.39746581672e-05	0.00119966009631
Bacteroidetes	Bacteroidia	Bacteroidales	Bacteroidetes_vadinHA17	uncultured_bacterium_f_Bacteroidetes_vadinHA17	uncultured_bacterium_f_Bacteroidetes_vadinHA17	0.000255908750251	0.000469873290836	0.00103304063849
Bacteroidetes	Bacteroidia	Bacteroidales	Dysgonomonadaceae	Petrimonas	uncultured_bacterium_g_Petrimonas	3.6558392893e-05	1.56624430279e-05	0.000116633620474
Bacteroidetes	Bacteroidia	Bacteroidales	Dysgonomonadaceae	Proteiniphilum	bacterium_NLAE-zl-C99	1.82791964465e-05	1.56624430279e-05	4.99858373461e-05
Bacteroidetes	Bacteroidia	Bacteroidales	Marinilabiliaceae	[Cytophaga]_xylanolytica_group	uncultured_bacterium_g_[Cytophaga]_xylanolytica_group	0.0	1.56624430279e-05	1.6661945782e-05
Bacteroidetes	Bacteroidia	Bacteroidales	Muribaculaceae	uncultured_bacterium_f_Muribaculaceae	uncultured_bacterium_f_Muribaculaceae	0.000109675178679	3.13248860557e-05	0.00416548644551
Bacteroidetes	Bacteroidia	Bacteroidales	Paludibacteraceae	uncultured_bacterium_f_Paludibacteraceae	uncultured_bacterium_f_Paludibacteraceae	0.0	0.0	1.6661945782e-05
Bacteroidetes	Bacteroidia	Bacteroidales	Prevotellaceae	Alloprevotella	uncultured_bacterium_g_Alloprevotella	0.000127954375126	3.13248860557e-05	1.6661945782e-05
Bacteroidetes	Bacteroidia	Bacteroidales	Prevotellaceae	Prevotella_9	uncultured_bacterium_g_Prevotella_9	9.13959822326e-05	0.0	0.000233267240948
Bacteroidetes	Bacteroidia	Bacteroidales	Prevotellaceae	Prevotellaceae_UCG-001	uncultured_bacterium_g_Prevotellaceae_UCG-001	9.13959822326e-05	0.0	0.00016661945782
Bacteroidetes	Bacteroidia	Bacteroidales	Prolixibacteraceae	uncultured_bacterium_f_Prolixibacteraceae	uncultured_bacterium_f_Prolixibacteraceae	0.00394830643245	0.00996131376572	0.000549844210807
Bacteroidetes	Bacteroidia	Bacteroidales	Rikenellaceae	Blvii28_wastewater-sludge_group	uncultured_bacterium_g_Blvii28_wastewater-sludge_group	7.31167857861e-05	1.56624430279e-05	0.000116633620474
Bacteroidetes	Bacteroidia	Bacteroidales	Rikenellaceae	Mucinivorans	uncultured_bacterium_g_Mucinivorans	0.000621492679182	0.00111203345498	3.33238915641e-05
Bacteroidetes	Bacteroidia	Bacteroidales	Rikenellaceae	Rikenellaceae_RC9_gut_group	uncultured_bacterium_g_Rikenellaceae_RC9_gut_group	3.6558392893e-05	3.13248860557e-05	9.99716746922e-05
Bacteroidetes	Bacteroidia	Bacteroidales	Rikenellaceae	uncultured_bacterium_f_Rikenellaceae	uncultured_bacterium_f_Rikenellaceae	0.000109675178679	0.000125299544223	0.000199943349384
Bacteroidetes	Bacteroidia	Bacteroidales	Tannerellaceae	Macellibacteroides	uncultured_bacterium_g_Macellibacteroides	3.6558392893e-05	1.56624430279e-05	9.99716746922e-05
Bacteroidetes	Bacteroidia	Bacteroidales	Tannerellaceae	Parabacteroides	uncultured_bacterium_g_Parabacteroides	3.6558392893e-05	1.56624430279e-05	4.99858373461e-05
Bacteroidetes	Bacteroidia	Chitinophagales	37-13	Bacteroidetes_bacterium_37-13	uncultured_bacterium_g_Bacteroidetes_bacterium_37-13	0.00113331017968	0.00100239635378	0.00618158188513
Bacteroidetes	Bacteroidia	Chitinophagales	37-13	uncultured_bacterium_f_37-13	uncultured_bacterium_f_37-13	0.000621492679182	0.000548185505975	8.33097289101e-05
Bacteroidetes	Bacteroidia	Chitinophagales	Chitinophagaceae	Ferruginibacter	uncultured_bacterium_g_Ferruginibacter	0.000127954375126	4.69873290836e-05	0.000916407018012
Bacteroidetes	Bacteroidia	Chitinophagales	Chitinophagaceae	Flavihumibacter	uncultured_bacterium_g_Flavihumibacter	0.000383863125377	0.000156624430279	0.000999716746922
Bacteroidetes	Bacteroidia	Chitinophagales	Chitinophagaceae	Niabella	uncultured_bacterium_g_Niabella	0.0	0.0	1.6661945782e-05
Bacteroidetes	Bacteroidia	Chitinophagales	Chitinophagaceae	Sediminibacterium	uncultured_bacterium_g_Sediminibacterium	0.000694609464968	0.00021927420239	0.00163287068664
Bacteroidetes	Bacteroidia	Chitinophagales	Chitinophagaceae	Terrimonas	uncultured_bacterium_g_Terrimonas	0.00124298535836	0.00111203345498	0.00433210590333
Bacteroidetes	Bacteroidia	Chitinophagales	Chitinophagaceae	uncultured_bacterium_f_Chitinophagaceae	uncultured_bacterium_f_Chitinophagaceae	0.000877401429433	0.00176985606215	0.0269423663295
Bacteroidetes	Bacteroidia	Chitinophagales	Saprospiraceae	OLB8	uncultured_bacterium_g_OLB8	0.0785457071307	0.0566510564318	0.00564839962011
Bacteroidetes	Bacteroidia	Chitinophagales	Saprospiraceae	uncultured_bacterium_f_Saprospiraceae	uncultured_bacterium_f_Saprospiraceae	0.000749447054307	0.00126865788526	0.000383224752987
Bacteroidetes	Bacteroidia	Chitinophagales	uncultured_bacterium_o_Chitinophagales	uncultured_bacterium_o_Chitinophagales	uncultured_bacterium_o_Chitinophagales	0.0	0.0	0.000266591132512
Bacteroidetes	Bacteroidia	Cytophagales	Cyclobacteriaceae	Algoriphagus	Algoriphagus_aestuariicola	0.00215694518069	0.000814447037449	0.000149957512038
Bacteroidetes	Bacteroidia	Cytophagales	Cyclobacteriaceae	Algoriphagus	uncultured_bacterium_g_Algoriphagus	0.0113331017968	0.0102119128542	0.00224936268057
Bacteroidetes	Bacteroidia	Cytophagales	Cyclobacteriaceae	Mariniradius	Mariniradius_saccharolyticus_AK6	0.00272360027053	0.00316381349163	0.000399886698769
Bacteroidetes	Bacteroidia	Cytophagales	Microscillaceae	OLB12	uncultured_bacterium_g_OLB12	0.00541064214817	0.00693846226134	0.00794774813803
Bacteroidetes	Bacteroidia	Cytophagales	Microscillaceae	uncultured_bacterium_f_Microscillaceae	uncultured_bacterium_f_Microscillaceae	0.0	0.0	6.66477831281e-05
Bacteroidetes	Bacteroidia	Cytophagales	Spirosomaceae	Persicitalea	Cytophagaceae_bacterium_R098	0.000968797411666	0.000642160164142	0.00143292733725
Bacteroidetes	Bacteroidia	Cytophagales	Spirosomaceae	Runella	uncultured_bacterium_g_Runella	0.000950518215219	0.00106504612589	0.00416548644551
Bacteroidetes	Bacteroidia	Cytophagales	uncultured_bacterium_o_Cytophagales	uncultured_bacterium_o_Cytophagales	uncultured_bacterium_o_Cytophagales	0.000694609464968	0.00142528231554	0.000383224752987
Bacteroidetes	Bacteroidia	Flavobacteriales	Crocinitomicaceae	Fluviicola	Flavobacteriia_bacterium_40-80	0.0	0.0	6.66477831281e-05
Bacteroidetes	Bacteroidia	Flavobacteriales	Crocinitomicaceae	Fluviicola	uncultured_bacterium_g_Fluviicola	0.000548375893396	0.000407223518724	3.33238915641e-05
Bacteroidetes	Bacteroidia	Flavobacteriales	Flavobacteriaceae	Actibacter	Namhaeicola_litoreus	0.000566655089842	0.000172286873306	3.33238915641e-05
Bacteroidetes	Bacteroidia	Flavobacteriales	Flavobacteriaceae	Flavobacterium	Flavobacterium_filum	0.0273091194911	0.0107131110311	0.00126630787943
Bacteroidetes	Bacteroidia	Flavobacteriales	Flavobacteriaceae	Flavobacterium	Flavobacterium_sp	0.00641599795273	0.00178551850518	0.00153289901195
Bacteroidetes	Bacteroidia	Flavobacteriales	Flavobacteriaceae	Flavobacterium	Flavobacterium_suncheonense	3.6558392893e-05	0.0	0.000499858373461
Bacteroidetes	Bacteroidia	Flavobacteriales	Flavobacteriaceae	uncultured_bacterium_f_Flavobacteriaceae	uncultured_bacterium_f_Flavobacteriaceae	0.0018461988411	0.000344573746613	1.6661945782e-05
Bacteroidetes	Bacteroidia	Flavobacteriales	NS9_marine_group	Bacteroidetes_bacterium_OLB9	uncultured_bacterium_g_Bacteroidetes_bacterium_OLB9	0.00806112563292	0.00512161887011	0.0193778429445
Bacteroidetes	Bacteroidia	Flavobacteriales	NS9_marine_group	uncultured_bacterium_f_NS9_marine_group	uncultured_bacterium_f_NS9_marine_group	0.000182791964465	7.83122151393e-05	0.000283253078294
Bacteroidetes	Bacteroidia	Flavobacteriales	Weeksellaceae	Cloacibacterium	uncultured_bacterium_g_Cloacibacterium	1.82791964465e-05	3.13248860557e-05	0.00016661945782
Bacteroidetes	Bacteroidia	Sphingobacteriales	AKYH767	uncultured_bacterium_f_AKYH767	uncultured_bacterium_f_AKYH767	0.0	1.56624430279e-05	0.000916407018012
Bacteroidetes	Bacteroidia	Sphingobacteriales	Lentimicrobiaceae	Lentimicrobium	uncultured_bacterium_g_Lentimicrobium	0.000731167857861	0.000579510392031	0.000733125614409
Bacteroidetes	Bacteroidia	Sphingobacteriales	Lentimicrobiaceae	uncultured_bacterium_f_Lentimicrobiaceae	uncultured_bacterium_f_Lentimicrobiaceae	0.000164512768019	9.39746581672e-05	4.99858373461e-05
Bacteroidetes	Bacteroidia	Sphingobacteriales	LiUU-11-161	uncultured_bacterium_f_LiUU-11-161	uncultured_bacterium_f_LiUU-11-161	0.000164512768019	9.39746581672e-05	0.000149957512038
Bacteroidetes	Bacteroidia	Sphingobacteriales	NS11-12_marine_group	uncultured_bacterium_f_NS11-12_marine_group	uncultured_bacterium_f_NS11-12_marine_group	0.00166340687663	0.00241201622629	0.000516520319243
Bacteroidetes	Bacteroidia	Sphingobacteriales	Sphingobacteriaceae	Pedobacter	uncultured_bacterium_g_Pedobacter	0.000804284643647	0.000704809936254	0.000233267240948
Bacteroidetes	Bacteroidia	Sphingobacteriales	Sphingobacteriaceae	Pseudopedobacter	uncultured_bacterium_g_Pseudopedobacter	0.0	0.0	1.6661945782e-05
Bacteroidetes	Bacteroidia	Sphingobacteriales	Sphingobacteriaceae	Sphingobacterium	uncultured_bacterium_g_Sphingobacterium	0.0	0.0	1.6661945782e-05
Bacteroidetes	Bacteroidia	Sphingobacteriales	env.OPS_17	uncultured_bacterium_f_env.OPS_17	uncultured_bacterium_f_env.OPS_17	0.00089568062588	0.00156624430279	0.0236266391189
Bacteroidetes	Bacteroidia	uncultured_bacterium_c_Bacteroidia	uncultured_bacterium_c_Bacteroidia	uncultured_bacterium_c_Bacteroidia	uncultured_bacterium_c_Bacteroidia	0.000968797411666	0.000704809936254	0.000516520319243
Bacteroidetes	Ignavibacteria	Ignavibacteriales	Ignavibacteriaceae	Ignavibacterium	uncultured_bacterium_g_Ignavibacterium	0.000310746339591	0.000391561075697	0.000266591132512
Bacteroidetes	Ignavibacteria	Ignavibacteriales	PHOS-HE36	uncultured_bacterium_f_PHOS-HE36	uncultured_bacterium_f_PHOS-HE36	5.48375893396e-05	0.000156624430279	0.000566506156589
Bacteroidetes	Ignavibacteria	Kryptoniales	BSV26	uncultured_bacterium_f_BSV26	uncultured_bacterium_f_BSV26	7.31167857861e-05	0.000109637101195	0.000583168102371
Bacteroidetes	Ignavibacteria	OPB56	uncultured_bacterium_o_OPB56	uncultured_bacterium_o_OPB56	uncultured_bacterium_o_OPB56	0.00722028259638	0.0160226792175	0.0375393638469
Bacteroidetes	Ignavibacteria	SJA-28	uncultured_bacterium_o_SJA-28	uncultured_bacterium_o_SJA-28	uncultured_bacterium_o_SJA-28	0.000127954375126	0.000422885961752	0.00144958928304
Chloroflexi	Anaerolineae	1-20	uncultured_bacterium_o_1-20	uncultured_bacterium_o_1-20	uncultured_bacterium_o_1-20	9.13959822326e-05	0.000313248860557	6.66477831281e-05
Chloroflexi	Anaerolineae	Anaerolineales	Anaerolineaceae	Anaerolinea	uncultured_bacterium_g_Anaerolinea	0.000127954375126	0.000140961987251	0.000399886698769
Chloroflexi	Anaerolineae	Anaerolineales	Anaerolineaceae	Leptolinea	uncultured_bacterium_g_Leptolinea	0.000127954375126	1.56624430279e-05	0.000216605295166
Chloroflexi	Anaerolineae	Anaerolineales	Anaerolineaceae	Levilinea	uncultured_bacterium_g_Levilinea	3.6558392893e-05	0.0	0.0
Chloroflexi	Anaerolineae	Anaerolineales	Anaerolineaceae	Longilinea	Longilinea_arvoryzae	0.000347304732484	0.000297586417529	0.00143292733725
Chloroflexi	Anaerolineae	Anaerolineales	Anaerolineaceae	Longilinea	uncultured_bacterium_g_Longilinea	1.82791964465e-05	3.13248860557e-05	0.0
Chloroflexi	Anaerolineae	Anaerolineales	Anaerolineaceae	uncultured_bacterium_f_Anaerolineaceae	uncultured_bacterium_f_Anaerolineaceae	0.00255908750251	0.00158190674581	0.00579835713215
Chloroflexi	Anaerolineae	C10-SB1A	uncultured_bacterium_o_C10-SB1A	uncultured_bacterium_o_C10-SB1A	uncultured_bacterium_o_C10-SB1A	0.000292467143144	0.000360236189641	0.000416548644551
Chloroflexi	Anaerolineae	Caldilineales	Caldilineaceae	uncultured_bacterium_f_Caldilineaceae	uncultured_bacterium_f_Caldilineaceae	0.00164512768019	0.00147226964462	0.00143292733725
Chloroflexi	Anaerolineae	RBG-13-54-9	uncultured_bacterium_o_RBG-13-54-9	uncultured_bacterium_o_RBG-13-54-9	uncultured_bacterium_o_RBG-13-54-9	0.000621492679182	0.000892759252588	0.00908076045121
Chloroflexi	Anaerolineae	SBR1031	A4b	OLB13	uncultured_bacterium_g_OLB13	0.00036558392893	0.00153491941673	0.00016661945782
Chloroflexi	Anaerolineae	SBR1031	A4b	uncultured_bacterium_f_A4b	uncultured_bacterium_f_A4b	0.0621309887217	0.0763700722039	0.0403385707383
Chloroflexi	Anaerolineae	SBR1031	uncultured_bacterium_o_SBR1031	uncultured_bacterium_o_SBR1031	uncultured_bacterium_o_SBR1031	0.000968797411666	0.00169154384701	0.00168285652398
Chloroflexi	Anaerolineae	SJA-15	uncultured_bacterium_o_SJA-15	uncultured_bacterium_o_SJA-15	uncultured_bacterium_o_SJA-15	0.000127954375126	0.00021927420239	0.00198277154806
Chloroflexi	Anaerolineae	uncultured_bacterium_c_Anaerolineae	uncultured_bacterium_c_Anaerolineae	uncultured_bacterium_c_Anaerolineae	uncultured_bacterium_c_Anaerolineae	0.00255908750251	0.00148793208765	0.0103803922222
Chloroflexi	Chloroflexia	Chloroflexales	Roseiflexaceae	Kouleothrix	uncultured_bacterium_g_Kouleothrix	0.0	6.26497721115e-05	1.6661945782e-05
Chloroflexi	Chloroflexia	Thermomicrobiales	AKYG1722	uncultured_bacterium_f_AKYG1722	uncultured_bacterium_f_AKYG1722	0.0	0.0	8.33097289101e-05
Chloroflexi	Chloroflexia	Thermomicrobiales	JG30-KF-CM45	uncultured_bacterium_f_JG30-KF-CM45	uncultured_bacterium_f_JG30-KF-CM45	0.000530096696949	0.000924084138644	0.00371561390939
Chloroflexi	Dehalococcoidia	RBG-13-46-9	uncultured_bacterium_o_RBG-13-46-9	uncultured_bacterium_o_RBG-13-46-9	uncultured_bacterium_o_RBG-13-46-9	0.000438700714717	0.000187949316334	0.0
Chloroflexi	KD4-96	uncultured_bacterium_c_KD4-96	uncultured_bacterium_c_KD4-96	uncultured_bacterium_c_KD4-96	uncultured_bacterium_c_KD4-96	0.000383863125377	0.00043854840478	0.000399886698769
Chloroflexi	OLB14	uncultured_bacterium_c_OLB14	uncultured_bacterium_c_OLB14	uncultured_bacterium_c_OLB14	uncultured_bacterium_c_OLB14	1.82791964465e-05	4.69873290836e-05	0.000633153939717
Chloroflexi	uncultured_bacterium_p_Chloroflexi	uncultured_bacterium_p_Chloroflexi	uncultured_bacterium_p_Chloroflexi	uncultured_bacterium_p_Chloroflexi	uncultured_bacterium_p_Chloroflexi	0.000329025536037	0.000422885961752	0.00103304063849
Cloacimonetes	Cloacimonadia	Cloacimonadales	SHA-4	uncultured_bacterium_f_SHA-4	uncultured_bacterium_f_SHA-4	1.82791964465e-05	0.0	0.0
Cyanobacteria	Melainabacteria	Obscuribacterales	uncultured_bacterium_o_Obscuribacterales	uncultured_bacterium_o_Obscuribacterales	uncultured_bacterium_o_Obscuribacterales	0.0	0.0	6.66477831281e-05
Cyanobacteria	Oxyphotobacteria	Chloroplast	uncultured_bacterium_o_Chloroplast	uncultured_bacterium_o_Chloroplast	uncultured_bacterium_o_Chloroplast	0.000749447054307	0.000673485050198	0.000399886698769
Cyanobacteria	Sericytochromatia	uncultured_bacterium_c_Sericytochromatia	uncultured_bacterium_c_Sericytochromatia	uncultured_bacterium_c_Sericytochromatia	uncultured_bacterium_c_Sericytochromatia	0.000548375893396	0.000281923974502	0.000616491993935
Deinococcus-Thermus	Deinococci	Deinococcales	Trueperaceae	Truepera	uncultured_bacterium_g_Truepera	0.0	0.0	9.99716746922e-05
Deinococcus-Thermus	Deinococci	Thermales	Thermaceae	Meiothermus	uncultured_bacterium_g_Meiothermus	9.13959822326e-05	6.26497721115e-05	0.000383224752987
Elusimicrobia	Endomicrobia	Endomicrobiales	Endomicrobiaceae	Candidatus_Endomicrobium	uncultured_bacterium_g_Candidatus_Endomicrobium	0.0	3.13248860557e-05	0.0
Epsilonbacteraeota	Campylobacteria	Campylobacterales	Arcobacteraceae	Arcobacter	Arcobacter_butzleri	0.0	0.0	1.6661945782e-05
Epsilonbacteraeota	Campylobacteria	Campylobacterales	Thiovulaceae	Sulfuricurvum	uncultured_bacterium_g_Sulfuricurvum	1.82791964465e-05	0.0	0.000133295566256
Fibrobacteres	Chitinivibrionia	uncultured_bacterium_c_Chitinivibrionia	uncultured_bacterium_c_Chitinivibrionia	uncultured_bacterium_c_Chitinivibrionia	uncultured_bacterium_c_Chitinivibrionia	0.0	0.0	1.6661945782e-05
Firmicutes	Bacilli	Bacillales	Bacillaceae	Bacillus	uncultured_bacterium_g_Bacillus	0.00533752536239	0.00554450483186	0.00144958928304
Firmicutes	Bacilli	Bacillales	Bacillaceae	Terribacillus	Terribacillus_sp	0.0	0.0	1.6661945782e-05
Firmicutes	Bacilli	Bacillales	Staphylococcaceae	Staphylococcus	uncultured_bacterium_g_Staphylococcus	3.6558392893e-05	3.13248860557e-05	8.33097289101e-05
Firmicutes	Bacilli	Lactobacillales	Enterococcaceae	Enterococcus	uncultured_bacterium_g_Enterococcus	0.000127954375126	1.56624430279e-05	0.000199943349384
Firmicutes	Bacilli	Lactobacillales	Lactobacillaceae	Lactobacillus	Lactobacillus_brevis	0.0	0.0	0.00108302647583
Firmicutes	Bacilli	Lactobacillales	Lactobacillaceae	Lactobacillus	Lactobacillus_iners_AB-1	1.82791964465e-05	0.0	8.33097289101e-05
Firmicutes	Bacilli	Lactobacillales	Lactobacillaceae	Lactobacillus	uncultured_bacterium_g_Lactobacillus	0.000566655089842	0.000250599088446	0.00321575553593
Firmicutes	Bacilli	Lactobacillales	Leuconostocaceae	Weissella	uncultured_bacterium_g_Weissella	5.48375893396e-05	0.0	4.99858373461e-05
Firmicutes	Bacilli	Lactobacillales	Streptococcaceae	Lactococcus	uncultured_bacterium_g_Lactococcus	3.6558392893e-05	1.56624430279e-05	1.6661945782e-05
Firmicutes	Bacilli	Lactobacillales	Streptococcaceae	Streptococcus	uncultured_bacterium_g_Streptococcus	0.000438700714717	0.000156624430279	0.0017661662529
Firmicutes	Clostridia	Clostridiales	Christensenellaceae	Christensenellaceae_R-7_group	bacterium_enrichment_culture_clone_DPF35	1.82791964465e-05	0.0	4.99858373461e-05
Firmicutes	Clostridia	Clostridiales	Christensenellaceae	Christensenellaceae_R-7_group	uncultured_bacterium_g_Christensenellaceae_R-7_group	9.13959822326e-05	9.39746581672e-05	0.000233267240948
Firmicutes	Clostridia	Clostridiales	Clostridiaceae_1	Candidatus_Arthromitus	uncultured_bacterium_g_Candidatus_Arthromitus	0.000347304732484	0.000156624430279	6.66477831281e-05
Firmicutes	Clostridia	Clostridiales	Clostridiaceae_1	Clostridium_sensu_stricto_1	uncultured_bacterium_g_Clostridium_sensu_stricto_1	9.13959822326e-05	1.56624430279e-05	0.00193278571072
Firmicutes	Clostridia	Clostridiales	Clostridiaceae_1	Clostridium_sensu_stricto_12	Clostridium_pasteurianum	0.0	0.0	3.33238915641e-05
Firmicutes	Clostridia	Clostridiales	Clostridiaceae_1	Clostridium_sensu_stricto_12	uncultured_bacterium_g_Clostridium_sensu_stricto_12	0.0	0.0	1.6661945782e-05
Firmicutes	Clostridia	Clostridiales	Family_XI	Sedimentibacter	uncultured_bacterium_g_Sedimentibacter	0.0	0.0	6.66477831281e-05
Firmicutes	Clostridia	Clostridiales	Family_XII	Fusibacter	Fusibacter_fontis	0.000329025536037	6.26497721115e-05	3.33238915641e-05
Firmicutes	Clostridia	Clostridiales	Family_XIII	Anaerovorax	uncultured_bacterium_g_Anaerovorax	0.000146233571572	6.26497721115e-05	0.000116633620474
Firmicutes	Clostridia	Clostridiales	Family_XIII	[Eubacterium]_brachy_group	uncultured_bacterium_g_[Eubacterium]_brachy_group	3.6558392893e-05	0.0	0.000199943349384
Firmicutes	Clostridia	Clostridiales	Family_XIII	uncultured_bacterium_f_Family_XIII	uncultured_bacterium_f_Family_XIII	1.82791964465e-05	1.56624430279e-05	0.0
Firmicutes	Clostridia	Clostridiales	Lachnospiraceae	Agathobacter	uncultured_bacterium_g_Agathobacter	0.00116986857258	0.000391561075697	0.00131629371678
Firmicutes	Clostridia	Clostridiales	Lachnospiraceae	Anaerostipes	uncultured_bacterium_g_Anaerostipes	0.00232145794871	0.00111203345498	0.00024992918673
Firmicutes	Clostridia	Clostridiales	Lachnospiraceae	Blautia	uncultured_bacterium_g_Blautia	0.00376551446798	0.00131564521434	0.00299915024077
Firmicutes	Clostridia	Clostridiales	Lachnospiraceae	Dorea	uncultured_bacterium_g_Dorea	0.000493538304056	0.000140961987251	0.000449872536115
Firmicutes	Clostridia	Clostridiales	Lachnospiraceae	Fusicatenibacter	uncultured_bacterium_g_Fusicatenibacter	0.0013343813406	0.000548185505975	0.000766449505973
Firmicutes	Clostridia	Clostridiales	Lachnospiraceae	Lachnoclostridium	uncultured_bacterium_g_Lachnoclostridium	0.000383863125377	0.000375898632669	0.000233267240948
Firmicutes	Clostridia	Clostridiales	Lachnospiraceae	Lachnospiraceae_NK4A136_group	Lachnospiraceae_bacterium_10-1	3.6558392893e-05	0.0	1.6661945782e-05
Firmicutes	Clostridia	Clostridiales	Lachnospiraceae	Lachnospiraceae_NK4A136_group	uncultured_bacterium_g_Lachnospiraceae_NK4A136_group	0.000127954375126	9.39746581672e-05	0.00016661945782
Firmicutes	Clostridia	Clostridiales	Lachnospiraceae	Roseburia	uncultured_bacterium_g_Roseburia	1.82791964465e-05	3.13248860557e-05	0.000133295566256
Firmicutes	Clostridia	Clostridiales	Lachnospiraceae	[Eubacterium]_hallii_group	uncultured_bacterium_g_[Eubacterium]_hallii_group	0.000676330268521	0.000250599088446	0.000383224752987
Firmicutes	Clostridia	Clostridiales	Lachnospiraceae	[Ruminococcus]_torques_group	uncultured_bacterium_g_[Ruminococcus]_torques_group	0.00230317875226	0.00117468322709	0.000349900861423
Firmicutes	Clostridia	Clostridiales	Lachnospiraceae	uncultured_bacterium_f_Lachnospiraceae	uncultured_bacterium_f_Lachnospiraceae	0.000255908750251	7.83122151393e-05	0.000283253078294
Firmicutes	Clostridia	Clostridiales	Peptostreptococcaceae	Acetoanaerobium	uncultured_bacterium_g_Acetoanaerobium	7.31167857861e-05	1.56624430279e-05	6.66477831281e-05
Firmicutes	Clostridia	Clostridiales	Peptostreptococcaceae	Intestinibacter	uncultured_bacterium_g_Intestinibacter	3.6558392893e-05	7.83122151393e-05	1.6661945782e-05
Firmicutes	Clostridia	Clostridiales	Peptostreptococcaceae	Romboutsia	uncultured_bacterium_g_Romboutsia	0.00120642696547	0.00073613482231	0.000699801722845
Firmicutes	Clostridia	Clostridiales	Ruminococcaceae	Butyricicoccus	uncultured_bacterium_g_Butyricicoccus	0.000329025536037	0.000140961987251	0.000133295566256
Firmicutes	Clostridia	Clostridiales	Ruminococcaceae	Faecalibacterium	uncultured_bacterium_g_Faecalibacterium	0.00197415321622	0.000908421695616	0.00139960344569
Firmicutes	Clostridia	Clostridiales	Ruminococcaceae	Fastidiosipila	uncultured_bacterium_g_Fastidiosipila	0.0	0.0	6.66477831281e-05
Firmicutes	Clostridia	Clostridiales	Ruminococcaceae	Flavonifractor	uncultured_bacterium_g_Flavonifractor	1.82791964465e-05	1.56624430279e-05	4.99858373461e-05
Firmicutes	Clostridia	Clostridiales	Ruminococcaceae	Ruminiclostridium_9	uncultured_bacterium_g_Ruminiclostridium_9	7.31167857861e-05	1.56624430279e-05	6.66477831281e-05
Firmicutes	Clostridia	Clostridiales	Ruminococcaceae	Ruminococcaceae_UCG-004	uncultured_bacterium_g_Ruminococcaceae_UCG-004	0.0	0.0	0.000316576969859
Firmicutes	Clostridia	Clostridiales	Ruminococcaceae	Ruminococcaceae_UCG-013	uncultured_bacterium_g_Ruminococcaceae_UCG-013	0.00042042151827	0.000187949316334	0.000316576969859
Firmicutes	Clostridia	Clostridiales	Ruminococcaceae	Ruminococcaceae_UCG-014	uncultured_bacterium_g_Ruminococcaceae_UCG-014	0.0	1.56624430279e-05	0.000766449505973
Firmicutes	Clostridia	Clostridiales	Ruminococcaceae	Ruminococcus_2	uncultured_bacterium_g_Ruminococcus_2	1.82791964465e-05	3.13248860557e-05	0.00089974507223
Firmicutes	Clostridia	Clostridiales	Ruminococcaceae	Subdoligranulum	uncultured_bacterium_g_Subdoligranulum	0.00217522437714	0.000642160164142	0.00188279987337
Firmicutes	Clostridia	Clostridiales	Ruminococcaceae	[Eubacterium]_coprostanoligenes_group	uncultured_bacterium_g_[Eubacterium]_coprostanoligenes_group	0.000731167857861	0.0	0.00114967425896
Firmicutes	Clostridia	Clostridiales	TC1	uncultured_bacterium_f_TC1	uncultured_bacterium_f_TC1	0.000255908750251	7.83122151393e-05	0.000283253078294
Firmicutes	Clostridia	D8A-2	uncultured_bacterium_o_D8A-2	uncultured_bacterium_o_D8A-2	uncultured_bacterium_o_D8A-2	0.0	0.0	4.99858373461e-05
Firmicutes	Clostridia	DTU014	uncultured_bacterium_o_DTU014	uncultured_bacterium_o_DTU014	uncultured_bacterium_o_DTU014	1.82791964465e-05	0.0	0.00103304063849
Firmicutes	Erysipelotrichia	Erysipelotrichales	Erysipelotrichaceae	Dubosiella	uncultured_bacterium_g_Dubosiella	0.000109675178679	3.13248860557e-05	0.00119966009631
Firmicutes	Erysipelotrichia	Erysipelotrichales	Erysipelotrichaceae	Erysipelatoclostridium	uncultured_bacterium_g_Erysipelatoclostridium	1.82791964465e-05	1.56624430279e-05	0.00016661945782
Firmicutes	Erysipelotrichia	Erysipelotrichales	Erysipelotrichaceae	Erysipelotrichaceae_UCG-003	uncultured_bacterium_g_Erysipelotrichaceae_UCG-003	0.00118814776902	0.000391561075697	0.000483196427679
Firmicutes	Erysipelotrichia	Erysipelotrichales	Erysipelotrichaceae	Faecalibaculum	uncultured_bacterium_g_Faecalibaculum	7.31167857861e-05	0.0	0.00504856957195
Firmicutes	Erysipelotrichia	Erysipelotrichales	Erysipelotrichaceae	Turicibacter	uncultured_bacterium_g_Turicibacter	0.0	0.0	0.000116633620474
Firmicutes	Negativicutes	Selenomonadales	Acidaminococcaceae	uncultured_bacterium_f_Acidaminococcaceae	uncultured_bacterium_f_Acidaminococcaceae	7.31167857861e-05	3.13248860557e-05	1.6661945782e-05
Firmicutes	Negativicutes	Selenomonadales	Veillonellaceae	Dialister	uncultured_bacterium_g_Dialister	0.000292467143144	0.000125299544223	0.000149957512038
Firmicutes	Negativicutes	Selenomonadales	Veillonellaceae	Megamonas	uncultured_bacterium_g_Megamonas	0.0	0.0	4.99858373461e-05
Firmicutes	Negativicutes	Selenomonadales	Veillonellaceae	uncultured_bacterium_f_Veillonellaceae	uncultured_bacterium_f_Veillonellaceae	0.000584934286289	0.000281923974502	0.000299915024077
Fusobacteria	Fusobacteriia	Fusobacteriales	Fusobacteriaceae	Fusobacterium	uncultured_bacterium_g_Fusobacterium	0.00036558392893	0.0	4.99858373461e-05
Gemmatimonadetes	Gemmatimonadetes	Gemmatimonadales	Gemmatimonadaceae	Gemmatimonas	uncultured_bacterium_g_Gemmatimonas	0.00102363500101	0.00120600811315	0.0089974507223
Gemmatimonadetes	Gemmatimonadetes	Gemmatimonadales	Gemmatimonadaceae	uncultured_bacterium_f_Gemmatimonadaceae	uncultured_bacterium_f_Gemmatimonadaceae	0.000109675178679	4.69873290836e-05	0.000716463668627
Hydrogenedentes	Hydrogenedentia	Hydrogenedentiales	Hydrogenedensaceae	uncultured_bacterium_f_Hydrogenedensaceae	uncultured_bacterium_f_Hydrogenedensaceae	0.010437421171	0.00618666499601	0.00356565639735
Latescibacteria	uncultured_bacterium_p_Latescibacteria	uncultured_bacterium_p_Latescibacteria	uncultured_bacterium_p_Latescibacteria	uncultured_bacterium_p_Latescibacteria	uncultured_bacterium_p_Latescibacteria	0.0	3.13248860557e-05	4.99858373461e-05
Lentisphaerae	Lentisphaeria	Victivallales	Victivallaceae	uncultured_bacterium_f_Victivallaceae	uncultured_bacterium_f_Victivallaceae	0.0	0.0	4.99858373461e-05
Nitrospirae	Nitrospira	Nitrospirales	Nitrospiraceae	Nitrospira	Nitrospira_defluvii	0.00583106366644	0.0156937679139	0.00218271489745
Nitrospirae	Nitrospira	Nitrospirales	Nitrospiraceae	Nitrospira	uncultured_bacterium_g_Nitrospira	0.000146233571572	0.000689147493226	0.0024992918673
Patescibacteria	Parcubacteria	Candidatus_Campbellbacteria	uncultured_bacterium_o_Candidatus_Campbellbacteria	uncultured_bacterium_o_Candidatus_Campbellbacteria	uncultured_bacterium_o_Candidatus_Campbellbacteria	0.00124298535836	0.000704809936254	9.99716746922e-05
Patescibacteria	Parcubacteria	Candidatus_Kaiserbacteria	uncultured_bacterium_o_Candidatus_Kaiserbacteria	uncultured_bacterium_o_Candidatus_Kaiserbacteria	uncultured_bacterium_o_Candidatus_Kaiserbacteria	0.000749447054307	0.000344573746613	3.33238915641e-05
Patescibacteria	Parcubacteria	Candidatus_Moranbacteria	uncultured_bacterium_o_Candidatus_Moranbacteria	uncultured_bacterium_o_Candidatus_Moranbacteria	uncultured_bacterium_o_Candidatus_Moranbacteria	0.0	0.0	1.6661945782e-05
Patescibacteria	Saccharimonadia	Saccharimonadales	Saccharimonadaceae	Candidatus_Saccharimonas	uncultured_bacterium_g_Candidatus_Saccharimonas	0.000164512768019	4.69873290836e-05	3.33238915641e-05
Patescibacteria	Saccharimonadia	Saccharimonadales	Saccharimonadaceae	uncultured_bacterium_f_Saccharimonadaceae	uncultured_bacterium_f_Saccharimonadaceae	0.000182791964465	0.000125299544223	1.6661945782e-05
Patescibacteria	Saccharimonadia	Saccharimonadales	uncultured_bacterium_o_Saccharimonadales	uncultured_bacterium_o_Saccharimonadales	uncultured_bacterium_o_Saccharimonadales	0.00204727000201	0.00202045515059	0.00138294149991
Patescibacteria	WS6_Dojkabacteria	candidate_division_WS6_bacterium_GW2011_GWE2_33_157	uncultured_bacterium_o_candidate_division_WS6_bacterium_GW2011_GWE2_33_157	uncultured_bacterium_o_candidate_division_WS6_bacterium_GW2011_GWE2_33_157	uncultured_bacterium_o_candidate_division_WS6_bacterium_GW2011_GWE2_33_157	9.13959822326e-05	0.0	0.000283253078294
Patescibacteria	WS6_Dojkabacteria	uncultured_bacterium_c_WS6_Dojkabacteria	uncultured_bacterium_c_WS6_Dojkabacteria	uncultured_bacterium_c_WS6_Dojkabacteria	uncultured_bacterium_c_WS6_Dojkabacteria	3.6558392893e-05	1.56624430279e-05	8.33097289101e-05
Patescibacteria	uncultured_bacterium_p_Patescibacteria	uncultured_bacterium_p_Patescibacteria	uncultured_bacterium_p_Patescibacteria	uncultured_bacterium_p_Patescibacteria	uncultured_bacterium_p_Patescibacteria	0.0108212842963	0.00336742525099	0.00131629371678
Planctomycetes	OM190	uncultured_bacterium_c_OM190	uncultured_bacterium_c_OM190	uncultured_bacterium_c_OM190	uncultured_bacterium_c_OM190	0.00859122232987	0.00507463154103	0.00349900861423
Planctomycetes	Phycisphaerae	Phycisphaerales	Phycisphaeraceae	CL500-3	uncultured_bacterium_g_CL500-3	1.82791964465e-05	0.0	0.0
Planctomycetes	Phycisphaerae	Phycisphaerales	Phycisphaeraceae	SM1A02	uncultured_bacterium_g_SM1A02	0.00440528634361	0.00322646326374	0.0144292450472
Planctomycetes	Planctomycetacia	Gemmatales	Gemmataceae	uncultured_bacterium_f_Gemmataceae	uncultured_bacterium_f_Gemmataceae	0.0	0.0	0.00024992918673
Planctomycetes	Planctomycetacia	Isosphaerales	Isosphaeraceae	uncultured_bacterium_f_Isosphaeraceae	uncultured_bacterium_f_Isosphaeraceae	1.82791964465e-05	0.0	0.000533182265025
Planctomycetes	vadinHA49	uncultured_bacterium_c_vadinHA49	uncultured_bacterium_c_vadinHA49	uncultured_bacterium_c_vadinHA49	uncultured_bacterium_c_vadinHA49	0.0	1.56624430279e-05	0.0
Proteobacteria	Alphaproteobacteria	Acetobacterales	Acetobacteraceae	Acetobacter	uncultured_bacterium_g_Acetobacter	0.0	3.13248860557e-05	0.006114934102
Proteobacteria	Alphaproteobacteria	Acetobacterales	Acetobacteraceae	Roseomonas	Roseomonas_sp	0.0	0.0	4.99858373461e-05
Proteobacteria	Alphaproteobacteria	Acetobacterales	Acetobacteraceae	Roseomonas	uncultured_bacterium_g_Roseomonas	0.000201071160912	0.00021927420239	0.00321575553593
Proteobacteria	Alphaproteobacteria	Acetobacterales	Acetobacteraceae	uncultured_bacterium_f_Acetobacteraceae	uncultured_bacterium_f_Acetobacteraceae	0.000877401429433	0.000563847949003	0.0010163786927
Proteobacteria	Alphaproteobacteria	Azospirillales	Azospirillaceae	Azospirillum	uncultured_bacterium_g_Azospirillum	3.6558392893e-05	0.0	0.000233267240948
Proteobacteria	Alphaproteobacteria	Azospirillales	Azospirillales_Incertae_Sedis	Stella	uncultured_bacterium_g_Stella	0.000292467143144	0.000313248860557	0.00268257327091
Proteobacteria	Alphaproteobacteria	Caulobacterales	Caulobacteraceae	Brevundimonas	uncultured_bacterium_g_Brevundimonas	0.00352788491418	0.00164455651793	0.012379825716
Proteobacteria	Alphaproteobacteria	Caulobacterales	Caulobacteraceae	Phenylobacterium	uncultured_bacterium_g_Phenylobacterium	1.82791964465e-05	0.000109637101195	0.000766449505973
Proteobacteria	Alphaproteobacteria	Caulobacterales	Caulobacteraceae	uncultured_bacterium_f_Caulobacteraceae	uncultured_bacterium_f_Caulobacteraceae	5.48375893396e-05	4.69873290836e-05	0.000149957512038
Proteobacteria	Alphaproteobacteria	Caulobacterales	Hyphomonadaceae	Hirschia	uncultured_bacterium_g_Hirschia	0.000511817500503	0.000454210847808	0.00169951846977
Proteobacteria	Alphaproteobacteria	Caulobacterales	Hyphomonadaceae	Hyphomonas	Hyphomonas_sp	0.000164512768019	0.000140961987251	0.000949730909576
Proteobacteria	Alphaproteobacteria	Caulobacterales	Hyphomonadaceae	SWB02	uncultured_bacterium_g_SWB02	0.00500849982635	0.00386862342788	0.016661945782
Proteobacteria	Alphaproteobacteria	Micavibrionales	uncultured_bacterium_o_Micavibrionales	uncultured_bacterium_o_Micavibrionales	uncultured_bacterium_o_Micavibrionales	0.00171824446597	0.000986733910755	0.00334905110219
Proteobacteria	Alphaproteobacteria	Micropepsales	Micropepsaceae	uncultured_bacterium_f_Micropepsaceae	uncultured_bacterium_f_Micropepsaceae	9.13959822326e-05	0.000156624430279	0.000649815885499
Proteobacteria	Alphaproteobacteria	Reyranellales	Reyranellaceae	Reyranella	uncultured_bacterium_g_Reyranella	0.000456979911163	0.00043854840478	0.00258260159621
Proteobacteria	Alphaproteobacteria	Rhizobiales	A0839	uncultured_bacterium_f_A0839	uncultured_bacterium_f_A0839	5.48375893396e-05	4.69873290836e-05	0.00116633620474
Proteobacteria	Alphaproteobacteria	Rhizobiales	Amb-16S-1323	uncultured_bacterium_f_Amb-16S-1323	uncultured_bacterium_f_Amb-16S-1323	0.0012978229477	0.00167588140398	0.00731459419831
Proteobacteria	Alphaproteobacteria	Rhizobiales	Beijerinckiaceae	28-YEA-48	Afipia_genosp	0.0	0.0	4.99858373461e-05
Proteobacteria	Alphaproteobacteria	Rhizobiales	Beijerinckiaceae	Bosea	uncultured_bacterium_g_Bosea	0.000274187946698	0.000234936645418	0.00119966009631
Proteobacteria	Alphaproteobacteria	Rhizobiales	Beijerinckiaceae	Methylobacterium	uncultured_bacterium_g_Methylobacterium	0.0	0.0	0.000133295566256
Proteobacteria	Alphaproteobacteria	Rhizobiales	Beijerinckiaceae	Methylocystis	uncultured_bacterium_g_Methylocystis	1.82791964465e-05	0.0	0.000533182265025
Proteobacteria	Alphaproteobacteria	Rhizobiales	Devosiaceae	uncultured_bacterium_f_Devosiaceae	uncultured_bacterium_f_Devosiaceae	0.000859122232987	0.000469873290836	0.00328240331906
Proteobacteria	Alphaproteobacteria	Rhizobiales	Hyphomicrobiaceae	Hyphomicrobium	Hyphomicrobium_sp	0.0	3.13248860557e-05	0.00384890947565
Proteobacteria	Alphaproteobacteria	Rhizobiales	Hyphomicrobiaceae	Hyphomicrobium	uncultured_bacterium_g_Hyphomicrobium	1.82791964465e-05	0.000140961987251	0.000516520319243
Proteobacteria	Alphaproteobacteria	Rhizobiales	Hyphomicrobiaceae	Pedomicrobium	uncultured_bacterium_g_Pedomicrobium	0.000274187946698	0.000234936645418	0.000916407018012
Proteobacteria	Alphaproteobacteria	Rhizobiales	Hyphomicrobiaceae	uncultured_bacterium_f_Hyphomicrobiaceae	uncultured_bacterium_f_Hyphomicrobiaceae	1.82791964465e-05	0.0	8.33097289101e-05
Proteobacteria	Alphaproteobacteria	Rhizobiales	Pleomorphomonadaceae	Chthonobacter	uncultured_bacterium_g_Chthonobacter	7.31167857861e-05	0.0	0.000366562807205
Proteobacteria	Alphaproteobacteria	Rhizobiales	Rhizobiaceae	Allorhizobium-Neorhizobium-Pararhizobium-Rhizobium	uncultured_bacterium_g_Allorhizobium-Neorhizobium-Pararhizobium-Rhizobium	5.48375893396e-05	1.56624430279e-05	0.000149957512038
Proteobacteria	Alphaproteobacteria	Rhizobiales	Rhizobiaceae	Aquamicrobium	uncultured_bacterium_g_Aquamicrobium	3.6558392893e-05	1.56624430279e-05	9.99716746922e-05
Proteobacteria	Alphaproteobacteria	Rhizobiales	Rhizobiaceae	Shinella	uncultured_bacterium_g_Shinella	0.000201071160912	0.000360236189641	0.00123298398787
Proteobacteria	Alphaproteobacteria	Rhizobiales	Rhizobiaceae	uncultured_bacterium_f_Rhizobiaceae	uncultured_bacterium_f_Rhizobiaceae	0.000859122232987	0.000783122151393	0.00358231834314
Proteobacteria	Alphaproteobacteria	Rhizobiales	Rhizobiales_Incertae_Sedis	Alsobacter	uncultured_bacterium_g_Alsobacter	0.0	0.0	9.99716746922e-05
Proteobacteria	Alphaproteobacteria	Rhizobiales	Rhizobiales_Incertae_Sedis	Bauldia	uncultured_bacterium_g_Bauldia	0.0	0.0	1.6661945782e-05
Proteobacteria	Alphaproteobacteria	Rhizobiales	Rhizobiales_Incertae_Sedis	Nordella	Nordella_oligomobilis	0.0	3.13248860557e-05	0.000133295566256
Proteobacteria	Alphaproteobacteria	Rhizobiales	Rhizobiales_Incertae_Sedis	Phreatobacter	uncultured_bacterium_g_Phreatobacter	0.000292467143144	0.000125299544223	0.00578169518636
Proteobacteria	Alphaproteobacteria	Rhizobiales	Rhizobiales_Incertae_Sedis	uncultured_bacterium_f_Rhizobiales_Incertae_Sedis	uncultured_bacterium_f_Rhizobiales_Incertae_Sedis	7.31167857861e-05	4.69873290836e-05	0.00089974507223
Proteobacteria	Alphaproteobacteria	Rhizobiales	Xanthobacteraceae	Pseudolabrys	uncultured_bacterium_g_Pseudolabrys	0.0	4.69873290836e-05	0.000666477831281
Proteobacteria	Alphaproteobacteria	Rhizobiales	Xanthobacteraceae	Rhodopseudomonas	uncultured_bacterium_g_Rhodopseudomonas	1.82791964465e-05	3.13248860557e-05	0.00339903693953
Proteobacteria	Alphaproteobacteria	Rhizobiales	Xanthobacteraceae	uncultured_bacterium_f_Xanthobacteraceae	uncultured_bacterium_f_Xanthobacteraceae	1.82791964465e-05	0.000109637101195	0.00254927770465
Proteobacteria	Alphaproteobacteria	Rhodobacterales	Rhodobacteraceae	Gemmobacter	uncultured_bacterium_g_Gemmobacter	0.00199243241267	0.000485535733864	0.00363230418048
Proteobacteria	Alphaproteobacteria	Rhodobacterales	Rhodobacteraceae	Paracoccus	uncultured_bacterium_g_Paracoccus	0.00230317875226	0.00145660720159	0.0036156422347
Proteobacteria	Alphaproteobacteria	Rhodobacterales	Rhodobacteraceae	Rhodobacter	uncultured_bacterium_g_Rhodobacter	0.00316230098525	0.0019108180494	0.0141459919689
Proteobacteria	Alphaproteobacteria	Rhodobacterales	Rhodobacteraceae	Roseobacter_clade_CHAB-I-5_lineage	uncultured_bacterium_g_Roseobacter_clade_CHAB-I-5_lineage	0.0	3.13248860557e-05	6.66477831281e-05
Proteobacteria	Alphaproteobacteria	Rhodobacterales	Rhodobacteraceae	Ruegeria	uncultured_bacterium_g_Ruegeria	0.0	0.0	6.66477831281e-05
Proteobacteria	Alphaproteobacteria	Rhodobacterales	Rhodobacteraceae	uncultured_bacterium_f_Rhodobacteraceae	uncultured_bacterium_f_Rhodobacteraceae	0.0039665856289	0.00223972935298	0.0201942782878
Proteobacteria	Alphaproteobacteria	Rhodospirillales	Rhodopirillaceae	Defluviicoccus	uncultured_bacterium_g_Defluviicoccus	0.000219350357358	0.000407223518724	0.000833097289101
Proteobacteria	Alphaproteobacteria	Rhodospirillales	Rhodospirillaceae	uncultured_bacterium_f_Rhodospirillaceae	uncultured_bacterium_f_Rhodospirillaceae	7.31167857861e-05	0.000125299544223	0.000933068963794
Proteobacteria	Alphaproteobacteria	Rickettsiales	Mitochondria	uncultured_bacterium_f_Mitochondria	uncultured_bacterium_f_Mitochondria	0.0	9.39746581672e-05	9.99716746922e-05
Proteobacteria	Alphaproteobacteria	Rickettsiales	Rickettsiaceae	Candidatus_Megaira	uncultured_bacterium_g_Candidatus_Megaira	5.48375893396e-05	1.56624430279e-05	0.0
Proteobacteria	Alphaproteobacteria	Sneathiellales	Sneathiellaceae	Ferrovibrio	uncultured_bacterium_g_Ferrovibrio	0.000219350357358	0.000125299544223	0.000233267240948
Proteobacteria	Alphaproteobacteria	Sphingomonadales	Sphingomonadaceae	Novosphingobium	uncultured_bacterium_g_Novosphingobium	0.000402142321824	0.000313248860557	0.00443207757802
Proteobacteria	Alphaproteobacteria	Sphingomonadales	Sphingomonadaceae	Sphingobium	uncultured_bacterium_g_Sphingobium	5.48375893396e-05	1.56624430279e-05	0.000699801722845
Proteobacteria	Alphaproteobacteria	Sphingomonadales	Sphingomonadaceae	Sphingomonas	uncultured_bacterium_g_Sphingomonas	0.000182791964465	0.000187949316334	0.00159954679507
Proteobacteria	Alphaproteobacteria	Sphingomonadales	Sphingomonadaceae	Sphingopyxis	uncultured_bacterium_g_Sphingopyxis	0.000603213482735	0.000391561075697	0.00523185097556
Proteobacteria	Alphaproteobacteria	Sphingomonadales	Sphingomonadaceae	Sphingorhabdus	uncultured_bacterium_g_Sphingorhabdus	0.00036558392893	0.000109637101195	0.00734791808987
Proteobacteria	Alphaproteobacteria	Sphingomonadales	Sphingomonadaceae	Sphingosinicella	uncultured_bacterium_g_Sphingosinicella	0.000383863125377	0.000203611759362	0.00188279987337
Proteobacteria	Alphaproteobacteria	Sphingomonadales	Sphingomonadaceae	uncultured_bacterium_f_Sphingomonadaceae	uncultured_bacterium_f_Sphingomonadaceae	0.000164512768019	3.13248860557e-05	0.000783111451755
Proteobacteria	Alphaproteobacteria	uncultured_bacterium_c_Alphaproteobacteria	uncultured_bacterium_c_Alphaproteobacteria	uncultured_bacterium_c_Alphaproteobacteria	uncultured_bacterium_c_Alphaproteobacteria	0.000584934286289	0.000501198176892	0.00516520319243
Proteobacteria	Deltaproteobacteria	Bdellovibrionales	Bdellovibrionaceae	Bdellovibrio	Bdellovibrio_bacteriovorus	0.000950518215219	0.000767459708365	0.000749787560191
Proteobacteria	Deltaproteobacteria	Bdellovibrionales	Bdellovibrionaceae	Bdellovibrio	uncultured_bacterium_g_Bdellovibrio	0.000712888661414	0.000798784594421	0.00196610960228
Proteobacteria	Deltaproteobacteria	Desulfovibrionales	Desulfomicrobiaceae	Desulfomicrobium	uncultured_bacterium_g_Desulfomicrobium	0.000146233571572	0.000140961987251	0.000749787560191
Proteobacteria	Deltaproteobacteria	Desulfovibrionales	Desulfovibrionaceae	Desulfovibrio	uncultured_bacterium_g_Desulfovibrio	0.000109675178679	4.69873290836e-05	0.000316576969859
Proteobacteria	Deltaproteobacteria	Desulfovibrionales	Desulfovibrionaceae	uncultured_bacterium_f_Desulfovibrionaceae	uncultured_bacterium_f_Desulfovibrionaceae	9.13959822326e-05	4.69873290836e-05	1.6661945782e-05
Proteobacteria	Deltaproteobacteria	Myxococcales	Archangiaceae	Anaeromyxobacter	uncultured_bacterium_g_Anaeromyxobacter	0.0	0.0	1.6661945782e-05
Proteobacteria	Deltaproteobacteria	Myxococcales	Haliangiaceae	Haliangium	uncultured_bacterium_g_Haliangium	1.82791964465e-05	1.56624430279e-05	0.00024992918673
Proteobacteria	Deltaproteobacteria	Myxococcales	P3OB-42	uncultured_bacterium_f_P3OB-42	uncultured_bacterium_f_P3OB-42	0.0	0.0	1.6661945782e-05
Proteobacteria	Deltaproteobacteria	Myxococcales	Phaselicystidaceae	Phaselicystis	uncultured_bacterium_g_Phaselicystis	0.000530096696949	0.000297586417529	0.000799773397537
Proteobacteria	Deltaproteobacteria	Myxococcales	Polyangiaceae	Pajaroellobacter	uncultured_bacterium_g_Pajaroellobacter	0.0	0.0	8.33097289101e-05
Proteobacteria	Deltaproteobacteria	Myxococcales	Sandaracinaceae	uncultured_bacterium_f_Sandaracinaceae	uncultured_bacterium_f_Sandaracinaceae	0.000164512768019	0.00021927420239	0.000333238915641
Proteobacteria	Deltaproteobacteria	Myxococcales	mle1-27	uncultured_bacterium_f_mle1-27	uncultured_bacterium_f_mle1-27	0.00413109839691	0.000532523062947	0.000283253078294
Proteobacteria	Deltaproteobacteria	Myxococcales	uncultured_bacterium_o_Myxococcales	uncultured_bacterium_o_Myxococcales	uncultured_bacterium_o_Myxococcales	0.0	1.56624430279e-05	0.0
Proteobacteria	Deltaproteobacteria	Oligoflexales	Oligoflexaceae	uncultured_bacterium_f_Oligoflexaceae	uncultured_bacterium_f_Oligoflexaceae	0.000146233571572	6.26497721115e-05	0.000283253078294
Proteobacteria	Deltaproteobacteria	SAR324_cladeMarine_group_B	bacterium_enrichment_culture_clone_B302011	uncultured_bacterium_f_bacterium_enrichment_culture_clone_B302011	uncultured_bacterium_f_bacterium_enrichment_culture_clone_B302011	1.82791964465e-05	1.56624430279e-05	6.66477831281e-05
Proteobacteria	Deltaproteobacteria	SAR324_cladeMarine_group_B	uncultured_bacterium_o_SAR324_cladeMarine_group_B	uncultured_bacterium_o_SAR324_cladeMarine_group_B	uncultured_bacterium_o_SAR324_cladeMarine_group_B	0.000127954375126	1.56624430279e-05	3.33238915641e-05
Proteobacteria	Gammaproteobacteria	Acidithiobacillales	Acidithiobacillaceae	Acidithiobacillus	uncultured_bacterium_g_Acidithiobacillus	1.82791964465e-05	1.56624430279e-05	0.00196610960228
Proteobacteria	Gammaproteobacteria	Aeromonadales	Aeromonadaceae	Aeromonas	uncultured_bacterium_g_Aeromonas	1.82791964465e-05	0.000610835278087	8.33097289101e-05
Proteobacteria	Gammaproteobacteria	Alteromonadales	Alteromonadaceae	Alishewanella	uncultured_bacterium_g_Alishewanella	0.00113331017968	0.00194214293546	0.000566506156589
Proteobacteria	Gammaproteobacteria	Betaproteobacteriales	Burkholderiaceae	AAP99	uncultured_bacterium_g_AAP99	0.0	0.0	9.99716746922e-05
Proteobacteria	Gammaproteobacteria	Betaproteobacteriales	Burkholderiaceae	Achromobacter	uncultured_bacterium_g_Achromobacter	1.82791964465e-05	1.56624430279e-05	0.000416548644551
Proteobacteria	Gammaproteobacteria	Betaproteobacteriales	Burkholderiaceae	Acidovorax	uncultured_bacterium_g_Acidovorax	0.0	0.0	4.99858373461e-05
Proteobacteria	Gammaproteobacteria	Betaproteobacteriales	Burkholderiaceae	Aquabacterium	uncultured_bacterium_g_Aquabacterium	1.82791964465e-05	0.0	1.6661945782e-05
Proteobacteria	Gammaproteobacteria	Betaproteobacteriales	Burkholderiaceae	Brachymonas	uncultured_bacterium_g_Brachymonas	0.0	1.56624430279e-05	1.6661945782e-05
Proteobacteria	Gammaproteobacteria	Betaproteobacteriales	Burkholderiaceae	Burkholderia-Caballeronia-Paraburkholderia	uncultured_bacterium_g_Burkholderia-Caballeronia-Paraburkholderia	1.82791964465e-05	0.0	3.33238915641e-05
Proteobacteria	Gammaproteobacteria	Betaproteobacteriales	Burkholderiaceae	Castellaniella	uncultured_bacterium_g_Castellaniella	0.0	0.0	3.33238915641e-05
Proteobacteria	Gammaproteobacteria	Betaproteobacteriales	Burkholderiaceae	Comamonas	uncultured_bacterium_g_Comamonas	7.31167857861e-05	0.000422885961752	0.000349900861423
Proteobacteria	Gammaproteobacteria	Betaproteobacteriales	Burkholderiaceae	Hydrogenophaga	uncultured_bacterium_g_Hydrogenophaga	0.00617836839893	0.00513728131314	0.0156622290351
Proteobacteria	Gammaproteobacteria	Betaproteobacteriales	Burkholderiaceae	Ideonella	uncultured_bacterium_g_Ideonella	9.13959822326e-05	0.000109637101195	0.000133295566256
Proteobacteria	Gammaproteobacteria	Betaproteobacteriales	Burkholderiaceae	Inhella	uncultured_bacterium_g_Inhella	0.000347304732484	0.000172286873306	0.00016661945782
Proteobacteria	Gammaproteobacteria	Betaproteobacteriales	Burkholderiaceae	Lautropia	uncultured_bacterium_g_Lautropia	1.82791964465e-05	0.0	0.000116633620474
Proteobacteria	Gammaproteobacteria	Betaproteobacteriales	Burkholderiaceae	Limnobacter	uncultured_bacterium_g_Limnobacter	1.82791964465e-05	3.13248860557e-05	0.001299631771
Proteobacteria	Gammaproteobacteria	Betaproteobacteriales	Burkholderiaceae	Mitsuaria	Pseudomonas_sp	0.0	1.56624430279e-05	8.33097289101e-05
Proteobacteria	Gammaproteobacteria	Betaproteobacteriales	Burkholderiaceae	Ottowia	uncultured_bacterium_g_Ottowia	0.0	1.56624430279e-05	8.33097289101e-05
Proteobacteria	Gammaproteobacteria	Betaproteobacteriales	Burkholderiaceae	Parapusillimonas	Parapusillimonas_granuli	0.0	0.0	1.6661945782e-05
Proteobacteria	Gammaproteobacteria	Betaproteobacteriales	Burkholderiaceae	Parasutterella	Burkholderiales_bacterium_YL45	3.6558392893e-05	0.0	0.000133295566256
Proteobacteria	Gammaproteobacteria	Betaproteobacteriales	Burkholderiaceae	Pigmentiphaga	uncultured_bacterium_g_Pigmentiphaga	0.0	0.0	6.66477831281e-05
Proteobacteria	Gammaproteobacteria	Betaproteobacteriales	Burkholderiaceae	Piscinibacter	uncultured_bacterium_g_Piscinibacter	1.82791964465e-05	3.13248860557e-05	6.66477831281e-05
Proteobacteria	Gammaproteobacteria	Betaproteobacteriales	Burkholderiaceae	Ralstonia	uncultured_bacterium_g_Ralstonia	5.48375893396e-05	0.0	6.66477831281e-05
Proteobacteria	Gammaproteobacteria	Betaproteobacteriales	Burkholderiaceae	Simplicispira	uncultured_bacterium_g_Simplicispira	1.82791964465e-05	0.0	0.000149957512038
Proteobacteria	Gammaproteobacteria	Betaproteobacteriales	Burkholderiaceae	Sphaerotilus	Sphaerotilus_natans_subsp	0.000182791964465	0.0	9.99716746922e-05
Proteobacteria	Gammaproteobacteria	Betaproteobacteriales	Burkholderiaceae	uncultured_bacterium_f_Burkholderiaceae	uncultured_bacterium_f_Burkholderiaceae	0.01522657064	0.0145034222438	0.0232934002033
Proteobacteria	Gammaproteobacteria	Betaproteobacteriales	Hydrogenophilaceae	Thiobacillus	uncultured_bacterium_g_Thiobacillus	0.000109675178679	3.13248860557e-05	0.000183281403602
Proteobacteria	Gammaproteobacteria	Betaproteobacteriales	Methylophilaceae	Methylobacillus	uncultured_bacterium_g_Methylobacillus	0.0	0.0	0.00024992918673
Proteobacteria	Gammaproteobacteria	Betaproteobacteriales	Nitrosomonadaceae	966-1	uncultured_bacterium_g_966-1	0.000146233571572	0.00104938368287	0.000399886698769
Proteobacteria	Gammaproteobacteria	Betaproteobacteriales	Nitrosomonadaceae	Ellin6067	uncultured_bacterium_g_Ellin6067	0.000877401429433	0.000532523062947	0.00848093040305
Proteobacteria	Gammaproteobacteria	Betaproteobacteriales	Nitrosomonadaceae	GOUTA6	uncultured_bacterium_g_GOUTA6	0.0	0.0	0.000116633620474
Proteobacteria	Gammaproteobacteria	Betaproteobacteriales	Nitrosomonadaceae	Nitrosomonas	Nitrosomonas_europaea_ATCC_19718	1.82791964465e-05	7.83122151393e-05	0.00098305480114
Proteobacteria	Gammaproteobacteria	Betaproteobacteriales	Nitrosomonadaceae	Nitrosomonas	Nitrosomonas_sp	0.0	0.0	0.000533182265025
Proteobacteria	Gammaproteobacteria	Betaproteobacteriales	Nitrosomonadaceae	Nitrosomonas	uncultured_bacterium_g_Nitrosomonas	0.00855466393697	0.00784688395696	0.0160787776797
Proteobacteria	Gammaproteobacteria	Betaproteobacteriales	Rhodocyclaceae	Azoarcus	uncultured_bacterium_g_Azoarcus	0.0155190377831	0.0156937679139	0.0125131212823
Proteobacteria	Gammaproteobacteria	Betaproteobacteriales	Rhodocyclaceae	Azospira	uncultured_bacterium_g_Azospira	0.000164512768019	0.000140961987251	0.000766449505973
Proteobacteria	Gammaproteobacteria	Betaproteobacteriales	Rhodocyclaceae	Dechlorobacter	uncultured_bacterium_g_Dechlorobacter	0.000456979911163	0.00043854840478	0.000133295566256
Proteobacteria	Gammaproteobacteria	Betaproteobacteriales	Rhodocyclaceae	Dechloromonas	uncultured_bacterium_g_Dechloromonas	0.00142577732283	0.00324212570677	0.00299915024077
Proteobacteria	Gammaproteobacteria	Betaproteobacteriales	Rhodocyclaceae	Dechlorosoma	bacterium_str	0.0	0.0	1.6661945782e-05
Proteobacteria	Gammaproteobacteria	Betaproteobacteriales	Rhodocyclaceae	Denitratisoma	uncultured_bacterium_g_Denitratisoma	0.00219350357358	0.00244334111235	0.0113467850776
Proteobacteria	Gammaproteobacteria	Betaproteobacteriales	Rhodocyclaceae	Methyloversatilis	uncultured_bacterium_g_Methyloversatilis	0.000822563840094	0.0012373329992	0.000233267240948
Proteobacteria	Gammaproteobacteria	Betaproteobacteriales	Rhodocyclaceae	Sulfuritalea	uncultured_bacterium_g_Sulfuritalea	0.0	0.0	3.33238915641e-05
Proteobacteria	Gammaproteobacteria	Betaproteobacteriales	Rhodocyclaceae	Thauera	uncultured_bacterium_g_Thauera	0.0703749063191	0.121415258352	0.0156788909809
Proteobacteria	Gammaproteobacteria	Betaproteobacteriales	Rhodocyclaceae	Zoogloea	uncultured_bacterium_g_Zoogloea	0.197652951176	0.204034645324	0.00916407018012
Proteobacteria	Gammaproteobacteria	Betaproteobacteriales	Rhodocyclaceae	uncultured_bacterium_f_Rhodocyclaceae	uncultured_bacterium_f_Rhodocyclaceae	0.0013343813406	0.00159756918884	0.00121632204209
Proteobacteria	Gammaproteobacteria	Betaproteobacteriales	SC-I-84	uncultured_bacterium_f_SC-I-84	uncultured_bacterium_f_SC-I-84	0.000146233571572	0.000140961987251	0.00743122781878
Proteobacteria	Gammaproteobacteria	Betaproteobacteriales	uncultured_bacterium_o_Betaproteobacteriales	uncultured_bacterium_o_Betaproteobacteriales	uncultured_bacterium_o_Betaproteobacteriales	7.31167857861e-05	0.0	0.000216605295166
Proteobacteria	Gammaproteobacteria	Cellvibrionales	Spongiibacteraceae	BD1-7_clade	uncultured_bacterium_g_BD1-7_clade	0.0	0.0	4.99858373461e-05
Proteobacteria	Gammaproteobacteria	Competibacterales	Competibacteraceae	Candidatus_Competibacter	uncultured_bacterium_g_Candidatus_Competibacter	0.00464291589742	0.0082071201466	0.0500858090208
Proteobacteria	Gammaproteobacteria	Competibacterales	Competibacteraceae	Plasticicumulans	uncultured_bacterium_g_Plasticicumulans	0.116584714936	0.177988002569	0.0212439808721
Proteobacteria	Gammaproteobacteria	Coxiellales	Coxiellaceae	Coxiella	uncultured_bacterium_g_Coxiella	0.0	0.0	1.6661945782e-05
Proteobacteria	Gammaproteobacteria	Enterobacteriales	Enterobacteriaceae	Enterobacter	uncultured_bacterium_g_Enterobacter	0.00144405651928	0.000485535733864	0.000683139777063
Proteobacteria	Gammaproteobacteria	Enterobacteriales	Enterobacteriaceae	Escherichia-Shigella	uncultured_bacterium_g_Escherichia-Shigella	0.00480742866544	0.00296020173227	0.00103304063849
Proteobacteria	Gammaproteobacteria	Enterobacteriales	Enterobacteriaceae	uncultured_bacterium_f_Enterobacteriaceae	uncultured_bacterium_f_Enterobacteriaceae	0.00137093973349	0.000908421695616	8.33097289101e-05
Proteobacteria	Gammaproteobacteria	Gammaproteobacteria_Incertae_Sedis	uncultured_bacterium_o_Gammaproteobacteria_Incertae_Sedis	uncultured_bacterium_o_Gammaproteobacteria_Incertae_Sedis	uncultured_bacterium_o_Gammaproteobacteria_Incertae_Sedis	0.000694609464968	0.00073613482231	0.00169951846977
Proteobacteria	Gammaproteobacteria	JG36-GS-52	uncultured_bacterium_o_JG36-GS-52	uncultured_bacterium_o_JG36-GS-52	uncultured_bacterium_o_JG36-GS-52	0.0	7.83122151393e-05	0.000933068963794
Proteobacteria	Gammaproteobacteria	Legionellales	Legionellaceae	Legionella	uncultured_bacterium_g_Legionella	0.000329025536037	0.000125299544223	6.66477831281e-05
Proteobacteria	Gammaproteobacteria	PLTA13	uncultured_bacterium_o_PLTA13	uncultured_bacterium_o_PLTA13	uncultured_bacterium_o_PLTA13	1.82791964465e-05	0.0	0.000199943349384
Proteobacteria	Gammaproteobacteria	Pseudomonadales	Moraxellaceae	Acinetobacter	uncultured_bacterium_g_Acinetobacter	0.00109675178679	0.000610835278087	0.00291584051185
Proteobacteria	Gammaproteobacteria	Pseudomonadales	Pseudomonadaceae	Pseudomonas	uncultured_bacterium_g_Pseudomonas	0.000603213482735	0.00065782260717	0.00604828631888
Proteobacteria	Gammaproteobacteria	R7C24	uncultured_bacterium_o_R7C24	uncultured_bacterium_o_R7C24	uncultured_bacterium_o_R7C24	0.0	0.0	4.99858373461e-05
Proteobacteria	Gammaproteobacteria	Steroidobacterales	Steroidobacteraceae	uncultured_bacterium_f_Steroidobacteraceae	uncultured_bacterium_f_Steroidobacteraceae	0.0	1.56624430279e-05	8.33097289101e-05
Proteobacteria	Gammaproteobacteria	Thiotrichales	Thiotrichaceae	Thiothrix	uncultured_bacterium_g_Thiothrix	0.0	1.56624430279e-05	4.99858373461e-05
Proteobacteria	Gammaproteobacteria	Vibrionales	Vibrionaceae	Photobacterium	uncultured_bacterium_g_Photobacterium	1.82791964465e-05	0.0	6.66477831281e-05
Proteobacteria	Gammaproteobacteria	Vibrionales	Vibrionaceae	Vibrio	uncultured_bacterium_g_Vibrio	5.48375893396e-05	0.0	0.0
Proteobacteria	Gammaproteobacteria	WD260	uncultured_bacterium_o_WD260	uncultured_bacterium_o_WD260	uncultured_bacterium_o_WD260	3.6558392893e-05	3.13248860557e-05	0.000216605295166
Proteobacteria	Gammaproteobacteria	Xanthomonadales	Rhodanobacteraceae	Aquimonas	uncultured_bacterium_g_Aquimonas	0.00506333741569	0.0012373329992	0.00144958928304
Proteobacteria	Gammaproteobacteria	Xanthomonadales	Rhodanobacteraceae	Dokdonella	uncultured_bacterium_g_Dokdonella	3.6558392893e-05	6.26497721115e-05	0.000816435343319
Proteobacteria	Gammaproteobacteria	Xanthomonadales	Rhodanobacteraceae	Pseudofulvimonas	uncultured_bacterium_g_Pseudofulvimonas	0.000566655089842	0.000360236189641	0.00891414099339
Proteobacteria	Gammaproteobacteria	Xanthomonadales	Rhodanobacteraceae	uncultured_bacterium_f_Rhodanobacteraceae	uncultured_bacterium_f_Rhodanobacteraceae	0.00173652366242	0.00173853117609	0.00179949014446
Proteobacteria	Gammaproteobacteria	Xanthomonadales	Xanthomonadaceae	Arenimonas	bacterium_CYCU-0215	0.000786005447201	0.000375898632669	0.00293250245764
Proteobacteria	Gammaproteobacteria	Xanthomonadales	Xanthomonadaceae	Arenimonas	uncultured_bacterium_g_Arenimonas	0.0	0.0	4.99858373461e-05
Proteobacteria	Gammaproteobacteria	Xanthomonadales	Xanthomonadaceae	Pseudoxanthomonas	Pseudoxanthomonas_mexicana	0.00116986857258	0.00101805879681	0.00978056217405
Proteobacteria	Gammaproteobacteria	Xanthomonadales	Xanthomonadaceae	Pseudoxanthomonas	uncultured_bacterium_g_Pseudoxanthomonas	3.6558392893e-05	3.13248860557e-05	0.000449872536115
Proteobacteria	Gammaproteobacteria	Xanthomonadales	Xanthomonadaceae	Stenotrophomonas	uncultured_bacterium_g_Stenotrophomonas	3.6558392893e-05	7.83122151393e-05	0.000699801722845
Proteobacteria	Gammaproteobacteria	Xanthomonadales	Xanthomonadaceae	Thermomonas	uncultured_bacterium_g_Thermomonas	0.0	1.56624430279e-05	3.33238915641e-05
Proteobacteria	Gammaproteobacteria	Xanthomonadales	Xanthomonadaceae	uncultured_bacterium_f_Xanthomonadaceae	uncultured_bacterium_f_Xanthomonadaceae	0.0	3.13248860557e-05	0.000733125614409
Proteobacteria	Gammaproteobacteria	uncultured_bacterium_c_Gammaproteobacteria	uncultured_bacterium_c_Gammaproteobacteria	uncultured_bacterium_c_Gammaproteobacteria	uncultured_bacterium_c_Gammaproteobacteria	0.00352788491418	0.00357103701035	0.00146625122882
Spirochaetes	Leptospirae	Leptospirales	Leptospiraceae	Turneriella	Turneriella_parva	0.00444184473651	0.00101805879681	0.00089974507223
Spirochaetes	MVP-15	uncultured_bacterium_c_MVP-15	uncultured_bacterium_c_MVP-15	uncultured_bacterium_c_MVP-15	uncultured_bacterium_c_MVP-15	9.13959822326e-05	0.0	0.0
Spirochaetes	Spirochaetia	Spirochaetales	Spirochaetaceae	Treponema_2	bacterium_enrichment_culture_clone_BBMC-5	0.0	4.69873290836e-05	0.0
Spirochaetes	Spirochaetia	Spirochaetales	Spirochaetaceae	uncultured_bacterium_f_Spirochaetaceae	uncultured_bacterium_f_Spirochaetaceae	0.000621492679182	0.000391561075697	0.00416548644551
Synergistetes	Synergistia	Synergistales	Synergistaceae	Acetomicrobium	uncultured_bacterium_g_Acetomicrobium	0.0	0.0	0.000833097289101
Synergistetes	Synergistia	Synergistales	Synergistaceae	Fretibacterium	uncultured_bacterium_g_Fretibacterium	0.000621492679182	1.56624430279e-05	3.33238915641e-05
Synergistetes	Synergistia	Synergistales	Synergistaceae	Syner-01	uncultured_bacterium_g_Syner-01	0.000201071160912	0.000140961987251	3.33238915641e-05
Synergistetes	Synergistia	Synergistales	Synergistaceae	uncultured_bacterium_f_Synergistaceae	uncultured_bacterium_f_Synergistaceae	0.000383863125377	0.000187949316334	4.99858373461e-05
Tenericutes	Mollicutes	EUB33-2	uncultured_bacterium_o_EUB33-2	uncultured_bacterium_o_EUB33-2	uncultured_bacterium_o_EUB33-2	9.13959822326e-05	0.000203611759362	6.66477831281e-05
Verrucomicrobia	Verrucomicrobiae	Chthoniobacterales	Terrimicrobiaceae	Terrimicrobium	uncultured_bacterium_g_Terrimicrobium	9.13959822326e-05	3.13248860557e-05	0.000366562807205
Verrucomicrobia	Verrucomicrobiae	Opitutales	Opitutaceae	Cephaloticoccus	uncultured_bacterium_g_Cephaloticoccus	0.000201071160912	0.000125299544223	0.00024992918673
Verrucomicrobia	Verrucomicrobiae	Opitutales	Opitutaceae	Lacunisphaera	Opitutus_sp	9.13959822326e-05	0.000109637101195	0.000133295566256
Verrucomicrobia	Verrucomicrobiae	Opitutales	Opitutaceae	Opitutus	uncultured_bacterium_g_Opitutus	0.000438700714717	0.000485535733864	0.000183281403602
Verrucomicrobia	Verrucomicrobiae	Opitutales	Opitutaceae	uncultured_bacterium_f_Opitutaceae	uncultured_bacterium_f_Opitutaceae	0.000127954375126	7.83122151393e-05	0.00118299815052
Verrucomicrobia	Verrucomicrobiae	Pedosphaerales	Pedosphaeraceae	ADurb.Bin063-1	uncultured_bacterium_g_ADurb.Bin063-1	7.31167857861e-05	0.000140961987251	0.000549844210807
Verrucomicrobia	Verrucomicrobiae	Pedosphaerales	Pedosphaeraceae	Oikopleura_dioica	uncultured_bacterium_g_Oikopleura_dioica	0.000292467143144	0.000814447037449	0.000149957512038
Verrucomicrobia	Verrucomicrobiae	Pedosphaerales	Pedosphaeraceae	bacterium_enrichment_culture_clone_R4-41B	uncultured_bacterium_g_bacterium_enrichment_culture_clone_R4-41B	3.6558392893e-05	1.56624430279e-05	0.0
Verrucomicrobia	Verrucomicrobiae	Pedosphaerales	Pedosphaeraceae	uncultured_bacterium_f_Pedosphaeraceae	uncultured_bacterium_f_Pedosphaeraceae	0.00233973714516	0.00244334111235	0.000116633620474
Verrucomicrobia	Verrucomicrobiae	Verrucomicrobiales	Akkermansiaceae	Akkermansia	uncultured_bacterium_g_Akkermansia	0.000146233571572	3.13248860557e-05	0.00799773397537
Verrucomicrobia	Verrucomicrobiae	Verrucomicrobiales	DEV007	uncultured_bacterium_f_DEV007	uncultured_bacterium_f_DEV007	0.00848154715119	0.00228671668207	0.0129296699269
Verrucomicrobia	Verrucomicrobiae	Verrucomicrobiales	Rubritaleaceae	Haloferula	uncultured_bacterium_g_Haloferula	0.000822563840094	0.00021927420239	3.33238915641e-05
Verrucomicrobia	Verrucomicrobiae	Verrucomicrobiales	Verrucomicrobiaceae	Brevifollis	uncultured_bacterium_g_Brevifollis	0.0479280530828	0.00853603145019	0.00168285652398
Verrucomicrobia	Verrucomicrobiae	Verrucomicrobiales	Verrucomicrobiaceae	Prosthecobacter	uncultured_bacterium_g_Prosthecobacter	0.009742811706	0.00499631932589	0.00409883866238
Verrucomicrobia	Verrucomicrobiae	Verrucomicrobiales	Verrucomicrobiaceae	uncultured_bacterium_f_Verrucomicrobiaceae	uncultured_bacterium_f_Verrucomicrobiaceae	0.00422249437915	0.000971071467728	0.000299915024077
WPS-2	uncultured_bacterium_p_WPS-2	uncultured_bacterium_p_WPS-2	uncultured_bacterium_p_WPS-2	uncultured_bacterium_p_WPS-2	uncultured_bacterium_p_WPS-2	0.0109492386715	0.0141901733832	0.000333238915641
