# Supplementary material for: Effect of tetracycline on nitrogen removal in Moving Bed Biofilm Reactor (MBBR) System
Source: PLoS One. 2022 Jan 10;17(1):e0261306. doi: 10.1371/journal.pone.0261306 (PMC8746769; doi:10.1371/journal.pone.0261306)
Supplement: S2 Data — (ZIP) [file pone.0261306.s002.zip › customer_backup/Abundance_dir/treat/treat.all.abundance]

Phylum	Class	Order	Family	Genus	Species	B2	B1	B3
Acidobacteria	Acidobacteriia	Solibacterales	Solibacteraceae_Subgroup_3	Bryobacter	Acidobacteriaceae_bacterium_enrichment_culture_clone_ANA-RAS-33	53.0	69.0	259.0
Acidobacteria	Acidobacteriia	Solibacterales	Solibacteraceae_Subgroup_3	Bryobacter	uncultured_bacterium_g_Bryobacter	8.0	31.0	22.0
Acidobacteria	Acidobacteriia	Solibacterales	Solibacteraceae_Subgroup_3	Paludibaculum	uncultured_bacterium_g_Paludibaculum	10.0	1.0	4.0
Acidobacteria	Acidobacteriia	Solibacterales	Solibacteraceae_Subgroup_3	uncultured_bacterium_f_Solibacteraceae_Subgroup_3	uncultured_bacterium_f_Solibacteraceae_Subgroup_3	5.0	2.0	6.0
Acidobacteria	Acidobacteriia	Subgroup_2	uncultured_bacterium_o_Subgroup_2	uncultured_bacterium_o_Subgroup_2	uncultured_bacterium_o_Subgroup_2	4.0	4.0	5.0
Acidobacteria	Aminicenantia	Aminicenantales	uncultured_bacterium_o_Aminicenantales	uncultured_bacterium_o_Aminicenantales	uncultured_bacterium_o_Aminicenantales	15.0	15.0	0.0
Acidobacteria	Blastocatellia_Subgroup_4	Blastocatellales	Blastocatellaceae	JGI_0001001-H03	uncultured_bacterium_g_JGI_0001001-H03	61.0	61.0	102.0
Acidobacteria	Blastocatellia_Subgroup_4	Blastocatellales	Blastocatellaceae	OLB17	uncultured_bacterium_g_OLB17	3368.0	3686.0	11944.0
Acidobacteria	Blastocatellia_Subgroup_4	Blastocatellales	Blastocatellaceae	uncultured_bacterium_f_Blastocatellaceae	uncultured_bacterium_f_Blastocatellaceae	29.0	42.0	46.0
Acidobacteria	Blastocatellia_Subgroup_4	DS-100	uncultured_bacterium_o_DS-100	uncultured_bacterium_o_DS-100	uncultured_bacterium_o_DS-100	2.0	0.0	8.0
Acidobacteria	Holophagae	Holophagales	Holophagaceae	Geothrix	uncultured_bacterium_g_Geothrix	0.0	0.0	1.0
Acidobacteria	Holophagae	Subgroup_7	uncultured_bacterium_o_Subgroup_7	uncultured_bacterium_o_Subgroup_7	uncultured_bacterium_o_Subgroup_7	6.0	2.0	48.0
Acidobacteria	Subgroup_17	uncultured_bacterium_c_Subgroup_17	uncultured_bacterium_c_Subgroup_17	uncultured_bacterium_c_Subgroup_17	uncultured_bacterium_c_Subgroup_17	0.0	6.0	11.0
Acidobacteria	Subgroup_22	uncultured_bacterium_c_Subgroup_22	uncultured_bacterium_c_Subgroup_22	uncultured_bacterium_c_Subgroup_22	uncultured_bacterium_c_Subgroup_22	0.0	0.0	1.0
Acidobacteria	Subgroup_6	uncultured_bacterium_c_Subgroup_6	uncultured_bacterium_c_Subgroup_6	uncultured_bacterium_c_Subgroup_6	uncultured_bacterium_c_Subgroup_6	71.0	110.0	66.0
Acidobacteria	Thermoanaerobaculia	Thermoanaerobaculales	Thermoanaerobaculaceae	Subgroup_10	uncultured_bacterium_g_Subgroup_10	2.0	0.0	3.0
Actinobacteria	Acidimicrobiia	Microtrichales	Iamiaceae	Iamia	uncultured_bacterium_g_Iamia	2.0	1.0	15.0
Actinobacteria	Acidimicrobiia	Microtrichales	Ilumatobacteraceae	CL500-29_marine_group	Hevea_brasiliensis_phytoplasma	0.0	0.0	1.0
Actinobacteria	Acidimicrobiia	Microtrichales	Ilumatobacteraceae	CL500-29_marine_group	uncultured_bacterium_g_CL500-29_marine_group	1.0	1.0	12.0
Actinobacteria	Acidimicrobiia	Microtrichales	Ilumatobacteraceae	Ilumatobacter	uncultured_bacterium_g_Ilumatobacter	2.0	0.0	4.0
Actinobacteria	Acidimicrobiia	Microtrichales	Ilumatobacteraceae	uncultured_bacterium_f_Ilumatobacteraceae	uncultured_bacterium_f_Ilumatobacteraceae	3.0	1.0	13.0
Actinobacteria	Acidimicrobiia	Microtrichales	Microtrichaceae	IMCC26207	uncultured_bacterium_g_IMCC26207	1.0	3.0	30.0
Actinobacteria	Acidimicrobiia	Microtrichales	Microtrichaceae	uncultured_bacterium_f_Microtrichaceae	uncultured_bacterium_f_Microtrichaceae	2.0	1.0	6.0
Actinobacteria	Acidimicrobiia	Microtrichales	uncultured_bacterium_o_Microtrichales	uncultured_bacterium_o_Microtrichales	uncultured_bacterium_o_Microtrichales	14.0	7.0	31.0
Actinobacteria	Actinobacteria	Bifidobacteriales	Bifidobacteriaceae	Bifidobacterium	Bifidobacterium_animalis	1.0	2.0	87.0
Actinobacteria	Actinobacteria	Bifidobacteriales	Bifidobacteriaceae	Bifidobacterium	Bifidobacterium_longum_subsp	61.0	35.0	18.0
Actinobacteria	Actinobacteria	Bifidobacteriales	Bifidobacteriaceae	Bifidobacterium	uncultured_bacterium_g_Bifidobacterium	224.0	130.0	151.0
Actinobacteria	Actinobacteria	Bifidobacteriales	Bifidobacteriaceae	Gardnerella	uncultured_bacterium_g_Gardnerella	0.0	0.0	5.0
Actinobacteria	Actinobacteria	Corynebacteriales	Mycobacteriaceae	Mycobacterium	uncultured_bacterium_g_Mycobacterium	4.0	6.0	37.0
Actinobacteria	Actinobacteria	Corynebacteriales	Nocardiaceae	Gordonia	uncultured_bacterium_g_Gordonia	0.0	1.0	2.0
Actinobacteria	Actinobacteria	Frankiales	Cryptosporangiaceae	Fodinicola	bacterium	1.0	0.0	3.0
Actinobacteria	Actinobacteria	Frankiales	Nakamurellaceae	Nakamurella	uncultured_bacterium_g_Nakamurella	0.0	0.0	21.0
Actinobacteria	Actinobacteria	Kineosporiales	Kineosporiaceae	uncultured_bacterium_f_Kineosporiaceae	uncultured_bacterium_f_Kineosporiaceae	0.0	1.0	5.0
Actinobacteria	Actinobacteria	Micrococcales	Brevibacteriaceae	Brevibacterium	uncultured_bacterium_g_Brevibacterium	3.0	1.0	6.0
Actinobacteria	Actinobacteria	Micrococcales	Intrasporangiaceae	uncultured_bacterium_f_Intrasporangiaceae	uncultured_bacterium_f_Intrasporangiaceae	7.0	4.0	1.0
Actinobacteria	Actinobacteria	Micrococcales	Microbacteriaceae	Leucobacter	uncultured_bacterium_g_Leucobacter	1.0	1.0	1.0
Actinobacteria	Actinobacteria	Micrococcales	Microbacteriaceae	Microbacterium	uncultured_bacterium_g_Microbacterium	2.0	0.0	19.0
Actinobacteria	Actinobacteria	Micrococcales	Microbacteriaceae	uncultured_bacterium_f_Microbacteriaceae	uncultured_bacterium_f_Microbacteriaceae	2.0	0.0	2.0
Actinobacteria	Actinobacteria	Micrococcales	Micrococcaceae	uncultured_bacterium_f_Micrococcaceae	uncultured_bacterium_f_Micrococcaceae	2.0	3.0	6.0
Actinobacteria	Actinobacteria	Micrococcales	Promicromonosporaceae	Promicromonospora	uncultured_bacterium_g_Promicromonospora	0.0	1.0	3.0
Actinobacteria	Actinobacteria	Micrococcales	uncultured_bacterium_o_Micrococcales	uncultured_bacterium_o_Micrococcales	uncultured_bacterium_o_Micrococcales	0.0	1.0	2.0
Actinobacteria	Actinobacteria	PeM15	uncultured_bacterium_o_PeM15	uncultured_bacterium_o_PeM15	uncultured_bacterium_o_PeM15	1.0	0.0	0.0
Actinobacteria	Actinobacteria	Propionibacteriales	Propionibacteriaceae	Brooklawnia	uncultured_bacterium_g_Brooklawnia	2.0	0.0	0.0
Actinobacteria	Actinobacteria	Propionibacteriales	Propionibacteriaceae	Micropruina	uncultured_bacterium_g_Micropruina	0.0	1.0	1.0
Actinobacteria	Actinobacteria	Propionibacteriales	Propionibacteriaceae	Propionicicella	uncultured_bacterium_g_Propionicicella	0.0	2.0	0.0
Actinobacteria	Actinobacteria	Propionibacteriales	Propionibacteriaceae	Propioniciclava	uncultured_bacterium_g_Propioniciclava	5.0	3.0	0.0
Actinobacteria	Actinobacteria	Propionibacteriales	Propionibacteriaceae	uncultured_bacterium_f_Propionibacteriaceae	uncultured_bacterium_f_Propionibacteriaceae	3.0	0.0	7.0
Actinobacteria	Actinobacteria	Pseudonocardiales	Pseudonocardiaceae	Pseudonocardia	uncultured_bacterium_g_Pseudonocardia	0.0	3.0	15.0
Actinobacteria	Actinobacteria	Streptomycetales	Streptomycetaceae	Streptomyces	uncultured_bacterium_g_Streptomyces	4.0	2.0	9.0
Actinobacteria	Actinobacteria	Streptosporangiales	Nocardiopsaceae	Nocardiopsis	uncultured_bacterium_g_Nocardiopsis	0.0	0.0	3.0
Actinobacteria	Actinobacteria	Streptosporangiales	Thermomonosporaceae	Actinomadura	uncultured_bacterium_g_Actinomadura	1.0	0.0	0.0
Actinobacteria	Coriobacteriia	Coriobacteriales	Atopobiaceae	Atopobium	Atopobium_vaginae	0.0	0.0	4.0
Actinobacteria	Coriobacteriia	Coriobacteriales	Atopobiaceae	uncultured_bacterium_f_Atopobiaceae	uncultured_bacterium_f_Atopobiaceae	6.0	3.0	13.0
Actinobacteria	Coriobacteriia	Coriobacteriales	Coriobacteriaceae	Collinsella	uncultured_bacterium_g_Collinsella	36.0	23.0	12.0
Actinobacteria	Coriobacteriia	Coriobacteriales	Eggerthellaceae	Enterorhabdus	uncultured_bacterium_g_Enterorhabdus	6.0	1.0	15.0
Actinobacteria	Thermoleophilia	Gaiellales	uncultured_bacterium_o_Gaiellales	uncultured_bacterium_o_Gaiellales	uncultured_bacterium_o_Gaiellales	0.0	0.0	2.0
Actinobacteria	Thermoleophilia	Solirubrobacterales	Solirubrobacteraceae	Conexibacter	uncultured_bacterium_g_Conexibacter	0.0	0.0	1.0
Armatimonadetes	Fimbriimonadia	Fimbriimonadales	Fimbriimonadaceae	uncultured_bacterium_f_Fimbriimonadaceae	uncultured_bacterium_f_Fimbriimonadaceae	120.0	88.0	646.0
Armatimonadetes	uncultured_bacterium_p_Armatimonadetes	uncultured_bacterium_p_Armatimonadetes	uncultured_bacterium_p_Armatimonadetes	uncultured_bacterium_p_Armatimonadetes	uncultured_bacterium_p_Armatimonadetes	2.0	2.0	0.0
Bacteroidetes	Bacteroidia	Bacteroidales	Bacteroidaceae	Bacteroides	Bacteroides_coprocola_DSM_17136	0.0	1.0	5.0
Bacteroidetes	Bacteroidia	Bacteroidales	Bacteroidaceae	Bacteroides	Bacteroides_fragilis	9.0	2.0	1.0
Bacteroidetes	Bacteroidia	Bacteroidales	Bacteroidaceae	Bacteroides	uncultured_bacterium_g_Bacteroides	7.0	6.0	72.0
Bacteroidetes	Bacteroidia	Bacteroidales	Bacteroidetes_vadinHA17	uncultured_bacterium_f_Bacteroidetes_vadinHA17	uncultured_bacterium_f_Bacteroidetes_vadinHA17	14.0	30.0	62.0
Bacteroidetes	Bacteroidia	Bacteroidales	Dysgonomonadaceae	Petrimonas	uncultured_bacterium_g_Petrimonas	2.0	1.0	7.0
Bacteroidetes	Bacteroidia	Bacteroidales	Dysgonomonadaceae	Proteiniphilum	bacterium_NLAE-zl-C99	1.0	1.0	3.0
Bacteroidetes	Bacteroidia	Bacteroidales	Marinilabiliaceae	[Cytophaga]_xylanolytica_group	uncultured_bacterium_g_[Cytophaga]_xylanolytica_group	0.0	1.0	1.0
Bacteroidetes	Bacteroidia	Bacteroidales	Muribaculaceae	uncultured_bacterium_f_Muribaculaceae	uncultured_bacterium_f_Muribaculaceae	6.0	2.0	250.0
Bacteroidetes	Bacteroidia	Bacteroidales	Paludibacteraceae	uncultured_bacterium_f_Paludibacteraceae	uncultured_bacterium_f_Paludibacteraceae	0.0	0.0	1.0
Bacteroidetes	Bacteroidia	Bacteroidales	Prevotellaceae	Alloprevotella	uncultured_bacterium_g_Alloprevotella	7.0	2.0	1.0
Bacteroidetes	Bacteroidia	Bacteroidales	Prevotellaceae	Prevotella_9	uncultured_bacterium_g_Prevotella_9	5.0	0.0	14.0
Bacteroidetes	Bacteroidia	Bacteroidales	Prevotellaceae	Prevotellaceae_UCG-001	uncultured_bacterium_g_Prevotellaceae_UCG-001	5.0	0.0	10.0
Bacteroidetes	Bacteroidia	Bacteroidales	Prolixibacteraceae	uncultured_bacterium_f_Prolixibacteraceae	uncultured_bacterium_f_Prolixibacteraceae	216.0	636.0	33.0
Bacteroidetes	Bacteroidia	Bacteroidales	Rikenellaceae	Blvii28_wastewater-sludge_group	uncultured_bacterium_g_Blvii28_wastewater-sludge_group	4.0	1.0	7.0
Bacteroidetes	Bacteroidia	Bacteroidales	Rikenellaceae	Mucinivorans	uncultured_bacterium_g_Mucinivorans	34.0	71.0	2.0
Bacteroidetes	Bacteroidia	Bacteroidales	Rikenellaceae	Rikenellaceae_RC9_gut_group	uncultured_bacterium_g_Rikenellaceae_RC9_gut_group	2.0	2.0	6.0
Bacteroidetes	Bacteroidia	Bacteroidales	Rikenellaceae	uncultured_bacterium_f_Rikenellaceae	uncultured_bacterium_f_Rikenellaceae	6.0	8.0	12.0
Bacteroidetes	Bacteroidia	Bacteroidales	Tannerellaceae	Macellibacteroides	uncultured_bacterium_g_Macellibacteroides	2.0	1.0	6.0
Bacteroidetes	Bacteroidia	Bacteroidales	Tannerellaceae	Parabacteroides	uncultured_bacterium_g_Parabacteroides	2.0	1.0	3.0
Bacteroidetes	Bacteroidia	Chitinophagales	37-13	Bacteroidetes_bacterium_37-13	uncultured_bacterium_g_Bacteroidetes_bacterium_37-13	62.0	64.0	371.0
Bacteroidetes	Bacteroidia	Chitinophagales	37-13	uncultured_bacterium_f_37-13	uncultured_bacterium_f_37-13	34.0	35.0	5.0
Bacteroidetes	Bacteroidia	Chitinophagales	Chitinophagaceae	Ferruginibacter	uncultured_bacterium_g_Ferruginibacter	7.0	3.0	55.0
Bacteroidetes	Bacteroidia	Chitinophagales	Chitinophagaceae	Flavihumibacter	uncultured_bacterium_g_Flavihumibacter	21.0	10.0	60.0
Bacteroidetes	Bacteroidia	Chitinophagales	Chitinophagaceae	Niabella	uncultured_bacterium_g_Niabella	0.0	0.0	1.0
Bacteroidetes	Bacteroidia	Chitinophagales	Chitinophagaceae	Sediminibacterium	uncultured_bacterium_g_Sediminibacterium	38.0	14.0	98.0
Bacteroidetes	Bacteroidia	Chitinophagales	Chitinophagaceae	Terrimonas	uncultured_bacterium_g_Terrimonas	68.0	71.0	260.0
Bacteroidetes	Bacteroidia	Chitinophagales	Chitinophagaceae	uncultured_bacterium_f_Chitinophagaceae	uncultured_bacterium_f_Chitinophagaceae	48.0	113.0	1617.0
Bacteroidetes	Bacteroidia	Chitinophagales	Saprospiraceae	OLB8	uncultured_bacterium_g_OLB8	4297.0	3617.0	339.0
Bacteroidetes	Bacteroidia	Chitinophagales	Saprospiraceae	uncultured_bacterium_f_Saprospiraceae	uncultured_bacterium_f_Saprospiraceae	41.0	81.0	23.0
Bacteroidetes	Bacteroidia	Chitinophagales	uncultured_bacterium_o_Chitinophagales	uncultured_bacterium_o_Chitinophagales	uncultured_bacterium_o_Chitinophagales	0.0	0.0	16.0
Bacteroidetes	Bacteroidia	Cytophagales	Cyclobacteriaceae	Algoriphagus	Algoriphagus_aestuariicola	118.0	52.0	9.0
Bacteroidetes	Bacteroidia	Cytophagales	Cyclobacteriaceae	Algoriphagus	uncultured_bacterium_g_Algoriphagus	620.0	652.0	135.0
Bacteroidetes	Bacteroidia	Cytophagales	Cyclobacteriaceae	Mariniradius	Mariniradius_saccharolyticus_AK6	149.0	202.0	24.0
Bacteroidetes	Bacteroidia	Cytophagales	Microscillaceae	OLB12	uncultured_bacterium_g_OLB12	296.0	443.0	477.0
Bacteroidetes	Bacteroidia	Cytophagales	Microscillaceae	uncultured_bacterium_f_Microscillaceae	uncultured_bacterium_f_Microscillaceae	0.0	0.0	4.0
Bacteroidetes	Bacteroidia	Cytophagales	Spirosomaceae	Persicitalea	Cytophagaceae_bacterium_R098	53.0	41.0	86.0
Bacteroidetes	Bacteroidia	Cytophagales	Spirosomaceae	Runella	uncultured_bacterium_g_Runella	52.0	68.0	250.0
Bacteroidetes	Bacteroidia	Cytophagales	uncultured_bacterium_o_Cytophagales	uncultured_bacterium_o_Cytophagales	uncultured_bacterium_o_Cytophagales	38.0	91.0	23.0
Bacteroidetes	Bacteroidia	Flavobacteriales	Crocinitomicaceae	Fluviicola	Flavobacteriia_bacterium_40-80	0.0	0.0	4.0
Bacteroidetes	Bacteroidia	Flavobacteriales	Crocinitomicaceae	Fluviicola	uncultured_bacterium_g_Fluviicola	30.0	26.0	2.0
Bacteroidetes	Bacteroidia	Flavobacteriales	Flavobacteriaceae	Actibacter	Namhaeicola_litoreus	31.0	11.0	2.0
Bacteroidetes	Bacteroidia	Flavobacteriales	Flavobacteriaceae	Flavobacterium	Flavobacterium_filum	1494.0	684.0	76.0
Bacteroidetes	Bacteroidia	Flavobacteriales	Flavobacteriaceae	Flavobacterium	Flavobacterium_sp	351.0	114.0	92.0
Bacteroidetes	Bacteroidia	Flavobacteriales	Flavobacteriaceae	Flavobacterium	Flavobacterium_suncheonense	2.0	0.0	30.0
Bacteroidetes	Bacteroidia	Flavobacteriales	Flavobacteriaceae	uncultured_bacterium_f_Flavobacteriaceae	uncultured_bacterium_f_Flavobacteriaceae	101.0	22.0	1.0
Bacteroidetes	Bacteroidia	Flavobacteriales	NS9_marine_group	Bacteroidetes_bacterium_OLB9	uncultured_bacterium_g_Bacteroidetes_bacterium_OLB9	441.0	327.0	1163.0
Bacteroidetes	Bacteroidia	Flavobacteriales	NS9_marine_group	uncultured_bacterium_f_NS9_marine_group	uncultured_bacterium_f_NS9_marine_group	10.0	5.0	17.0
Bacteroidetes	Bacteroidia	Flavobacteriales	Weeksellaceae	Cloacibacterium	uncultured_bacterium_g_Cloacibacterium	1.0	2.0	10.0
Bacteroidetes	Bacteroidia	Sphingobacteriales	AKYH767	uncultured_bacterium_f_AKYH767	uncultured_bacterium_f_AKYH767	0.0	1.0	55.0
Bacteroidetes	Bacteroidia	Sphingobacteriales	Lentimicrobiaceae	Lentimicrobium	uncultured_bacterium_g_Lentimicrobium	40.0	37.0	44.0
Bacteroidetes	Bacteroidia	Sphingobacteriales	Lentimicrobiaceae	uncultured_bacterium_f_Lentimicrobiaceae	uncultured_bacterium_f_Lentimicrobiaceae	9.0	6.0	3.0
Bacteroidetes	Bacteroidia	Sphingobacteriales	LiUU-11-161	uncultured_bacterium_f_LiUU-11-161	uncultured_bacterium_f_LiUU-11-161	9.0	6.0	9.0
Bacteroidetes	Bacteroidia	Sphingobacteriales	NS11-12_marine_group	uncultured_bacterium_f_NS11-12_marine_group	uncultured_bacterium_f_NS11-12_marine_group	91.0	154.0	31.0
Bacteroidetes	Bacteroidia	Sphingobacteriales	Sphingobacteriaceae	Pedobacter	uncultured_bacterium_g_Pedobacter	44.0	45.0	14.0
Bacteroidetes	Bacteroidia	Sphingobacteriales	Sphingobacteriaceae	Pseudopedobacter	uncultured_bacterium_g_Pseudopedobacter	0.0	0.0	1.0
Bacteroidetes	Bacteroidia	Sphingobacteriales	Sphingobacteriaceae	Sphingobacterium	uncultured_bacterium_g_Sphingobacterium	0.0	0.0	1.0
Bacteroidetes	Bacteroidia	Sphingobacteriales	env.OPS_17	uncultured_bacterium_f_env.OPS_17	uncultured_bacterium_f_env.OPS_17	49.0	100.0	1418.0
Bacteroidetes	Bacteroidia	uncultured_bacterium_c_Bacteroidia	uncultured_bacterium_c_Bacteroidia	uncultured_bacterium_c_Bacteroidia	uncultured_bacterium_c_Bacteroidia	53.0	45.0	31.0
Bacteroidetes	Ignavibacteria	Ignavibacteriales	Ignavibacteriaceae	Ignavibacterium	uncultured_bacterium_g_Ignavibacterium	17.0	25.0	16.0
Bacteroidetes	Ignavibacteria	Ignavibacteriales	PHOS-HE36	uncultured_bacterium_f_PHOS-HE36	uncultured_bacterium_f_PHOS-HE36	3.0	10.0	34.0
Bacteroidetes	Ignavibacteria	Kryptoniales	BSV26	uncultured_bacterium_f_BSV26	uncultured_bacterium_f_BSV26	4.0	7.0	35.0
Bacteroidetes	Ignavibacteria	OPB56	uncultured_bacterium_o_OPB56	uncultured_bacterium_o_OPB56	uncultured_bacterium_o_OPB56	395.0	1023.0	2253.0
Bacteroidetes	Ignavibacteria	SJA-28	uncultured_bacterium_o_SJA-28	uncultured_bacterium_o_SJA-28	uncultured_bacterium_o_SJA-28	7.0	27.0	87.0
Chloroflexi	Anaerolineae	1-20	uncultured_bacterium_o_1-20	uncultured_bacterium_o_1-20	uncultured_bacterium_o_1-20	5.0	20.0	4.0
Chloroflexi	Anaerolineae	Anaerolineales	Anaerolineaceae	Anaerolinea	uncultured_bacterium_g_Anaerolinea	7.0	9.0	24.0
Chloroflexi	Anaerolineae	Anaerolineales	Anaerolineaceae	Leptolinea	uncultured_bacterium_g_Leptolinea	7.0	1.0	13.0
Chloroflexi	Anaerolineae	Anaerolineales	Anaerolineaceae	Levilinea	uncultured_bacterium_g_Levilinea	2.0	0.0	0.0
Chloroflexi	Anaerolineae	Anaerolineales	Anaerolineaceae	Longilinea	Longilinea_arvoryzae	19.0	19.0	86.0
Chloroflexi	Anaerolineae	Anaerolineales	Anaerolineaceae	Longilinea	uncultured_bacterium_g_Longilinea	1.0	2.0	0.0
Chloroflexi	Anaerolineae	Anaerolineales	Anaerolineaceae	uncultured_bacterium_f_Anaerolineaceae	uncultured_bacterium_f_Anaerolineaceae	140.0	101.0	348.0
Chloroflexi	Anaerolineae	C10-SB1A	uncultured_bacterium_o_C10-SB1A	uncultured_bacterium_o_C10-SB1A	uncultured_bacterium_o_C10-SB1A	16.0	23.0	25.0
Chloroflexi	Anaerolineae	Caldilineales	Caldilineaceae	uncultured_bacterium_f_Caldilineaceae	uncultured_bacterium_f_Caldilineaceae	90.0	94.0	86.0
Chloroflexi	Anaerolineae	RBG-13-54-9	uncultured_bacterium_o_RBG-13-54-9	uncultured_bacterium_o_RBG-13-54-9	uncultured_bacterium_o_RBG-13-54-9	34.0	57.0	545.0
Chloroflexi	Anaerolineae	SBR1031	A4b	OLB13	uncultured_bacterium_g_OLB13	20.0	98.0	10.0
Chloroflexi	Anaerolineae	SBR1031	A4b	uncultured_bacterium_f_A4b	uncultured_bacterium_f_A4b	3399.0	4876.0	2421.0
Chloroflexi	Anaerolineae	SBR1031	uncultured_bacterium_o_SBR1031	uncultured_bacterium_o_SBR1031	uncultured_bacterium_o_SBR1031	53.0	108.0	101.0
Chloroflexi	Anaerolineae	SJA-15	uncultured_bacterium_o_SJA-15	uncultured_bacterium_o_SJA-15	uncultured_bacterium_o_SJA-15	7.0	14.0	119.0
Chloroflexi	Anaerolineae	uncultured_bacterium_c_Anaerolineae	uncultured_bacterium_c_Anaerolineae	uncultured_bacterium_c_Anaerolineae	uncultured_bacterium_c_Anaerolineae	140.0	95.0	623.0
Chloroflexi	Chloroflexia	Chloroflexales	Roseiflexaceae	Kouleothrix	uncultured_bacterium_g_Kouleothrix	0.0	4.0	1.0
Chloroflexi	Chloroflexia	Thermomicrobiales	AKYG1722	uncultured_bacterium_f_AKYG1722	uncultured_bacterium_f_AKYG1722	0.0	0.0	5.0
Chloroflexi	Chloroflexia	Thermomicrobiales	JG30-KF-CM45	uncultured_bacterium_f_JG30-KF-CM45	uncultured_bacterium_f_JG30-KF-CM45	29.0	59.0	223.0
Chloroflexi	Dehalococcoidia	RBG-13-46-9	uncultured_bacterium_o_RBG-13-46-9	uncultured_bacterium_o_RBG-13-46-9	uncultured_bacterium_o_RBG-13-46-9	24.0	12.0	0.0
Chloroflexi	KD4-96	uncultured_bacterium_c_KD4-96	uncultured_bacterium_c_KD4-96	uncultured_bacterium_c_KD4-96	uncultured_bacterium_c_KD4-96	21.0	28.0	24.0
Chloroflexi	OLB14	uncultured_bacterium_c_OLB14	uncultured_bacterium_c_OLB14	uncultured_bacterium_c_OLB14	uncultured_bacterium_c_OLB14	1.0	3.0	38.0
Chloroflexi	uncultured_bacterium_p_Chloroflexi	uncultured_bacterium_p_Chloroflexi	uncultured_bacterium_p_Chloroflexi	uncultured_bacterium_p_Chloroflexi	uncultured_bacterium_p_Chloroflexi	18.0	27.0	62.0
Cloacimonetes	Cloacimonadia	Cloacimonadales	SHA-4	uncultured_bacterium_f_SHA-4	uncultured_bacterium_f_SHA-4	1.0	0.0	0.0
Cyanobacteria	Melainabacteria	Obscuribacterales	uncultured_bacterium_o_Obscuribacterales	uncultured_bacterium_o_Obscuribacterales	uncultured_bacterium_o_Obscuribacterales	0.0	0.0	4.0
Cyanobacteria	Oxyphotobacteria	Chloroplast	uncultured_bacterium_o_Chloroplast	uncultured_bacterium_o_Chloroplast	uncultured_bacterium_o_Chloroplast	41.0	43.0	24.0
Cyanobacteria	Sericytochromatia	uncultured_bacterium_c_Sericytochromatia	uncultured_bacterium_c_Sericytochromatia	uncultured_bacterium_c_Sericytochromatia	uncultured_bacterium_c_Sericytochromatia	30.0	18.0	37.0
Deinococcus-Thermus	Deinococci	Deinococcales	Trueperaceae	Truepera	uncultured_bacterium_g_Truepera	0.0	0.0	6.0
Deinococcus-Thermus	Deinococci	Thermales	Thermaceae	Meiothermus	uncultured_bacterium_g_Meiothermus	5.0	4.0	23.0
Elusimicrobia	Endomicrobia	Endomicrobiales	Endomicrobiaceae	Candidatus_Endomicrobium	uncultured_bacterium_g_Candidatus_Endomicrobium	0.0	2.0	0.0
Epsilonbacteraeota	Campylobacteria	Campylobacterales	Arcobacteraceae	Arcobacter	Arcobacter_butzleri	0.0	0.0	1.0
Epsilonbacteraeota	Campylobacteria	Campylobacterales	Thiovulaceae	Sulfuricurvum	uncultured_bacterium_g_Sulfuricurvum	1.0	0.0	8.0
Fibrobacteres	Chitinivibrionia	uncultured_bacterium_c_Chitinivibrionia	uncultured_bacterium_c_Chitinivibrionia	uncultured_bacterium_c_Chitinivibrionia	uncultured_bacterium_c_Chitinivibrionia	0.0	0.0	1.0
Firmicutes	Bacilli	Bacillales	Bacillaceae	Bacillus	uncultured_bacterium_g_Bacillus	292.0	354.0	87.0
Firmicutes	Bacilli	Bacillales	Bacillaceae	Terribacillus	Terribacillus_sp	0.0	0.0	1.0
Firmicutes	Bacilli	Bacillales	Staphylococcaceae	Staphylococcus	uncultured_bacterium_g_Staphylococcus	2.0	2.0	5.0
Firmicutes	Bacilli	Lactobacillales	Enterococcaceae	Enterococcus	uncultured_bacterium_g_Enterococcus	7.0	1.0	12.0
Firmicutes	Bacilli	Lactobacillales	Lactobacillaceae	Lactobacillus	Lactobacillus_brevis	0.0	0.0	65.0
Firmicutes	Bacilli	Lactobacillales	Lactobacillaceae	Lactobacillus	Lactobacillus_iners_AB-1	1.0	0.0	5.0
Firmicutes	Bacilli	Lactobacillales	Lactobacillaceae	Lactobacillus	uncultured_bacterium_g_Lactobacillus	31.0	16.0	193.0
Firmicutes	Bacilli	Lactobacillales	Leuconostocaceae	Weissella	uncultured_bacterium_g_Weissella	3.0	0.0	3.0
Firmicutes	Bacilli	Lactobacillales	Streptococcaceae	Lactococcus	uncultured_bacterium_g_Lactococcus	2.0	1.0	1.0
Firmicutes	Bacilli	Lactobacillales	Streptococcaceae	Streptococcus	uncultured_bacterium_g_Streptococcus	24.0	10.0	106.0
Firmicutes	Clostridia	Clostridiales	Christensenellaceae	Christensenellaceae_R-7_group	bacterium_enrichment_culture_clone_DPF35	1.0	0.0	3.0
Firmicutes	Clostridia	Clostridiales	Christensenellaceae	Christensenellaceae_R-7_group	uncultured_bacterium_g_Christensenellaceae_R-7_group	5.0	6.0	14.0
Firmicutes	Clostridia	Clostridiales	Clostridiaceae_1	Candidatus_Arthromitus	uncultured_bacterium_g_Candidatus_Arthromitus	19.0	10.0	4.0
Firmicutes	Clostridia	Clostridiales	Clostridiaceae_1	Clostridium_sensu_stricto_1	uncultured_bacterium_g_Clostridium_sensu_stricto_1	5.0	1.0	116.0
Firmicutes	Clostridia	Clostridiales	Clostridiaceae_1	Clostridium_sensu_stricto_12	Clostridium_pasteurianum	0.0	0.0	2.0
Firmicutes	Clostridia	Clostridiales	Clostridiaceae_1	Clostridium_sensu_stricto_12	uncultured_bacterium_g_Clostridium_sensu_stricto_12	0.0	0.0	1.0
Firmicutes	Clostridia	Clostridiales	Family_XI	Sedimentibacter	uncultured_bacterium_g_Sedimentibacter	0.0	0.0	4.0
Firmicutes	Clostridia	Clostridiales	Family_XII	Fusibacter	Fusibacter_fontis	18.0	4.0	2.0
Firmicutes	Clostridia	Clostridiales	Family_XIII	Anaerovorax	uncultured_bacterium_g_Anaerovorax	8.0	4.0	7.0
Firmicutes	Clostridia	Clostridiales	Family_XIII	[Eubacterium]_brachy_group	uncultured_bacterium_g_[Eubacterium]_brachy_group	2.0	0.0	12.0
Firmicutes	Clostridia	Clostridiales	Family_XIII	uncultured_bacterium_f_Family_XIII	uncultured_bacterium_f_Family_XIII	1.0	1.0	0.0
Firmicutes	Clostridia	Clostridiales	Lachnospiraceae	Agathobacter	uncultured_bacterium_g_Agathobacter	64.0	25.0	79.0
Firmicutes	Clostridia	Clostridiales	Lachnospiraceae	Anaerostipes	uncultured_bacterium_g_Anaerostipes	127.0	71.0	15.0
Firmicutes	Clostridia	Clostridiales	Lachnospiraceae	Blautia	uncultured_bacterium_g_Blautia	206.0	84.0	180.0
Firmicutes	Clostridia	Clostridiales	Lachnospiraceae	Dorea	uncultured_bacterium_g_Dorea	27.0	9.0	27.0
Firmicutes	Clostridia	Clostridiales	Lachnospiraceae	Fusicatenibacter	uncultured_bacterium_g_Fusicatenibacter	73.0	35.0	46.0
Firmicutes	Clostridia	Clostridiales	Lachnospiraceae	Lachnoclostridium	uncultured_bacterium_g_Lachnoclostridium	21.0	24.0	14.0
Firmicutes	Clostridia	Clostridiales	Lachnospiraceae	Lachnospiraceae_NK4A136_group	Lachnospiraceae_bacterium_10-1	2.0	0.0	1.0
Firmicutes	Clostridia	Clostridiales	Lachnospiraceae	Lachnospiraceae_NK4A136_group	uncultured_bacterium_g_Lachnospiraceae_NK4A136_group	7.0	6.0	10.0
Firmicutes	Clostridia	Clostridiales	Lachnospiraceae	Roseburia	uncultured_bacterium_g_Roseburia	1.0	2.0	8.0
Firmicutes	Clostridia	Clostridiales	Lachnospiraceae	[Eubacterium]_hallii_group	uncultured_bacterium_g_[Eubacterium]_hallii_group	37.0	16.0	23.0
Firmicutes	Clostridia	Clostridiales	Lachnospiraceae	[Ruminococcus]_torques_group	uncultured_bacterium_g_[Ruminococcus]_torques_group	126.0	75.0	21.0
Firmicutes	Clostridia	Clostridiales	Lachnospiraceae	uncultured_bacterium_f_Lachnospiraceae	uncultured_bacterium_f_Lachnospiraceae	14.0	5.0	17.0
Firmicutes	Clostridia	Clostridiales	Peptostreptococcaceae	Acetoanaerobium	uncultured_bacterium_g_Acetoanaerobium	4.0	1.0	4.0
Firmicutes	Clostridia	Clostridiales	Peptostreptococcaceae	Intestinibacter	uncultured_bacterium_g_Intestinibacter	2.0	5.0	1.0
Firmicutes	Clostridia	Clostridiales	Peptostreptococcaceae	Romboutsia	uncultured_bacterium_g_Romboutsia	66.0	47.0	42.0
Firmicutes	Clostridia	Clostridiales	Ruminococcaceae	Butyricicoccus	uncultured_bacterium_g_Butyricicoccus	18.0	9.0	8.0
Firmicutes	Clostridia	Clostridiales	Ruminococcaceae	Faecalibacterium	uncultured_bacterium_g_Faecalibacterium	108.0	58.0	84.0
Firmicutes	Clostridia	Clostridiales	Ruminococcaceae	Fastidiosipila	uncultured_bacterium_g_Fastidiosipila	0.0	0.0	4.0
Firmicutes	Clostridia	Clostridiales	Ruminococcaceae	Flavonifractor	uncultured_bacterium_g_Flavonifractor	1.0	1.0	3.0
Firmicutes	Clostridia	Clostridiales	Ruminococcaceae	Ruminiclostridium_9	uncultured_bacterium_g_Ruminiclostridium_9	4.0	1.0	4.0
Firmicutes	Clostridia	Clostridiales	Ruminococcaceae	Ruminococcaceae_UCG-004	uncultured_bacterium_g_Ruminococcaceae_UCG-004	0.0	0.0	19.0
Firmicutes	Clostridia	Clostridiales	Ruminococcaceae	Ruminococcaceae_UCG-013	uncultured_bacterium_g_Ruminococcaceae_UCG-013	23.0	12.0	19.0
Firmicutes	Clostridia	Clostridiales	Ruminococcaceae	Ruminococcaceae_UCG-014	uncultured_bacterium_g_Ruminococcaceae_UCG-014	0.0	1.0	46.0
Firmicutes	Clostridia	Clostridiales	Ruminococcaceae	Ruminococcus_2	uncultured_bacterium_g_Ruminococcus_2	1.0	2.0	54.0
Firmicutes	Clostridia	Clostridiales	Ruminococcaceae	Subdoligranulum	uncultured_bacterium_g_Subdoligranulum	119.0	41.0	113.0
Firmicutes	Clostridia	Clostridiales	Ruminococcaceae	[Eubacterium]_coprostanoligenes_group	uncultured_bacterium_g_[Eubacterium]_coprostanoligenes_group	40.0	0.0	69.0
Firmicutes	Clostridia	Clostridiales	TC1	uncultured_bacterium_f_TC1	uncultured_bacterium_f_TC1	14.0	5.0	17.0
Firmicutes	Clostridia	D8A-2	uncultured_bacterium_o_D8A-2	uncultured_bacterium_o_D8A-2	uncultured_bacterium_o_D8A-2	0.0	0.0	3.0
Firmicutes	Clostridia	DTU014	uncultured_bacterium_o_DTU014	uncultured_bacterium_o_DTU014	uncultured_bacterium_o_DTU014	1.0	0.0	62.0
Firmicutes	Erysipelotrichia	Erysipelotrichales	Erysipelotrichaceae	Dubosiella	uncultured_bacterium_g_Dubosiella	6.0	2.0	72.0
Firmicutes	Erysipelotrichia	Erysipelotrichales	Erysipelotrichaceae	Erysipelatoclostridium	uncultured_bacterium_g_Erysipelatoclostridium	1.0	1.0	10.0
Firmicutes	Erysipelotrichia	Erysipelotrichales	Erysipelotrichaceae	Erysipelotrichaceae_UCG-003	uncultured_bacterium_g_Erysipelotrichaceae_UCG-003	65.0	25.0	29.0
Firmicutes	Erysipelotrichia	Erysipelotrichales	Erysipelotrichaceae	Faecalibaculum	uncultured_bacterium_g_Faecalibaculum	4.0	0.0	303.0
Firmicutes	Erysipelotrichia	Erysipelotrichales	Erysipelotrichaceae	Turicibacter	uncultured_bacterium_g_Turicibacter	0.0	0.0	7.0
Firmicutes	Negativicutes	Selenomonadales	Acidaminococcaceae	uncultured_bacterium_f_Acidaminococcaceae	uncultured_bacterium_f_Acidaminococcaceae	4.0	2.0	1.0
Firmicutes	Negativicutes	Selenomonadales	Veillonellaceae	Dialister	uncultured_bacterium_g_Dialister	16.0	8.0	9.0
Firmicutes	Negativicutes	Selenomonadales	Veillonellaceae	Megamonas	uncultured_bacterium_g_Megamonas	0.0	0.0	3.0
Firmicutes	Negativicutes	Selenomonadales	Veillonellaceae	uncultured_bacterium_f_Veillonellaceae	uncultured_bacterium_f_Veillonellaceae	32.0	18.0	18.0
Fusobacteria	Fusobacteriia	Fusobacteriales	Fusobacteriaceae	Fusobacterium	uncultured_bacterium_g_Fusobacterium	20.0	0.0	3.0
Gemmatimonadetes	Gemmatimonadetes	Gemmatimonadales	Gemmatimonadaceae	Gemmatimonas	uncultured_bacterium_g_Gemmatimonas	56.0	77.0	540.0
Gemmatimonadetes	Gemmatimonadetes	Gemmatimonadales	Gemmatimonadaceae	uncultured_bacterium_f_Gemmatimonadaceae	uncultured_bacterium_f_Gemmatimonadaceae	6.0	3.0	43.0
Hydrogenedentes	Hydrogenedentia	Hydrogenedentiales	Hydrogenedensaceae	uncultured_bacterium_f_Hydrogenedensaceae	uncultured_bacterium_f_Hydrogenedensaceae	571.0	395.0	214.0
Latescibacteria	uncultured_bacterium_p_Latescibacteria	uncultured_bacterium_p_Latescibacteria	uncultured_bacterium_p_Latescibacteria	uncultured_bacterium_p_Latescibacteria	uncultured_bacterium_p_Latescibacteria	0.0	2.0	3.0
Lentisphaerae	Lentisphaeria	Victivallales	Victivallaceae	uncultured_bacterium_f_Victivallaceae	uncultured_bacterium_f_Victivallaceae	0.0	0.0	3.0
Nitrospirae	Nitrospira	Nitrospirales	Nitrospiraceae	Nitrospira	Nitrospira_defluvii	319.0	1002.0	131.0
Nitrospirae	Nitrospira	Nitrospirales	Nitrospiraceae	Nitrospira	uncultured_bacterium_g_Nitrospira	8.0	44.0	150.0
Patescibacteria	Parcubacteria	Candidatus_Campbellbacteria	uncultured_bacterium_o_Candidatus_Campbellbacteria	uncultured_bacterium_o_Candidatus_Campbellbacteria	uncultured_bacterium_o_Candidatus_Campbellbacteria	68.0	45.0	6.0
Patescibacteria	Parcubacteria	Candidatus_Kaiserbacteria	uncultured_bacterium_o_Candidatus_Kaiserbacteria	uncultured_bacterium_o_Candidatus_Kaiserbacteria	uncultured_bacterium_o_Candidatus_Kaiserbacteria	41.0	22.0	2.0
Patescibacteria	Parcubacteria	Candidatus_Moranbacteria	uncultured_bacterium_o_Candidatus_Moranbacteria	uncultured_bacterium_o_Candidatus_Moranbacteria	uncultured_bacterium_o_Candidatus_Moranbacteria	0.0	0.0	1.0
Patescibacteria	Saccharimonadia	Saccharimonadales	Saccharimonadaceae	Candidatus_Saccharimonas	uncultured_bacterium_g_Candidatus_Saccharimonas	9.0	3.0	2.0
Patescibacteria	Saccharimonadia	Saccharimonadales	Saccharimonadaceae	uncultured_bacterium_f_Saccharimonadaceae	uncultured_bacterium_f_Saccharimonadaceae	10.0	8.0	1.0
Patescibacteria	Saccharimonadia	Saccharimonadales	uncultured_bacterium_o_Saccharimonadales	uncultured_bacterium_o_Saccharimonadales	uncultured_bacterium_o_Saccharimonadales	112.0	129.0	83.0
Patescibacteria	WS6_Dojkabacteria	candidate_division_WS6_bacterium_GW2011_GWE2_33_157	uncultured_bacterium_o_candidate_division_WS6_bacterium_GW2011_GWE2_33_157	uncultured_bacterium_o_candidate_division_WS6_bacterium_GW2011_GWE2_33_157	uncultured_bacterium_o_candidate_division_WS6_bacterium_GW2011_GWE2_33_157	5.0	0.0	17.0
Patescibacteria	WS6_Dojkabacteria	uncultured_bacterium_c_WS6_Dojkabacteria	uncultured_bacterium_c_WS6_Dojkabacteria	uncultured_bacterium_c_WS6_Dojkabacteria	uncultured_bacterium_c_WS6_Dojkabacteria	2.0	1.0	5.0
Patescibacteria	uncultured_bacterium_p_Patescibacteria	uncultured_bacterium_p_Patescibacteria	uncultured_bacterium_p_Patescibacteria	uncultured_bacterium_p_Patescibacteria	uncultured_bacterium_p_Patescibacteria	592.0	215.0	79.0
Planctomycetes	OM190	uncultured_bacterium_c_OM190	uncultured_bacterium_c_OM190	uncultured_bacterium_c_OM190	uncultured_bacterium_c_OM190	470.0	324.0	210.0
Planctomycetes	Phycisphaerae	Phycisphaerales	Phycisphaeraceae	CL500-3	uncultured_bacterium_g_CL500-3	1.0	0.0	0.0
Planctomycetes	Phycisphaerae	Phycisphaerales	Phycisphaeraceae	SM1A02	uncultured_bacterium_g_SM1A02	241.0	206.0	866.0
Planctomycetes	Planctomycetacia	Gemmatales	Gemmataceae	uncultured_bacterium_f_Gemmataceae	uncultured_bacterium_f_Gemmataceae	0.0	0.0	15.0
Planctomycetes	Planctomycetacia	Isosphaerales	Isosphaeraceae	uncultured_bacterium_f_Isosphaeraceae	uncultured_bacterium_f_Isosphaeraceae	1.0	0.0	32.0
Planctomycetes	vadinHA49	uncultured_bacterium_c_vadinHA49	uncultured_bacterium_c_vadinHA49	uncultured_bacterium_c_vadinHA49	uncultured_bacterium_c_vadinHA49	0.0	1.0	0.0
Proteobacteria	Alphaproteobacteria	Acetobacterales	Acetobacteraceae	Acetobacter	uncultured_bacterium_g_Acetobacter	0.0	2.0	367.0
Proteobacteria	Alphaproteobacteria	Acetobacterales	Acetobacteraceae	Roseomonas	Roseomonas_sp	0.0	0.0	3.0
Proteobacteria	Alphaproteobacteria	Acetobacterales	Acetobacteraceae	Roseomonas	uncultured_bacterium_g_Roseomonas	11.0	14.0	193.0
Proteobacteria	Alphaproteobacteria	Acetobacterales	Acetobacteraceae	uncultured_bacterium_f_Acetobacteraceae	uncultured_bacterium_f_Acetobacteraceae	48.0	36.0	61.0
Proteobacteria	Alphaproteobacteria	Azospirillales	Azospirillaceae	Azospirillum	uncultured_bacterium_g_Azospirillum	2.0	0.0	14.0
Proteobacteria	Alphaproteobacteria	Azospirillales	Azospirillales_Incertae_Sedis	Stella	uncultured_bacterium_g_Stella	16.0	20.0	161.0
Proteobacteria	Alphaproteobacteria	Caulobacterales	Caulobacteraceae	Brevundimonas	uncultured_bacterium_g_Brevundimonas	193.0	105.0	743.0
Proteobacteria	Alphaproteobacteria	Caulobacterales	Caulobacteraceae	Phenylobacterium	uncultured_bacterium_g_Phenylobacterium	1.0	7.0	46.0
Proteobacteria	Alphaproteobacteria	Caulobacterales	Caulobacteraceae	uncultured_bacterium_f_Caulobacteraceae	uncultured_bacterium_f_Caulobacteraceae	3.0	3.0	9.0
Proteobacteria	Alphaproteobacteria	Caulobacterales	Hyphomonadaceae	Hirschia	uncultured_bacterium_g_Hirschia	28.0	29.0	102.0
Proteobacteria	Alphaproteobacteria	Caulobacterales	Hyphomonadaceae	Hyphomonas	Hyphomonas_sp	9.0	9.0	57.0
Proteobacteria	Alphaproteobacteria	Caulobacterales	Hyphomonadaceae	SWB02	uncultured_bacterium_g_SWB02	274.0	247.0	1000.0
Proteobacteria	Alphaproteobacteria	Micavibrionales	uncultured_bacterium_o_Micavibrionales	uncultured_bacterium_o_Micavibrionales	uncultured_bacterium_o_Micavibrionales	94.0	63.0	201.0
Proteobacteria	Alphaproteobacteria	Micropepsales	Micropepsaceae	uncultured_bacterium_f_Micropepsaceae	uncultured_bacterium_f_Micropepsaceae	5.0	10.0	39.0
Proteobacteria	Alphaproteobacteria	Reyranellales	Reyranellaceae	Reyranella	uncultured_bacterium_g_Reyranella	25.0	28.0	155.0
Proteobacteria	Alphaproteobacteria	Rhizobiales	A0839	uncultured_bacterium_f_A0839	uncultured_bacterium_f_A0839	3.0	3.0	70.0
Proteobacteria	Alphaproteobacteria	Rhizobiales	Amb-16S-1323	uncultured_bacterium_f_Amb-16S-1323	uncultured_bacterium_f_Amb-16S-1323	71.0	107.0	439.0
Proteobacteria	Alphaproteobacteria	Rhizobiales	Beijerinckiaceae	28-YEA-48	Afipia_genosp	0.0	0.0	3.0
Proteobacteria	Alphaproteobacteria	Rhizobiales	Beijerinckiaceae	Bosea	uncultured_bacterium_g_Bosea	15.0	15.0	72.0
Proteobacteria	Alphaproteobacteria	Rhizobiales	Beijerinckiaceae	Methylobacterium	uncultured_bacterium_g_Methylobacterium	0.0	0.0	8.0
Proteobacteria	Alphaproteobacteria	Rhizobiales	Beijerinckiaceae	Methylocystis	uncultured_bacterium_g_Methylocystis	1.0	0.0	32.0
Proteobacteria	Alphaproteobacteria	Rhizobiales	Devosiaceae	uncultured_bacterium_f_Devosiaceae	uncultured_bacterium_f_Devosiaceae	47.0	30.0	197.0
Proteobacteria	Alphaproteobacteria	Rhizobiales	Hyphomicrobiaceae	Hyphomicrobium	Hyphomicrobium_sp	0.0	2.0	231.0
Proteobacteria	Alphaproteobacteria	Rhizobiales	Hyphomicrobiaceae	Hyphomicrobium	uncultured_bacterium_g_Hyphomicrobium	1.0	9.0	31.0
Proteobacteria	Alphaproteobacteria	Rhizobiales	Hyphomicrobiaceae	Pedomicrobium	uncultured_bacterium_g_Pedomicrobium	15.0	15.0	55.0
Proteobacteria	Alphaproteobacteria	Rhizobiales	Hyphomicrobiaceae	uncultured_bacterium_f_Hyphomicrobiaceae	uncultured_bacterium_f_Hyphomicrobiaceae	1.0	0.0	5.0
Proteobacteria	Alphaproteobacteria	Rhizobiales	Pleomorphomonadaceae	Chthonobacter	uncultured_bacterium_g_Chthonobacter	4.0	0.0	22.0
Proteobacteria	Alphaproteobacteria	Rhizobiales	Rhizobiaceae	Allorhizobium-Neorhizobium-Pararhizobium-Rhizobium	uncultured_bacterium_g_Allorhizobium-Neorhizobium-Pararhizobium-Rhizobium	3.0	1.0	9.0
Proteobacteria	Alphaproteobacteria	Rhizobiales	Rhizobiaceae	Aquamicrobium	uncultured_bacterium_g_Aquamicrobium	2.0	1.0	6.0
Proteobacteria	Alphaproteobacteria	Rhizobiales	Rhizobiaceae	Shinella	uncultured_bacterium_g_Shinella	11.0	23.0	74.0
Proteobacteria	Alphaproteobacteria	Rhizobiales	Rhizobiaceae	uncultured_bacterium_f_Rhizobiaceae	uncultured_bacterium_f_Rhizobiaceae	47.0	50.0	215.0
Proteobacteria	Alphaproteobacteria	Rhizobiales	Rhizobiales_Incertae_Sedis	Alsobacter	uncultured_bacterium_g_Alsobacter	0.0	0.0	6.0
Proteobacteria	Alphaproteobacteria	Rhizobiales	Rhizobiales_Incertae_Sedis	Bauldia	uncultured_bacterium_g_Bauldia	0.0	0.0	1.0
Proteobacteria	Alphaproteobacteria	Rhizobiales	Rhizobiales_Incertae_Sedis	Nordella	Nordella_oligomobilis	0.0	2.0	8.0
Proteobacteria	Alphaproteobacteria	Rhizobiales	Rhizobiales_Incertae_Sedis	Phreatobacter	uncultured_bacterium_g_Phreatobacter	16.0	8.0	347.0
Proteobacteria	Alphaproteobacteria	Rhizobiales	Rhizobiales_Incertae_Sedis	uncultured_bacterium_f_Rhizobiales_Incertae_Sedis	uncultured_bacterium_f_Rhizobiales_Incertae_Sedis	4.0	3.0	54.0
Proteobacteria	Alphaproteobacteria	Rhizobiales	Xanthobacteraceae	Pseudolabrys	uncultured_bacterium_g_Pseudolabrys	0.0	3.0	40.0
Proteobacteria	Alphaproteobacteria	Rhizobiales	Xanthobacteraceae	Rhodopseudomonas	uncultured_bacterium_g_Rhodopseudomonas	1.0	2.0	204.0
Proteobacteria	Alphaproteobacteria	Rhizobiales	Xanthobacteraceae	uncultured_bacterium_f_Xanthobacteraceae	uncultured_bacterium_f_Xanthobacteraceae	1.0	7.0	153.0
Proteobacteria	Alphaproteobacteria	Rhodobacterales	Rhodobacteraceae	Gemmobacter	uncultured_bacterium_g_Gemmobacter	109.0	31.0	218.0
Proteobacteria	Alphaproteobacteria	Rhodobacterales	Rhodobacteraceae	Paracoccus	uncultured_bacterium_g_Paracoccus	126.0	93.0	217.0
Proteobacteria	Alphaproteobacteria	Rhodobacterales	Rhodobacteraceae	Rhodobacter	uncultured_bacterium_g_Rhodobacter	173.0	122.0	849.0
Proteobacteria	Alphaproteobacteria	Rhodobacterales	Rhodobacteraceae	Roseobacter_clade_CHAB-I-5_lineage	uncultured_bacterium_g_Roseobacter_clade_CHAB-I-5_lineage	0.0	2.0	4.0
Proteobacteria	Alphaproteobacteria	Rhodobacterales	Rhodobacteraceae	Ruegeria	uncultured_bacterium_g_Ruegeria	0.0	0.0	4.0
Proteobacteria	Alphaproteobacteria	Rhodobacterales	Rhodobacteraceae	uncultured_bacterium_f_Rhodobacteraceae	uncultured_bacterium_f_Rhodobacteraceae	217.0	143.0	1212.0
Proteobacteria	Alphaproteobacteria	Rhodospirillales	Rhodopirillaceae	Defluviicoccus	uncultured_bacterium_g_Defluviicoccus	12.0	26.0	50.0
Proteobacteria	Alphaproteobacteria	Rhodospirillales	Rhodospirillaceae	uncultured_bacterium_f_Rhodospirillaceae	uncultured_bacterium_f_Rhodospirillaceae	4.0	8.0	56.0
Proteobacteria	Alphaproteobacteria	Rickettsiales	Mitochondria	uncultured_bacterium_f_Mitochondria	uncultured_bacterium_f_Mitochondria	0.0	6.0	6.0
Proteobacteria	Alphaproteobacteria	Rickettsiales	Rickettsiaceae	Candidatus_Megaira	uncultured_bacterium_g_Candidatus_Megaira	3.0	1.0	0.0
Proteobacteria	Alphaproteobacteria	Sneathiellales	Sneathiellaceae	Ferrovibrio	uncultured_bacterium_g_Ferrovibrio	12.0	8.0	14.0
Proteobacteria	Alphaproteobacteria	Sphingomonadales	Sphingomonadaceae	Novosphingobium	uncultured_bacterium_g_Novosphingobium	22.0	20.0	266.0
Proteobacteria	Alphaproteobacteria	Sphingomonadales	Sphingomonadaceae	Sphingobium	uncultured_bacterium_g_Sphingobium	3.0	1.0	42.0
Proteobacteria	Alphaproteobacteria	Sphingomonadales	Sphingomonadaceae	Sphingomonas	uncultured_bacterium_g_Sphingomonas	10.0	12.0	96.0
Proteobacteria	Alphaproteobacteria	Sphingomonadales	Sphingomonadaceae	Sphingopyxis	uncultured_bacterium_g_Sphingopyxis	33.0	25.0	314.0
Proteobacteria	Alphaproteobacteria	Sphingomonadales	Sphingomonadaceae	Sphingorhabdus	uncultured_bacterium_g_Sphingorhabdus	20.0	7.0	441.0
Proteobacteria	Alphaproteobacteria	Sphingomonadales	Sphingomonadaceae	Sphingosinicella	uncultured_bacterium_g_Sphingosinicella	21.0	13.0	113.0
Proteobacteria	Alphaproteobacteria	Sphingomonadales	Sphingomonadaceae	uncultured_bacterium_f_Sphingomonadaceae	uncultured_bacterium_f_Sphingomonadaceae	9.0	2.0	47.0
Proteobacteria	Alphaproteobacteria	uncultured_bacterium_c_Alphaproteobacteria	uncultured_bacterium_c_Alphaproteobacteria	uncultured_bacterium_c_Alphaproteobacteria	uncultured_bacterium_c_Alphaproteobacteria	32.0	32.0	310.0
Proteobacteria	Deltaproteobacteria	Bdellovibrionales	Bdellovibrionaceae	Bdellovibrio	Bdellovibrio_bacteriovorus	52.0	49.0	45.0
Proteobacteria	Deltaproteobacteria	Bdellovibrionales	Bdellovibrionaceae	Bdellovibrio	uncultured_bacterium_g_Bdellovibrio	39.0	51.0	118.0
Proteobacteria	Deltaproteobacteria	Desulfovibrionales	Desulfomicrobiaceae	Desulfomicrobium	uncultured_bacterium_g_Desulfomicrobium	8.0	9.0	45.0
Proteobacteria	Deltaproteobacteria	Desulfovibrionales	Desulfovibrionaceae	Desulfovibrio	uncultured_bacterium_g_Desulfovibrio	6.0	3.0	19.0
Proteobacteria	Deltaproteobacteria	Desulfovibrionales	Desulfovibrionaceae	uncultured_bacterium_f_Desulfovibrionaceae	uncultured_bacterium_f_Desulfovibrionaceae	5.0	3.0	1.0
Proteobacteria	Deltaproteobacteria	Myxococcales	Archangiaceae	Anaeromyxobacter	uncultured_bacterium_g_Anaeromyxobacter	0.0	0.0	1.0
Proteobacteria	Deltaproteobacteria	Myxococcales	Haliangiaceae	Haliangium	uncultured_bacterium_g_Haliangium	1.0	1.0	15.0
Proteobacteria	Deltaproteobacteria	Myxococcales	P3OB-42	uncultured_bacterium_f_P3OB-42	uncultured_bacterium_f_P3OB-42	0.0	0.0	1.0
Proteobacteria	Deltaproteobacteria	Myxococcales	Phaselicystidaceae	Phaselicystis	uncultured_bacterium_g_Phaselicystis	29.0	19.0	48.0
Proteobacteria	Deltaproteobacteria	Myxococcales	Polyangiaceae	Pajaroellobacter	uncultured_bacterium_g_Pajaroellobacter	0.0	0.0	5.0
Proteobacteria	Deltaproteobacteria	Myxococcales	Sandaracinaceae	uncultured_bacterium_f_Sandaracinaceae	uncultured_bacterium_f_Sandaracinaceae	9.0	14.0	20.0
Proteobacteria	Deltaproteobacteria	Myxococcales	mle1-27	uncultured_bacterium_f_mle1-27	uncultured_bacterium_f_mle1-27	226.0	34.0	17.0
Proteobacteria	Deltaproteobacteria	Myxococcales	uncultured_bacterium_o_Myxococcales	uncultured_bacterium_o_Myxococcales	uncultured_bacterium_o_Myxococcales	0.0	1.0	0.0
Proteobacteria	Deltaproteobacteria	Oligoflexales	Oligoflexaceae	uncultured_bacterium_f_Oligoflexaceae	uncultured_bacterium_f_Oligoflexaceae	8.0	4.0	17.0
Proteobacteria	Deltaproteobacteria	SAR324_cladeMarine_group_B	bacterium_enrichment_culture_clone_B302011	uncultured_bacterium_f_bacterium_enrichment_culture_clone_B302011	uncultured_bacterium_f_bacterium_enrichment_culture_clone_B302011	1.0	1.0	4.0
Proteobacteria	Deltaproteobacteria	SAR324_cladeMarine_group_B	uncultured_bacterium_o_SAR324_cladeMarine_group_B	uncultured_bacterium_o_SAR324_cladeMarine_group_B	uncultured_bacterium_o_SAR324_cladeMarine_group_B	7.0	1.0	2.0
Proteobacteria	Gammaproteobacteria	Acidithiobacillales	Acidithiobacillaceae	Acidithiobacillus	uncultured_bacterium_g_Acidithiobacillus	1.0	1.0	118.0
Proteobacteria	Gammaproteobacteria	Aeromonadales	Aeromonadaceae	Aeromonas	uncultured_bacterium_g_Aeromonas	1.0	39.0	5.0
Proteobacteria	Gammaproteobacteria	Alteromonadales	Alteromonadaceae	Alishewanella	uncultured_bacterium_g_Alishewanella	62.0	124.0	34.0
Proteobacteria	Gammaproteobacteria	Betaproteobacteriales	Burkholderiaceae	AAP99	uncultured_bacterium_g_AAP99	0.0	0.0	6.0
Proteobacteria	Gammaproteobacteria	Betaproteobacteriales	Burkholderiaceae	Achromobacter	uncultured_bacterium_g_Achromobacter	1.0	1.0	25.0
Proteobacteria	Gammaproteobacteria	Betaproteobacteriales	Burkholderiaceae	Acidovorax	uncultured_bacterium_g_Acidovorax	0.0	0.0	3.0
Proteobacteria	Gammaproteobacteria	Betaproteobacteriales	Burkholderiaceae	Aquabacterium	uncultured_bacterium_g_Aquabacterium	1.0	0.0	1.0
Proteobacteria	Gammaproteobacteria	Betaproteobacteriales	Burkholderiaceae	Brachymonas	uncultured_bacterium_g_Brachymonas	0.0	1.0	1.0
Proteobacteria	Gammaproteobacteria	Betaproteobacteriales	Burkholderiaceae	Burkholderia-Caballeronia-Paraburkholderia	uncultured_bacterium_g_Burkholderia-Caballeronia-Paraburkholderia	1.0	0.0	2.0
Proteobacteria	Gammaproteobacteria	Betaproteobacteriales	Burkholderiaceae	Castellaniella	uncultured_bacterium_g_Castellaniella	0.0	0.0	2.0
Proteobacteria	Gammaproteobacteria	Betaproteobacteriales	Burkholderiaceae	Comamonas	uncultured_bacterium_g_Comamonas	4.0	27.0	21.0
Proteobacteria	Gammaproteobacteria	Betaproteobacteriales	Burkholderiaceae	Hydrogenophaga	uncultured_bacterium_g_Hydrogenophaga	338.0	328.0	940.0
Proteobacteria	Gammaproteobacteria	Betaproteobacteriales	Burkholderiaceae	Ideonella	uncultured_bacterium_g_Ideonella	5.0	7.0	8.0
Proteobacteria	Gammaproteobacteria	Betaproteobacteriales	Burkholderiaceae	Inhella	uncultured_bacterium_g_Inhella	19.0	11.0	10.0
Proteobacteria	Gammaproteobacteria	Betaproteobacteriales	Burkholderiaceae	Lautropia	uncultured_bacterium_g_Lautropia	1.0	0.0	7.0
Proteobacteria	Gammaproteobacteria	Betaproteobacteriales	Burkholderiaceae	Limnobacter	uncultured_bacterium_g_Limnobacter	1.0	2.0	78.0
Proteobacteria	Gammaproteobacteria	Betaproteobacteriales	Burkholderiaceae	Mitsuaria	Pseudomonas_sp	0.0	1.0	5.0
Proteobacteria	Gammaproteobacteria	Betaproteobacteriales	Burkholderiaceae	Ottowia	uncultured_bacterium_g_Ottowia	0.0	1.0	5.0
Proteobacteria	Gammaproteobacteria	Betaproteobacteriales	Burkholderiaceae	Parapusillimonas	Parapusillimonas_granuli	0.0	0.0	1.0
Proteobacteria	Gammaproteobacteria	Betaproteobacteriales	Burkholderiaceae	Parasutterella	Burkholderiales_bacterium_YL45	2.0	0.0	8.0
Proteobacteria	Gammaproteobacteria	Betaproteobacteriales	Burkholderiaceae	Pigmentiphaga	uncultured_bacterium_g_Pigmentiphaga	0.0	0.0	4.0
Proteobacteria	Gammaproteobacteria	Betaproteobacteriales	Burkholderiaceae	Piscinibacter	uncultured_bacterium_g_Piscinibacter	1.0	2.0	4.0
Proteobacteria	Gammaproteobacteria	Betaproteobacteriales	Burkholderiaceae	Ralstonia	uncultured_bacterium_g_Ralstonia	3.0	0.0	4.0
Proteobacteria	Gammaproteobacteria	Betaproteobacteriales	Burkholderiaceae	Simplicispira	uncultured_bacterium_g_Simplicispira	1.0	0.0	9.0
Proteobacteria	Gammaproteobacteria	Betaproteobacteriales	Burkholderiaceae	Sphaerotilus	Sphaerotilus_natans_subsp	10.0	0.0	6.0
Proteobacteria	Gammaproteobacteria	Betaproteobacteriales	Burkholderiaceae	uncultured_bacterium_f_Burkholderiaceae	uncultured_bacterium_f_Burkholderiaceae	833.0	926.0	1398.0
Proteobacteria	Gammaproteobacteria	Betaproteobacteriales	Hydrogenophilaceae	Thiobacillus	uncultured_bacterium_g_Thiobacillus	6.0	2.0	11.0
Proteobacteria	Gammaproteobacteria	Betaproteobacteriales	Methylophilaceae	Methylobacillus	uncultured_bacterium_g_Methylobacillus	0.0	0.0	15.0
Proteobacteria	Gammaproteobacteria	Betaproteobacteriales	Nitrosomonadaceae	966-1	uncultured_bacterium_g_966-1	8.0	67.0	24.0
Proteobacteria	Gammaproteobacteria	Betaproteobacteriales	Nitrosomonadaceae	Ellin6067	uncultured_bacterium_g_Ellin6067	48.0	34.0	509.0
Proteobacteria	Gammaproteobacteria	Betaproteobacteriales	Nitrosomonadaceae	GOUTA6	uncultured_bacterium_g_GOUTA6	0.0	0.0	7.0
Proteobacteria	Gammaproteobacteria	Betaproteobacteriales	Nitrosomonadaceae	Nitrosomonas	Nitrosomonas_europaea_ATCC_19718	1.0	5.0	59.0
Proteobacteria	Gammaproteobacteria	Betaproteobacteriales	Nitrosomonadaceae	Nitrosomonas	Nitrosomonas_sp	0.0	0.0	32.0
Proteobacteria	Gammaproteobacteria	Betaproteobacteriales	Nitrosomonadaceae	Nitrosomonas	uncultured_bacterium_g_Nitrosomonas	468.0	501.0	965.0
Proteobacteria	Gammaproteobacteria	Betaproteobacteriales	Rhodocyclaceae	Azoarcus	uncultured_bacterium_g_Azoarcus	849.0	1002.0	751.0
Proteobacteria	Gammaproteobacteria	Betaproteobacteriales	Rhodocyclaceae	Azospira	uncultured_bacterium_g_Azospira	9.0	9.0	46.0
Proteobacteria	Gammaproteobacteria	Betaproteobacteriales	Rhodocyclaceae	Dechlorobacter	uncultured_bacterium_g_Dechlorobacter	25.0	28.0	8.0
Proteobacteria	Gammaproteobacteria	Betaproteobacteriales	Rhodocyclaceae	Dechloromonas	uncultured_bacterium_g_Dechloromonas	78.0	207.0	180.0
Proteobacteria	Gammaproteobacteria	Betaproteobacteriales	Rhodocyclaceae	Dechlorosoma	bacterium_str	0.0	0.0	1.0
Proteobacteria	Gammaproteobacteria	Betaproteobacteriales	Rhodocyclaceae	Denitratisoma	uncultured_bacterium_g_Denitratisoma	120.0	156.0	681.0
Proteobacteria	Gammaproteobacteria	Betaproteobacteriales	Rhodocyclaceae	Methyloversatilis	uncultured_bacterium_g_Methyloversatilis	45.0	79.0	14.0
Proteobacteria	Gammaproteobacteria	Betaproteobacteriales	Rhodocyclaceae	Sulfuritalea	uncultured_bacterium_g_Sulfuritalea	0.0	0.0	2.0
Proteobacteria	Gammaproteobacteria	Betaproteobacteriales	Rhodocyclaceae	Thauera	uncultured_bacterium_g_Thauera	3850.0	7752.0	941.0
Proteobacteria	Gammaproteobacteria	Betaproteobacteriales	Rhodocyclaceae	Zoogloea	uncultured_bacterium_g_Zoogloea	10813.0	13027.0	550.0
Proteobacteria	Gammaproteobacteria	Betaproteobacteriales	Rhodocyclaceae	uncultured_bacterium_f_Rhodocyclaceae	uncultured_bacterium_f_Rhodocyclaceae	73.0	102.0	73.0
Proteobacteria	Gammaproteobacteria	Betaproteobacteriales	SC-I-84	uncultured_bacterium_f_SC-I-84	uncultured_bacterium_f_SC-I-84	8.0	9.0	446.0
Proteobacteria	Gammaproteobacteria	Betaproteobacteriales	uncultured_bacterium_o_Betaproteobacteriales	uncultured_bacterium_o_Betaproteobacteriales	uncultured_bacterium_o_Betaproteobacteriales	4.0	0.0	13.0
Proteobacteria	Gammaproteobacteria	Cellvibrionales	Spongiibacteraceae	BD1-7_clade	uncultured_bacterium_g_BD1-7_clade	0.0	0.0	3.0
Proteobacteria	Gammaproteobacteria	Competibacterales	Competibacteraceae	Candidatus_Competibacter	uncultured_bacterium_g_Candidatus_Competibacter	254.0	524.0	3006.0
Proteobacteria	Gammaproteobacteria	Competibacterales	Competibacteraceae	Plasticicumulans	uncultured_bacterium_g_Plasticicumulans	6378.0	11364.0	1275.0
Proteobacteria	Gammaproteobacteria	Coxiellales	Coxiellaceae	Coxiella	uncultured_bacterium_g_Coxiella	0.0	0.0	1.0
Proteobacteria	Gammaproteobacteria	Enterobacteriales	Enterobacteriaceae	Enterobacter	uncultured_bacterium_g_Enterobacter	79.0	31.0	41.0
Proteobacteria	Gammaproteobacteria	Enterobacteriales	Enterobacteriaceae	Escherichia-Shigella	uncultured_bacterium_g_Escherichia-Shigella	263.0	189.0	62.0
Proteobacteria	Gammaproteobacteria	Enterobacteriales	Enterobacteriaceae	uncultured_bacterium_f_Enterobacteriaceae	uncultured_bacterium_f_Enterobacteriaceae	75.0	58.0	5.0
Proteobacteria	Gammaproteobacteria	Gammaproteobacteria_Incertae_Sedis	uncultured_bacterium_o_Gammaproteobacteria_Incertae_Sedis	uncultured_bacterium_o_Gammaproteobacteria_Incertae_Sedis	uncultured_bacterium_o_Gammaproteobacteria_Incertae_Sedis	38.0	47.0	102.0
Proteobacteria	Gammaproteobacteria	JG36-GS-52	uncultured_bacterium_o_JG36-GS-52	uncultured_bacterium_o_JG36-GS-52	uncultured_bacterium_o_JG36-GS-52	0.0	5.0	56.0
Proteobacteria	Gammaproteobacteria	Legionellales	Legionellaceae	Legionella	uncultured_bacterium_g_Legionella	18.0	8.0	4.0
Proteobacteria	Gammaproteobacteria	PLTA13	uncultured_bacterium_o_PLTA13	uncultured_bacterium_o_PLTA13	uncultured_bacterium_o_PLTA13	1.0	0.0	12.0
Proteobacteria	Gammaproteobacteria	Pseudomonadales	Moraxellaceae	Acinetobacter	uncultured_bacterium_g_Acinetobacter	60.0	39.0	175.0
Proteobacteria	Gammaproteobacteria	Pseudomonadales	Pseudomonadaceae	Pseudomonas	uncultured_bacterium_g_Pseudomonas	33.0	42.0	363.0
Proteobacteria	Gammaproteobacteria	R7C24	uncultured_bacterium_o_R7C24	uncultured_bacterium_o_R7C24	uncultured_bacterium_o_R7C24	0.0	0.0	3.0
Proteobacteria	Gammaproteobacteria	Steroidobacterales	Steroidobacteraceae	uncultured_bacterium_f_Steroidobacteraceae	uncultured_bacterium_f_Steroidobacteraceae	0.0	1.0	5.0
Proteobacteria	Gammaproteobacteria	Thiotrichales	Thiotrichaceae	Thiothrix	uncultured_bacterium_g_Thiothrix	0.0	1.0	3.0
Proteobacteria	Gammaproteobacteria	Vibrionales	Vibrionaceae	Photobacterium	uncultured_bacterium_g_Photobacterium	1.0	0.0	4.0
Proteobacteria	Gammaproteobacteria	Vibrionales	Vibrionaceae	Vibrio	uncultured_bacterium_g_Vibrio	3.0	0.0	0.0
Proteobacteria	Gammaproteobacteria	WD260	uncultured_bacterium_o_WD260	uncultured_bacterium_o_WD260	uncultured_bacterium_o_WD260	2.0	2.0	13.0
Proteobacteria	Gammaproteobacteria	Xanthomonadales	Rhodanobacteraceae	Aquimonas	uncultured_bacterium_g_Aquimonas	277.0	79.0	87.0
Proteobacteria	Gammaproteobacteria	Xanthomonadales	Rhodanobacteraceae	Dokdonella	uncultured_bacterium_g_Dokdonella	2.0	4.0	49.0
Proteobacteria	Gammaproteobacteria	Xanthomonadales	Rhodanobacteraceae	Pseudofulvimonas	uncultured_bacterium_g_Pseudofulvimonas	31.0	23.0	535.0
Proteobacteria	Gammaproteobacteria	Xanthomonadales	Rhodanobacteraceae	uncultured_bacterium_f_Rhodanobacteraceae	uncultured_bacterium_f_Rhodanobacteraceae	95.0	111.0	108.0
Proteobacteria	Gammaproteobacteria	Xanthomonadales	Xanthomonadaceae	Arenimonas	bacterium_CYCU-0215	43.0	24.0	176.0
Proteobacteria	Gammaproteobacteria	Xanthomonadales	Xanthomonadaceae	Arenimonas	uncultured_bacterium_g_Arenimonas	0.0	0.0	3.0
Proteobacteria	Gammaproteobacteria	Xanthomonadales	Xanthomonadaceae	Pseudoxanthomonas	Pseudoxanthomonas_mexicana	64.0	65.0	587.0
Proteobacteria	Gammaproteobacteria	Xanthomonadales	Xanthomonadaceae	Pseudoxanthomonas	uncultured_bacterium_g_Pseudoxanthomonas	2.0	2.0	27.0
Proteobacteria	Gammaproteobacteria	Xanthomonadales	Xanthomonadaceae	Stenotrophomonas	uncultured_bacterium_g_Stenotrophomonas	2.0	5.0	42.0
Proteobacteria	Gammaproteobacteria	Xanthomonadales	Xanthomonadaceae	Thermomonas	uncultured_bacterium_g_Thermomonas	0.0	1.0	2.0
Proteobacteria	Gammaproteobacteria	Xanthomonadales	Xanthomonadaceae	uncultured_bacterium_f_Xanthomonadaceae	uncultured_bacterium_f_Xanthomonadaceae	0.0	2.0	44.0
Proteobacteria	Gammaproteobacteria	uncultured_bacterium_c_Gammaproteobacteria	uncultured_bacterium_c_Gammaproteobacteria	uncultured_bacterium_c_Gammaproteobacteria	uncultured_bacterium_c_Gammaproteobacteria	193.0	228.0	88.0
Spirochaetes	Leptospirae	Leptospirales	Leptospiraceae	Turneriella	Turneriella_parva	243.0	65.0	54.0
Spirochaetes	MVP-15	uncultured_bacterium_c_MVP-15	uncultured_bacterium_c_MVP-15	uncultured_bacterium_c_MVP-15	uncultured_bacterium_c_MVP-15	5.0	0.0	0.0
Spirochaetes	Spirochaetia	Spirochaetales	Spirochaetaceae	Treponema_2	bacterium_enrichment_culture_clone_BBMC-5	0.0	3.0	0.0
Spirochaetes	Spirochaetia	Spirochaetales	Spirochaetaceae	uncultured_bacterium_f_Spirochaetaceae	uncultured_bacterium_f_Spirochaetaceae	34.0	25.0	250.0
Synergistetes	Synergistia	Synergistales	Synergistaceae	Acetomicrobium	uncultured_bacterium_g_Acetomicrobium	0.0	0.0	50.0
Synergistetes	Synergistia	Synergistales	Synergistaceae	Fretibacterium	uncultured_bacterium_g_Fretibacterium	34.0	1.0	2.0
Synergistetes	Synergistia	Synergistales	Synergistaceae	Syner-01	uncultured_bacterium_g_Syner-01	11.0	9.0	2.0
Synergistetes	Synergistia	Synergistales	Synergistaceae	uncultured_bacterium_f_Synergistaceae	uncultured_bacterium_f_Synergistaceae	21.0	12.0	3.0
Tenericutes	Mollicutes	EUB33-2	uncultured_bacterium_o_EUB33-2	uncultured_bacterium_o_EUB33-2	uncultured_bacterium_o_EUB33-2	5.0	13.0	4.0
Verrucomicrobia	Verrucomicrobiae	Chthoniobacterales	Terrimicrobiaceae	Terrimicrobium	uncultured_bacterium_g_Terrimicrobium	5.0	2.0	22.0
Verrucomicrobia	Verrucomicrobiae	Opitutales	Opitutaceae	Cephaloticoccus	uncultured_bacterium_g_Cephaloticoccus	11.0	8.0	15.0
Verrucomicrobia	Verrucomicrobiae	Opitutales	Opitutaceae	Lacunisphaera	Opitutus_sp	5.0	7.0	8.0
Verrucomicrobia	Verrucomicrobiae	Opitutales	Opitutaceae	Opitutus	uncultured_bacterium_g_Opitutus	24.0	31.0	11.0
Verrucomicrobia	Verrucomicrobiae	Opitutales	Opitutaceae	uncultured_bacterium_f_Opitutaceae	uncultured_bacterium_f_Opitutaceae	7.0	5.0	71.0
Verrucomicrobia	Verrucomicrobiae	Pedosphaerales	Pedosphaeraceae	ADurb.Bin063-1	uncultured_bacterium_g_ADurb.Bin063-1	4.0	9.0	33.0
Verrucomicrobia	Verrucomicrobiae	Pedosphaerales	Pedosphaeraceae	Oikopleura_dioica	uncultured_bacterium_g_Oikopleura_dioica	16.0	52.0	9.0
Verrucomicrobia	Verrucomicrobiae	Pedosphaerales	Pedosphaeraceae	bacterium_enrichment_culture_clone_R4-41B	uncultured_bacterium_g_bacterium_enrichment_culture_clone_R4-41B	2.0	1.0	0.0
Verrucomicrobia	Verrucomicrobiae	Pedosphaerales	Pedosphaeraceae	uncultured_bacterium_f_Pedosphaeraceae	uncultured_bacterium_f_Pedosphaeraceae	128.0	156.0	7.0
Verrucomicrobia	Verrucomicrobiae	Verrucomicrobiales	Akkermansiaceae	Akkermansia	uncultured_bacterium_g_Akkermansia	8.0	2.0	480.0
Verrucomicrobia	Verrucomicrobiae	Verrucomicrobiales	DEV007	uncultured_bacterium_f_DEV007	uncultured_bacterium_f_DEV007	464.0	146.0	776.0
Verrucomicrobia	Verrucomicrobiae	Verrucomicrobiales	Rubritaleaceae	Haloferula	uncultured_bacterium_g_Haloferula	45.0	14.0	2.0
Verrucomicrobia	Verrucomicrobiae	Verrucomicrobiales	Verrucomicrobiaceae	Brevifollis	uncultured_bacterium_g_Brevifollis	2622.0	545.0	101.0
Verrucomicrobia	Verrucomicrobiae	Verrucomicrobiales	Verrucomicrobiaceae	Prosthecobacter	uncultured_bacterium_g_Prosthecobacter	533.0	319.0	246.0
Verrucomicrobia	Verrucomicrobiae	Verrucomicrobiales	Verrucomicrobiaceae	uncultured_bacterium_f_Verrucomicrobiaceae	uncultured_bacterium_f_Verrucomicrobiaceae	231.0	62.0	18.0
WPS-2	uncultured_bacterium_p_WPS-2	uncultured_bacterium_p_WPS-2	uncultured_bacterium_p_WPS-2	uncultured_bacterium_p_WPS-2	uncultured_bacterium_p_WPS-2	599.0	906.0	20.0
