# Supplementary material for: Effect of tetracycline on nitrogen removal in Moving Bed Biofilm Reactor (MBBR) System
Source: PLoS One. 2022 Jan 10;17(1):e0261306. doi: 10.1371/journal.pone.0261306 (PMC8746769; doi:10.1371/journal.pone.0261306)
Supplement: S2 Data — (ZIP) [file pone.0261306.s002.zip › customer_backup/Abundance_dir/treat/treat.order.reabundance]

Order	B2	B1	B3
1-20	9.13959822326e-05	0.000313248860557	6.66477831281e-05
Acetobacterales	0.0010784725903399998	0.0008144470374489999	0.010397054168
Acidithiobacillales	1.82791964465e-05	1.56624430279e-05	0.00196610960228
Aeromonadales	1.82791964465e-05	0.000610835278087	8.33097289101e-05
Alteromonadales	0.00113331017968	0.00194214293546	0.000566506156589
Aminicenantales	0.000274187946698	0.00023493664541799996	0.0
Anaerolineales	0.00321713857459	0.00206744247968	0.00784777646334
Azospirillales	0.000329025536037	0.000313248860557	0.0029158405118499997
Bacillales	0.005374083755279999	0.00557582971792	0.00154956095773
Bacteroidales	0.005885901255779999	0.011997431359299999	0.00826432510789
Bdellovibrionales	0.0016634068766300002	0.00156624430279	0.00271589716247
Betaproteobacteriales	0.32218911656599997	0.38039375381800006	0.131229484979
Bifidobacteriales	0.00522785018371	0.00261562798565	0.004348767849109999
Blastocatellales	0.06320946131210001	0.0593449966326	0.201476248396
C10-SB1A	0.000292467143144	0.00036023618964099995	0.000416548644551
Caldilineales	0.0016451276801900002	0.0014722696446199997	0.00143292733725
Campylobacterales	1.82791964465e-05	0.0	0.000149957512038
Candidatus_Campbellbacteria	0.00124298535836	0.0007048099362539999	9.99716746922e-05
Candidatus_Kaiserbacteria	0.000749447054307	0.00034457374661300003	3.33238915641e-05
Candidatus_Moranbacteria	0.0	0.0	1.6661945782e-05
Caulobacterales	0.00928583179483	0.00626497721115	0.032607427895400005
Cellvibrionales	0.0	0.0	4.99858373461e-05
Chitinophagales	0.0843767707972	0.0627750716557	0.047403235749900005
Chloroflexales	0.0	6.26497721115e-05	1.6661945782e-05
Chloroplast	0.000749447054307	0.0006734850501980001	0.000399886698769
Chthoniobacterales	9.13959822326e-05	3.13248860557e-05	0.00036656280720499996
Cloacimonadales	1.82791964465e-05	0.0	0.0
Clostridiales	0.0212769846638	0.008786630538629998	0.0182115067398
Competibacterales	0.121227630833	0.186195122715	0.0713297898929
Coriobacteriales	0.0008774014294330002	0.000422885961752	0.000733125614409
Corynebacteriales	7.31167857861e-05	0.00010963710119499999	0.0006498158854990001
Coxiellales	0.0	0.0	1.6661945782e-05
Cytophagales	0.0242382144881	0.024261124250199998	0.0167952413483
D8A-2	0.0	0.0	4.99858373461e-05
DS-100	3.6558392893e-05	0.0	0.000133295566256
DTU014	1.82791964465e-05	0.0	0.00103304063849
Deinococcales	0.0	0.0	9.99716746922e-05
Desulfovibrionales	0.00034730473248400004	0.00023493664541799996	0.00108302647583
EUB33-2	9.13959822326e-05	0.000203611759362	6.66477831281e-05
Endomicrobiales	0.0	3.13248860557e-05	0.0
Enterobacteriales	0.0076224249182	0.00435415916175	0.0017994901444600001
Erysipelotrichales	0.00138921892994	0.00043854840477999997	0.00701467917423
Fimbriimonadales	0.0021935035735799998	0.0013782949864500002	0.0107636169752
Flavobacteriales	0.044985102454900006	0.0186539696462	0.0232767382575
Frankiales	1.82791964465e-05	0.0	0.000399886698769
Fusobacteriales	0.00036558392893000003	0.0	4.99858373461e-05
Gaiellales	0.0	0.0	3.33238915641e-05
Gammaproteobacteria_Incertae_Sedis	0.0006946094649680001	0.0007361348223099999	0.0016995184697700001
Gemmatales	0.0	0.0	0.00024992918673
Gemmatimonadales	0.00113331017968	0.00125299544223	0.00971391439092
Holophagales	0.0	0.0	1.6661945782e-05
Hydrogenedentiales	0.010437421171000001	0.00618666499601	0.0035656563973499996
Ignavibacteriales	0.00036558392893000003	0.000548185505975	0.0008330972891010001
Isosphaerales	1.82791964465e-05	0.0	0.000533182265025
JG36-GS-52	0.0	7.83122151393e-05	0.0009330689637939999
Kineosporiales	0.0	1.56624430279e-05	8.33097289101e-05
Kryptoniales	7.31167857861e-05	0.00010963710119499999	0.0005831681023709999
Lactobacillales	0.00124298535836	0.00043854840477999997	0.00641484912608
Legionellales	0.000329025536037	0.000125299544223	6.66477831281e-05
Leptospirales	0.00444184473651	0.00101805879681	0.0008997450722300001
Micavibrionales	0.00171824446597	0.000986733910755	0.0033490511021900004
Micrococcales	0.00031074633959099994	0.00017228687330599998	0.0006664778312809999
Micropepsales	9.13959822326e-05	0.000156624430279	0.0006498158854990001
Microtrichales	0.0004569799111630001	0.00021927420238999998	0.00186613792759
Myxococcales	0.00484398705833	0.0010807085689200002	0.0017828281986800002
Nitrospirales	0.00597729723801	0.0163829154071	0.00468200676475
OPB56	0.007220282596380001	0.0160226792175	0.0375393638469
Obscuribacterales	0.0	0.0	6.66477831281e-05
Oligoflexales	0.000146233571572	6.26497721115e-05	0.00028325307829400005
Opitutales	0.0008591222329870001	0.000798784594421	0.00174950430711
PLTA13	1.82791964465e-05	0.0	0.00019994334938399998
PeM15	1.82791964465e-05	0.0	0.0
Pedosphaerales	0.0027418794669800003	0.00341441258007	0.000816435343319
Phycisphaerales	0.00442356554006	0.00322646326374	0.014429245047200001
Propionibacteriales	0.00018279196446500002	9.39746581672e-05	0.000133295566256
Pseudomonadales	0.00169996526953	0.0012686578852600001	0.00896412683073
Pseudonocardiales	0.0	4.69873290836e-05	0.00024992918673
R7C24	0.0	0.0	4.99858373461e-05
RBG-13-46-9	0.0004387007147169999	0.00018794931633400004	0.0
RBG-13-54-9	0.0006214926791819999	0.0008927592525880001	0.009080760451209998
Reyranellales	0.0004569799111630001	0.00043854840477999997	0.00258260159621
Rhizobiales	0.00444184473651	0.00440114649083	0.0380225602746
Rhodobacterales	0.0114244977791	0.00612401522389	0.0417215122382
Rhodospirillales	0.000292467143144	0.000532523062947	0.0017661662529
Rickettsiales	5.48375893396e-05	0.00010963710119499999	9.99716746922e-05
SAR324_cladeMarine_group_B	0.000146233571572	3.13248860557e-05	9.99716746922e-05
SBR1031	0.0634653700623	0.0795965354676	0.0421880467201
SJA-15	0.000127954375126	0.00021927420238999998	0.00198277154806
SJA-28	0.000127954375126	0.000422885961752	0.0014495892830400001
Saccharimonadales	0.0023945747344899996	0.0021927420239	0.00143292733725
Selenomonadales	0.000950518215219	0.00043854840477999997	0.000516520319243
Sneathiellales	0.00021935035735799995	0.000125299544223	0.000233267240948
Solibacterales	0.00138921892994	0.00161323163187	0.00484862622257
Solirubrobacterales	0.0	0.0	1.6661945782e-05
Sphingobacteriales	0.00442356554006	0.0054661926167200005	0.026259226552499997
Sphingomonadales	0.0021569451806900002	0.00125299544223	0.0219771064865
Spirochaetales	0.0006214926791819999	0.00043854840477999997	0.00416548644551
Steroidobacterales	0.0	1.56624430279e-05	8.33097289101e-05
Streptomycetales	7.31167857861e-05	3.13248860557e-05	0.000149957512038
Streptosporangiales	1.82791964465e-05	0.0	4.99858373461e-05
Subgroup_2	7.31167857861e-05	6.26497721115e-05	8.33097289101e-05
Subgroup_7	0.00010967517867899998	3.13248860557e-05	0.000799773397537
Synergistales	0.00120642696547	0.00034457374661300003	0.0009497309095760001
Thermales	9.13959822326e-05	6.26497721115e-05	0.00038322475298699994
Thermoanaerobaculales	3.6558392893e-05	0.0	4.99858373461e-05
Thermomicrobiales	0.000530096696949	0.0009240841386439999	0.0037989236383000006
Thiotrichales	0.0	1.56624430279e-05	4.99858373461e-05
Verrucomicrobiales	0.0713437037308	0.0170407380143	0.0270423380042
Vibrionales	7.31167857861e-05	0.0	6.66477831281e-05
Victivallales	0.0	0.0	4.99858373461e-05
WD260	3.6558392893e-05	3.13248860557e-05	0.000216605295166
Xanthomonadales	0.00943206536641	0.004949331996800001	0.0276588299982
candidate_division_WS6_bacterium_GW2011_GWE2_33_157	9.13959822326e-05	0.0	0.00028325307829400005
uncultured_bacterium_c_Alphaproteobacteria	0.0005849342862890001	0.000501198176892	0.00516520319243
uncultured_bacterium_c_Anaerolineae	0.00255908750251	0.00148793208765	0.010380392222200002
uncultured_bacterium_c_Bacteroidia	0.000968797411666	0.0007048099362539999	0.000516520319243
uncultured_bacterium_c_Chitinivibrionia	0.0	0.0	1.6661945782e-05
uncultured_bacterium_c_Gammaproteobacteria	0.0035278849141799997	0.00357103701035	0.0014662512288199999
uncultured_bacterium_c_KD4-96	0.000383863125377	0.00043854840477999997	0.000399886698769
uncultured_bacterium_c_MVP-15	9.13959822326e-05	0.0	0.0
uncultured_bacterium_c_OLB14	1.82791964465e-05	4.69873290836e-05	0.0006331539397170001
uncultured_bacterium_c_OM190	0.008591222329870002	0.00507463154103	0.00349900861423
uncultured_bacterium_c_Sericytochromatia	0.000548375893396	0.00028192397450200004	0.0006164919939349999
uncultured_bacterium_c_Subgroup_17	0.0	9.39746581672e-05	0.000183281403602
uncultured_bacterium_c_Subgroup_22	0.0	0.0	1.6661945782e-05
uncultured_bacterium_c_Subgroup_6	0.0012978229477	0.0017228687330599999	0.0010996884216099999
uncultured_bacterium_c_WS6_Dojkabacteria	3.6558392893e-05	1.56624430279e-05	8.33097289101e-05
uncultured_bacterium_c_vadinHA49	0.0	1.56624430279e-05	0.0
uncultured_bacterium_p_Armatimonadetes	3.6558392893e-05	3.13248860557e-05	0.0
uncultured_bacterium_p_Chloroflexi	0.000329025536037	0.000422885961752	0.00103304063849
uncultured_bacterium_p_Latescibacteria	0.0	3.13248860557e-05	4.99858373461e-05
uncultured_bacterium_p_Patescibacteria	0.010821284296299999	0.0033674252509899995	0.00131629371678
uncultured_bacterium_p_WPS-2	0.010949238671500001	0.014190173383200002	0.000333238915641
