# Supplementary material for: Effect of tetracycline on nitrogen removal in Moving Bed Biofilm Reactor (MBBR) System
Source: PLoS One. 2022 Jan 10;17(1):e0261306. doi: 10.1371/journal.pone.0261306 (PMC8746769; doi:10.1371/journal.pone.0261306)
Supplement: S2 Data — (ZIP) [file pone.0261306.s002.zip › customer_backup/Abundance_dir/treat/treat.phylum.reabundance]

Phylum	B2	B1	B3
Acidobacteria	0.0664265998867	0.0631039829593	0.20870753286600002
Actinobacteria	0.007256840989270001	0.0037276614406299997	0.009380675475280001
Armatimonadetes	0.00223006196648	0.0014096198725100002	0.0107636169752
Bacteroidetes	0.172665289634	0.14096198725099998	0.162920505857
Chloroflexi	0.0737199992688	0.0884928031074	0.0792775380309
Cloacimonetes	1.82791964465e-05	0.0	0.0
Cyanobacteria	0.0012978229477	0.0009554090247	0.00108302647583
Deinococcus-Thermus	9.13959822326e-05	6.26497721115e-05	0.00048319642767900004
Elusimicrobia	0.0	3.13248860557e-05	0.0
Epsilonbacteraeota	1.82791964465e-05	0.0	0.000149957512038
Fibrobacteres	0.0	0.0	1.6661945782e-05
Firmicutes	0.030252070119	0.0156781054709	0.0347901427929
Fusobacteria	0.00036558392893000003	0.0	4.99858373461e-05
Gemmatimonadetes	0.00113331017968	0.00125299544223	0.00971391439092
Hydrogenedentes	0.010437421171000001	0.00618666499601	0.0035656563973499996
Latescibacteria	0.0	3.13248860557e-05	4.99858373461e-05
Lentisphaerae	0.0	0.0	4.99858373461e-05
Nitrospirae	0.00597729723801	0.0163829154071	0.00468200676475
Patescibacteria	0.0153362458186	0.00662521340079	0.0032657413732800006
Planctomycetes	0.0130330670664	0.0083167572478	0.018711365113200002
Proteobacteria	0.50730253898	0.60930035867	0.41594881450300003
Spirochaetes	0.00515473339792	0.0014566072015899999	0.00506523151774
Synergistetes	0.00120642696547	0.00034457374661300003	0.0009497309095760001
Tenericutes	9.13959822326e-05	0.000203611759362	6.66477831281e-05
Verrucomicrobia	0.075036101413	0.021285260074900003	0.0299748404619
WPS-2	0.010949238671500001	0.014190173383200002	0.000333238915641
