# Supplementary material for: Effect of tetracycline on nitrogen removal in Moving Bed Biofilm Reactor (MBBR) System
Source: PLoS One. 2022 Jan 10;17(1):e0261306. doi: 10.1371/journal.pone.0261306 (PMC8746769; doi:10.1371/journal.pone.0261306)
Supplement: S2 Data — (ZIP) [file pone.0261306.s002.zip › customer_backup/Abundance_dir/treat/treat.family.reabundance]

Family	B2	B1	B3
37-13	0.0017548028588699998	0.00155058185976	0.00626489161404
A0839	5.48375893396e-05	4.69873290836e-05	0.00116633620474
A4b	0.062496572650699994	0.07790499162060001	0.0405051901961
AKYG1722	0.0	0.0	8.33097289101e-05
AKYH767	0.0	1.56624430279e-05	0.0009164070180119999
Acetobacteraceae	0.0010784725903399998	0.0008144470374489999	0.010397054168
Acidaminococcaceae	7.31167857861e-05	3.13248860557e-05	1.6661945782e-05
Acidithiobacillaceae	1.82791964465e-05	1.56624430279e-05	0.00196610960228
Aeromonadaceae	1.82791964465e-05	0.000610835278087	8.33097289101e-05
Akkermansiaceae	0.000146233571572	3.13248860557e-05	0.00799773397537
Alteromonadaceae	0.00113331017968	0.00194214293546	0.000566506156589
Amb-16S-1323	0.0012978229477	0.0016758814039799998	0.00731459419831
Anaerolineaceae	0.00321713857459	0.00206744247968	0.00784777646334
Archangiaceae	0.0	0.0	1.6661945782e-05
Arcobacteraceae	0.0	0.0	1.6661945782e-05
Atopobiaceae	0.00010967517867899998	4.69873290836e-05	0.00028325307829400005
Azospirillaceae	3.6558392893e-05	0.0	0.000233267240948
Azospirillales_Incertae_Sedis	0.000292467143144	0.000313248860557	0.00268257327091
BSV26	7.31167857861e-05	0.00010963710119499999	0.0005831681023709999
Bacillaceae	0.00533752536239	0.005544504831859999	0.0014662512288199999
Bacteroidaceae	0.000292467143144	0.00014096198725100002	0.001299631771
Bacteroidetes_vadinHA17	0.000255908750251	0.0004698732908359999	0.00103304063849
Bdellovibrionaceae	0.0016634068766300002	0.00156624430279	0.00271589716247
Beijerinckiaceae	0.000292467143144	0.00023493664541799996	0.0019161237649300002
Bifidobacteriaceae	0.00522785018371	0.00261562798565	0.004348767849109999
Blastocatellaceae	0.06320946131210001	0.0593449966326	0.201476248396
Brevibacteriaceae	5.48375893396e-05	1.56624430279e-05	9.99716746922e-05
Burkholderiaceae	0.0223188988612	0.0204708130374	0.0424546378526
Caldilineaceae	0.0016451276801900002	0.0014722696446199997	0.00143292733725
Caulobacteraceae	0.0036010016999699994	0.0018011809482	0.013296232734100001
Chitinophagaceae	0.00332681375327	0.00330477547888	0.034840128630199994
Christensenellaceae	0.00010967517867899998	9.39746581672e-05	0.00028325307829400005
Clostridiaceae_1	0.0004387007147169999	0.00017228687330599998	0.00204941933119
Competibacteraceae	0.121227630833	0.186195122715	0.0713297898929
Coriobacteriaceae	0.0006580510720750001	0.00036023618964099995	0.00019994334938399998
Coxiellaceae	0.0	0.0	1.6661945782e-05
Crocinitomicaceae	0.000548375893396	0.000407223518724	9.99716746922e-05
Cryptosporangiaceae	1.82791964465e-05	0.0	4.99858373461e-05
Cyclobacteriaceae	0.0162136472481	0.014190173383200002	0.00279920689138
DEV007	0.008481547151189999	0.00228671668207	0.012929669926899999
Desulfomicrobiaceae	0.000146233571572	0.00014096198725100002	0.0007497875601910001
Desulfovibrionaceae	0.00020107116091200002	9.39746581672e-05	0.000333238915641
Devosiaceae	0.0008591222329870001	0.0004698732908359999	0.00328240331906
Dysgonomonadaceae	5.48375893396e-05	3.13248860557e-05	0.00016661945782
Eggerthellaceae	0.00010967517867899998	1.56624430279e-05	0.00024992918673
Endomicrobiaceae	0.0	3.13248860557e-05	0.0
Enterobacteriaceae	0.0076224249182	0.00435415916175	0.0017994901444600001
Enterococcaceae	0.000127954375126	1.56624430279e-05	0.00019994334938399998
Erysipelotrichaceae	0.00138921892994	0.00043854840477999997	0.00701467917423
Family_XI	0.0	0.0	6.66477831281e-05
Family_XII	0.000329025536037	6.26497721115e-05	3.33238915641e-05
Family_XIII	0.00020107116091200002	7.83122151393e-05	0.000316576969859
Fimbriimonadaceae	0.0021935035735799998	0.0013782949864500002	0.0107636169752
Flavobacteriaceae	0.0361745297677	0.0130154901562	0.0033490511021900004
Fusobacteriaceae	0.00036558392893000003	0.0	4.99858373461e-05
Gemmataceae	0.0	0.0	0.00024992918673
Gemmatimonadaceae	0.00113331017968	0.00125299544223	0.00971391439092
Haliangiaceae	1.82791964465e-05	1.56624430279e-05	0.00024992918673
Holophagaceae	0.0	0.0	1.6661945782e-05
Hydrogenedensaceae	0.010437421171000001	0.00618666499601	0.0035656563973499996
Hydrogenophilaceae	0.00010967517867899998	3.13248860557e-05	0.000183281403602
Hyphomicrobiaceae	0.00031074633959099994	0.000407223518724	0.005365146541810001
Hyphomonadaceae	0.005684830094869999	0.0044637962629399995	0.0193111951614
Iamiaceae	3.6558392893e-05	1.56624430279e-05	0.00024992918673
Ignavibacteriaceae	0.00031074633959099994	0.00039156107569699995	0.000266591132512
Ilumatobacteraceae	0.00010967517867899998	3.13248860557e-05	0.0004998583734609999
Intrasporangiaceae	0.000127954375126	6.26497721115e-05	1.6661945782e-05
Isosphaeraceae	1.82791964465e-05	0.0	0.000533182265025
JG30-KF-CM45	0.000530096696949	0.0009240841386439999	0.00371561390939
Kineosporiaceae	0.0	1.56624430279e-05	8.33097289101e-05
Lachnospiraceae	0.012886833494799998	0.005513179945810001	0.0073479180898700005
Lactobacillaceae	0.0005849342862890001	0.000250599088446	0.00438209174067
Legionellaceae	0.000329025536037	0.000125299544223	6.66477831281e-05
Lentimicrobiaceae	0.00089568062588	0.0006734850501980001	0.000783111451755
Leptospiraceae	0.00444184473651	0.00101805879681	0.0008997450722300001
Leuconostocaceae	5.48375893396e-05	0.0	4.99858373461e-05
LiUU-11-161	0.000164512768019	9.39746581672e-05	0.000149957512038
Marinilabiliaceae	0.0	1.56624430279e-05	1.6661945782e-05
Methylophilaceae	0.0	0.0	0.00024992918673
Microbacteriaceae	9.13959822326e-05	1.56624430279e-05	0.00036656280720499996
Micrococcaceae	3.6558392893e-05	4.69873290836e-05	9.99716746922e-05
Micropepsaceae	9.13959822326e-05	0.000156624430279	0.0006498158854990001
Microscillaceae	0.00541064214817	0.00693846226134	0.00801439592116
Microtrichaceae	5.48375893396e-05	6.26497721115e-05	0.000599830048153
Mitochondria	0.0	9.39746581672e-05	9.99716746922e-05
Moraxellaceae	0.0010967517867899999	0.000610835278087	0.0029158405118499997
Muribaculaceae	0.00010967517867899998	3.13248860557e-05	0.00416548644551
Mycobacteriaceae	7.31167857861e-05	9.39746581672e-05	0.0006164919939349999
NS11-12_marine_group	0.0016634068766300002	0.00241201622629	0.000516520319243
NS9_marine_group	0.00824391759738	0.00519993108525	0.0196610960228
Nakamurellaceae	0.0	0.0	0.00034990086142300004
Nitrosomonadaceae	0.009596578134430002	0.00950710291791	0.0265924654681
Nitrospiraceae	0.00597729723801	0.0163829154071	0.00468200676475
Nocardiaceae	0.0	1.56624430279e-05	3.33238915641e-05
Nocardiopsaceae	0.0	0.0	4.99858373461e-05
Oligoflexaceae	0.000146233571572	6.26497721115e-05	0.00028325307829400005
Opitutaceae	0.0008591222329870001	0.000798784594421	0.00174950430711
P3OB-42	0.0	0.0	1.6661945782e-05
PHOS-HE36	5.48375893396e-05	0.000156624430279	0.000566506156589
Paludibacteraceae	0.0	0.0	1.6661945782e-05
Pedosphaeraceae	0.0027418794669800003	0.00341441258007	0.000816435343319
Peptostreptococcaceae	0.0013161021441500003	0.0008301094804770001	0.000783111451755
Phaselicystidaceae	0.000530096696949	0.000297586417529	0.000799773397537
Phycisphaeraceae	0.00442356554006	0.00322646326374	0.014429245047200001
Pleomorphomonadaceae	7.31167857861e-05	0.0	0.00036656280720499996
Polyangiaceae	0.0	0.0	8.33097289101e-05
Prevotellaceae	0.00031074633959099994	3.13248860557e-05	0.000416548644551
Prolixibacteraceae	0.00394830643245	0.009961313765719999	0.0005498442108069999
Promicromonosporaceae	0.0	1.56624430279e-05	4.99858373461e-05
Propionibacteriaceae	0.00018279196446500002	9.39746581672e-05	0.000133295566256
Pseudomonadaceae	0.000603213482735	0.00065782260717	0.0060482863188800005
Pseudonocardiaceae	0.0	4.69873290836e-05	0.00024992918673
Reyranellaceae	0.0004569799111630001	0.00043854840477999997	0.00258260159621
Rhizobiaceae	0.0011515893761300001	0.00117468322709	0.00506523151774
Rhizobiales_Incertae_Sedis	0.00036558392893000003	0.000203611759362	0.00693136944532
Rhodanobacteraceae	0.00740307456084	0.00339875013705	0.0129796557642
Rhodobacteraceae	0.0114244977791	0.00612401522389	0.0417215122382
Rhodocyclaceae	0.289944614035	0.35024355098899995	0.054101337954199996
Rhodopirillaceae	0.00021935035735799995	0.000407223518724	0.0008330972891010001
Rhodospirillaceae	7.31167857861e-05	0.000125299544223	0.0009330689637939999
Rickettsiaceae	5.48375893396e-05	1.56624430279e-05	0.0
Rikenellaceae	0.0008408430365400001	0.00128432032828	0.00044987253611500003
Roseiflexaceae	0.0	6.26497721115e-05	1.6661945782e-05
Rubritaleaceae	0.000822563840094	0.00021927420238999998	3.33238915641e-05
Ruminococcaceae	0.00573966768421	0.00195780537848	0.0070480030658
SC-I-84	0.000146233571572	0.00014096198725100002	0.00743122781878
SHA-4	1.82791964465e-05	0.0	0.0
Saccharimonadaceae	0.00034730473248400004	0.00017228687330599998	4.99858373461e-05
Sandaracinaceae	0.000164512768019	0.00021927420238999998	0.000333238915641
Saprospiraceae	0.079295154185	0.05791971431699999	0.006031624373090001
Sneathiellaceae	0.00021935035735799995	0.000125299544223	0.000233267240948
Solibacteraceae_Subgroup_3	0.00138921892994	0.00161323163187	0.00484862622257
Solirubrobacteraceae	0.0	0.0	1.6661945782e-05
Sphingobacteriaceae	0.0008042846436469999	0.0007048099362539999	0.000266591132512
Sphingomonadaceae	0.0021569451806900002	0.00125299544223	0.0219771064865
Spirochaetaceae	0.0006214926791819999	0.00043854840477999997	0.00416548644551
Spirosomaceae	0.0019193156268900002	0.0017072062900399998	0.00559841378276
Spongiibacteraceae	0.0	0.0	4.99858373461e-05
Staphylococcaceae	3.6558392893e-05	3.13248860557e-05	8.33097289101e-05
Steroidobacteraceae	0.0	1.56624430279e-05	8.33097289101e-05
Streptococcaceae	0.00047525910760999997	0.00017228687330599998	0.0017828281986800002
Streptomycetaceae	7.31167857861e-05	3.13248860557e-05	0.000149957512038
Synergistaceae	0.00120642696547	0.00034457374661300003	0.0009497309095760001
TC1	0.000255908750251	7.83122151393e-05	0.00028325307829400005
Tannerellaceae	7.31167857861e-05	3.13248860557e-05	0.000149957512038
Terrimicrobiaceae	9.13959822326e-05	3.13248860557e-05	0.00036656280720499996
Thermaceae	9.13959822326e-05	6.26497721115e-05	0.00038322475298699994
Thermoanaerobaculaceae	3.6558392893e-05	0.0	4.99858373461e-05
Thermomonosporaceae	1.82791964465e-05	0.0	0.0
Thiotrichaceae	0.0	1.56624430279e-05	4.99858373461e-05
Thiovulaceae	1.82791964465e-05	0.0	0.000133295566256
Trueperaceae	0.0	0.0	9.99716746922e-05
Veillonellaceae	0.0008774014294330002	0.000407223518724	0.0004998583734609999
Verrucomicrobiaceae	0.0618933591679	0.0145034222438	0.006081610210439999
Vibrionaceae	7.31167857861e-05	0.0	6.66477831281e-05
Victivallaceae	0.0	0.0	4.99858373461e-05
Weeksellaceae	1.82791964465e-05	3.13248860557e-05	0.00016661945782
Xanthobacteraceae	3.6558392893e-05	0.00018794931633400004	0.006614792475470001
Xanthomonadaceae	0.00202899080556	0.00155058185976	0.014679174234
bacterium_enrichment_culture_clone_B302011	1.82791964465e-05	1.56624430279e-05	6.66477831281e-05
env.OPS_17	0.00089568062588	0.00156624430279	0.023626639118900002
mle1-27	0.00413109839691	0.000532523062947	0.00028325307829400005
uncultured_bacterium_c_Alphaproteobacteria	0.0005849342862890001	0.000501198176892	0.00516520319243
uncultured_bacterium_c_Anaerolineae	0.00255908750251	0.00148793208765	0.010380392222200002
uncultured_bacterium_c_Bacteroidia	0.000968797411666	0.0007048099362539999	0.000516520319243
uncultured_bacterium_c_Chitinivibrionia	0.0	0.0	1.6661945782e-05
uncultured_bacterium_c_Gammaproteobacteria	0.0035278849141799997	0.00357103701035	0.0014662512288199999
uncultured_bacterium_c_KD4-96	0.000383863125377	0.00043854840477999997	0.000399886698769
uncultured_bacterium_c_MVP-15	9.13959822326e-05	0.0	0.0
uncultured_bacterium_c_OLB14	1.82791964465e-05	4.69873290836e-05	0.0006331539397170001
uncultured_bacterium_c_OM190	0.008591222329870002	0.00507463154103	0.00349900861423
uncultured_bacterium_c_Sericytochromatia	0.000548375893396	0.00028192397450200004	0.0006164919939349999
uncultured_bacterium_c_Subgroup_17	0.0	9.39746581672e-05	0.000183281403602
uncultured_bacterium_c_Subgroup_22	0.0	0.0	1.6661945782e-05
uncultured_bacterium_c_Subgroup_6	0.0012978229477	0.0017228687330599999	0.0010996884216099999
uncultured_bacterium_c_WS6_Dojkabacteria	3.6558392893e-05	1.56624430279e-05	8.33097289101e-05
uncultured_bacterium_c_vadinHA49	0.0	1.56624430279e-05	0.0
uncultured_bacterium_o_1-20	9.13959822326e-05	0.000313248860557	6.66477831281e-05
uncultured_bacterium_o_Aminicenantales	0.000274187946698	0.00023493664541799996	0.0
uncultured_bacterium_o_Betaproteobacteriales	7.31167857861e-05	0.0	0.000216605295166
uncultured_bacterium_o_C10-SB1A	0.000292467143144	0.00036023618964099995	0.000416548644551
uncultured_bacterium_o_Candidatus_Campbellbacteria	0.00124298535836	0.0007048099362539999	9.99716746922e-05
uncultured_bacterium_o_Candidatus_Kaiserbacteria	0.000749447054307	0.00034457374661300003	3.33238915641e-05
uncultured_bacterium_o_Candidatus_Moranbacteria	0.0	0.0	1.6661945782e-05
uncultured_bacterium_o_Chitinophagales	0.0	0.0	0.000266591132512
uncultured_bacterium_o_Chloroplast	0.000749447054307	0.0006734850501980001	0.000399886698769
uncultured_bacterium_o_Cytophagales	0.0006946094649680001	0.0014252823155399999	0.00038322475298699994
uncultured_bacterium_o_D8A-2	0.0	0.0	4.99858373461e-05
uncultured_bacterium_o_DS-100	3.6558392893e-05	0.0	0.000133295566256
uncultured_bacterium_o_DTU014	1.82791964465e-05	0.0	0.00103304063849
uncultured_bacterium_o_EUB33-2	9.13959822326e-05	0.000203611759362	6.66477831281e-05
uncultured_bacterium_o_Gaiellales	0.0	0.0	3.33238915641e-05
uncultured_bacterium_o_Gammaproteobacteria_Incertae_Sedis	0.0006946094649680001	0.0007361348223099999	0.0016995184697700001
uncultured_bacterium_o_JG36-GS-52	0.0	7.83122151393e-05	0.0009330689637939999
uncultured_bacterium_o_Micavibrionales	0.00171824446597	0.000986733910755	0.0033490511021900004
uncultured_bacterium_o_Micrococcales	0.0	1.56624430279e-05	3.33238915641e-05
uncultured_bacterium_o_Microtrichales	0.000255908750251	0.00010963710119499999	0.000516520319243
uncultured_bacterium_o_Myxococcales	0.0	1.56624430279e-05	0.0
uncultured_bacterium_o_OPB56	0.007220282596380001	0.0160226792175	0.0375393638469
uncultured_bacterium_o_Obscuribacterales	0.0	0.0	6.66477831281e-05
uncultured_bacterium_o_PLTA13	1.82791964465e-05	0.0	0.00019994334938399998
uncultured_bacterium_o_PeM15	1.82791964465e-05	0.0	0.0
uncultured_bacterium_o_R7C24	0.0	0.0	4.99858373461e-05
uncultured_bacterium_o_RBG-13-46-9	0.0004387007147169999	0.00018794931633400004	0.0
uncultured_bacterium_o_RBG-13-54-9	0.0006214926791819999	0.0008927592525880001	0.009080760451209998
uncultured_bacterium_o_SAR324_cladeMarine_group_B	0.000127954375126	1.56624430279e-05	3.33238915641e-05
uncultured_bacterium_o_SBR1031	0.000968797411666	0.0016915438470100001	0.00168285652398
uncultured_bacterium_o_SJA-15	0.000127954375126	0.00021927420238999998	0.00198277154806
uncultured_bacterium_o_SJA-28	0.000127954375126	0.000422885961752	0.0014495892830400001
uncultured_bacterium_o_Saccharimonadales	0.0020472700020099997	0.00202045515059	0.00138294149991
uncultured_bacterium_o_Subgroup_2	7.31167857861e-05	6.26497721115e-05	8.33097289101e-05
uncultured_bacterium_o_Subgroup_7	0.00010967517867899998	3.13248860557e-05	0.000799773397537
uncultured_bacterium_o_WD260	3.6558392893e-05	3.13248860557e-05	0.000216605295166
uncultured_bacterium_o_candidate_division_WS6_bacterium_GW2011_GWE2_33_157	9.13959822326e-05	0.0	0.00028325307829400005
uncultured_bacterium_p_Armatimonadetes	3.6558392893e-05	3.13248860557e-05	0.0
uncultured_bacterium_p_Chloroflexi	0.000329025536037	0.000422885961752	0.00103304063849
uncultured_bacterium_p_Latescibacteria	0.0	3.13248860557e-05	4.99858373461e-05
uncultured_bacterium_p_Patescibacteria	0.010821284296299999	0.0033674252509899995	0.00131629371678
uncultured_bacterium_p_WPS-2	0.010949238671500001	0.014190173383200002	0.000333238915641
