# Supplementary material for: Effect of tetracycline on nitrogen removal in Moving Bed Biofilm Reactor (MBBR) System
Source: PLoS One. 2022 Jan 10;17(1):e0261306. doi: 10.1371/journal.pone.0261306 (PMC8746769; doi:10.1371/journal.pone.0261306)
Supplement: S2 Data — (ZIP) [file pone.0261306.s002.zip › customer_backup/Abundance_dir/treat/treat.species.reabundance]

Species	B2	B1	B3
Acidobacteriaceae_bacterium_enrichment_culture_clone_ANA-RAS-33	0.000968797411666	0.0010807085689200002	0.00431544395755
Afipia_genosp	0.0	0.0	4.99858373461e-05
Algoriphagus_aestuariicola	0.0021569451806900002	0.0008144470374489999	0.000149957512038
Arcobacter_butzleri	0.0	0.0	1.6661945782e-05
Atopobium_vaginae	0.0	0.0	6.66477831281e-05
Bacteroides_coprocola_DSM_17136	0.0	1.56624430279e-05	8.33097289101e-05
Bacteroides_fragilis	0.000164512768019	3.13248860557e-05	1.6661945782e-05
Bdellovibrio_bacteriovorus	0.000950518215219	0.000767459708365	0.0007497875601910001
Bifidobacterium_animalis	1.82791964465e-05	3.13248860557e-05	0.0014495892830400001
Bifidobacterium_longum_subsp	0.00111503098324	0.000548185505975	0.00029991502407700004
Burkholderiales_bacterium_YL45	3.6558392893e-05	0.0	0.000133295566256
Clostridium_pasteurianum	0.0	0.0	3.33238915641e-05
Cytophagaceae_bacterium_R098	0.000968797411666	0.000642160164142	0.00143292733725
Flavobacteriia_bacterium_40-80	0.0	0.0	6.66477831281e-05
Flavobacterium_filum	0.0273091194911	0.0107131110311	0.0012663078794300001
Flavobacterium_sp	0.006415997952729999	0.0017855185051800003	0.0015328990119500001
Flavobacterium_suncheonense	3.6558392893e-05	0.0	0.0004998583734609999
Fusibacter_fontis	0.000329025536037	6.26497721115e-05	3.33238915641e-05
Hevea_brasiliensis_phytoplasma	0.0	0.0	1.6661945782e-05
Hyphomicrobium_sp	0.0	3.13248860557e-05	0.0038489094756500005
Hyphomonas_sp	0.000164512768019	0.00014096198725100002	0.0009497309095760001
Lachnospiraceae_bacterium_10-1	3.6558392893e-05	0.0	1.6661945782e-05
Lactobacillus_brevis	0.0	0.0	0.00108302647583
Lactobacillus_iners_AB-1	1.82791964465e-05	0.0	8.33097289101e-05
Longilinea_arvoryzae	0.00034730473248400004	0.000297586417529	0.00143292733725
Mariniradius_saccharolyticus_AK6	0.00272360027053	0.00316381349163	0.000399886698769
Namhaeicola_litoreus	0.000566655089842	0.00017228687330599998	3.33238915641e-05
Nitrosomonas_europaea_ATCC_19718	1.82791964465e-05	7.83122151393e-05	0.00098305480114
Nitrosomonas_sp	0.0	0.0	0.000533182265025
Nitrospira_defluvii	0.00583106366644	0.015693767913899998	0.00218271489745
Nordella_oligomobilis	0.0	3.13248860557e-05	0.000133295566256
Opitutus_sp	9.13959822326e-05	0.00010963710119499999	0.000133295566256
Parapusillimonas_granuli	0.0	0.0	1.6661945782e-05
Pseudomonas_sp	0.0	1.56624430279e-05	8.33097289101e-05
Pseudoxanthomonas_mexicana	0.0011698685725799998	0.00101805879681	0.00978056217405
Roseomonas_sp	0.0	0.0	4.99858373461e-05
Sphaerotilus_natans_subsp	0.00018279196446500002	0.0	9.99716746922e-05
Terribacillus_sp	0.0	0.0	1.6661945782e-05
Turneriella_parva	0.00444184473651	0.00101805879681	0.0008997450722300001
bacterium	1.82791964465e-05	0.0	4.99858373461e-05
bacterium_CYCU-0215	0.0007860054472010001	0.000375898632669	0.0029325024576399997
bacterium_NLAE-zl-C99	1.82791964465e-05	1.56624430279e-05	4.99858373461e-05
bacterium_enrichment_culture_clone_BBMC-5	0.0	4.69873290836e-05	0.0
bacterium_enrichment_culture_clone_DPF35	1.82791964465e-05	0.0	4.99858373461e-05
bacterium_str	0.0	0.0	1.6661945782e-05
uncultured_bacterium_c_Alphaproteobacteria	0.0005849342862890001	0.000501198176892	0.00516520319243
uncultured_bacterium_c_Anaerolineae	0.00255908750251	0.00148793208765	0.010380392222200002
uncultured_bacterium_c_Bacteroidia	0.000968797411666	0.0007048099362539999	0.000516520319243
uncultured_bacterium_c_Chitinivibrionia	0.0	0.0	1.6661945782e-05
uncultured_bacterium_c_Gammaproteobacteria	0.0035278849141799997	0.00357103701035	0.0014662512288199999
uncultured_bacterium_c_KD4-96	0.000383863125377	0.00043854840477999997	0.000399886698769
uncultured_bacterium_c_MVP-15	9.13959822326e-05	0.0	0.0
uncultured_bacterium_c_OLB14	1.82791964465e-05	4.69873290836e-05	0.0006331539397170001
uncultured_bacterium_c_OM190	0.008591222329870002	0.00507463154103	0.00349900861423
uncultured_bacterium_c_Sericytochromatia	0.000548375893396	0.00028192397450200004	0.0006164919939349999
uncultured_bacterium_c_Subgroup_17	0.0	9.39746581672e-05	0.000183281403602
uncultured_bacterium_c_Subgroup_22	0.0	0.0	1.6661945782e-05
uncultured_bacterium_c_Subgroup_6	0.0012978229477	0.0017228687330599999	0.0010996884216099999
uncultured_bacterium_c_WS6_Dojkabacteria	3.6558392893e-05	1.56624430279e-05	8.33097289101e-05
uncultured_bacterium_c_vadinHA49	0.0	1.56624430279e-05	0.0
uncultured_bacterium_f_37-13	0.0006214926791819999	0.000548185505975	8.33097289101e-05
uncultured_bacterium_f_A0839	5.48375893396e-05	4.69873290836e-05	0.00116633620474
uncultured_bacterium_f_A4b	0.062130988721699996	0.07637007220389999	0.0403385707383
uncultured_bacterium_f_AKYG1722	0.0	0.0	8.33097289101e-05
uncultured_bacterium_f_AKYH767	0.0	1.56624430279e-05	0.0009164070180119999
uncultured_bacterium_f_Acetobacteraceae	0.0008774014294330002	0.000563847949003	0.0010163786927
uncultured_bacterium_f_Acidaminococcaceae	7.31167857861e-05	3.13248860557e-05	1.6661945782e-05
uncultured_bacterium_f_Amb-16S-1323	0.0012978229477	0.0016758814039799998	0.00731459419831
uncultured_bacterium_f_Anaerolineaceae	0.00255908750251	0.00158190674581	0.00579835713215
uncultured_bacterium_f_Atopobiaceae	0.00010967517867899998	4.69873290836e-05	0.000216605295166
uncultured_bacterium_f_BSV26	7.31167857861e-05	0.00010963710119499999	0.0005831681023709999
uncultured_bacterium_f_Bacteroidetes_vadinHA17	0.000255908750251	0.0004698732908359999	0.00103304063849
uncultured_bacterium_f_Blastocatellaceae	0.000530096696949	0.00065782260717	0.000766449505973
uncultured_bacterium_f_Burkholderiaceae	0.015226570640000001	0.0145034222438	0.023293400203299997
uncultured_bacterium_f_Caldilineaceae	0.0016451276801900002	0.0014722696446199997	0.00143292733725
uncultured_bacterium_f_Caulobacteraceae	5.48375893396e-05	4.69873290836e-05	0.000149957512038
uncultured_bacterium_f_Chitinophagaceae	0.0008774014294330002	0.00176985606215	0.0269423663295
uncultured_bacterium_f_DEV007	0.008481547151189999	0.00228671668207	0.012929669926899999
uncultured_bacterium_f_Desulfovibrionaceae	9.13959822326e-05	4.69873290836e-05	1.6661945782e-05
uncultured_bacterium_f_Devosiaceae	0.0008591222329870001	0.0004698732908359999	0.00328240331906
uncultured_bacterium_f_Enterobacteriaceae	0.0013709397334900001	0.0009084216956160001	8.33097289101e-05
uncultured_bacterium_f_Family_XIII	1.82791964465e-05	1.56624430279e-05	0.0
uncultured_bacterium_f_Fimbriimonadaceae	0.0021935035735799998	0.0013782949864500002	0.0107636169752
uncultured_bacterium_f_Flavobacteriaceae	0.0018461988410999998	0.00034457374661300003	1.6661945782e-05
uncultured_bacterium_f_Gemmataceae	0.0	0.0	0.00024992918673
uncultured_bacterium_f_Gemmatimonadaceae	0.00010967517867899998	4.69873290836e-05	0.000716463668627
uncultured_bacterium_f_Hydrogenedensaceae	0.010437421171000001	0.00618666499601	0.0035656563973499996
uncultured_bacterium_f_Hyphomicrobiaceae	1.82791964465e-05	0.0	8.33097289101e-05
uncultured_bacterium_f_Ilumatobacteraceae	5.48375893396e-05	1.56624430279e-05	0.000216605295166
uncultured_bacterium_f_Intrasporangiaceae	0.000127954375126	6.26497721115e-05	1.6661945782e-05
uncultured_bacterium_f_Isosphaeraceae	1.82791964465e-05	0.0	0.000533182265025
uncultured_bacterium_f_JG30-KF-CM45	0.000530096696949	0.0009240841386439999	0.00371561390939
uncultured_bacterium_f_Kineosporiaceae	0.0	1.56624430279e-05	8.33097289101e-05
uncultured_bacterium_f_Lachnospiraceae	0.000255908750251	7.83122151393e-05	0.00028325307829400005
uncultured_bacterium_f_Lentimicrobiaceae	0.000164512768019	9.39746581672e-05	4.99858373461e-05
uncultured_bacterium_f_LiUU-11-161	0.000164512768019	9.39746581672e-05	0.000149957512038
uncultured_bacterium_f_Microbacteriaceae	3.6558392893e-05	0.0	3.33238915641e-05
uncultured_bacterium_f_Micrococcaceae	3.6558392893e-05	4.69873290836e-05	9.99716746922e-05
uncultured_bacterium_f_Micropepsaceae	9.13959822326e-05	0.000156624430279	0.0006498158854990001
uncultured_bacterium_f_Microscillaceae	0.0	0.0	6.66477831281e-05
uncultured_bacterium_f_Microtrichaceae	3.6558392893e-05	1.56624430279e-05	9.99716746922e-05
uncultured_bacterium_f_Mitochondria	0.0	9.39746581672e-05	9.99716746922e-05
uncultured_bacterium_f_Muribaculaceae	0.00010967517867899998	3.13248860557e-05	0.00416548644551
uncultured_bacterium_f_NS11-12_marine_group	0.0016634068766300002	0.00241201622629	0.000516520319243
uncultured_bacterium_f_NS9_marine_group	0.00018279196446500002	7.83122151393e-05	0.00028325307829400005
uncultured_bacterium_f_Oligoflexaceae	0.000146233571572	6.26497721115e-05	0.00028325307829400005
uncultured_bacterium_f_Opitutaceae	0.000127954375126	7.83122151393e-05	0.0011829981505199999
uncultured_bacterium_f_P3OB-42	0.0	0.0	1.6661945782e-05
uncultured_bacterium_f_PHOS-HE36	5.48375893396e-05	0.000156624430279	0.000566506156589
uncultured_bacterium_f_Paludibacteraceae	0.0	0.0	1.6661945782e-05
uncultured_bacterium_f_Pedosphaeraceae	0.0023397371451599996	0.00244334111235	0.000116633620474
uncultured_bacterium_f_Prolixibacteraceae	0.00394830643245	0.009961313765719999	0.0005498442108069999
uncultured_bacterium_f_Propionibacteriaceae	5.48375893396e-05	0.0	0.000116633620474
uncultured_bacterium_f_Rhizobiaceae	0.0008591222329870001	0.0007831221513929999	0.0035823183431399996
uncultured_bacterium_f_Rhizobiales_Incertae_Sedis	7.31167857861e-05	4.69873290836e-05	0.0008997450722300001
uncultured_bacterium_f_Rhodanobacteraceae	0.0017365236624200002	0.0017385311760899998	0.0017994901444600001
uncultured_bacterium_f_Rhodobacteraceae	0.0039665856289	0.00223972935298	0.0201942782878
uncultured_bacterium_f_Rhodocyclaceae	0.0013343813405999997	0.00159756918884	0.0012163220420899998
uncultured_bacterium_f_Rhodospirillaceae	7.31167857861e-05	0.000125299544223	0.0009330689637939999
uncultured_bacterium_f_Rikenellaceae	0.00010967517867899998	0.000125299544223	0.00019994334938399998
uncultured_bacterium_f_SC-I-84	0.000146233571572	0.00014096198725100002	0.00743122781878
uncultured_bacterium_f_SHA-4	1.82791964465e-05	0.0	0.0
uncultured_bacterium_f_Saccharimonadaceae	0.00018279196446500002	0.000125299544223	1.6661945782e-05
uncultured_bacterium_f_Sandaracinaceae	0.000164512768019	0.00021927420238999998	0.000333238915641
uncultured_bacterium_f_Saprospiraceae	0.000749447054307	0.0012686578852600001	0.00038322475298699994
uncultured_bacterium_f_Solibacteraceae_Subgroup_3	9.13959822326e-05	3.13248860557e-05	9.99716746922e-05
uncultured_bacterium_f_Sphingomonadaceae	0.000164512768019	3.13248860557e-05	0.000783111451755
uncultured_bacterium_f_Spirochaetaceae	0.0006214926791819999	0.00039156107569699995	0.00416548644551
uncultured_bacterium_f_Steroidobacteraceae	0.0	1.56624430279e-05	8.33097289101e-05
uncultured_bacterium_f_Synergistaceae	0.000383863125377	0.00018794931633400004	4.99858373461e-05
uncultured_bacterium_f_TC1	0.000255908750251	7.83122151393e-05	0.00028325307829400005
uncultured_bacterium_f_Veillonellaceae	0.0005849342862890001	0.00028192397450200004	0.00029991502407700004
uncultured_bacterium_f_Verrucomicrobiaceae	0.00422249437915	0.000971071467728	0.00029991502407700004
uncultured_bacterium_f_Victivallaceae	0.0	0.0	4.99858373461e-05
uncultured_bacterium_f_Xanthobacteraceae	1.82791964465e-05	0.00010963710119499999	0.00254927770465
uncultured_bacterium_f_Xanthomonadaceae	0.0	3.13248860557e-05	0.000733125614409
uncultured_bacterium_f_bacterium_enrichment_culture_clone_B302011	1.82791964465e-05	1.56624430279e-05	6.66477831281e-05
uncultured_bacterium_f_env.OPS_17	0.00089568062588	0.00156624430279	0.023626639118900002
uncultured_bacterium_f_mle1-27	0.00413109839691	0.000532523062947	0.00028325307829400005
uncultured_bacterium_g_966-1	0.000146233571572	0.00104938368287	0.000399886698769
uncultured_bacterium_g_AAP99	0.0	0.0	9.99716746922e-05
uncultured_bacterium_g_ADurb.Bin063-1	7.31167857861e-05	0.00014096198725100002	0.0005498442108069999
uncultured_bacterium_g_Acetoanaerobium	7.31167857861e-05	1.56624430279e-05	6.66477831281e-05
uncultured_bacterium_g_Acetobacter	0.0	3.13248860557e-05	0.006114934102
uncultured_bacterium_g_Acetomicrobium	0.0	0.0	0.0008330972891010001
uncultured_bacterium_g_Achromobacter	1.82791964465e-05	1.56624430279e-05	0.000416548644551
uncultured_bacterium_g_Acidithiobacillus	1.82791964465e-05	1.56624430279e-05	0.00196610960228
uncultured_bacterium_g_Acidovorax	0.0	0.0	4.99858373461e-05
uncultured_bacterium_g_Acinetobacter	0.0010967517867899999	0.000610835278087	0.0029158405118499997
uncultured_bacterium_g_Actinomadura	1.82791964465e-05	0.0	0.0
uncultured_bacterium_g_Aeromonas	1.82791964465e-05	0.000610835278087	8.33097289101e-05
uncultured_bacterium_g_Agathobacter	0.0011698685725799998	0.00039156107569699995	0.00131629371678
uncultured_bacterium_g_Akkermansia	0.000146233571572	3.13248860557e-05	0.00799773397537
uncultured_bacterium_g_Algoriphagus	0.011333101796799997	0.0102119128542	0.00224936268057
uncultured_bacterium_g_Alishewanella	0.00113331017968	0.00194214293546	0.000566506156589
uncultured_bacterium_g_Alloprevotella	0.000127954375126	3.13248860557e-05	1.6661945782e-05
uncultured_bacterium_g_Allorhizobium-Neorhizobium-Pararhizobium-Rhizobium	5.48375893396e-05	1.56624430279e-05	0.000149957512038
uncultured_bacterium_g_Alsobacter	0.0	0.0	9.99716746922e-05
uncultured_bacterium_g_Anaerolinea	0.000127954375126	0.00014096198725100002	0.000399886698769
uncultured_bacterium_g_Anaeromyxobacter	0.0	0.0	1.6661945782e-05
uncultured_bacterium_g_Anaerostipes	0.0023214579487099997	0.00111203345498	0.00024992918673
uncultured_bacterium_g_Anaerovorax	0.000146233571572	6.26497721115e-05	0.000116633620474
uncultured_bacterium_g_Aquabacterium	1.82791964465e-05	0.0	1.6661945782e-05
uncultured_bacterium_g_Aquamicrobium	3.6558392893e-05	1.56624430279e-05	9.99716746922e-05
uncultured_bacterium_g_Aquimonas	0.005063337415689999	0.0012373329992000001	0.0014495892830400001
uncultured_bacterium_g_Arenimonas	0.0	0.0	4.99858373461e-05
uncultured_bacterium_g_Azoarcus	0.0155190377831	0.015693767913899998	0.0125131212823
uncultured_bacterium_g_Azospira	0.000164512768019	0.00014096198725100002	0.000766449505973
uncultured_bacterium_g_Azospirillum	3.6558392893e-05	0.0	0.000233267240948
uncultured_bacterium_g_BD1-7_clade	0.0	0.0	4.99858373461e-05
uncultured_bacterium_g_Bacillus	0.00533752536239	0.005544504831859999	0.0014495892830400001
uncultured_bacterium_g_Bacteroides	0.000127954375126	9.39746581672e-05	0.0011996600963099999
uncultured_bacterium_g_Bacteroidetes_bacterium_37-13	0.00113331017968	0.0010023963537799999	0.00618158188513
uncultured_bacterium_g_Bacteroidetes_bacterium_OLB9	0.00806112563292	0.005121618870109999	0.0193778429445
uncultured_bacterium_g_Bauldia	0.0	0.0	1.6661945782e-05
uncultured_bacterium_g_Bdellovibrio	0.0007128886614139999	0.000798784594421	0.00196610960228
uncultured_bacterium_g_Bifidobacterium	0.004094540004019999	0.00203611759362	0.0025159538130900003
uncultured_bacterium_g_Blautia	0.00376551446798	0.00131564521434	0.0029991502407699998
uncultured_bacterium_g_Blvii28_wastewater-sludge_group	7.31167857861e-05	1.56624430279e-05	0.000116633620474
uncultured_bacterium_g_Bosea	0.000274187946698	0.00023493664541799996	0.0011996600963099999
uncultured_bacterium_g_Brachymonas	0.0	1.56624430279e-05	1.6661945782e-05
uncultured_bacterium_g_Brevibacterium	5.48375893396e-05	1.56624430279e-05	9.99716746922e-05
uncultured_bacterium_g_Brevifollis	0.0479280530828	0.00853603145019	0.00168285652398
uncultured_bacterium_g_Brevundimonas	0.0035278849141799997	0.00164455651793	0.012379825716
uncultured_bacterium_g_Brooklawnia	3.6558392893e-05	0.0	0.0
uncultured_bacterium_g_Bryobacter	0.000146233571572	0.000485535733864	0.00036656280720499996
uncultured_bacterium_g_Burkholderia-Caballeronia-Paraburkholderia	1.82791964465e-05	0.0	3.33238915641e-05
uncultured_bacterium_g_Butyricicoccus	0.000329025536037	0.00014096198725100002	0.000133295566256
uncultured_bacterium_g_CL500-29_marine_group	1.82791964465e-05	1.56624430279e-05	0.00019994334938399998
uncultured_bacterium_g_CL500-3	1.82791964465e-05	0.0	0.0
uncultured_bacterium_g_Candidatus_Arthromitus	0.00034730473248400004	0.000156624430279	6.66477831281e-05
uncultured_bacterium_g_Candidatus_Competibacter	0.0046429158974199995	0.0082071201466	0.0500858090208
uncultured_bacterium_g_Candidatus_Endomicrobium	0.0	3.13248860557e-05	0.0
uncultured_bacterium_g_Candidatus_Megaira	5.48375893396e-05	1.56624430279e-05	0.0
uncultured_bacterium_g_Candidatus_Saccharimonas	0.000164512768019	4.69873290836e-05	3.33238915641e-05
uncultured_bacterium_g_Castellaniella	0.0	0.0	3.33238915641e-05
uncultured_bacterium_g_Cephaloticoccus	0.00020107116091200002	0.000125299544223	0.00024992918673
uncultured_bacterium_g_Christensenellaceae_R-7_group	9.13959822326e-05	9.39746581672e-05	0.000233267240948
uncultured_bacterium_g_Chthonobacter	7.31167857861e-05	0.0	0.00036656280720499996
uncultured_bacterium_g_Cloacibacterium	1.82791964465e-05	3.13248860557e-05	0.00016661945782
uncultured_bacterium_g_Clostridium_sensu_stricto_1	9.13959822326e-05	1.56624430279e-05	0.00193278571072
uncultured_bacterium_g_Clostridium_sensu_stricto_12	0.0	0.0	1.6661945782e-05
uncultured_bacterium_g_Collinsella	0.0006580510720750001	0.00036023618964099995	0.00019994334938399998
uncultured_bacterium_g_Comamonas	7.31167857861e-05	0.000422885961752	0.00034990086142300004
uncultured_bacterium_g_Conexibacter	0.0	0.0	1.6661945782e-05
uncultured_bacterium_g_Coxiella	0.0	0.0	1.6661945782e-05
uncultured_bacterium_g_Dechlorobacter	0.0004569799111630001	0.00043854840477999997	0.000133295566256
uncultured_bacterium_g_Dechloromonas	0.00142577732283	0.00324212570677	0.0029991502407699998
uncultured_bacterium_g_Defluviicoccus	0.00021935035735799995	0.000407223518724	0.0008330972891010001
uncultured_bacterium_g_Denitratisoma	0.0021935035735799998	0.00244334111235	0.0113467850776
uncultured_bacterium_g_Desulfomicrobium	0.000146233571572	0.00014096198725100002	0.0007497875601910001
uncultured_bacterium_g_Desulfovibrio	0.00010967517867899998	4.69873290836e-05	0.000316576969859
uncultured_bacterium_g_Dialister	0.000292467143144	0.000125299544223	0.000149957512038
uncultured_bacterium_g_Dokdonella	3.6558392893e-05	6.26497721115e-05	0.000816435343319
uncultured_bacterium_g_Dorea	0.000493538304056	0.00014096198725100002	0.00044987253611500003
uncultured_bacterium_g_Dubosiella	0.00010967517867899998	3.13248860557e-05	0.0011996600963099999
uncultured_bacterium_g_Ellin6067	0.0008774014294330002	0.000532523062947	0.00848093040305
uncultured_bacterium_g_Enterobacter	0.00144405651928	0.000485535733864	0.000683139777063
uncultured_bacterium_g_Enterococcus	0.000127954375126	1.56624430279e-05	0.00019994334938399998
uncultured_bacterium_g_Enterorhabdus	0.00010967517867899998	1.56624430279e-05	0.00024992918673
uncultured_bacterium_g_Erysipelatoclostridium	1.82791964465e-05	1.56624430279e-05	0.00016661945782
uncultured_bacterium_g_Erysipelotrichaceae_UCG-003	0.0011881477690199999	0.00039156107569699995	0.00048319642767900004
uncultured_bacterium_g_Escherichia-Shigella	0.004807428665439999	0.00296020173227	0.00103304063849
uncultured_bacterium_g_Faecalibacterium	0.00197415321622	0.0009084216956160001	0.00139960344569
uncultured_bacterium_g_Faecalibaculum	7.31167857861e-05	0.0	0.00504856957195
uncultured_bacterium_g_Fastidiosipila	0.0	0.0	6.66477831281e-05
uncultured_bacterium_g_Ferrovibrio	0.00021935035735799995	0.000125299544223	0.000233267240948
uncultured_bacterium_g_Ferruginibacter	0.000127954375126	4.69873290836e-05	0.0009164070180119999
uncultured_bacterium_g_Flavihumibacter	0.000383863125377	0.000156624430279	0.0009997167469219998
uncultured_bacterium_g_Flavonifractor	1.82791964465e-05	1.56624430279e-05	4.99858373461e-05
uncultured_bacterium_g_Fluviicola	0.000548375893396	0.000407223518724	3.33238915641e-05
uncultured_bacterium_g_Fretibacterium	0.0006214926791819999	1.56624430279e-05	3.33238915641e-05
uncultured_bacterium_g_Fusicatenibacter	0.0013343813405999997	0.000548185505975	0.000766449505973
uncultured_bacterium_g_Fusobacterium	0.00036558392893000003	0.0	4.99858373461e-05
uncultured_bacterium_g_GOUTA6	0.0	0.0	0.000116633620474
uncultured_bacterium_g_Gardnerella	0.0	0.0	8.33097289101e-05
uncultured_bacterium_g_Gemmatimonas	0.00102363500101	0.0012060081131500002	0.0089974507223
uncultured_bacterium_g_Gemmobacter	0.00199243241267	0.000485535733864	0.00363230418048
uncultured_bacterium_g_Geothrix	0.0	0.0	1.6661945782e-05
uncultured_bacterium_g_Gordonia	0.0	1.56624430279e-05	3.33238915641e-05
uncultured_bacterium_g_Haliangium	1.82791964465e-05	1.56624430279e-05	0.00024992918673
uncultured_bacterium_g_Haloferula	0.000822563840094	0.00021927420238999998	3.33238915641e-05
uncultured_bacterium_g_Hirschia	0.0005118175005030001	0.00045421084780800005	0.0016995184697700001
uncultured_bacterium_g_Hydrogenophaga	0.006178368398930001	0.0051372813131400005	0.015662229035100002
uncultured_bacterium_g_Hyphomicrobium	1.82791964465e-05	0.00014096198725100002	0.000516520319243
uncultured_bacterium_g_IMCC26207	1.82791964465e-05	4.69873290836e-05	0.0004998583734609999
uncultured_bacterium_g_Iamia	3.6558392893e-05	1.56624430279e-05	0.00024992918673
uncultured_bacterium_g_Ideonella	9.13959822326e-05	0.00010963710119499999	0.000133295566256
uncultured_bacterium_g_Ignavibacterium	0.00031074633959099994	0.00039156107569699995	0.000266591132512
uncultured_bacterium_g_Ilumatobacter	3.6558392893e-05	0.0	6.66477831281e-05
uncultured_bacterium_g_Inhella	0.00034730473248400004	0.00017228687330599998	0.00016661945782
uncultured_bacterium_g_Intestinibacter	3.6558392893e-05	7.83122151393e-05	1.6661945782e-05
uncultured_bacterium_g_JGI_0001001-H03	0.00111503098324	0.0009554090247	0.0016995184697700001
uncultured_bacterium_g_Kouleothrix	0.0	6.26497721115e-05	1.6661945782e-05
uncultured_bacterium_g_Lachnoclostridium	0.000383863125377	0.000375898632669	0.000233267240948
uncultured_bacterium_g_Lachnospiraceae_NK4A136_group	0.000127954375126	9.39746581672e-05	0.00016661945782
uncultured_bacterium_g_Lactobacillus	0.000566655089842	0.000250599088446	0.00321575553593
uncultured_bacterium_g_Lactococcus	3.6558392893e-05	1.56624430279e-05	1.6661945782e-05
uncultured_bacterium_g_Lautropia	1.82791964465e-05	0.0	0.000116633620474
uncultured_bacterium_g_Legionella	0.000329025536037	0.000125299544223	6.66477831281e-05
uncultured_bacterium_g_Lentimicrobium	0.0007311678578610001	0.000579510392031	0.000733125614409
uncultured_bacterium_g_Leptolinea	0.000127954375126	1.56624430279e-05	0.000216605295166
uncultured_bacterium_g_Leucobacter	1.82791964465e-05	1.56624430279e-05	1.6661945782e-05
uncultured_bacterium_g_Levilinea	3.6558392893e-05	0.0	0.0
uncultured_bacterium_g_Limnobacter	1.82791964465e-05	3.13248860557e-05	0.001299631771
uncultured_bacterium_g_Longilinea	1.82791964465e-05	3.13248860557e-05	0.0
uncultured_bacterium_g_Macellibacteroides	3.6558392893e-05	1.56624430279e-05	9.99716746922e-05
uncultured_bacterium_g_Megamonas	0.0	0.0	4.99858373461e-05
uncultured_bacterium_g_Meiothermus	9.13959822326e-05	6.26497721115e-05	0.00038322475298699994
uncultured_bacterium_g_Methylobacillus	0.0	0.0	0.00024992918673
uncultured_bacterium_g_Methylobacterium	0.0	0.0	0.000133295566256
uncultured_bacterium_g_Methylocystis	1.82791964465e-05	0.0	0.000533182265025
uncultured_bacterium_g_Methyloversatilis	0.000822563840094	0.0012373329992000001	0.000233267240948
uncultured_bacterium_g_Microbacterium	3.6558392893e-05	0.0	0.000316576969859
uncultured_bacterium_g_Micropruina	0.0	1.56624430279e-05	1.6661945782e-05
uncultured_bacterium_g_Mucinivorans	0.0006214926791819999	0.00111203345498	3.33238915641e-05
uncultured_bacterium_g_Mycobacterium	7.31167857861e-05	9.39746581672e-05	0.0006164919939349999
uncultured_bacterium_g_Nakamurella	0.0	0.0	0.00034990086142300004
uncultured_bacterium_g_Niabella	0.0	0.0	1.6661945782e-05
uncultured_bacterium_g_Nitrosomonas	0.00855466393697	0.00784688395696	0.0160787776797
uncultured_bacterium_g_Nitrospira	0.000146233571572	0.0006891474932260001	0.0024992918673000003
uncultured_bacterium_g_Nocardiopsis	0.0	0.0	4.99858373461e-05
uncultured_bacterium_g_Novosphingobium	0.00040214232182400004	0.000313248860557	0.00443207757802
uncultured_bacterium_g_OLB12	0.00541064214817	0.00693846226134	0.00794774813803
uncultured_bacterium_g_OLB13	0.00036558392893000003	0.00153491941673	0.00016661945782
uncultured_bacterium_g_OLB17	0.061564333631899996	0.0577317650007	0.19901028042100002
uncultured_bacterium_g_OLB8	0.0785457071307	0.056651056431800004	0.005648399620109999
uncultured_bacterium_g_Oikopleura_dioica	0.000292467143144	0.0008144470374489999	0.000149957512038
uncultured_bacterium_g_Opitutus	0.0004387007147169999	0.000485535733864	0.000183281403602
uncultured_bacterium_g_Ottowia	0.0	1.56624430279e-05	8.33097289101e-05
uncultured_bacterium_g_Pajaroellobacter	0.0	0.0	8.33097289101e-05
uncultured_bacterium_g_Paludibaculum	0.00018279196446500002	1.56624430279e-05	6.66477831281e-05
uncultured_bacterium_g_Parabacteroides	3.6558392893e-05	1.56624430279e-05	4.99858373461e-05
uncultured_bacterium_g_Paracoccus	0.0023031787522600003	0.0014566072015899999	0.0036156422346999995
uncultured_bacterium_g_Pedobacter	0.0008042846436469999	0.0007048099362539999	0.000233267240948
uncultured_bacterium_g_Pedomicrobium	0.000274187946698	0.00023493664541799996	0.0009164070180119999
uncultured_bacterium_g_Petrimonas	3.6558392893e-05	1.56624430279e-05	0.000116633620474
uncultured_bacterium_g_Phaselicystis	0.000530096696949	0.000297586417529	0.000799773397537
uncultured_bacterium_g_Phenylobacterium	1.82791964465e-05	0.00010963710119499999	0.000766449505973
uncultured_bacterium_g_Photobacterium	1.82791964465e-05	0.0	6.66477831281e-05
uncultured_bacterium_g_Phreatobacter	0.000292467143144	0.000125299544223	0.00578169518636
uncultured_bacterium_g_Pigmentiphaga	0.0	0.0	6.66477831281e-05
uncultured_bacterium_g_Piscinibacter	1.82791964465e-05	3.13248860557e-05	6.66477831281e-05
uncultured_bacterium_g_Plasticicumulans	0.11658471493599999	0.17798800256900002	0.0212439808721
uncultured_bacterium_g_Prevotella_9	9.13959822326e-05	0.0	0.000233267240948
uncultured_bacterium_g_Prevotellaceae_UCG-001	9.13959822326e-05	0.0	0.00016661945782
uncultured_bacterium_g_Promicromonospora	0.0	1.56624430279e-05	4.99858373461e-05
uncultured_bacterium_g_Propionicicella	0.0	3.13248860557e-05	0.0
uncultured_bacterium_g_Propioniciclava	9.13959822326e-05	4.69873290836e-05	0.0
uncultured_bacterium_g_Prosthecobacter	0.009742811706	0.004996319325890001	0.00409883866238
uncultured_bacterium_g_Pseudofulvimonas	0.000566655089842	0.00036023618964099995	0.00891414099339
uncultured_bacterium_g_Pseudolabrys	0.0	4.69873290836e-05	0.0006664778312809999
uncultured_bacterium_g_Pseudomonas	0.000603213482735	0.00065782260717	0.0060482863188800005
uncultured_bacterium_g_Pseudonocardia	0.0	4.69873290836e-05	0.00024992918673
uncultured_bacterium_g_Pseudopedobacter	0.0	0.0	1.6661945782e-05
uncultured_bacterium_g_Pseudoxanthomonas	3.6558392893e-05	3.13248860557e-05	0.00044987253611500003
uncultured_bacterium_g_Ralstonia	5.48375893396e-05	0.0	6.66477831281e-05
uncultured_bacterium_g_Reyranella	0.0004569799111630001	0.00043854840477999997	0.00258260159621
uncultured_bacterium_g_Rhodobacter	0.00316230098525	0.0019108180494	0.0141459919689
uncultured_bacterium_g_Rhodopseudomonas	1.82791964465e-05	3.13248860557e-05	0.00339903693953
uncultured_bacterium_g_Rikenellaceae_RC9_gut_group	3.6558392893e-05	3.13248860557e-05	9.99716746922e-05
uncultured_bacterium_g_Romboutsia	0.00120642696547	0.0007361348223099999	0.000699801722845
uncultured_bacterium_g_Roseburia	1.82791964465e-05	3.13248860557e-05	0.000133295566256
uncultured_bacterium_g_Roseobacter_clade_CHAB-I-5_lineage	0.0	3.13248860557e-05	6.66477831281e-05
uncultured_bacterium_g_Roseomonas	0.00020107116091200002	0.00021927420238999998	0.00321575553593
uncultured_bacterium_g_Ruegeria	0.0	0.0	6.66477831281e-05
uncultured_bacterium_g_Ruminiclostridium_9	7.31167857861e-05	1.56624430279e-05	6.66477831281e-05
uncultured_bacterium_g_Ruminococcaceae_UCG-004	0.0	0.0	0.000316576969859
uncultured_bacterium_g_Ruminococcaceae_UCG-013	0.00042042151827000003	0.00018794931633400004	0.000316576969859
uncultured_bacterium_g_Ruminococcaceae_UCG-014	0.0	1.56624430279e-05	0.000766449505973
uncultured_bacterium_g_Ruminococcus_2	1.82791964465e-05	3.13248860557e-05	0.0008997450722300001
uncultured_bacterium_g_Runella	0.000950518215219	0.0010650461258899999	0.00416548644551
uncultured_bacterium_g_SM1A02	0.004405286343609999	0.00322646326374	0.014429245047200001
uncultured_bacterium_g_SWB02	0.00500849982635	0.00386862342788	0.016661945782
uncultured_bacterium_g_Sedimentibacter	0.0	0.0	6.66477831281e-05
uncultured_bacterium_g_Sediminibacterium	0.0006946094649680001	0.00021927420238999998	0.0016328706866400003
uncultured_bacterium_g_Shinella	0.00020107116091200002	0.00036023618964099995	0.0012329839878699998
uncultured_bacterium_g_Simplicispira	1.82791964465e-05	0.0	0.000149957512038
uncultured_bacterium_g_Sphingobacterium	0.0	0.0	1.6661945782e-05
uncultured_bacterium_g_Sphingobium	5.48375893396e-05	1.56624430279e-05	0.000699801722845
uncultured_bacterium_g_Sphingomonas	0.00018279196446500002	0.00018794931633400004	0.00159954679507
uncultured_bacterium_g_Sphingopyxis	0.000603213482735	0.00039156107569699995	0.0052318509755600005
uncultured_bacterium_g_Sphingorhabdus	0.00036558392893000003	0.00010963710119499999	0.0073479180898700005
uncultured_bacterium_g_Sphingosinicella	0.000383863125377	0.000203611759362	0.00188279987337
uncultured_bacterium_g_Staphylococcus	3.6558392893e-05	3.13248860557e-05	8.33097289101e-05
uncultured_bacterium_g_Stella	0.000292467143144	0.000313248860557	0.00268257327091
uncultured_bacterium_g_Stenotrophomonas	3.6558392893e-05	7.83122151393e-05	0.000699801722845
uncultured_bacterium_g_Streptococcus	0.0004387007147169999	0.000156624430279	0.0017661662529
uncultured_bacterium_g_Streptomyces	7.31167857861e-05	3.13248860557e-05	0.000149957512038
uncultured_bacterium_g_Subdoligranulum	0.00217522437714	0.000642160164142	0.00188279987337
uncultured_bacterium_g_Subgroup_10	3.6558392893e-05	0.0	4.99858373461e-05
uncultured_bacterium_g_Sulfuricurvum	1.82791964465e-05	0.0	0.000133295566256
uncultured_bacterium_g_Sulfuritalea	0.0	0.0	3.33238915641e-05
uncultured_bacterium_g_Syner-01	0.00020107116091200002	0.00014096198725100002	3.33238915641e-05
uncultured_bacterium_g_Terrimicrobium	9.13959822326e-05	3.13248860557e-05	0.00036656280720499996
uncultured_bacterium_g_Terrimonas	0.00124298535836	0.00111203345498	0.00433210590333
uncultured_bacterium_g_Thauera	0.07037490631910001	0.12141525835200001	0.0156788909809
uncultured_bacterium_g_Thermomonas	0.0	1.56624430279e-05	3.33238915641e-05
uncultured_bacterium_g_Thiobacillus	0.00010967517867899998	3.13248860557e-05	0.000183281403602
uncultured_bacterium_g_Thiothrix	0.0	1.56624430279e-05	4.99858373461e-05
uncultured_bacterium_g_Truepera	0.0	0.0	9.99716746922e-05
uncultured_bacterium_g_Turicibacter	0.0	0.0	0.000116633620474
uncultured_bacterium_g_Vibrio	5.48375893396e-05	0.0	0.0
uncultured_bacterium_g_Weissella	5.48375893396e-05	0.0	4.99858373461e-05
uncultured_bacterium_g_Zoogloea	0.197652951176	0.204034645324	0.009164070180120002
uncultured_bacterium_g_[Cytophaga]_xylanolytica_group	0.0	1.56624430279e-05	1.6661945782e-05
uncultured_bacterium_g_[Eubacterium]_brachy_group	3.6558392893e-05	0.0	0.00019994334938399998
uncultured_bacterium_g_[Eubacterium]_coprostanoligenes_group	0.0007311678578610001	0.0	0.00114967425896
uncultured_bacterium_g_[Eubacterium]_hallii_group	0.000676330268521	0.000250599088446	0.00038322475298699994
uncultured_bacterium_g_[Ruminococcus]_torques_group	0.0023031787522600003	0.00117468322709	0.00034990086142300004
uncultured_bacterium_g_bacterium_enrichment_culture_clone_R4-41B	3.6558392893e-05	1.56624430279e-05	0.0
uncultured_bacterium_o_1-20	9.13959822326e-05	0.000313248860557	6.66477831281e-05
uncultured_bacterium_o_Aminicenantales	0.000274187946698	0.00023493664541799996	0.0
uncultured_bacterium_o_Betaproteobacteriales	7.31167857861e-05	0.0	0.000216605295166
uncultured_bacterium_o_C10-SB1A	0.000292467143144	0.00036023618964099995	0.000416548644551
uncultured_bacterium_o_Candidatus_Campbellbacteria	0.00124298535836	0.0007048099362539999	9.99716746922e-05
uncultured_bacterium_o_Candidatus_Kaiserbacteria	0.000749447054307	0.00034457374661300003	3.33238915641e-05
uncultured_bacterium_o_Candidatus_Moranbacteria	0.0	0.0	1.6661945782e-05
uncultured_bacterium_o_Chitinophagales	0.0	0.0	0.000266591132512
uncultured_bacterium_o_Chloroplast	0.000749447054307	0.0006734850501980001	0.000399886698769
uncultured_bacterium_o_Cytophagales	0.0006946094649680001	0.0014252823155399999	0.00038322475298699994
uncultured_bacterium_o_D8A-2	0.0	0.0	4.99858373461e-05
uncultured_bacterium_o_DS-100	3.6558392893e-05	0.0	0.000133295566256
uncultured_bacterium_o_DTU014	1.82791964465e-05	0.0	0.00103304063849
uncultured_bacterium_o_EUB33-2	9.13959822326e-05	0.000203611759362	6.66477831281e-05
uncultured_bacterium_o_Gaiellales	0.0	0.0	3.33238915641e-05
uncultured_bacterium_o_Gammaproteobacteria_Incertae_Sedis	0.0006946094649680001	0.0007361348223099999	0.0016995184697700001
uncultured_bacterium_o_JG36-GS-52	0.0	7.83122151393e-05	0.0009330689637939999
uncultured_bacterium_o_Micavibrionales	0.00171824446597	0.000986733910755	0.0033490511021900004
uncultured_bacterium_o_Micrococcales	0.0	1.56624430279e-05	3.33238915641e-05
uncultured_bacterium_o_Microtrichales	0.000255908750251	0.00010963710119499999	0.000516520319243
uncultured_bacterium_o_Myxococcales	0.0	1.56624430279e-05	0.0
uncultured_bacterium_o_OPB56	0.007220282596380001	0.0160226792175	0.0375393638469
uncultured_bacterium_o_Obscuribacterales	0.0	0.0	6.66477831281e-05
uncultured_bacterium_o_PLTA13	1.82791964465e-05	0.0	0.00019994334938399998
uncultured_bacterium_o_PeM15	1.82791964465e-05	0.0	0.0
uncultured_bacterium_o_R7C24	0.0	0.0	4.99858373461e-05
uncultured_bacterium_o_RBG-13-46-9	0.0004387007147169999	0.00018794931633400004	0.0
uncultured_bacterium_o_RBG-13-54-9	0.0006214926791819999	0.0008927592525880001	0.009080760451209998
uncultured_bacterium_o_SAR324_cladeMarine_group_B	0.000127954375126	1.56624430279e-05	3.33238915641e-05
uncultured_bacterium_o_SBR1031	0.000968797411666	0.0016915438470100001	0.00168285652398
uncultured_bacterium_o_SJA-15	0.000127954375126	0.00021927420238999998	0.00198277154806
uncultured_bacterium_o_SJA-28	0.000127954375126	0.000422885961752	0.0014495892830400001
uncultured_bacterium_o_Saccharimonadales	0.0020472700020099997	0.00202045515059	0.00138294149991
uncultured_bacterium_o_Subgroup_2	7.31167857861e-05	6.26497721115e-05	8.33097289101e-05
uncultured_bacterium_o_Subgroup_7	0.00010967517867899998	3.13248860557e-05	0.000799773397537
uncultured_bacterium_o_WD260	3.6558392893e-05	3.13248860557e-05	0.000216605295166
uncultured_bacterium_o_candidate_division_WS6_bacterium_GW2011_GWE2_33_157	9.13959822326e-05	0.0	0.00028325307829400005
uncultured_bacterium_p_Armatimonadetes	3.6558392893e-05	3.13248860557e-05	0.0
uncultured_bacterium_p_Chloroflexi	0.000329025536037	0.000422885961752	0.00103304063849
uncultured_bacterium_p_Latescibacteria	0.0	3.13248860557e-05	4.99858373461e-05
uncultured_bacterium_p_Patescibacteria	0.010821284296299999	0.0033674252509899995	0.00131629371678
uncultured_bacterium_p_WPS-2	0.010949238671500001	0.014190173383200002	0.000333238915641
