# Supplementary material for: Effect of tetracycline on nitrogen removal in Moving Bed Biofilm Reactor (MBBR) System
Source: PLoS One. 2022 Jan 10;17(1):e0261306. doi: 10.1371/journal.pone.0261306 (PMC8746769; doi:10.1371/journal.pone.0261306)
Supplement: S2 Data — (ZIP) [file pone.0261306.s002.zip › customer_backup/Abundance_dir/treat/treat.species.abundance]

Species	B2	B1	B3
Acidobacteriaceae_bacterium_enrichment_culture_clone_ANA-RAS-33	53.0	69.0	259.0
Afipia_genosp	0.0	0.0	3.0
Algoriphagus_aestuariicola	118.0	52.0	9.0
Arcobacter_butzleri	0.0	0.0	1.0
Atopobium_vaginae	0.0	0.0	4.0
Bacteroides_coprocola_DSM_17136	0.0	1.0	5.0
Bacteroides_fragilis	9.0	2.0	1.0
Bdellovibrio_bacteriovorus	52.0	49.0	45.0
Bifidobacterium_animalis	1.0	2.0	87.0
Bifidobacterium_longum_subsp	61.0	35.0	18.0
Burkholderiales_bacterium_YL45	2.0	0.0	8.0
Clostridium_pasteurianum	0.0	0.0	2.0
Cytophagaceae_bacterium_R098	53.0	41.0	86.0
Flavobacteriia_bacterium_40-80	0.0	0.0	4.0
Flavobacterium_filum	1494.0	684.0	76.0
Flavobacterium_sp	351.0	114.0	92.0
Flavobacterium_suncheonense	2.0	0.0	30.0
Fusibacter_fontis	18.0	4.0	2.0
Hevea_brasiliensis_phytoplasma	0.0	0.0	1.0
Hyphomicrobium_sp	0.0	2.0	231.0
Hyphomonas_sp	9.0	9.0	57.0
Lachnospiraceae_bacterium_10-1	2.0	0.0	1.0
Lactobacillus_brevis	0.0	0.0	65.0
Lactobacillus_iners_AB-1	1.0	0.0	5.0
Longilinea_arvoryzae	19.0	19.0	86.0
Mariniradius_saccharolyticus_AK6	149.0	202.0	24.0
Namhaeicola_litoreus	31.0	11.0	2.0
Nitrosomonas_europaea_ATCC_19718	1.0	5.0	59.0
Nitrosomonas_sp	0.0	0.0	32.0
Nitrospira_defluvii	319.0	1002.0	131.0
Nordella_oligomobilis	0.0	2.0	8.0
Opitutus_sp	5.0	7.0	8.0
Parapusillimonas_granuli	0.0	0.0	1.0
Pseudomonas_sp	0.0	1.0	5.0
Pseudoxanthomonas_mexicana	64.0	65.0	587.0
Roseomonas_sp	0.0	0.0	3.0
Sphaerotilus_natans_subsp	10.0	0.0	6.0
Terribacillus_sp	0.0	0.0	1.0
Turneriella_parva	243.0	65.0	54.0
bacterium	1.0	0.0	3.0
bacterium_CYCU-0215	43.0	24.0	176.0
bacterium_NLAE-zl-C99	1.0	1.0	3.0
bacterium_enrichment_culture_clone_BBMC-5	0.0	3.0	0.0
bacterium_enrichment_culture_clone_DPF35	1.0	0.0	3.0
bacterium_str	0.0	0.0	1.0
uncultured_bacterium_c_Alphaproteobacteria	32.0	32.0	310.0
uncultured_bacterium_c_Anaerolineae	140.0	95.0	623.0
uncultured_bacterium_c_Bacteroidia	53.0	45.0	31.0
uncultured_bacterium_c_Chitinivibrionia	0.0	0.0	1.0
uncultured_bacterium_c_Gammaproteobacteria	193.0	228.0	88.0
uncultured_bacterium_c_KD4-96	21.0	28.0	24.0
uncultured_bacterium_c_MVP-15	5.0	0.0	0.0
uncultured_bacterium_c_OLB14	1.0	3.0	38.0
uncultured_bacterium_c_OM190	470.0	324.0	210.0
uncultured_bacterium_c_Sericytochromatia	30.0	18.0	37.0
uncultured_bacterium_c_Subgroup_17	0.0	6.0	11.0
uncultured_bacterium_c_Subgroup_22	0.0	0.0	1.0
uncultured_bacterium_c_Subgroup_6	71.0	110.0	66.0
uncultured_bacterium_c_WS6_Dojkabacteria	2.0	1.0	5.0
uncultured_bacterium_c_vadinHA49	0.0	1.0	0.0
uncultured_bacterium_f_37-13	34.0	35.0	5.0
uncultured_bacterium_f_A0839	3.0	3.0	70.0
uncultured_bacterium_f_A4b	3399.0	4876.0	2421.0
uncultured_bacterium_f_AKYG1722	0.0	0.0	5.0
uncultured_bacterium_f_AKYH767	0.0	1.0	55.0
uncultured_bacterium_f_Acetobacteraceae	48.0	36.0	61.0
uncultured_bacterium_f_Acidaminococcaceae	4.0	2.0	1.0
uncultured_bacterium_f_Amb-16S-1323	71.0	107.0	439.0
uncultured_bacterium_f_Anaerolineaceae	140.0	101.0	348.0
uncultured_bacterium_f_Atopobiaceae	6.0	3.0	13.0
uncultured_bacterium_f_BSV26	4.0	7.0	35.0
uncultured_bacterium_f_Bacteroidetes_vadinHA17	14.0	30.0	62.0
uncultured_bacterium_f_Blastocatellaceae	29.0	42.0	46.0
uncultured_bacterium_f_Burkholderiaceae	833.0	926.0	1398.0
uncultured_bacterium_f_Caldilineaceae	90.0	94.0	86.0
uncultured_bacterium_f_Caulobacteraceae	3.0	3.0	9.0
uncultured_bacterium_f_Chitinophagaceae	48.0	113.0	1617.0
uncultured_bacterium_f_DEV007	464.0	146.0	776.0
uncultured_bacterium_f_Desulfovibrionaceae	5.0	3.0	1.0
uncultured_bacterium_f_Devosiaceae	47.0	30.0	197.0
uncultured_bacterium_f_Enterobacteriaceae	75.0	58.0	5.0
uncultured_bacterium_f_Family_XIII	1.0	1.0	0.0
uncultured_bacterium_f_Fimbriimonadaceae	120.0	88.0	646.0
uncultured_bacterium_f_Flavobacteriaceae	101.0	22.0	1.0
uncultured_bacterium_f_Gemmataceae	0.0	0.0	15.0
uncultured_bacterium_f_Gemmatimonadaceae	6.0	3.0	43.0
uncultured_bacterium_f_Hydrogenedensaceae	571.0	395.0	214.0
uncultured_bacterium_f_Hyphomicrobiaceae	1.0	0.0	5.0
uncultured_bacterium_f_Ilumatobacteraceae	3.0	1.0	13.0
uncultured_bacterium_f_Intrasporangiaceae	7.0	4.0	1.0
uncultured_bacterium_f_Isosphaeraceae	1.0	0.0	32.0
uncultured_bacterium_f_JG30-KF-CM45	29.0	59.0	223.0
uncultured_bacterium_f_Kineosporiaceae	0.0	1.0	5.0
uncultured_bacterium_f_Lachnospiraceae	14.0	5.0	17.0
uncultured_bacterium_f_Lentimicrobiaceae	9.0	6.0	3.0
uncultured_bacterium_f_LiUU-11-161	9.0	6.0	9.0
uncultured_bacterium_f_Microbacteriaceae	2.0	0.0	2.0
uncultured_bacterium_f_Micrococcaceae	2.0	3.0	6.0
uncultured_bacterium_f_Micropepsaceae	5.0	10.0	39.0
uncultured_bacterium_f_Microscillaceae	0.0	0.0	4.0
uncultured_bacterium_f_Microtrichaceae	2.0	1.0	6.0
uncultured_bacterium_f_Mitochondria	0.0	6.0	6.0
uncultured_bacterium_f_Muribaculaceae	6.0	2.0	250.0
uncultured_bacterium_f_NS11-12_marine_group	91.0	154.0	31.0
uncultured_bacterium_f_NS9_marine_group	10.0	5.0	17.0
uncultured_bacterium_f_Oligoflexaceae	8.0	4.0	17.0
uncultured_bacterium_f_Opitutaceae	7.0	5.0	71.0
uncultured_bacterium_f_P3OB-42	0.0	0.0	1.0
uncultured_bacterium_f_PHOS-HE36	3.0	10.0	34.0
uncultured_bacterium_f_Paludibacteraceae	0.0	0.0	1.0
uncultured_bacterium_f_Pedosphaeraceae	128.0	156.0	7.0
uncultured_bacterium_f_Prolixibacteraceae	216.0	636.0	33.0
uncultured_bacterium_f_Propionibacteriaceae	3.0	0.0	7.0
uncultured_bacterium_f_Rhizobiaceae	47.0	50.0	215.0
uncultured_bacterium_f_Rhizobiales_Incertae_Sedis	4.0	3.0	54.0
uncultured_bacterium_f_Rhodanobacteraceae	95.0	111.0	108.0
uncultured_bacterium_f_Rhodobacteraceae	217.0	143.0	1212.0
uncultured_bacterium_f_Rhodocyclaceae	73.0	102.0	73.0
uncultured_bacterium_f_Rhodospirillaceae	4.0	8.0	56.0
uncultured_bacterium_f_Rikenellaceae	6.0	8.0	12.0
uncultured_bacterium_f_SC-I-84	8.0	9.0	446.0
uncultured_bacterium_f_SHA-4	1.0	0.0	0.0
uncultured_bacterium_f_Saccharimonadaceae	10.0	8.0	1.0
uncultured_bacterium_f_Sandaracinaceae	9.0	14.0	20.0
uncultured_bacterium_f_Saprospiraceae	41.0	81.0	23.0
uncultured_bacterium_f_Solibacteraceae_Subgroup_3	5.0	2.0	6.0
uncultured_bacterium_f_Sphingomonadaceae	9.0	2.0	47.0
uncultured_bacterium_f_Spirochaetaceae	34.0	25.0	250.0
uncultured_bacterium_f_Steroidobacteraceae	0.0	1.0	5.0
uncultured_bacterium_f_Synergistaceae	21.0	12.0	3.0
uncultured_bacterium_f_TC1	14.0	5.0	17.0
uncultured_bacterium_f_Veillonellaceae	32.0	18.0	18.0
uncultured_bacterium_f_Verrucomicrobiaceae	231.0	62.0	18.0
uncultured_bacterium_f_Victivallaceae	0.0	0.0	3.0
uncultured_bacterium_f_Xanthobacteraceae	1.0	7.0	153.0
uncultured_bacterium_f_Xanthomonadaceae	0.0	2.0	44.0
uncultured_bacterium_f_bacterium_enrichment_culture_clone_B302011	1.0	1.0	4.0
uncultured_bacterium_f_env.OPS_17	49.0	100.0	1418.0
uncultured_bacterium_f_mle1-27	226.0	34.0	17.0
uncultured_bacterium_g_966-1	8.0	67.0	24.0
uncultured_bacterium_g_AAP99	0.0	0.0	6.0
uncultured_bacterium_g_ADurb.Bin063-1	4.0	9.0	33.0
uncultured_bacterium_g_Acetoanaerobium	4.0	1.0	4.0
uncultured_bacterium_g_Acetobacter	0.0	2.0	367.0
uncultured_bacterium_g_Acetomicrobium	0.0	0.0	50.0
uncultured_bacterium_g_Achromobacter	1.0	1.0	25.0
uncultured_bacterium_g_Acidithiobacillus	1.0	1.0	118.0
uncultured_bacterium_g_Acidovorax	0.0	0.0	3.0
uncultured_bacterium_g_Acinetobacter	60.0	39.0	175.0
uncultured_bacterium_g_Actinomadura	1.0	0.0	0.0
uncultured_bacterium_g_Aeromonas	1.0	39.0	5.0
uncultured_bacterium_g_Agathobacter	64.0	25.0	79.0
uncultured_bacterium_g_Akkermansia	8.0	2.0	480.0
uncultured_bacterium_g_Algoriphagus	620.0	652.0	135.0
uncultured_bacterium_g_Alishewanella	62.0	124.0	34.0
uncultured_bacterium_g_Alloprevotella	7.0	2.0	1.0
uncultured_bacterium_g_Allorhizobium-Neorhizobium-Pararhizobium-Rhizobium	3.0	1.0	9.0
uncultured_bacterium_g_Alsobacter	0.0	0.0	6.0
uncultured_bacterium_g_Anaerolinea	7.0	9.0	24.0
uncultured_bacterium_g_Anaeromyxobacter	0.0	0.0	1.0
uncultured_bacterium_g_Anaerostipes	127.0	71.0	15.0
uncultured_bacterium_g_Anaerovorax	8.0	4.0	7.0
uncultured_bacterium_g_Aquabacterium	1.0	0.0	1.0
uncultured_bacterium_g_Aquamicrobium	2.0	1.0	6.0
uncultured_bacterium_g_Aquimonas	277.0	79.0	87.0
uncultured_bacterium_g_Arenimonas	0.0	0.0	3.0
uncultured_bacterium_g_Azoarcus	849.0	1002.0	751.0
uncultured_bacterium_g_Azospira	9.0	9.0	46.0
uncultured_bacterium_g_Azospirillum	2.0	0.0	14.0
uncultured_bacterium_g_BD1-7_clade	0.0	0.0	3.0
uncultured_bacterium_g_Bacillus	292.0	354.0	87.0
uncultured_bacterium_g_Bacteroides	7.0	6.0	72.0
uncultured_bacterium_g_Bacteroidetes_bacterium_37-13	62.0	64.0	371.0
uncultured_bacterium_g_Bacteroidetes_bacterium_OLB9	441.0	327.0	1163.0
uncultured_bacterium_g_Bauldia	0.0	0.0	1.0
uncultured_bacterium_g_Bdellovibrio	39.0	51.0	118.0
uncultured_bacterium_g_Bifidobacterium	224.0	130.0	151.0
uncultured_bacterium_g_Blautia	206.0	84.0	180.0
uncultured_bacterium_g_Blvii28_wastewater-sludge_group	4.0	1.0	7.0
uncultured_bacterium_g_Bosea	15.0	15.0	72.0
uncultured_bacterium_g_Brachymonas	0.0	1.0	1.0
uncultured_bacterium_g_Brevibacterium	3.0	1.0	6.0
uncultured_bacterium_g_Brevifollis	2622.0	545.0	101.0
uncultured_bacterium_g_Brevundimonas	193.0	105.0	743.0
uncultured_bacterium_g_Brooklawnia	2.0	0.0	0.0
uncultured_bacterium_g_Bryobacter	8.0	31.0	22.0
uncultured_bacterium_g_Burkholderia-Caballeronia-Paraburkholderia	1.0	0.0	2.0
uncultured_bacterium_g_Butyricicoccus	18.0	9.0	8.0
uncultured_bacterium_g_CL500-29_marine_group	1.0	1.0	12.0
uncultured_bacterium_g_CL500-3	1.0	0.0	0.0
uncultured_bacterium_g_Candidatus_Arthromitus	19.0	10.0	4.0
uncultured_bacterium_g_Candidatus_Competibacter	254.0	524.0	3006.0
uncultured_bacterium_g_Candidatus_Endomicrobium	0.0	2.0	0.0
uncultured_bacterium_g_Candidatus_Megaira	3.0	1.0	0.0
uncultured_bacterium_g_Candidatus_Saccharimonas	9.0	3.0	2.0
uncultured_bacterium_g_Castellaniella	0.0	0.0	2.0
uncultured_bacterium_g_Cephaloticoccus	11.0	8.0	15.0
uncultured_bacterium_g_Christensenellaceae_R-7_group	5.0	6.0	14.0
uncultured_bacterium_g_Chthonobacter	4.0	0.0	22.0
uncultured_bacterium_g_Cloacibacterium	1.0	2.0	10.0
uncultured_bacterium_g_Clostridium_sensu_stricto_1	5.0	1.0	116.0
uncultured_bacterium_g_Clostridium_sensu_stricto_12	0.0	0.0	1.0
uncultured_bacterium_g_Collinsella	36.0	23.0	12.0
uncultured_bacterium_g_Comamonas	4.0	27.0	21.0
uncultured_bacterium_g_Conexibacter	0.0	0.0	1.0
uncultured_bacterium_g_Coxiella	0.0	0.0	1.0
uncultured_bacterium_g_Dechlorobacter	25.0	28.0	8.0
uncultured_bacterium_g_Dechloromonas	78.0	207.0	180.0
uncultured_bacterium_g_Defluviicoccus	12.0	26.0	50.0
uncultured_bacterium_g_Denitratisoma	120.0	156.0	681.0
uncultured_bacterium_g_Desulfomicrobium	8.0	9.0	45.0
uncultured_bacterium_g_Desulfovibrio	6.0	3.0	19.0
uncultured_bacterium_g_Dialister	16.0	8.0	9.0
uncultured_bacterium_g_Dokdonella	2.0	4.0	49.0
uncultured_bacterium_g_Dorea	27.0	9.0	27.0
uncultured_bacterium_g_Dubosiella	6.0	2.0	72.0
uncultured_bacterium_g_Ellin6067	48.0	34.0	509.0
uncultured_bacterium_g_Enterobacter	79.0	31.0	41.0
uncultured_bacterium_g_Enterococcus	7.0	1.0	12.0
uncultured_bacterium_g_Enterorhabdus	6.0	1.0	15.0
uncultured_bacterium_g_Erysipelatoclostridium	1.0	1.0	10.0
uncultured_bacterium_g_Erysipelotrichaceae_UCG-003	65.0	25.0	29.0
uncultured_bacterium_g_Escherichia-Shigella	263.0	189.0	62.0
uncultured_bacterium_g_Faecalibacterium	108.0	58.0	84.0
uncultured_bacterium_g_Faecalibaculum	4.0	0.0	303.0
uncultured_bacterium_g_Fastidiosipila	0.0	0.0	4.0
uncultured_bacterium_g_Ferrovibrio	12.0	8.0	14.0
uncultured_bacterium_g_Ferruginibacter	7.0	3.0	55.0
uncultured_bacterium_g_Flavihumibacter	21.0	10.0	60.0
uncultured_bacterium_g_Flavonifractor	1.0	1.0	3.0
uncultured_bacterium_g_Fluviicola	30.0	26.0	2.0
uncultured_bacterium_g_Fretibacterium	34.0	1.0	2.0
uncultured_bacterium_g_Fusicatenibacter	73.0	35.0	46.0
uncultured_bacterium_g_Fusobacterium	20.0	0.0	3.0
uncultured_bacterium_g_GOUTA6	0.0	0.0	7.0
uncultured_bacterium_g_Gardnerella	0.0	0.0	5.0
uncultured_bacterium_g_Gemmatimonas	56.0	77.0	540.0
uncultured_bacterium_g_Gemmobacter	109.0	31.0	218.0
uncultured_bacterium_g_Geothrix	0.0	0.0	1.0
uncultured_bacterium_g_Gordonia	0.0	1.0	2.0
uncultured_bacterium_g_Haliangium	1.0	1.0	15.0
uncultured_bacterium_g_Haloferula	45.0	14.0	2.0
uncultured_bacterium_g_Hirschia	28.0	29.0	102.0
uncultured_bacterium_g_Hydrogenophaga	338.0	328.0	940.0
uncultured_bacterium_g_Hyphomicrobium	1.0	9.0	31.0
uncultured_bacterium_g_IMCC26207	1.0	3.0	30.0
uncultured_bacterium_g_Iamia	2.0	1.0	15.0
uncultured_bacterium_g_Ideonella	5.0	7.0	8.0
uncultured_bacterium_g_Ignavibacterium	17.0	25.0	16.0
uncultured_bacterium_g_Ilumatobacter	2.0	0.0	4.0
uncultured_bacterium_g_Inhella	19.0	11.0	10.0
uncultured_bacterium_g_Intestinibacter	2.0	5.0	1.0
uncultured_bacterium_g_JGI_0001001-H03	61.0	61.0	102.0
uncultured_bacterium_g_Kouleothrix	0.0	4.0	1.0
uncultured_bacterium_g_Lachnoclostridium	21.0	24.0	14.0
uncultured_bacterium_g_Lachnospiraceae_NK4A136_group	7.0	6.0	10.0
uncultured_bacterium_g_Lactobacillus	31.0	16.0	193.0
uncultured_bacterium_g_Lactococcus	2.0	1.0	1.0
uncultured_bacterium_g_Lautropia	1.0	0.0	7.0
uncultured_bacterium_g_Legionella	18.0	8.0	4.0
uncultured_bacterium_g_Lentimicrobium	40.0	37.0	44.0
uncultured_bacterium_g_Leptolinea	7.0	1.0	13.0
uncultured_bacterium_g_Leucobacter	1.0	1.0	1.0
uncultured_bacterium_g_Levilinea	2.0	0.0	0.0
uncultured_bacterium_g_Limnobacter	1.0	2.0	78.0
uncultured_bacterium_g_Longilinea	1.0	2.0	0.0
uncultured_bacterium_g_Macellibacteroides	2.0	1.0	6.0
uncultured_bacterium_g_Megamonas	0.0	0.0	3.0
uncultured_bacterium_g_Meiothermus	5.0	4.0	23.0
uncultured_bacterium_g_Methylobacillus	0.0	0.0	15.0
uncultured_bacterium_g_Methylobacterium	0.0	0.0	8.0
uncultured_bacterium_g_Methylocystis	1.0	0.0	32.0
uncultured_bacterium_g_Methyloversatilis	45.0	79.0	14.0
uncultured_bacterium_g_Microbacterium	2.0	0.0	19.0
uncultured_bacterium_g_Micropruina	0.0	1.0	1.0
uncultured_bacterium_g_Mucinivorans	34.0	71.0	2.0
uncultured_bacterium_g_Mycobacterium	4.0	6.0	37.0
uncultured_bacterium_g_Nakamurella	0.0	0.0	21.0
uncultured_bacterium_g_Niabella	0.0	0.0	1.0
uncultured_bacterium_g_Nitrosomonas	468.0	501.0	965.0
uncultured_bacterium_g_Nitrospira	8.0	44.0	150.0
uncultured_bacterium_g_Nocardiopsis	0.0	0.0	3.0
uncultured_bacterium_g_Novosphingobium	22.0	20.0	266.0
uncultured_bacterium_g_OLB12	296.0	443.0	477.0
uncultured_bacterium_g_OLB13	20.0	98.0	10.0
uncultured_bacterium_g_OLB17	3368.0	3686.0	11944.0
uncultured_bacterium_g_OLB8	4297.0	3617.0	339.0
uncultured_bacterium_g_Oikopleura_dioica	16.0	52.0	9.0
uncultured_bacterium_g_Opitutus	24.0	31.0	11.0
uncultured_bacterium_g_Ottowia	0.0	1.0	5.0
uncultured_bacterium_g_Pajaroellobacter	0.0	0.0	5.0
uncultured_bacterium_g_Paludibaculum	10.0	1.0	4.0
uncultured_bacterium_g_Parabacteroides	2.0	1.0	3.0
uncultured_bacterium_g_Paracoccus	126.0	93.0	217.0
uncultured_bacterium_g_Pedobacter	44.0	45.0	14.0
uncultured_bacterium_g_Pedomicrobium	15.0	15.0	55.0
uncultured_bacterium_g_Petrimonas	2.0	1.0	7.0
uncultured_bacterium_g_Phaselicystis	29.0	19.0	48.0
uncultured_bacterium_g_Phenylobacterium	1.0	7.0	46.0
uncultured_bacterium_g_Photobacterium	1.0	0.0	4.0
uncultured_bacterium_g_Phreatobacter	16.0	8.0	347.0
uncultured_bacterium_g_Pigmentiphaga	0.0	0.0	4.0
uncultured_bacterium_g_Piscinibacter	1.0	2.0	4.0
uncultured_bacterium_g_Plasticicumulans	6378.0	11364.0	1275.0
uncultured_bacterium_g_Prevotella_9	5.0	0.0	14.0
uncultured_bacterium_g_Prevotellaceae_UCG-001	5.0	0.0	10.0
uncultured_bacterium_g_Promicromonospora	0.0	1.0	3.0
uncultured_bacterium_g_Propionicicella	0.0	2.0	0.0
uncultured_bacterium_g_Propioniciclava	5.0	3.0	0.0
uncultured_bacterium_g_Prosthecobacter	533.0	319.0	246.0
uncultured_bacterium_g_Pseudofulvimonas	31.0	23.0	535.0
uncultured_bacterium_g_Pseudolabrys	0.0	3.0	40.0
uncultured_bacterium_g_Pseudomonas	33.0	42.0	363.0
uncultured_bacterium_g_Pseudonocardia	0.0	3.0	15.0
uncultured_bacterium_g_Pseudopedobacter	0.0	0.0	1.0
uncultured_bacterium_g_Pseudoxanthomonas	2.0	2.0	27.0
uncultured_bacterium_g_Ralstonia	3.0	0.0	4.0
uncultured_bacterium_g_Reyranella	25.0	28.0	155.0
uncultured_bacterium_g_Rhodobacter	173.0	122.0	849.0
uncultured_bacterium_g_Rhodopseudomonas	1.0	2.0	204.0
uncultured_bacterium_g_Rikenellaceae_RC9_gut_group	2.0	2.0	6.0
uncultured_bacterium_g_Romboutsia	66.0	47.0	42.0
uncultured_bacterium_g_Roseburia	1.0	2.0	8.0
uncultured_bacterium_g_Roseobacter_clade_CHAB-I-5_lineage	0.0	2.0	4.0
uncultured_bacterium_g_Roseomonas	11.0	14.0	193.0
uncultured_bacterium_g_Ruegeria	0.0	0.0	4.0
uncultured_bacterium_g_Ruminiclostridium_9	4.0	1.0	4.0
uncultured_bacterium_g_Ruminococcaceae_UCG-004	0.0	0.0	19.0
uncultured_bacterium_g_Ruminococcaceae_UCG-013	23.0	12.0	19.0
uncultured_bacterium_g_Ruminococcaceae_UCG-014	0.0	1.0	46.0
uncultured_bacterium_g_Ruminococcus_2	1.0	2.0	54.0
uncultured_bacterium_g_Runella	52.0	68.0	250.0
uncultured_bacterium_g_SM1A02	241.0	206.0	866.0
uncultured_bacterium_g_SWB02	274.0	247.0	1000.0
uncultured_bacterium_g_Sedimentibacter	0.0	0.0	4.0
uncultured_bacterium_g_Sediminibacterium	38.0	14.0	98.0
uncultured_bacterium_g_Shinella	11.0	23.0	74.0
uncultured_bacterium_g_Simplicispira	1.0	0.0	9.0
uncultured_bacterium_g_Sphingobacterium	0.0	0.0	1.0
uncultured_bacterium_g_Sphingobium	3.0	1.0	42.0
uncultured_bacterium_g_Sphingomonas	10.0	12.0	96.0
uncultured_bacterium_g_Sphingopyxis	33.0	25.0	314.0
uncultured_bacterium_g_Sphingorhabdus	20.0	7.0	441.0
uncultured_bacterium_g_Sphingosinicella	21.0	13.0	113.0
uncultured_bacterium_g_Staphylococcus	2.0	2.0	5.0
uncultured_bacterium_g_Stella	16.0	20.0	161.0
uncultured_bacterium_g_Stenotrophomonas	2.0	5.0	42.0
uncultured_bacterium_g_Streptococcus	24.0	10.0	106.0
uncultured_bacterium_g_Streptomyces	4.0	2.0	9.0
uncultured_bacterium_g_Subdoligranulum	119.0	41.0	113.0
uncultured_bacterium_g_Subgroup_10	2.0	0.0	3.0
uncultured_bacterium_g_Sulfuricurvum	1.0	0.0	8.0
uncultured_bacterium_g_Sulfuritalea	0.0	0.0	2.0
uncultured_bacterium_g_Syner-01	11.0	9.0	2.0
uncultured_bacterium_g_Terrimicrobium	5.0	2.0	22.0
uncultured_bacterium_g_Terrimonas	68.0	71.0	260.0
uncultured_bacterium_g_Thauera	3850.0	7752.0	941.0
uncultured_bacterium_g_Thermomonas	0.0	1.0	2.0
uncultured_bacterium_g_Thiobacillus	6.0	2.0	11.0
uncultured_bacterium_g_Thiothrix	0.0	1.0	3.0
uncultured_bacterium_g_Truepera	0.0	0.0	6.0
uncultured_bacterium_g_Turicibacter	0.0	0.0	7.0
uncultured_bacterium_g_Vibrio	3.0	0.0	0.0
uncultured_bacterium_g_Weissella	3.0	0.0	3.0
uncultured_bacterium_g_Zoogloea	10813.0	13027.0	550.0
uncultured_bacterium_g_[Cytophaga]_xylanolytica_group	0.0	1.0	1.0
uncultured_bacterium_g_[Eubacterium]_brachy_group	2.0	0.0	12.0
uncultured_bacterium_g_[Eubacterium]_coprostanoligenes_group	40.0	0.0	69.0
uncultured_bacterium_g_[Eubacterium]_hallii_group	37.0	16.0	23.0
uncultured_bacterium_g_[Ruminococcus]_torques_group	126.0	75.0	21.0
uncultured_bacterium_g_bacterium_enrichment_culture_clone_R4-41B	2.0	1.0	0.0
uncultured_bacterium_o_1-20	5.0	20.0	4.0
uncultured_bacterium_o_Aminicenantales	15.0	15.0	0.0
uncultured_bacterium_o_Betaproteobacteriales	4.0	0.0	13.0
uncultured_bacterium_o_C10-SB1A	16.0	23.0	25.0
uncultured_bacterium_o_Candidatus_Campbellbacteria	68.0	45.0	6.0
uncultured_bacterium_o_Candidatus_Kaiserbacteria	41.0	22.0	2.0
uncultured_bacterium_o_Candidatus_Moranbacteria	0.0	0.0	1.0
uncultured_bacterium_o_Chitinophagales	0.0	0.0	16.0
uncultured_bacterium_o_Chloroplast	41.0	43.0	24.0
uncultured_bacterium_o_Cytophagales	38.0	91.0	23.0
uncultured_bacterium_o_D8A-2	0.0	0.0	3.0
uncultured_bacterium_o_DS-100	2.0	0.0	8.0
uncultured_bacterium_o_DTU014	1.0	0.0	62.0
uncultured_bacterium_o_EUB33-2	5.0	13.0	4.0
uncultured_bacterium_o_Gaiellales	0.0	0.0	2.0
uncultured_bacterium_o_Gammaproteobacteria_Incertae_Sedis	38.0	47.0	102.0
uncultured_bacterium_o_JG36-GS-52	0.0	5.0	56.0
uncultured_bacterium_o_Micavibrionales	94.0	63.0	201.0
uncultured_bacterium_o_Micrococcales	0.0	1.0	2.0
uncultured_bacterium_o_Microtrichales	14.0	7.0	31.0
uncultured_bacterium_o_Myxococcales	0.0	1.0	0.0
uncultured_bacterium_o_OPB56	395.0	1023.0	2253.0
uncultured_bacterium_o_Obscuribacterales	0.0	0.0	4.0
uncultured_bacterium_o_PLTA13	1.0	0.0	12.0
uncultured_bacterium_o_PeM15	1.0	0.0	0.0
uncultured_bacterium_o_R7C24	0.0	0.0	3.0
uncultured_bacterium_o_RBG-13-46-9	24.0	12.0	0.0
uncultured_bacterium_o_RBG-13-54-9	34.0	57.0	545.0
uncultured_bacterium_o_SAR324_cladeMarine_group_B	7.0	1.0	2.0
uncultured_bacterium_o_SBR1031	53.0	108.0	101.0
uncultured_bacterium_o_SJA-15	7.0	14.0	119.0
uncultured_bacterium_o_SJA-28	7.0	27.0	87.0
uncultured_bacterium_o_Saccharimonadales	112.0	129.0	83.0
uncultured_bacterium_o_Subgroup_2	4.0	4.0	5.0
uncultured_bacterium_o_Subgroup_7	6.0	2.0	48.0
uncultured_bacterium_o_WD260	2.0	2.0	13.0
uncultured_bacterium_o_candidate_division_WS6_bacterium_GW2011_GWE2_33_157	5.0	0.0	17.0
uncultured_bacterium_p_Armatimonadetes	2.0	2.0	0.0
uncultured_bacterium_p_Chloroflexi	18.0	27.0	62.0
uncultured_bacterium_p_Latescibacteria	0.0	2.0	3.0
uncultured_bacterium_p_Patescibacteria	592.0	215.0	79.0
uncultured_bacterium_p_WPS-2	599.0	906.0	20.0
