# Supplementary material for: Effect of tetracycline on nitrogen removal in Moving Bed Biofilm Reactor (MBBR) System
Source: PLoS One. 2022 Jan 10;17(1):e0261306. doi: 10.1371/journal.pone.0261306 (PMC8746769; doi:10.1371/journal.pone.0261306)
Supplement: S2 Data — (ZIP) [file pone.0261306.s002.zip › customer_backup/Abundance_dir/treat/treat.phylum.abundance]

Phylum	B2	B1	B3
Acidobacteria	3634.0	4029.0	12526.0
Actinobacteria	397.0	238.0	563.0
Armatimonadetes	122.0	90.0	646.0
Bacteroidetes	9446.0	9000.0	9778.0
Chloroflexi	4033.0	5650.0	4758.0
Cloacimonetes	1.0	0.0	0.0
Cyanobacteria	71.0	61.0	65.0
Deinococcus-Thermus	5.0	4.0	29.0
Elusimicrobia	0.0	2.0	0.0
Epsilonbacteraeota	1.0	0.0	9.0
Fibrobacteres	0.0	0.0	1.0
Firmicutes	1655.0	1001.0	2088.0
Fusobacteria	20.0	0.0	3.0
Gemmatimonadetes	62.0	80.0	583.0
Hydrogenedentes	571.0	395.0	214.0
Latescibacteria	0.0	2.0	3.0
Lentisphaerae	0.0	0.0	3.0
Nitrospirae	327.0	1046.0	281.0
Patescibacteria	839.0	423.0	196.0
Planctomycetes	713.0	531.0	1123.0
Proteobacteria	27753.0	38902.0	24964.0
Spirochaetes	282.0	93.0	304.0
Synergistetes	66.0	22.0	57.0
Tenericutes	5.0	13.0	4.0
Verrucomicrobia	4105.0	1359.0	1799.0
WPS-2	599.0	906.0	20.0
