# Supplementary material for: Effect of tetracycline on nitrogen removal in Moving Bed Biofilm Reactor (MBBR) System
Source: PLoS One. 2022 Jan 10;17(1):e0261306. doi: 10.1371/journal.pone.0261306 (PMC8746769; doi:10.1371/journal.pone.0261306)
Supplement: S2 Data — (ZIP) [file pone.0261306.s002.zip › customer_backup/Abundance_dir/treat/treat.order.abundance]

Order	B2	B1	B3
1-20	5.0	20.0	4.0
Acetobacterales	59.0	52.0	624.0
Acidithiobacillales	1.0	1.0	118.0
Aeromonadales	1.0	39.0	5.0
Alteromonadales	62.0	124.0	34.0
Aminicenantales	15.0	15.0	0.0
Anaerolineales	176.0	132.0	471.0
Azospirillales	18.0	20.0	175.0
Bacillales	294.0	356.0	93.0
Bacteroidales	322.0	766.0	496.0
Bdellovibrionales	91.0	100.0	163.0
Betaproteobacteriales	17626.0	24287.0	7876.0
Bifidobacteriales	286.0	167.0	261.0
Blastocatellales	3458.0	3789.0	12092.0
C10-SB1A	16.0	23.0	25.0
Caldilineales	90.0	94.0	86.0
Campylobacterales	1.0	0.0	9.0
Candidatus_Campbellbacteria	68.0	45.0	6.0
Candidatus_Kaiserbacteria	41.0	22.0	2.0
Candidatus_Moranbacteria	0.0	0.0	1.0
Caulobacterales	508.0	400.0	1957.0
Cellvibrionales	0.0	0.0	3.0
Chitinophagales	4616.0	4008.0	2845.0
Chloroflexales	0.0	4.0	1.0
Chloroplast	41.0	43.0	24.0
Chthoniobacterales	5.0	2.0	22.0
Cloacimonadales	1.0	0.0	0.0
Clostridiales	1164.0	561.0	1093.0
Competibacterales	6632.0	11888.0	4281.0
Coriobacteriales	48.0	27.0	44.0
Corynebacteriales	4.0	7.0	39.0
Coxiellales	0.0	0.0	1.0
Cytophagales	1326.0	1549.0	1008.0
D8A-2	0.0	0.0	3.0
DS-100	2.0	0.0	8.0
DTU014	1.0	0.0	62.0
Deinococcales	0.0	0.0	6.0
Desulfovibrionales	19.0	15.0	65.0
EUB33-2	5.0	13.0	4.0
Endomicrobiales	0.0	2.0	0.0
Enterobacteriales	417.0	278.0	108.0
Erysipelotrichales	76.0	28.0	421.0
Fimbriimonadales	120.0	88.0	646.0
Flavobacteriales	2461.0	1191.0	1397.0
Frankiales	1.0	0.0	24.0
Fusobacteriales	20.0	0.0	3.0
Gaiellales	0.0	0.0	2.0
Gammaproteobacteria_Incertae_Sedis	38.0	47.0	102.0
Gemmatales	0.0	0.0	15.0
Gemmatimonadales	62.0	80.0	583.0
Holophagales	0.0	0.0	1.0
Hydrogenedentiales	571.0	395.0	214.0
Ignavibacteriales	20.0	35.0	50.0
Isosphaerales	1.0	0.0	32.0
JG36-GS-52	0.0	5.0	56.0
Kineosporiales	0.0	1.0	5.0
Kryptoniales	4.0	7.0	35.0
Lactobacillales	68.0	28.0	385.0
Legionellales	18.0	8.0	4.0
Leptospirales	243.0	65.0	54.0
Micavibrionales	94.0	63.0	201.0
Micrococcales	17.0	11.0	40.0
Micropepsales	5.0	10.0	39.0
Microtrichales	25.0	14.0	112.0
Myxococcales	265.0	69.0	107.0
Nitrospirales	327.0	1046.0	281.0
OPB56	395.0	1023.0	2253.0
Obscuribacterales	0.0	0.0	4.0
Oligoflexales	8.0	4.0	17.0
Opitutales	47.0	51.0	105.0
PLTA13	1.0	0.0	12.0
PeM15	1.0	0.0	0.0
Pedosphaerales	150.0	218.0	49.0
Phycisphaerales	242.0	206.0	866.0
Propionibacteriales	10.0	6.0	8.0
Pseudomonadales	93.0	81.0	538.0
Pseudonocardiales	0.0	3.0	15.0
R7C24	0.0	0.0	3.0
RBG-13-46-9	24.0	12.0	0.0
RBG-13-54-9	34.0	57.0	545.0
Reyranellales	25.0	28.0	155.0
Rhizobiales	243.0	281.0	2282.0
Rhodobacterales	625.0	391.0	2504.0
Rhodospirillales	16.0	34.0	106.0
Rickettsiales	3.0	7.0	6.0
SAR324_cladeMarine_group_B	8.0	2.0	6.0
SBR1031	3472.0	5082.0	2532.0
SJA-15	7.0	14.0	119.0
SJA-28	7.0	27.0	87.0
Saccharimonadales	131.0	140.0	86.0
Selenomonadales	52.0	28.0	31.0
Sneathiellales	12.0	8.0	14.0
Solibacterales	76.0	103.0	291.0
Solirubrobacterales	0.0	0.0	1.0
Sphingobacteriales	242.0	349.0	1576.0
Sphingomonadales	118.0	80.0	1319.0
Spirochaetales	34.0	28.0	250.0
Steroidobacterales	0.0	1.0	5.0
Streptomycetales	4.0	2.0	9.0
Streptosporangiales	1.0	0.0	3.0
Subgroup_2	4.0	4.0	5.0
Subgroup_7	6.0	2.0	48.0
Synergistales	66.0	22.0	57.0
Thermales	5.0	4.0	23.0
Thermoanaerobaculales	2.0	0.0	3.0
Thermomicrobiales	29.0	59.0	228.0
Thiotrichales	0.0	1.0	3.0
Verrucomicrobiales	3903.0	1088.0	1623.0
Vibrionales	4.0	0.0	4.0
Victivallales	0.0	0.0	3.0
WD260	2.0	2.0	13.0
Xanthomonadales	516.0	316.0	1660.0
candidate_division_WS6_bacterium_GW2011_GWE2_33_157	5.0	0.0	17.0
uncultured_bacterium_c_Alphaproteobacteria	32.0	32.0	310.0
uncultured_bacterium_c_Anaerolineae	140.0	95.0	623.0
uncultured_bacterium_c_Bacteroidia	53.0	45.0	31.0
uncultured_bacterium_c_Chitinivibrionia	0.0	0.0	1.0
uncultured_bacterium_c_Gammaproteobacteria	193.0	228.0	88.0
uncultured_bacterium_c_KD4-96	21.0	28.0	24.0
uncultured_bacterium_c_MVP-15	5.0	0.0	0.0
uncultured_bacterium_c_OLB14	1.0	3.0	38.0
uncultured_bacterium_c_OM190	470.0	324.0	210.0
uncultured_bacterium_c_Sericytochromatia	30.0	18.0	37.0
uncultured_bacterium_c_Subgroup_17	0.0	6.0	11.0
uncultured_bacterium_c_Subgroup_22	0.0	0.0	1.0
uncultured_bacterium_c_Subgroup_6	71.0	110.0	66.0
uncultured_bacterium_c_WS6_Dojkabacteria	2.0	1.0	5.0
uncultured_bacterium_c_vadinHA49	0.0	1.0	0.0
uncultured_bacterium_p_Armatimonadetes	2.0	2.0	0.0
uncultured_bacterium_p_Chloroflexi	18.0	27.0	62.0
uncultured_bacterium_p_Latescibacteria	0.0	2.0	3.0
uncultured_bacterium_p_Patescibacteria	592.0	215.0	79.0
uncultured_bacterium_p_WPS-2	599.0	906.0	20.0
