# Supplementary material for: Effect of tetracycline on nitrogen removal in Moving Bed Biofilm Reactor (MBBR) System
Source: PLoS One. 2022 Jan 10;17(1):e0261306. doi: 10.1371/journal.pone.0261306 (PMC8746769; doi:10.1371/journal.pone.0261306)
Supplement: S2 Data — (ZIP) [file pone.0261306.s002.zip › customer_backup/Abundance_dir/treat/treat.class.reabundance]

Class	B2	B1	B3
Acidimicrobiia	0.0004569799111630001	0.00021927420238999998	0.00186613792759
Acidobacteriia	0.0014623357157200001	0.0016758814039799998	0.004931935951479999
Actinobacteria	0.00592245964867	0.0030855012764899998	0.006731426095939999
Alphaproteobacteria	0.032134827352999995	0.022021394897199998	0.161487578519
Aminicenantia	0.000274187946698	0.00023493664541799996	0.0
Anaerolineae	0.0720200339993	0.0864096981847	0.07339587116980001
Bacilli	0.006617069113640001	0.0060143781227	0.00796441008381
Bacteroidia	0.16487835194800002	0.12385859946399999	0.122515287335
Blastocatellia_Subgroup_4	0.063246019705	0.0593449966326	0.201609543963
Campylobacteria	1.82791964465e-05	0.0	0.000149957512038
Chitinivibrionia	0.0	0.0	1.6661945782e-05
Chloroflexia	0.000530096696949	0.000986733910755	0.00381558558408
Cloacimonadia	1.82791964465e-05	0.0	0.0
Clostridia	0.0212952638602	0.008786630538629998	0.0192945332156
Coriobacteriia	0.0008774014294330002	0.000422885961752	0.000733125614409
Dehalococcoidia	0.0004387007147169999	0.00018794931633400004	0.0
Deinococci	9.13959822326e-05	6.26497721115e-05	0.00048319642767900004
Deltaproteobacteria	0.00714716581059	0.00297586417529	0.005964976589970001
Endomicrobia	0.0	3.13248860557e-05	0.0
Erysipelotrichia	0.00138921892994	0.00043854840477999997	0.00701467917423
Fimbriimonadia	0.0021935035735799998	0.0013782949864500002	0.0107636169752
Fusobacteriia	0.00036558392893000003	0.0	4.99858373461e-05
Gammaproteobacteria	0.468020545817	0.584303099597	0.24849625939300002
Gemmatimonadetes	0.00113331017968	0.00125299544223	0.00971391439092
Holophagae	0.00010967517867899998	3.13248860557e-05	0.000816435343319
Hydrogenedentia	0.010437421171000001	0.00618666499601	0.0035656563973499996
Ignavibacteria	0.00778693768622	0.0171033877864	0.0404052185214
KD4-96	0.000383863125377	0.00043854840477999997	0.000399886698769
Lentisphaeria	0.0	0.0	4.99858373461e-05
Leptospirae	0.00444184473651	0.00101805879681	0.0008997450722300001
MVP-15	9.13959822326e-05	0.0	0.0
Melainabacteria	0.0	0.0	6.66477831281e-05
Mollicutes	9.13959822326e-05	0.000203611759362	6.66477831281e-05
Negativicutes	0.000950518215219	0.00043854840477999997	0.000516520319243
Nitrospira	0.00597729723801	0.0163829154071	0.00468200676475
OLB14	1.82791964465e-05	4.69873290836e-05	0.0006331539397170001
OM190	0.008591222329870002	0.00507463154103	0.00349900861423
Oxyphotobacteria	0.000749447054307	0.0006734850501980001	0.000399886698769
Parcubacteria	0.00199243241267	0.00104938368287	0.000149957512038
Phycisphaerae	0.00442356554006	0.00322646326374	0.014429245047200001
Planctomycetacia	1.82791964465e-05	0.0	0.000783111451755
Saccharimonadia	0.0023945747344899996	0.0021927420239	0.00143292733725
Sericytochromatia	0.000548375893396	0.00028192397450200004	0.0006164919939349999
Spirochaetia	0.0006214926791819999	0.00043854840477999997	0.00416548644551
Subgroup_17	0.0	9.39746581672e-05	0.000183281403602
Subgroup_22	0.0	0.0	1.6661945782e-05
Subgroup_6	0.0012978229477	0.0017228687330599999	0.0010996884216099999
Synergistia	0.00120642696547	0.00034457374661300003	0.0009497309095760001
Thermoanaerobaculia	3.6558392893e-05	0.0	4.99858373461e-05
Thermoleophilia	0.0	0.0	4.99858373461e-05
Verrucomicrobiae	0.075036101413	0.021285260074900003	0.0299748404619
WS6_Dojkabacteria	0.000127954375126	1.56624430279e-05	0.00036656280720499996
uncultured_bacterium_p_Armatimonadetes	3.6558392893e-05	3.13248860557e-05	0.0
uncultured_bacterium_p_Chloroflexi	0.000329025536037	0.000422885961752	0.00103304063849
uncultured_bacterium_p_Latescibacteria	0.0	3.13248860557e-05	4.99858373461e-05
uncultured_bacterium_p_Patescibacteria	0.010821284296299999	0.0033674252509899995	0.00131629371678
uncultured_bacterium_p_WPS-2	0.010949238671500001	0.014190173383200002	0.000333238915641
vadinHA49	0.0	1.56624430279e-05	0.0
