# Supplementary material for: Effect of tetracycline on nitrogen removal in Moving Bed Biofilm Reactor (MBBR) System
Source: PLoS One. 2022 Jan 10;17(1):e0261306. doi: 10.1371/journal.pone.0261306 (PMC8746769; doi:10.1371/journal.pone.0261306)
Supplement: S2 Data — (ZIP) [file pone.0261306.s002.zip › customer_backup/beta_diversity/upgma_tree/treat/treat.bray_curtis_cluster.tre]

((B2:0.117718508021,B1:0.117718508021):0.218950835944,B3:0.336669343965);
