# Supplementary material for: Effect of tetracycline on nitrogen removal in Moving Bed Biofilm Reactor (MBBR) System
Source: PLoS One. 2022 Jan 10;17(1):e0261306. doi: 10.1371/journal.pone.0261306 (PMC8746769; doi:10.1371/journal.pone.0261306)
Supplement: S2 Data — (ZIP) [file pone.0261306.s002.zip › customer_backup/beta_diversity/pcoa/treat/treat.binary_jaccard.axes]

pc vector number	1	2	3
B2	-0.114086837905	0.125516018639	-1.52206309255e-09
B1	-0.102735362982	-0.129974658017	-1.52206309255e-09
B3	0.216822200887	0.00445863937859	-1.52206309255e-09
