# Supplementary material for: Effect of tetracycline on nitrogen removal in Moving Bed Biofilm Reactor (MBBR) System
Source: PLoS One. 2022 Jan 10;17(1):e0261306. doi: 10.1371/journal.pone.0261306 (PMC8746769; doi:10.1371/journal.pone.0261306)
Supplement: S2 Data — (ZIP) [file pone.0261306.s002.zip › customer_backup/beta_diversity/pcoa/treat/treat.bray_curtis.axes]

pc vector number	1	2	3
B2	-0.20979153693	0.119165170668	-4.85485040566e-09
B1	-0.23222009522	-0.115201098869	-4.85485040566e-09
B3	0.44201163215	-0.0039640717989	-4.85485040566e-09
