# Supplementary material for: Effect of tetracycline on nitrogen removal in Moving Bed Biofilm Reactor (MBBR) System
Source: PLoS One. 2022 Jan 10;17(1):e0261306. doi: 10.1371/journal.pone.0261306 (PMC8746769; doi:10.1371/journal.pone.0261306)
Supplement: S2 Data — (ZIP) [file pone.0261306.s002.zip › customer_backup/beta_diversity/pcoa/treat/treat.weighted_unifrac.axes]

pc vector number	1	2	3
B2	-0.0832635340884	0.052619215251	-1.47703393266e-09
B1	-0.0891239992687	-0.0514400203004	-1.47703393266e-09
B3	0.172387533357	-0.00117919495058	-1.47703393266e-09
