# Supplementary material for: Effect of tetracycline on nitrogen removal in Moving Bed Biofilm Reactor (MBBR) System
Source: PLoS One. 2022 Jan 10;17(1):e0261306. doi: 10.1371/journal.pone.0261306 (PMC8746769; doi:10.1371/journal.pone.0261306)
Supplement: S2 Data — (ZIP) [file pone.0261306.s002.zip › customer_backup/beta_diversity/Beta_distance_table/treat/treat.weighted_unifrac_dm.txt]

	B2	B1	B3
B2	0.0	0.10422413135	0.261250334404
B1	0.10422413135	0.0	0.266297638482
B3	0.261250334404	0.266297638482	0.0
