# Supplementary material for: Effect of tetracycline on nitrogen removal in Moving Bed Biofilm Reactor (MBBR) System
Source: PLoS One. 2022 Jan 10;17(1):e0261306. doi: 10.1371/journal.pone.0261306 (PMC8746769; doi:10.1371/journal.pone.0261306)
Supplement: S2 Data — (ZIP) [file pone.0261306.s002.zip › customer_backup/beta_diversity/Beta_distance_table/treat/treat.binary_jaccard_dm.txt]

	B2	B1	B3
B2	0.0	0.255742725881	0.352357320099
B1	0.255742725881	0.0	0.346683354193
B3	0.352357320099	0.346683354193	0.0
