# Supplementary material for: Effect of tetracycline on nitrogen removal in Moving Bed Biofilm Reactor (MBBR) System
Source: PLoS One. 2022 Jan 10;17(1):e0261306. doi: 10.1371/journal.pone.0261306 (PMC8746769; doi:10.1371/journal.pone.0261306)
Supplement: S2 Data — (ZIP) [file pone.0261306.s002.zip › customer_backup/beta_diversity/Beta_distance_table/treat/treat.unweighted_unifrac_dm.txt]

	B2	B1	B3
B2	0.0	0.199763693291	0.25919254025
B1	0.199763693291	0.0	0.240155511487
B3	0.25919254025	0.240155511487	0.0
