# Supplementary material for: Effect of tetracycline on nitrogen removal in Moving Bed Biofilm Reactor (MBBR) System
Source: PLoS One. 2022 Jan 10;17(1):e0261306. doi: 10.1371/journal.pone.0261306 (PMC8746769; doi:10.1371/journal.pone.0261306)
Supplement: S2 Data — (ZIP) [file pone.0261306.s002.zip › customer_backup/alpha_diversity/alpha_diversity.xls]

Sample ID	Feature	ACE	Chao1	Simpson	Shannon	PD_whole_tree	Coverage
B1	566	660.8810	664.1000	0.9274	5.2119	41.1561	0.9983
B2	573	637.3739	636.9844	0.9508	5.6943	40.3222	0.9983
B3	755	813.7472	829.7500	0.9529	6.7070	48.1124	0.9985
