# Supplementary material for: Effect of tetracycline on nitrogen removal in Moving Bed Biofilm Reactor (MBBR) System
Source: PLoS One. 2022 Jan 10;17(1):e0261306. doi: 10.1371/journal.pone.0261306 (PMC8746769; doi:10.1371/journal.pone.0261306)
Supplement: S2 Data — (ZIP) [file pone.0261306.s002.zip › customer_backup/alpha_diversity/rarefaction_curve/treat/treat.rarefaction_curve_data.xls]

sample	numsampled	Value
B1	0	0
B1	250	63.612000
B1	500	97.102000
B1	750	122.246000
B1	1000	142.918000
B1	1250	160.384000
B1	1500	175.922000
B1	1750	189.288000
B1	2000	201.598000
B1	2250	212.288000
B1	2500	222.208000
B1	2750	231.364000
B1	3000	239.776000
B1	3250	247.712000
B1	3500	254.992000
B1	3750	261.970000
B1	4000	268.366000
B1	4250	274.618000
B1	4500	280.584000
B1	4750	286.166000
B1	5000	291.356000
B1	5250	296.472000
B1	5500	301.228000
B1	5750	305.728000
B1	6000	310.104000
B1	6250	314.270000
B1	6500	318.440000
B1	6750	322.372000
B1	7000	326.150000
B1	7250	329.890000
B1	7500	333.534000
B1	7750	336.912000
B1	8000	340.254000
B1	8250	343.450000
B1	8500	346.628000
B1	8750	349.700000
B1	9000	352.656000
B1	9250	355.506000
B1	9500	358.254000
B1	9750	361.134000
B1	10000	363.764000
B1	10250	366.426000
B1	10500	368.874000
B1	10750	371.356000
B1	11000	373.702000
B1	11250	376.044000
B1	11500	378.374000
B1	11750	380.654000
B1	12000	382.790000
B1	12250	384.984000
B1	12500	387.216000
B1	12750	389.402000
B1	13000	391.534000
B1	13250	393.572000
B1	13500	395.648000
B1	13750	397.726000
B1	14000	399.590000
B1	14250	401.522000
B1	14500	403.384000
B1	14750	405.218000
B1	15000	407.146000
B1	15250	408.738000
B1	15500	410.496000
B1	15750	412.288000
B1	16000	414.032000
B1	16250	415.662000
B1	16500	417.438000
B1	16750	419.030000
B1	17000	420.558000
B1	17250	422.214000
B1	17500	423.730000
B1	17750	425.246000
B1	18000	426.914000
B1	18250	428.350000
B1	18500	429.902000
B1	18750	431.358000
B1	19000	432.814000
B1	19250	434.218000
B1	19500	435.506000
B1	19750	436.884000
B1	20000	438.318000
B1	20250	439.664000
B1	20500	441.002000
B1	20750	442.338000
B1	21000	443.680000
B1	21250	444.986000
B1	21500	446.196000
B1	21750	447.416000
B1	22000	448.674000
B1	22250	449.910000
B1	22500	451.150000
B1	22750	452.326000
B1	23000	453.504000
B1	23250	454.668000
B1	23500	455.814000
B1	23750	457.010000
B1	24000	458.128000
B1	24250	459.306000
B1	24500	460.442000
B1	24750	461.560000
B1	25000	462.754000
B1	25250	463.874000
B1	25500	464.914000
B1	25750	465.960000
B1	26000	467.072000
B1	26250	468.068000
B1	26500	469.160000
B1	26750	470.162000
B1	27000	471.196000
B1	27250	472.258000
B1	27500	473.228000
B1	27750	474.238000
B1	28000	475.164000
B1	28250	476.170000
B1	28500	477.110000
B1	28750	478.108000
B1	29000	478.998000
B1	29250	479.982000
B1	29500	480.956000
B1	29750	481.908000
B1	30000	482.768000
B1	30250	483.714000
B1	30500	484.748000
B1	30750	485.692000
B1	31000	486.618000
B1	31250	487.512000
B1	31500	488.320000
B1	31750	489.236000
B1	32000	490.008000
B1	32250	490.824000
B1	32500	491.686000
B1	32750	492.530000
B1	33000	493.352000
B1	33250	494.166000
B1	33500	495.026000
B1	33750	495.800000
B1	34000	496.658000
B1	34250	497.544000
B1	34500	498.358000
B1	34750	499.162000
B1	35000	499.958000
B1	35250	500.702000
B1	35500	501.448000
B1	35750	502.252000
B1	36000	503.058000
B1	36250	503.824000
B1	36500	504.534000
B1	36750	505.304000
B1	37000	506.012000
B1	37250	506.734000
B1	37500	507.444000
B1	37750	508.150000
B1	38000	508.816000
B1	38250	509.522000
B1	38500	510.264000
B1	38750	510.930000
B1	39000	511.648000
B1	39250	512.350000
B1	39500	512.984000
B1	39750	513.710000
B1	40000	514.426000
B1	40250	515.120000
B1	40500	515.754000
B1	40750	516.428000
B1	41000	517.156000
B1	41250	517.826000
B1	41500	518.516000
B1	41750	519.148000
B1	42000	519.824000
B1	42250	520.492000
B1	42500	521.124000
B1	42750	521.802000
B1	43000	522.484000
B1	43250	523.142000
B1	43500	523.738000
B1	43750	524.348000
B1	44000	525.014000
B1	44250	525.672000
B1	44500	526.298000
B1	44750	526.840000
B1	45000	527.458000
B1	45250	528.030000
B1	45500	528.662000
B1	45750	529.250000
B1	46000	529.842000
B1	46250	530.442000
B1	46500	531.020000
B1	46750	531.668000
B1	47000	532.264000
B1	47250	532.854000
B1	47500	533.452000
B1	47750	534.086000
B1	48000	534.668000
B1	48250	535.238000
B1	48500	535.840000
B1	48750	536.416000
B1	49000	536.972000
B1	49250	537.500000
B1	49500	538.086000
B1	49750	538.606000
B1	50000	539.230000
B1	50250	539.726000
B1	50500	540.252000
B1	50750	540.772000
B1	51000	541.332000
B1	51250	541.868000
B1	51500	542.376000
B1	51750	542.940000
B1	52000	543.458000
B1	52250	544.048000
B1	52500	544.598000
B1	52750	545.106000
B1	53000	545.592000
B1	53250	546.136000
B1	53500	546.684000
B1	53750	547.180000
B1	54000	547.740000
B1	54250	548.242000
B1	54500	548.790000
B1	54750	549.314000
B1	55000	549.830000
B1	55250	550.306000
B1	55500	550.804000
B1	55750	551.270000
B1	56000	551.750000
B1	56250	552.234000
B1	56500	552.696000
B1	56750	553.174000
B1	57000	553.680000
B1	57250	554.168000
B1	57500	554.630000
B1	57750	555.052000
B1	58000	555.522000
B1	58250	555.992000
B1	58500	556.486000
B1	58750	556.962000
B1	59000	557.440000
B1	59250	557.918000
B1	59500	558.354000
B1	59750	558.792000
B1	60000	559.266000
B1	60250	559.702000
B1	60500	560.134000
B1	60750	560.582000
B1	61000	561.020000
B1	61250	561.446000
B1	61500	561.908000
B1	61750	562.354000
B1	62000	562.828000
B1	62250	563.264000
B1	62500	563.716000
B1	62750	564.156000
B1	63000	564.530000
B1	63250	564.978000
B1	63500	565.418000
B1	63750	565.864000
B2	0	0
B2	250	74.060000
B2	500	111.256000
B2	750	138.082000
B2	1000	159.984000
B2	1250	178.148000
B2	1500	193.990000
B2	1750	207.894000
B2	2000	220.676000
B2	2250	232.050000
B2	2500	242.192000
B2	2750	251.864000
B2	3000	260.630000
B2	3250	268.926000
B2	3500	276.738000
B2	3750	284.012000
B2	4000	290.838000
B2	4250	297.230000
B2	4500	303.434000
B2	4750	309.230000
B2	5000	314.708000
B2	5250	320.048000
B2	5500	325.032000
B2	5750	330.034000
B2	6000	334.598000
B2	6250	339.094000
B2	6500	343.316000
B2	6750	347.456000
B2	7000	351.586000
B2	7250	355.502000
B2	7500	359.508000
B2	7750	363.096000
B2	8000	366.720000
B2	8250	370.148000
B2	8500	373.358000
B2	8750	376.668000
B2	9000	379.778000
B2	9250	382.852000
B2	9500	385.944000
B2	9750	388.938000
B2	10000	391.706000
B2	10250	394.452000
B2	10500	397.234000
B2	10750	399.832000
B2	11000	402.452000
B2	11250	405.128000
B2	11500	407.580000
B2	11750	410.064000
B2	12000	412.380000
B2	12250	414.726000
B2	12500	417.018000
B2	12750	419.356000
B2	13000	421.684000
B2	13250	423.948000
B2	13500	426.204000
B2	13750	428.144000
B2	14000	430.132000
B2	14250	432.196000
B2	14500	434.122000
B2	14750	436.086000
B2	15000	437.996000
B2	15250	439.832000
B2	15500	441.660000
B2	15750	443.450000
B2	16000	445.150000
B2	16250	446.804000
B2	16500	448.484000
B2	16750	450.186000
B2	17000	451.878000
B2	17250	453.538000
B2	17500	455.168000
B2	17750	456.760000
B2	18000	458.308000
B2	18250	459.872000
B2	18500	461.340000
B2	18750	462.794000
B2	19000	464.350000
B2	19250	465.660000
B2	19500	467.084000
B2	19750	468.540000
B2	20000	469.864000
B2	20250	471.258000
B2	20500	472.644000
B2	20750	473.970000
B2	21000	475.230000
B2	21250	476.472000
B2	21500	477.796000
B2	21750	479.040000
B2	22000	480.256000
B2	22250	481.448000
B2	22500	482.586000
B2	22750	483.758000
B2	23000	484.914000
B2	23250	486.136000
B2	23500	487.232000
B2	23750	488.380000
B2	24000	489.582000
B2	24250	490.738000
B2	24500	491.876000
B2	24750	492.966000
B2	25000	494.056000
B2	25250	495.050000
B2	25500	496.026000
B2	25750	497.106000
B2	26000	498.196000
B2	26250	499.232000
B2	26500	500.238000
B2	26750	501.234000
B2	27000	502.174000
B2	27250	503.124000
B2	27500	504.074000
B2	27750	505.046000
B2	28000	505.982000
B2	28250	506.892000
B2	28500	507.856000
B2	28750	508.766000
B2	29000	509.714000
B2	29250	510.634000
B2	29500	511.570000
B2	29750	512.538000
B2	30000	513.420000
B2	30250	514.266000
B2	30500	515.136000
B2	30750	515.946000
B2	31000	516.846000
B2	31250	517.646000
B2	31500	518.508000
B2	31750	519.388000
B2	32000	520.222000
B2	32250	521.024000
B2	32500	521.778000
B2	32750	522.600000
B2	33000	523.372000
B2	33250	524.164000
B2	33500	524.984000
B2	33750	525.780000
B2	34000	526.498000
B2	34250	527.198000
B2	34500	527.966000
B2	34750	528.678000
B2	35000	529.416000
B2	35250	530.104000
B2	35500	530.806000
B2	35750	531.530000
B2	36000	532.266000
B2	36250	532.998000
B2	36500	533.686000
B2	36750	534.416000
B2	37000	535.080000
B2	37250	535.774000
B2	37500	536.504000
B2	37750	537.184000
B2	38000	537.778000
B2	38250	538.444000
B2	38500	539.076000
B2	38750	539.740000
B2	39000	540.388000
B2	39250	541.056000
B2	39500	541.708000
B2	39750	542.364000
B2	40000	543.076000
B2	40250	543.660000
B2	40500	544.246000
B2	40750	544.844000
B2	41000	545.374000
B2	41250	546.026000
B2	41500	546.556000
B2	41750	547.178000
B2	42000	547.766000
B2	42250	548.294000
B2	42500	548.844000
B2	42750	549.438000
B2	43000	550.058000
B2	43250	550.638000
B2	43500	551.178000
B2	43750	551.716000
B2	44000	552.204000
B2	44250	552.720000
B2	44500	553.294000
B2	44750	553.814000
B2	45000	554.386000
B2	45250	554.948000
B2	45500	555.524000
B2	45750	556.048000
B2	46000	556.558000
B2	46250	557.050000
B2	46500	557.598000
B2	46750	558.116000
B2	47000	558.602000
B2	47250	559.198000
B2	47500	559.704000
B2	47750	560.210000
B2	48000	560.746000
B2	48250	561.248000
B2	48500	561.718000
B2	48750	562.228000
B2	49000	562.736000
B2	49250	563.242000
B2	49500	563.728000
B2	49750	564.212000
B2	50000	564.646000
B2	50250	565.120000
B2	50500	565.604000
B2	50750	566.064000
B2	51000	566.512000
B2	51250	566.972000
B2	51500	567.394000
B2	51750	567.886000
B2	52000	568.360000
B2	52250	568.808000
B2	52500	569.254000
B2	52750	569.640000
B2	53000	570.048000
B2	53250	570.512000
B2	53500	570.912000
B2	53750	571.332000
B2	54000	571.792000
B2	54250	572.222000
B2	54500	572.652000
B3	0	0
B3	250	107.762000
B3	500	163.048000
B3	750	203.376000
B3	1000	235.588000
B3	1250	262.450000
B3	1500	285.444000
B3	1750	305.348000
B3	2000	323.106000
B3	2250	338.974000
B3	2500	353.406000
B3	2750	366.752000
B3	3000	379.038000
B3	3250	390.456000
B3	3500	401.026000
B3	3750	410.822000
B3	4000	419.832000
B3	4250	428.496000
B3	4500	436.460000
B3	4750	444.292000
B3	5000	451.808000
B3	5250	458.888000
B3	5500	465.516000
B3	5750	471.728000
B3	6000	477.762000
B3	6250	483.622000
B3	6500	489.286000
B3	6750	494.448000
B3	7000	499.570000
B3	7250	504.494000
B3	7500	509.250000
B3	7750	513.978000
B3	8000	518.504000
B3	8250	522.698000
B3	8500	526.852000
B3	8750	530.750000
B3	9000	534.630000
B3	9250	538.388000
B3	9500	542.074000
B3	9750	545.552000
B3	10000	549.200000
B3	10250	552.388000
B3	10500	555.602000
B3	10750	558.696000
B3	11000	561.854000
B3	11250	564.938000
B3	11500	567.906000
B3	11750	570.880000
B3	12000	573.728000
B3	12250	576.448000
B3	12500	579.096000
B3	12750	581.588000
B3	13000	584.088000
B3	13250	586.466000
B3	13500	588.966000
B3	13750	591.300000
B3	14000	593.634000
B3	14250	596.000000
B3	14500	598.338000
B3	14750	600.510000
B3	15000	602.688000
B3	15250	604.730000
B3	15500	606.826000
B3	15750	608.810000
B3	16000	610.732000
B3	16250	612.592000
B3	16500	614.484000
B3	16750	616.378000
B3	17000	618.166000
B3	17250	619.852000
B3	17500	621.726000
B3	17750	623.476000
B3	18000	625.080000
B3	18250	626.916000
B3	18500	628.544000
B3	18750	630.292000
B3	19000	632.036000
B3	19250	633.568000
B3	19500	635.210000
B3	19750	636.774000
B3	20000	638.332000
B3	20250	639.844000
B3	20500	641.372000
B3	20750	642.890000
B3	21000	644.296000
B3	21250	645.756000
B3	21500	647.190000
B3	21750	648.574000
B3	22000	649.918000
B3	22250	651.256000
B3	22500	652.514000
B3	22750	653.806000
B3	23000	655.038000
B3	23250	656.396000
B3	23500	657.706000
B3	23750	658.868000
B3	24000	660.098000
B3	24250	661.280000
B3	24500	662.466000
B3	24750	663.692000
B3	25000	664.832000
B3	25250	665.982000
B3	25500	667.080000
B3	25750	668.230000
B3	26000	669.326000
B3	26250	670.460000
B3	26500	671.522000
B3	26750	672.584000
B3	27000	673.628000
B3	27250	674.706000
B3	27500	675.732000
B3	27750	676.770000
B3	28000	677.810000
B3	28250	678.838000
B3	28500	679.740000
B3	28750	680.706000
B3	29000	681.676000
B3	29250	682.614000
B3	29500	683.628000
B3	29750	684.556000
B3	30000	685.474000
B3	30250	686.382000
B3	30500	687.292000
B3	30750	688.192000
B3	31000	689.126000
B3	31250	690.022000
B3	31500	690.858000
B3	31750	691.688000
B3	32000	692.494000
B3	32250	693.266000
B3	32500	694.138000
B3	32750	694.966000
B3	33000	695.752000
B3	33250	696.612000
B3	33500	697.380000
B3	33750	698.132000
B3	34000	698.892000
B3	34250	699.702000
B3	34500	700.526000
B3	34750	701.256000
B3	35000	701.974000
B3	35250	702.720000
B3	35500	703.510000
B3	35750	704.256000
B3	36000	704.974000
B3	36250	705.724000
B3	36500	706.466000
B3	36750	707.118000
B3	37000	707.812000
B3	37250	708.458000
B3	37500	709.136000
B3	37750	709.802000
B3	38000	710.488000
B3	38250	711.214000
B3	38500	711.894000
B3	38750	712.538000
B3	39000	713.176000
B3	39250	713.854000
B3	39500	714.528000
B3	39750	715.114000
B3	40000	715.696000
B3	40250	716.404000
B3	40500	717.036000
B3	40750	717.606000
B3	41000	718.228000
B3	41250	718.844000
B3	41500	719.424000
B3	41750	720.008000
B3	42000	720.612000
B3	42250	721.184000
B3	42500	721.742000
B3	42750	722.340000
B3	43000	722.920000
B3	43250	723.534000
B3	43500	724.092000
B3	43750	724.652000
B3	44000	725.256000
B3	44250	725.820000
B3	44500	726.378000
B3	44750	726.946000
B3	45000	727.544000
B3	45250	728.048000
B3	45500	728.616000
B3	45750	729.116000
B3	46000	729.668000
B3	46250	730.226000
B3	46500	730.734000
B3	46750	731.270000
B3	47000	731.774000
B3	47250	732.302000
B3	47500	732.806000
B3	47750	733.306000
B3	48000	733.826000
B3	48250	734.354000
B3	48500	734.822000
B3	48750	735.318000
B3	49000	735.846000
B3	49250	736.324000
B3	49500	736.784000
B3	49750	737.304000
B3	50000	737.812000
B3	50250	738.286000
B3	50500	738.726000
B3	50750	739.138000
B3	51000	739.660000
B3	51250	740.148000
B3	51500	740.610000
B3	51750	741.080000
B3	52000	741.528000
B3	52250	741.960000
B3	52500	742.444000
B3	52750	742.942000
B3	53000	743.356000
B3	53250	743.748000
B3	53500	744.206000
B3	53750	744.644000
B3	54000	745.148000
B3	54250	745.596000
B3	54500	746.004000
B3	54750	746.472000
B3	55000	746.900000
B3	55250	747.286000
B3	55500	747.732000
B3	55750	748.170000
B3	56000	748.580000
B3	56250	749.000000
B3	56500	749.440000
B3	56750	749.870000
B3	57000	750.248000
B3	57250	750.690000
B3	57500	751.090000
B3	57750	751.530000
B3	58000	751.880000
B3	58250	752.296000
B3	58500	752.748000
B3	58750	753.110000
B3	59000	753.538000
B3	59250	753.920000
B3	59500	754.268000
B3	59750	754.618000
B3	60000	754.972000
