# Supplementary material for: Effect of tetracycline on nitrogen removal in Moving Bed Biofilm Reactor (MBBR) System
Source: PLoS One. 2022 Jan 10;17(1):e0261306. doi: 10.1371/journal.pone.0261306 (PMC8746769; doi:10.1371/journal.pone.0261306)
Supplement: S2 Data — (ZIP) [file pone.0261306.s002.zip › customer_backup/alpha_diversity/shannon_index_curve/treat/treat.shannon_curve_data.xls]

sample	numsampled	Value
B1	0	0
B1	250	4.639996
B1	500	4.834615
B1	750	4.915983
B1	1000	4.969507
B1	1250	5.002257
B1	1500	5.029523
B1	1750	5.050154
B1	2000	5.067466
B1	2250	5.079441
B1	2500	5.089828
B1	2750	5.098629
B1	3000	5.106275
B1	3250	5.113344
B1	3500	5.118682
B1	3750	5.124597
B1	4000	5.128925
B1	4250	5.132676
B1	4500	5.136139
B1	4750	5.139745
B1	5000	5.143208
B1	5250	5.146670
B1	5500	5.149556
B1	5750	5.151720
B1	6000	5.153595
B1	6250	5.155615
B1	6500	5.158212
B1	6750	5.159366
B1	7000	5.161386
B1	7250	5.163406
B1	7500	5.164704
B1	7750	5.166147
B1	8000	5.167734
B1	8250	5.168888
B1	8500	5.170475
B1	8750	5.171485
B1	9000	5.172639
B1	9250	5.173649
B1	9500	5.174803
B1	9750	5.175957
B1	10000	5.176534
B1	10250	5.177688
B1	10500	5.178410
B1	10750	5.179131
B1	11000	5.179852
B1	11250	5.180429
B1	11500	5.181439
B1	11750	5.182161
B1	12000	5.182738
B1	12250	5.183170
B1	12500	5.183748
B1	12750	5.184180
B1	13000	5.185046
B1	13250	5.185479
B1	13500	5.186200
B1	13750	5.186633
B1	14000	5.187066
B1	14250	5.187787
B1	14500	5.188220
B1	14750	5.188797
B1	15000	5.189230
B1	15250	5.189518
B1	15500	5.189951
B1	15750	5.190095
B1	16000	5.190528
B1	16250	5.190961
B1	16500	5.191538
B1	16750	5.191971
B1	17000	5.192404
B1	17250	5.192837
B1	17500	5.193269
B1	17750	5.193702
B1	18000	5.193991
B1	18250	5.194279
B1	18500	5.194712
B1	18750	5.194856
B1	19000	5.195001
B1	19250	5.195145
B1	19500	5.195433
B1	19750	5.195722
B1	20000	5.196010
B1	20250	5.196155
B1	20500	5.196443
B1	20750	5.196588
B1	21000	5.196876
B1	21250	5.197165
B1	21500	5.197453
B1	21750	5.197742
B1	22000	5.198030
B1	22250	5.198175
B1	22500	5.198463
B1	22750	5.198607
B1	23000	5.198752
B1	23250	5.198896
B1	23500	5.199184
B1	23750	5.199329
B1	24000	5.199617
B1	24250	5.199761
B1	24500	5.200050
B1	24750	5.200339
B1	25000	5.200483
B1	25250	5.200627
B1	25500	5.200627
B1	25750	5.200771
B1	26000	5.201060
B1	26250	5.201060
B1	26500	5.201348
B1	26750	5.201493
B1	27000	5.201493
B1	27250	5.201637
B1	27500	5.201781
B1	27750	5.201926
B1	28000	5.202070
B1	28250	5.202214
B1	28500	5.202358
B1	28750	5.202358
B1	29000	5.202647
B1	29250	5.202791
B1	29500	5.202935
B1	29750	5.203080
B1	30000	5.203224
B1	30250	5.203368
B1	30500	5.203512
B1	30750	5.203512
B1	31000	5.203512
B1	31250	5.203657
B1	31500	5.203657
B1	31750	5.203801
B1	32000	5.203945
B1	32250	5.203945
B1	32500	5.204090
B1	32750	5.204234
B1	33000	5.204378
B1	33250	5.204522
B1	33500	5.204522
B1	33750	5.204667
B1	34000	5.204811
B1	34250	5.204811
B1	34500	5.204811
B1	34750	5.205099
B1	35000	5.205099
B1	35250	5.205244
B1	35500	5.205244
B1	35750	5.205388
B1	36000	5.205532
B1	36250	5.205677
B1	36500	5.205677
B1	36750	5.205821
B1	37000	5.205965
B1	37250	5.205965
B1	37500	5.206109
B1	37750	5.206254
B1	38000	5.206398
B1	38250	5.206542
B1	38500	5.206542
B1	38750	5.206686
B1	39000	5.206686
B1	39250	5.206831
B1	39500	5.207119
B1	39750	5.207119
B1	40000	5.207263
B1	40250	5.207552
B1	40500	5.207552
B1	40750	5.207696
B1	41000	5.207696
B1	41250	5.207841
B1	41500	5.207841
B1	41750	5.207985
B1	42000	5.207985
B1	42250	5.208129
B1	42500	5.208129
B1	42750	5.208273
B1	43000	5.208273
B1	43250	5.208273
B1	43500	5.208418
B1	43750	5.208273
B1	44000	5.208418
B1	44250	5.208562
B1	44500	5.208706
B1	44750	5.208706
B1	45000	5.208850
B1	45250	5.208850
B1	45500	5.208995
B1	45750	5.208995
B1	46000	5.209139
B1	46250	5.209139
B1	46500	5.209283
B1	46750	5.209283
B1	47000	5.209283
B1	47250	5.209428
B1	47500	5.209428
B1	47750	5.209428
B1	48000	5.209572
B1	48250	5.209572
B1	48500	5.209572
B1	48750	5.209572
B1	49000	5.209716
B1	49250	5.209572
B1	49500	5.209716
B1	49750	5.209716
B1	50000	5.209716
B1	50250	5.209716
B1	50500	5.209860
B1	50750	5.209716
B1	51000	5.209860
B1	51250	5.209860
B1	51500	5.210005
B1	51750	5.210005
B1	52000	5.210005
B1	52250	5.210005
B1	52500	5.210005
B1	52750	5.210149
B1	53000	5.210149
B1	53250	5.210149
B1	53500	5.210293
B1	53750	5.210293
B1	54000	5.210293
B1	54250	5.210437
B1	54500	5.210437
B1	54750	5.210437
B1	55000	5.210437
B1	55250	5.210582
B1	55500	5.210582
B1	55750	5.210582
B1	56000	5.210726
B1	56250	5.210726
B1	56500	5.210870
B1	56750	5.210870
B1	57000	5.211014
B1	57250	5.211014
B1	57500	5.211014
B1	57750	5.211014
B1	58000	5.211159
B1	58250	5.211159
B1	58500	5.211159
B1	58750	5.211159
B1	59000	5.211303
B1	59250	5.211303
B1	59500	5.211447
B1	59750	5.211447
B1	60000	5.211447
B1	60250	5.211447
B1	60500	5.211447
B1	60750	5.211592
B1	61000	5.211592
B1	61250	5.211592
B1	61500	5.211592
B1	61750	5.211736
B1	62000	5.211736
B1	62250	5.211736
B1	62500	5.211880
B1	62750	5.211880
B1	63000	5.211736
B1	63250	5.211880
B1	63500	5.211880
B1	63750	5.211880
B2	0	0
B2	250	5.076123
B2	500	5.291661
B2	750	5.380820
B2	1000	5.439249
B2	1250	5.475460
B2	1500	5.504747
B2	1750	5.525378
B2	2000	5.542834
B2	2250	5.556251
B2	2500	5.566350
B2	2750	5.576449
B2	3000	5.584528
B2	3250	5.592030
B2	3500	5.598090
B2	3750	5.603428
B2	4000	5.608621
B2	4250	5.613382
B2	4500	5.617566
B2	4750	5.620884
B2	5000	5.623770
B2	5250	5.627232
B2	5500	5.629685
B2	5750	5.632426
B2	6000	5.635167
B2	6250	5.637475
B2	6500	5.639783
B2	6750	5.642092
B2	7000	5.644400
B2	7250	5.645987
B2	7500	5.648007
B2	7750	5.649594
B2	8000	5.650459
B2	8250	5.651758
B2	8500	5.653056
B2	8750	5.654210
B2	9000	5.655076
B2	9250	5.655942
B2	9500	5.657240
B2	9750	5.658394
B2	10000	5.659260
B2	10250	5.660414
B2	10500	5.661280
B2	10750	5.662289
B2	11000	5.663011
B2	11250	5.664021
B2	11500	5.664742
B2	11750	5.665319
B2	12000	5.665896
B2	12250	5.666906
B2	12500	5.667627
B2	12750	5.668349
B2	13000	5.669214
B2	13250	5.669792
B2	13500	5.670369
B2	13750	5.670801
B2	14000	5.671378
B2	14250	5.671667
B2	14500	5.672100
B2	14750	5.672677
B2	15000	5.673110
B2	15250	5.673543
B2	15500	5.673975
B2	15750	5.674408
B2	16000	5.674841
B2	16250	5.674985
B2	16500	5.675562
B2	16750	5.675851
B2	17000	5.676428
B2	17250	5.676716
B2	17500	5.677149
B2	17750	5.677438
B2	18000	5.677726
B2	18250	5.678159
B2	18500	5.678448
B2	18750	5.678880
B2	19000	5.679313
B2	19250	5.679458
B2	19500	5.679746
B2	19750	5.680179
B2	20000	5.680323
B2	20250	5.680612
B2	20500	5.680756
B2	20750	5.681045
B2	21000	5.681189
B2	21250	5.681622
B2	21500	5.681766
B2	21750	5.681910
B2	22000	5.682199
B2	22250	5.682199
B2	22500	5.682343
B2	22750	5.682487
B2	23000	5.682631
B2	23250	5.682776
B2	23500	5.682920
B2	23750	5.683064
B2	24000	5.683353
B2	24250	5.683641
B2	24500	5.683930
B2	24750	5.684218
B2	25000	5.684507
B2	25250	5.684651
B2	25500	5.684796
B2	25750	5.684940
B2	26000	5.685084
B2	26250	5.685373
B2	26500	5.685517
B2	26750	5.685661
B2	27000	5.685805
B2	27250	5.685950
B2	27500	5.686094
B2	27750	5.686094
B2	28000	5.686094
B2	28250	5.686383
B2	28500	5.686527
B2	28750	5.686527
B2	29000	5.686671
B2	29250	5.686815
B2	29500	5.686960
B2	29750	5.687248
B2	30000	5.687392
B2	30250	5.687392
B2	30500	5.687537
B2	30750	5.687537
B2	31000	5.687681
B2	31250	5.687825
B2	31500	5.687969
B2	31750	5.687969
B2	32000	5.688114
B2	32250	5.688402
B2	32500	5.688547
B2	32750	5.688835
B2	33000	5.688835
B2	33250	5.688979
B2	33500	5.689124
B2	33750	5.689268
B2	34000	5.689268
B2	34250	5.689268
B2	34500	5.689412
B2	34750	5.689556
B2	35000	5.689556
B2	35250	5.689701
B2	35500	5.689845
B2	35750	5.689845
B2	36000	5.689989
B2	36250	5.690134
B2	36500	5.690134
B2	36750	5.690278
B2	37000	5.690278
B2	37250	5.690422
B2	37500	5.690566
B2	37750	5.690566
B2	38000	5.690711
B2	38250	5.690855
B2	38500	5.690855
B2	38750	5.690855
B2	39000	5.690855
B2	39250	5.690999
B2	39500	5.690999
B2	39750	5.691143
B2	40000	5.691288
B2	40250	5.691288
B2	40500	5.691432
B2	40750	5.691432
B2	41000	5.691432
B2	41250	5.691576
B2	41500	5.691576
B2	41750	5.691576
B2	42000	5.691576
B2	42250	5.691576
B2	42500	5.691432
B2	42750	5.691576
B2	43000	5.691720
B2	43250	5.691720
B2	43500	5.691865
B2	43750	5.691865
B2	44000	5.692009
B2	44250	5.692009
B2	44500	5.692153
B2	44750	5.692153
B2	45000	5.692153
B2	45250	5.692298
B2	45500	5.692298
B2	45750	5.692442
B2	46000	5.692442
B2	46250	5.692586
B2	46500	5.692586
B2	46750	5.692730
B2	47000	5.692730
B2	47250	5.692875
B2	47500	5.692875
B2	47750	5.693019
B2	48000	5.693019
B2	48250	5.693019
B2	48500	5.693019
B2	48750	5.693163
B2	49000	5.693019
B2	49250	5.693163
B2	49500	5.693307
B2	49750	5.693307
B2	50000	5.693307
B2	50250	5.693452
B2	50500	5.693452
B2	50750	5.693596
B2	51000	5.693596
B2	51250	5.693596
B2	51500	5.693740
B2	51750	5.693885
B2	52000	5.693885
B2	52250	5.694029
B2	52500	5.694029
B2	52750	5.694029
B2	53000	5.694029
B2	53250	5.694173
B2	53500	5.694029
B2	53750	5.694029
B2	54000	5.694173
B2	54250	5.694173
B2	54500	5.694173
B3	0	0
B3	250	5.797326
B3	500	6.115296
B3	750	6.258411
B3	1000	6.341655
B3	1250	6.396910
B3	1500	6.437738
B3	1750	6.468323
B3	2000	6.492560
B3	2250	6.511748
B3	2500	6.527907
B3	2750	6.540602
B3	3000	6.552865
B3	3250	6.562964
B3	3500	6.572630
B3	3750	6.581431
B3	4000	6.587923
B3	4250	6.595280
B3	4500	6.600041
B3	4750	6.604946
B3	5000	6.609996
B3	5250	6.615190
B3	5500	6.619085
B3	5750	6.622980
B3	6000	6.626587
B3	6250	6.629761
B3	6500	6.632935
B3	6750	6.636397
B3	7000	6.638994
B3	7250	6.641879
B3	7500	6.643899
B3	7750	6.646063
B3	8000	6.647794
B3	8250	6.649670
B3	8500	6.651545
B3	8750	6.653277
B3	9000	6.655008
B3	9250	6.656451
B3	9500	6.657749
B3	9750	6.658759
B3	10000	6.660057
B3	10250	6.661212
B3	10500	6.662221
B3	10750	6.663520
B3	11000	6.664674
B3	11250	6.665540
B3	11500	6.666838
B3	11750	6.667848
B3	12000	6.668714
B3	12250	6.669868
B3	12500	6.670878
B3	12750	6.671455
B3	13000	6.672176
B3	13250	6.672897
B3	13500	6.674052
B3	13750	6.675206
B3	14000	6.675638
B3	14250	6.676360
B3	14500	6.677225
B3	14750	6.677803
B3	15000	6.678380
B3	15250	6.678957
B3	15500	6.679678
B3	15750	6.680111
B3	16000	6.680688
B3	16250	6.680976
B3	16500	6.681265
B3	16750	6.681842
B3	17000	6.682131
B3	17250	6.682563
B3	17500	6.682996
B3	17750	6.683429
B3	18000	6.683718
B3	18250	6.684006
B3	18500	6.684583
B3	18750	6.685160
B3	19000	6.685449
B3	19250	6.685882
B3	19500	6.686459
B3	19750	6.686747
B3	20000	6.687036
B3	20250	6.687469
B3	20500	6.687901
B3	20750	6.688190
B3	21000	6.688478
B3	21250	6.688623
B3	21500	6.689056
B3	21750	6.689344
B3	22000	6.689633
B3	22250	6.689633
B3	22500	6.690210
B3	22750	6.690498
B3	23000	6.690643
B3	23250	6.691075
B3	23500	6.691508
B3	23750	6.691797
B3	24000	6.692085
B3	24250	6.692374
B3	24500	6.692518
B3	24750	6.692807
B3	25000	6.692951
B3	25250	6.693239
B3	25500	6.693384
B3	25750	6.693528
B3	26000	6.693672
B3	26250	6.694105
B3	26500	6.694394
B3	26750	6.694538
B3	27000	6.694826
B3	27250	6.694971
B3	27500	6.695115
B3	27750	6.695403
B3	28000	6.695548
B3	28250	6.695692
B3	28500	6.695836
B3	28750	6.696125
B3	29000	6.696269
B3	29250	6.696413
B3	29500	6.696558
B3	29750	6.696702
B3	30000	6.696846
B3	30250	6.697135
B3	30500	6.697279
B3	30750	6.697279
B3	31000	6.697567
B3	31250	6.697567
B3	31500	6.697712
B3	31750	6.697856
B3	32000	6.698000
B3	32250	6.698145
B3	32500	6.698289
B3	32750	6.698433
B3	33000	6.698577
B3	33250	6.698722
B3	33500	6.698866
B3	33750	6.699010
B3	34000	6.699154
B3	34250	6.699299
B3	34500	6.699443
B3	34750	6.699443
B3	35000	6.699587
B3	35250	6.699732
B3	35500	6.699876
B3	35750	6.700164
B3	36000	6.700309
B3	36250	6.700309
B3	36500	6.700453
B3	36750	6.700741
B3	37000	6.700741
B3	37250	6.700886
B3	37500	6.701030
B3	37750	6.701030
B3	38000	6.701174
B3	38250	6.701174
B3	38500	6.701318
B3	38750	6.701318
B3	39000	6.701463
B3	39250	6.701607
B3	39500	6.701751
B3	39750	6.701751
B3	40000	6.701751
B3	40250	6.701896
B3	40500	6.702040
B3	40750	6.702184
B3	41000	6.702328
B3	41250	6.702473
B3	41500	6.702473
B3	41750	6.702617
B3	42000	6.702761
B3	42250	6.702905
B3	42500	6.703050
B3	42750	6.703194
B3	43000	6.703338
B3	43250	6.703338
B3	43500	6.703338
B3	43750	6.703483
B3	44000	6.703627
B3	44250	6.703771
B3	44500	6.703771
B3	44750	6.703915
B3	45000	6.703915
B3	45250	6.704060
B3	45500	6.704060
B3	45750	6.704204
B3	46000	6.704204
B3	46250	6.704204
B3	46500	6.704348
B3	46750	6.704204
B3	47000	6.704348
B3	47250	6.704348
B3	47500	6.704348
B3	47750	6.704492
B3	48000	6.704492
B3	48250	6.704492
B3	48500	6.704637
B3	48750	6.704637
B3	49000	6.704781
B3	49250	6.704925
B3	49500	6.704925
B3	49750	6.705069
B3	50000	6.705069
B3	50250	6.705214
B3	50500	6.705214
B3	50750	6.705214
B3	51000	6.705358
B3	51250	6.705358
B3	51500	6.705358
B3	51750	6.705358
B3	52000	6.705358
B3	52250	6.705502
B3	52500	6.705502
B3	52750	6.705647
B3	53000	6.705647
B3	53250	6.705647
B3	53500	6.705647
B3	53750	6.705647
B3	54000	6.705791
B3	54250	6.705791
B3	54500	6.705935
B3	54750	6.706079
B3	55000	6.706079
B3	55250	6.706079
B3	55500	6.706224
B3	55750	6.706224
B3	56000	6.706368
B3	56250	6.706368
B3	56500	6.706368
B3	56750	6.706512
B3	57000	6.706512
B3	57250	6.706512
B3	57500	6.706656
B3	57750	6.706656
B3	58000	6.706656
B3	58250	6.706656
B3	58500	6.706801
B3	58750	6.706801
B3	59000	6.706945
B3	59250	6.706945
B3	59500	6.706945
B3	59750	6.706945
B3	60000	6.707089
