# Supplementary material for: Effect of tetracycline on nitrogen removal in Moving Bed Biofilm Reactor (MBBR) System
Source: PLoS One. 2022 Jan 10;17(1):e0261306. doi: 10.1371/journal.pone.0261306 (PMC8746769; doi:10.1371/journal.pone.0261306)
Supplement: S3 Data — (XLSX) [file pone.0261306.s003.xlsx]

## Sheet: Sheet1
TC(mg/L)	tetA	tetM	tetW	tetX			TC(mg/L)	nirS	nirK
0	356.968	555.193	830.873	454.74			0	310384	487903
	404.287	622.208	750.817	418.46				298411	398343
	346.63	544.416	854.924	791.47				343853	339971
	375.539	549.282	854.584	561.46				332971	419892
	336.137	626.697	655.755	416.23				415784	459931
	26.85	41.1899	86.5748	158.576				45863.5	57165.7
5	1309934	862484	958	2297980			5	629285	794041
	1402700	938948	730	2092631				582332	755831
	1417332	879597	1087	1729584				559382	828594
	1468703	914769	937	1740541				528762	819481
	1222983	826306	676	2129964				619589	752392
	97612.9	44091	170.491	252334				41765.1	35202.3
10	875294	901519	463	481470			10	188512	289859
	833779	912870	598	535318				148539	219759
	825026	945696	586	600059				118698	197532
	756976	803523	589	616658				169323	237834
	804578		482	611388				198424	228758
	43239.5	61190.4	65.4011	58797.8				32027.5	34250.3
