# Supplementary material for: Effect of tetracycline on nitrogen removal in Moving Bed Biofilm Reactor (MBBR) System
Source: PLoS One. 2022 Jan 10;17(1):e0261306. doi: 10.1371/journal.pone.0261306 (PMC8746769; doi:10.1371/journal.pone.0261306)
Supplement: S4 Data — (XLS) [file pone.0261306.s004.xls]

## Sheet: Sheet1
Time(h)	NH4+-N(k1)	NO2--N(k2)	NO3--N(k3)
0	0	0	0
1	-0.50388	-1.41314	-2.2142
2	-0.92183	-2.59134	-4.01214
3	-1.5132	-4.34145	-6.2194
4	-1.9133	-5.53773
